# Supplementary material for: The landscape of lncRNAs in Cydia pomonella provides insights into their signatures and potential roles in transcriptional regulation
Source: BMC Genomics. 2021 Jan 5;22:4. doi: 10.1186/s12864-020-07313-3 (PMC7786964; doi:10.1186/s12864-020-07313-3)
Supplement: Supplementary file 1 — Additional file 1: Table S1. Summary of RNA-seq datasets used in this study. [file 12864_2020_7313_MOESM1_ESM.xls]

## Sheet: Sheet1
Table S1. Summary of RNA-seq datasets used in this study
Species name	Library ID	Tissues / Treatments	Number of clean reads	Number of mapped reads	Mapping rate	Percentage of Uniquely mapped reads
Codling moth	SRR4101328	Female head Rep1	42271102	41517279	0.9822	0.9615
Codling moth	SRR4101329	Female head Rep2	42070282	41058999	0.976	0.9195
Codling moth	SRR4101330	Testis Rep1	38230313	37289493	0.9754	0.9432
Codling moth	SRR4101331	Testis Rep2	47526202	46541710	0.9793	0.9528
Codling moth	SRR4101332	Accessory gland Rep1	34589462	33448904	0.967	0.8609
Codling moth	SRR4101333	Accessory gland Rep2	38122970	37588698	0.986	0.9459
Codling moth	SRR4101334	Male head Rep1	37897275	37090757	0.9787	0.9329
Codling moth	SRR4101335	Male head Rep2	30803748	30151104	0.9788	0.9598
Codling moth	SRR4101336	Female midgut Rep1	31668699	30742629	0.9708	0.9323
Codling moth	SRR4101337	Female midgut Rep2	29003119	28395296	0.979	0.9645
Codling moth	SRR4101338	Male midgut Rep1	36902292	36018582	0.9761	0.9588
Codling moth	SRR4101339	Male midgut Rep2	33626538	32576778	0.9688	0.9293
Codling moth	SRR4101340	Ovary Rep1	38376310	37606803	0.9799	0.955
Codling moth	SRR4101341	Ovary Rep2	48248132	47396253	0.9823	0.9674
Codling moth	SRX1082029	Male Antennae	123061273	121251945	0.9853	0.8821
Codling moth	SRX1082030	Female Antennae	104461407	102705490	0.9832	0.8588
Codling moth	SRR8479435	Egg day 1	41705666	40594243	0.9734	0.8752
Codling moth	SRR8479438	Egg day 4	38397343	37535375	0.9776	0.914
Codling moth	SRR8479440	5th instar larva	40788825	40382928	0.99	0.9692
Codling moth	SRR8479441	female pupa	58307135	57252020	0.9819	0.9314
Codling moth	SRR8479439	adult female whole body	54236065	53251299	0.9818	0.9291
