# Supplementary material for: The landscape of lncRNAs in Cydia pomonella provides insights into their signatures and potential roles in transcriptional regulation
Source: BMC Genomics. 2021 Jan 5;22:4. doi: 10.1186/s12864-020-07313-3 (PMC7786964; doi:10.1186/s12864-020-07313-3)
Supplement: Supplementary file 2 — Additional file 2: Table S2. Genomic annotation of lncRNAs identified in the codling moth. [file 12864_2020_7313_MOESM2_ESM.xls]

## Sheet: lincRNA
Table S2. Genomic annotation of lncRNAs identified in the codling moth
Scaffold	Source	Feature	Start	End	Score	Strand	Frame	ID
scaffold1	Cydia_lncRNA	exon	134947	134956	.	+	.	transcript_id "MSTRG.44.1"; gene_id "MSTRG.44";
scaffold1	Cydia_lncRNA	exon	161177	161429	.	+	.	transcript_id "MSTRG.44.1"; gene_id "MSTRG.44";
scaffold1	Cydia_lncRNA	exon	368886	369016	.	+	.	transcript_id "MSTRG.88.1"; gene_id "MSTRG.88";
scaffold1	Cydia_lncRNA	exon	377544	377638	.	+	.	transcript_id "MSTRG.88.1"; gene_id "MSTRG.88";
scaffold1	Cydia_lncRNA	exon	890386	890935	.	+	.	transcript_id "MSTRG.488.1"; gene_id "MSTRG.488";
scaffold1	Cydia_lncRNA	exon	891128	891249	.	+	.	transcript_id "MSTRG.488.1"; gene_id "MSTRG.488";
scaffold1	Cydia_lncRNA	exon	1181211	1181230	.	+	.	transcript_id "MSTRG.171.1"; gene_id "MSTRG.171";
scaffold1	Cydia_lncRNA	exon	1196925	1197150	.	+	.	transcript_id "MSTRG.171.1"; gene_id "MSTRG.171";
scaffold1	Cydia_lncRNA	exon	1627420	1627527	.	+	.	transcript_id "MSTRG.399.1"; gene_id "MSTRG.399";
scaffold1	Cydia_lncRNA	exon	1635823	1635928	.	+	.	transcript_id "MSTRG.399.1"; gene_id "MSTRG.399";
scaffold1	Cydia_lncRNA	exon	1840005	1840158	.	+	.	transcript_id "MSTRG.434.1"; gene_id "MSTRG.434";
scaffold1	Cydia_lncRNA	exon	1869006	1869051	.	+	.	transcript_id "MSTRG.434.1"; gene_id "MSTRG.434";
scaffold1	Cydia_lncRNA	exon	1850475	1850659	.	+	.	transcript_id "MSTRG.436.1"; gene_id "MSTRG.436";
scaffold1	Cydia_lncRNA	exon	1850836	1850950	.	+	.	transcript_id "MSTRG.436.1"; gene_id "MSTRG.436";
scaffold1	Cydia_lncRNA	exon	2040878	2040930	.	+	.	transcript_id "MSTRG.678.1"; gene_id "MSTRG.678";
scaffold1	Cydia_lncRNA	exon	2041546	2041729	.	+	.	transcript_id "MSTRG.678.1"; gene_id "MSTRG.678";
scaffold1	Cydia_lncRNA	exon	2124509	2124694	.	+	.	transcript_id "MSTRG.690.2"; gene_id "MSTRG.690";
scaffold1	Cydia_lncRNA	exon	2128118	2128402	.	+	.	transcript_id "MSTRG.690.2"; gene_id "MSTRG.690";
scaffold1	Cydia_lncRNA	exon	2171093	2171127	.	+	.	transcript_id "MSTRG.696.1"; gene_id "MSTRG.696";
scaffold1	Cydia_lncRNA	exon	2172880	2173191	.	+	.	transcript_id "MSTRG.696.1"; gene_id "MSTRG.696";
scaffold1	Cydia_lncRNA	exon	2371385	2371499	.	+	.	transcript_id "MSTRG.730.1"; gene_id "MSTRG.730";
scaffold1	Cydia_lncRNA	exon	2384266	2384447	.	+	.	transcript_id "MSTRG.730.1"; gene_id "MSTRG.730";
scaffold1	Cydia_lncRNA	exon	2379412	2379672	.	+	.	transcript_id "MSTRG.731.1"; gene_id "MSTRG.731";
scaffold1	Cydia_lncRNA	exon	2382927	2383106	.	+	.	transcript_id "MSTRG.731.1"; gene_id "MSTRG.731";
scaffold1	Cydia_lncRNA	exon	2468976	2469037	.	+	.	transcript_id "MSTRG.740.1"; gene_id "MSTRG.740";
scaffold1	Cydia_lncRNA	exon	2469194	2469549	.	+	.	transcript_id "MSTRG.740.1"; gene_id "MSTRG.740";
scaffold1	Cydia_lncRNA	exon	2474428	2474458	.	+	.	transcript_id "MSTRG.742.1"; gene_id "MSTRG.742";
scaffold1	Cydia_lncRNA	exon	2474540	2474718	.	+	.	transcript_id "MSTRG.742.1"; gene_id "MSTRG.742";
scaffold1	Cydia_lncRNA	exon	2502426	2502496	.	+	.	transcript_id "MSTRG.745.12"; gene_id "MSTRG.745";
scaffold1	Cydia_lncRNA	exon	2503307	2503420	.	+	.	transcript_id "MSTRG.745.12"; gene_id "MSTRG.745";
scaffold1	Cydia_lncRNA	exon	2504302	2504426	.	+	.	transcript_id "MSTRG.745.12"; gene_id "MSTRG.745";
scaffold1	Cydia_lncRNA	exon	2505202	2505298	.	+	.	transcript_id "MSTRG.748.1"; gene_id "MSTRG.748";
scaffold1	Cydia_lncRNA	exon	2505942	2506133	.	+	.	transcript_id "MSTRG.748.1"; gene_id "MSTRG.748";
scaffold1	Cydia_lncRNA	exon	2710383	2710606	.	+	.	transcript_id "MSTRG.302.1"; gene_id "MSTRG.302";
scaffold1	Cydia_lncRNA	exon	2724233	2724294	.	+	.	transcript_id "MSTRG.302.1"; gene_id "MSTRG.302";
scaffold1	Cydia_lncRNA	exon	2738407	2738575	.	+	.	transcript_id "MSTRG.311.1"; gene_id "MSTRG.311";
scaffold1	Cydia_lncRNA	exon	2766049	2766110	.	+	.	transcript_id "MSTRG.311.1"; gene_id "MSTRG.311";
scaffold1	Cydia_lncRNA	exon	2981227	2981268	.	+	.	transcript_id "MSTRG.360.1"; gene_id "MSTRG.360";
scaffold1	Cydia_lncRNA	exon	3030525	3030767	.	+	.	transcript_id "MSTRG.360.1"; gene_id "MSTRG.360";
scaffold1	Cydia_lncRNA	exon	3037016	3037116	.	+	.	transcript_id "MSTRG.236.1"; gene_id "MSTRG.236";
scaffold1	Cydia_lncRNA	exon	3184404	3184568	.	+	.	transcript_id "MSTRG.236.1"; gene_id "MSTRG.236";
scaffold1	Cydia_lncRNA	exon	3316680	3316806	.	+	.	transcript_id "MSTRG.258.1"; gene_id "MSTRG.258";
scaffold1	Cydia_lncRNA	exon	3317856	3318329	.	+	.	transcript_id "MSTRG.258.1"; gene_id "MSTRG.258";
scaffold1	Cydia_lncRNA	exon	3700347	3702827	.	+	.	transcript_id "MSTRG.1126.1"; gene_id "MSTRG.1126";
scaffold1	Cydia_lncRNA	exon	3702848	3703013	.	+	.	transcript_id "MSTRG.1126.1"; gene_id "MSTRG.1126";
scaffold1	Cydia_lncRNA	exon	3703471	3704470	.	+	.	transcript_id "MSTRG.1126.1"; gene_id "MSTRG.1126";
scaffold1	Cydia_lncRNA	exon	3723268	3723378	.	+	.	transcript_id "MSTRG.1132.1"; gene_id "MSTRG.1132";
scaffold1	Cydia_lncRNA	exon	3723631	3723750	.	+	.	transcript_id "MSTRG.1132.1"; gene_id "MSTRG.1132";
scaffold1	Cydia_lncRNA	exon	3986722	3987394	.	+	.	transcript_id "MSTRG.956.1"; gene_id "MSTRG.956";
scaffold1	Cydia_lncRNA	exon	3993487	3993881	.	+	.	transcript_id "MSTRG.956.1"; gene_id "MSTRG.956";
scaffold1	Cydia_lncRNA	exon	3993142	3993486	.	+	.	transcript_id "MSTRG.956.2"; gene_id "MSTRG.956";
scaffold1	Cydia_lncRNA	exon	3998740	3999442	.	+	.	transcript_id "MSTRG.956.2"; gene_id "MSTRG.956";
scaffold1	Cydia_lncRNA	exon	4002176	4002270	.	+	.	transcript_id "MSTRG.960.1"; gene_id "MSTRG.960";
scaffold1	Cydia_lncRNA	exon	4004566	4004737	.	+	.	transcript_id "MSTRG.960.1"; gene_id "MSTRG.960";
scaffold1	Cydia_lncRNA	exon	4207353	4207431	.	+	.	transcript_id "MSTRG.988.1"; gene_id "MSTRG.988";
scaffold1	Cydia_lncRNA	exon	4207769	4207971	.	+	.	transcript_id "MSTRG.988.1"; gene_id "MSTRG.988";
scaffold1	Cydia_lncRNA	exon	4364604	4364735	.	+	.	transcript_id "MSTRG.1006.1"; gene_id "MSTRG.1006";
scaffold1	Cydia_lncRNA	exon	4364750	4364840	.	+	.	transcript_id "MSTRG.1006.1"; gene_id "MSTRG.1006";
scaffold1	Cydia_lncRNA	exon	4443726	4443837	.	+	.	transcript_id "MSTRG.548.1"; gene_id "MSTRG.548";
scaffold1	Cydia_lncRNA	exon	4449284	4449413	.	+	.	transcript_id "MSTRG.548.1"; gene_id "MSTRG.548";
scaffold1	Cydia_lncRNA	exon	4732437	4732774	.	+	.	transcript_id "MSTRG.633.1"; gene_id "MSTRG.633";
scaffold1	Cydia_lncRNA	exon	4738175	4738272	.	+	.	transcript_id "MSTRG.633.1"; gene_id "MSTRG.633";
scaffold1	Cydia_lncRNA	exon	5231210	5231518	.	+	.	transcript_id "MSTRG.858.1"; gene_id "MSTRG.858";
scaffold1	Cydia_lncRNA	exon	5248105	5248191	.	+	.	transcript_id "MSTRG.858.1"; gene_id "MSTRG.858";
scaffold1	Cydia_lncRNA	exon	5500173	5500288	.	+	.	transcript_id "MSTRG.893.3"; gene_id "MSTRG.893";
scaffold1	Cydia_lncRNA	exon	5500574	5500747	.	+	.	transcript_id "MSTRG.893.3"; gene_id "MSTRG.893";
scaffold1	Cydia_lncRNA	exon	5501723	5501818	.	+	.	transcript_id "MSTRG.893.3"; gene_id "MSTRG.893";
scaffold1	Cydia_lncRNA	exon	5521450	5521463	.	+	.	transcript_id "MSTRG.781.1"; gene_id "MSTRG.781";
scaffold1	Cydia_lncRNA	exon	5549672	5550040	.	+	.	transcript_id "MSTRG.781.1"; gene_id "MSTRG.781";
scaffold1	Cydia_lncRNA	exon	5572658	5572925	.	+	.	transcript_id "MSTRG.799.1"; gene_id "MSTRG.799";
scaffold1	Cydia_lncRNA	exon	5573127	5573272	.	+	.	transcript_id "MSTRG.799.1"; gene_id "MSTRG.799";
scaffold1	Cydia_lncRNA	exon	5961413	5961565	.	+	.	transcript_id "MSTRG.1352.1"; gene_id "MSTRG.1352";
scaffold1	Cydia_lncRNA	exon	5964471	5964581	.	+	.	transcript_id "MSTRG.1352.1"; gene_id "MSTRG.1352";
scaffold1	Cydia_lncRNA	exon	5971352	5971544	.	+	.	transcript_id "MSTRG.1354.1"; gene_id "MSTRG.1354";
scaffold1	Cydia_lncRNA	exon	5980601	5980701	.	+	.	transcript_id "MSTRG.1354.1"; gene_id "MSTRG.1354";
scaffold1	Cydia_lncRNA	exon	6147077	6147257	.	+	.	transcript_id "MSTRG.1366.17"; gene_id "MSTRG.1366";
scaffold1	Cydia_lncRNA	exon	6150433	6150604	.	+	.	transcript_id "MSTRG.1366.17"; gene_id "MSTRG.1366";
scaffold1	Cydia_lncRNA	exon	6149137	6149237	.	+	.	transcript_id "MSTRG.1366.18"; gene_id "MSTRG.1366";
scaffold1	Cydia_lncRNA	exon	6150433	6150604	.	+	.	transcript_id "MSTRG.1366.18"; gene_id "MSTRG.1366";
scaffold1	Cydia_lncRNA	exon	6247320	6247420	.	+	.	transcript_id "MSTRG.834.3"; gene_id "MSTRG.834";
scaffold1	Cydia_lncRNA	exon	6248720	6248833	.	+	.	transcript_id "MSTRG.834.3"; gene_id "MSTRG.834";
scaffold1	Cydia_lncRNA	exon	6635571	6635705	.	+	.	transcript_id "MSTRG.1163.3"; gene_id "MSTRG.1163";
scaffold1	Cydia_lncRNA	exon	6636136	6636250	.	+	.	transcript_id "MSTRG.1163.3"; gene_id "MSTRG.1163";
scaffold1	Cydia_lncRNA	exon	6648073	6648095	.	+	.	transcript_id "MSTRG.1163.3"; gene_id "MSTRG.1163";
scaffold1	Cydia_lncRNA	exon	6557551	6557718	.	+	.	transcript_id "MSTRG.1171.1"; gene_id "MSTRG.1171";
scaffold1	Cydia_lncRNA	exon	6600997	6601065	.	+	.	transcript_id "MSTRG.1171.1"; gene_id "MSTRG.1171";
scaffold1	Cydia_lncRNA	exon	6755437	6755571	.	+	.	transcript_id "MSTRG.1203.1"; gene_id "MSTRG.1203";
scaffold1	Cydia_lncRNA	exon	6755784	6755863	.	+	.	transcript_id "MSTRG.1203.1"; gene_id "MSTRG.1203";
scaffold1	Cydia_lncRNA	exon	6833090	6833173	.	+	.	transcript_id "MSTRG.1216.1"; gene_id "MSTRG.1216";
scaffold1	Cydia_lncRNA	exon	6833491	6833680	.	+	.	transcript_id "MSTRG.1216.1"; gene_id "MSTRG.1216";
scaffold1	Cydia_lncRNA	exon	6842580	6842982	.	+	.	transcript_id "MSTRG.1216.1"; gene_id "MSTRG.1216";
scaffold1	Cydia_lncRNA	exon	7028315	7028329	.	+	.	transcript_id "MSTRG.1252.1"; gene_id "MSTRG.1252";
scaffold1	Cydia_lncRNA	exon	7041397	7042074	.	+	.	transcript_id "MSTRG.1252.1"; gene_id "MSTRG.1252";
scaffold1	Cydia_lncRNA	exon	7124480	7125652	.	+	.	transcript_id "MSTRG.1279.1"; gene_id "MSTRG.1279";
scaffold1	Cydia_lncRNA	exon	7126904	7128326	.	+	.	transcript_id "MSTRG.1279.1"; gene_id "MSTRG.1279";
scaffold1	Cydia_lncRNA	exon	7763023	7763169	.	+	.	transcript_id "MSTRG.1421.1"; gene_id "MSTRG.1421";
scaffold1	Cydia_lncRNA	exon	7789291	7789384	.	+	.	transcript_id "MSTRG.1421.1"; gene_id "MSTRG.1421";
scaffold1	Cydia_lncRNA	exon	7960211	7960591	.	+	.	transcript_id "MSTRG.1494.2"; gene_id "MSTRG.1494";
scaffold1	Cydia_lncRNA	exon	7960606	7961128	.	+	.	transcript_id "MSTRG.1494.2"; gene_id "MSTRG.1494";
scaffold1	Cydia_lncRNA	exon	8056379	8056538	.	+	.	transcript_id "MSTRG.1511.3"; gene_id "MSTRG.1511";
scaffold1	Cydia_lncRNA	exon	8065370	8065899	.	+	.	transcript_id "MSTRG.1511.3"; gene_id "MSTRG.1511";
scaffold1	Cydia_lncRNA	exon	8061091	8061307	.	+	.	transcript_id "MSTRG.1512.1"; gene_id "MSTRG.1512";
scaffold1	Cydia_lncRNA	exon	8062661	8062781	.	+	.	transcript_id "MSTRG.1512.1"; gene_id "MSTRG.1512";
scaffold1	Cydia_lncRNA	exon	8072495	8072505	.	+	.	transcript_id "MSTRG.1514.1"; gene_id "MSTRG.1514";
scaffold1	Cydia_lncRNA	exon	8132166	8132404	.	+	.	transcript_id "MSTRG.1514.1"; gene_id "MSTRG.1514";
scaffold1	Cydia_lncRNA	exon	8344633	8344690	.	+	.	transcript_id "MSTRG.1558.1"; gene_id "MSTRG.1558";
scaffold1	Cydia_lncRNA	exon	8345982	8346055	.	+	.	transcript_id "MSTRG.1558.1"; gene_id "MSTRG.1558";
scaffold1	Cydia_lncRNA	exon	8346569	8346637	.	+	.	transcript_id "MSTRG.1558.1"; gene_id "MSTRG.1558";
scaffold1	Cydia_lncRNA	exon	8346929	8346988	.	+	.	transcript_id "MSTRG.1558.1"; gene_id "MSTRG.1558";
scaffold1	Cydia_lncRNA	exon	8347598	8347671	.	+	.	transcript_id "MSTRG.1558.1"; gene_id "MSTRG.1558";
scaffold1	Cydia_lncRNA	exon	8349469	8349984	.	+	.	transcript_id "MSTRG.1558.1"; gene_id "MSTRG.1558";
scaffold1	Cydia_lncRNA	exon	9384096	9384111	.	+	.	transcript_id "MSTRG.1772.1"; gene_id "MSTRG.1772";
scaffold1	Cydia_lncRNA	exon	9447825	9448028	.	+	.	transcript_id "MSTRG.1772.1"; gene_id "MSTRG.1772";
scaffold1	Cydia_lncRNA	exon	10176672	10176720	.	+	.	transcript_id "MSTRG.1918.1"; gene_id "MSTRG.1918";
scaffold1	Cydia_lncRNA	exon	10176850	10177010	.	+	.	transcript_id "MSTRG.1918.1"; gene_id "MSTRG.1918";
scaffold1	Cydia_lncRNA	exon	11002517	11002608	.	+	.	transcript_id "MSTRG.2179.1"; gene_id "MSTRG.2179";
scaffold1	Cydia_lncRNA	exon	11002676	11002806	.	+	.	transcript_id "MSTRG.2179.1"; gene_id "MSTRG.2179";
scaffold1	Cydia_lncRNA	exon	11365108	11365278	.	+	.	transcript_id "MSTRG.2294.4"; gene_id "MSTRG.2294";
scaffold1	Cydia_lncRNA	exon	11365486	11365614	.	+	.	transcript_id "MSTRG.2294.4"; gene_id "MSTRG.2294";
scaffold1	Cydia_lncRNA	exon	11432443	11432524	.	+	.	transcript_id "MSTRG.2311.1"; gene_id "MSTRG.2311";
scaffold1	Cydia_lncRNA	exon	11432879	11433096	.	+	.	transcript_id "MSTRG.2311.1"; gene_id "MSTRG.2311";
scaffold1	Cydia_lncRNA	exon	11433465	11433928	.	+	.	transcript_id "MSTRG.2311.1"; gene_id "MSTRG.2311";
scaffold1	Cydia_lncRNA	exon	12346121	12346303	.	+	.	transcript_id "MSTRG.2365.1"; gene_id "MSTRG.2365";
scaffold1	Cydia_lncRNA	exon	12346460	12346498	.	+	.	transcript_id "MSTRG.2365.1"; gene_id "MSTRG.2365";
scaffold1	Cydia_lncRNA	exon	12353018	12353511	.	+	.	transcript_id "MSTRG.2368.3"; gene_id "MSTRG.2368";
scaffold1	Cydia_lncRNA	exon	12353927	12354906	.	+	.	transcript_id "MSTRG.2368.3"; gene_id "MSTRG.2368";
scaffold1	Cydia_lncRNA	exon	12521843	12522245	.	+	.	transcript_id "MSTRG.2420.1"; gene_id "MSTRG.2420";
scaffold1	Cydia_lncRNA	exon	12524816	12525014	.	+	.	transcript_id "MSTRG.2420.1"; gene_id "MSTRG.2420";
scaffold1	Cydia_lncRNA	exon	12724819	12724945	.	+	.	transcript_id "MSTRG.2329.1"; gene_id "MSTRG.2329";
scaffold1	Cydia_lncRNA	exon	12789083	12789180	.	+	.	transcript_id "MSTRG.2329.1"; gene_id "MSTRG.2329";
scaffold1	Cydia_lncRNA	exon	13274084	13274122	.	+	.	transcript_id "MSTRG.2469.1"; gene_id "MSTRG.2469";
scaffold1	Cydia_lncRNA	exon	13274234	13274647	.	+	.	transcript_id "MSTRG.2469.1"; gene_id "MSTRG.2469";
scaffold1	Cydia_lncRNA	exon	13716917	13717895	.	+	.	transcript_id "MSTRG.2766.3"; gene_id "MSTRG.2766";
scaffold1	Cydia_lncRNA	exon	13718328	13718634	.	+	.	transcript_id "MSTRG.2766.3"; gene_id "MSTRG.2766";
scaffold1	Cydia_lncRNA	exon	13718764	13718850	.	+	.	transcript_id "MSTRG.2768.1"; gene_id "MSTRG.2768";
scaffold1	Cydia_lncRNA	exon	13719318	13721244	.	+	.	transcript_id "MSTRG.2768.1"; gene_id "MSTRG.2768";
scaffold1	Cydia_lncRNA	exon	14375171	14375249	.	+	.	transcript_id "MSTRG.2627.1"; gene_id "MSTRG.2627";
scaffold1	Cydia_lncRNA	exon	14375465	14375766	.	+	.	transcript_id "MSTRG.2627.1"; gene_id "MSTRG.2627";
scaffold1	Cydia_lncRNA	exon	14384808	14384845	.	+	.	transcript_id "MSTRG.2628.5"; gene_id "MSTRG.2628";
scaffold1	Cydia_lncRNA	exon	14384987	14385149	.	+	.	transcript_id "MSTRG.2628.5"; gene_id "MSTRG.2628";
scaffold1	Cydia_lncRNA	exon	14472613	14473002	.	+	.	transcript_id "MSTRG.2640.1"; gene_id "MSTRG.2640";
scaffold1	Cydia_lncRNA	exon	14473230	14473955	.	+	.	transcript_id "MSTRG.2640.1"; gene_id "MSTRG.2640";
scaffold1	Cydia_lncRNA	exon	14495983	14497284	.	+	.	transcript_id "MSTRG.2640.1"; gene_id "MSTRG.2640";
scaffold1	Cydia_lncRNA	exon	14481922	14482086	.	+	.	transcript_id "MSTRG.2640.3"; gene_id "MSTRG.2640";
scaffold1	Cydia_lncRNA	exon	14494318	14495719	.	+	.	transcript_id "MSTRG.2640.3"; gene_id "MSTRG.2640";
scaffold1	Cydia_lncRNA	exon	14503907	14504053	.	+	.	transcript_id "MSTRG.2640.8"; gene_id "MSTRG.2640";
scaffold1	Cydia_lncRNA	exon	14532695	14532905	.	+	.	transcript_id "MSTRG.2640.8"; gene_id "MSTRG.2640";
scaffold1	Cydia_lncRNA	exon	14543049	14543137	.	+	.	transcript_id "MSTRG.2614.1"; gene_id "MSTRG.2614";
scaffold1	Cydia_lncRNA	exon	14551251	14551408	.	+	.	transcript_id "MSTRG.2614.1"; gene_id "MSTRG.2614";
scaffold1	Cydia_lncRNA	exon	14690023	14690110	.	+	.	transcript_id "MSTRG.3081.4"; gene_id "MSTRG.3081";
scaffold1	Cydia_lncRNA	exon	14696622	14700883	.	+	.	transcript_id "MSTRG.3081.4"; gene_id "MSTRG.3081";
scaffold1	Cydia_lncRNA	exon	14700935	14701528	.	+	.	transcript_id "MSTRG.3081.4"; gene_id "MSTRG.3081";
scaffold1	Cydia_lncRNA	exon	15134522	15134631	.	+	.	transcript_id "MSTRG.2948.10"; gene_id "MSTRG.2948";
scaffold1	Cydia_lncRNA	exon	15136070	15136224	.	+	.	transcript_id "MSTRG.2948.10"; gene_id "MSTRG.2948";
scaffold1	Cydia_lncRNA	exon	15432235	15432285	.	+	.	transcript_id "MSTRG.2906.1"; gene_id "MSTRG.2906";
scaffold1	Cydia_lncRNA	exon	15432414	15432607	.	+	.	transcript_id "MSTRG.2906.1"; gene_id "MSTRG.2906";
scaffold1	Cydia_lncRNA	exon	15564986	15565180	.	+	.	transcript_id "MSTRG.2895.1"; gene_id "MSTRG.2895";
scaffold1	Cydia_lncRNA	exon	15583051	15583084	.	+	.	transcript_id "MSTRG.2895.1"; gene_id "MSTRG.2895";
scaffold1	Cydia_lncRNA	exon	16134685	16134840	.	+	.	transcript_id "MSTRG.3132.1"; gene_id "MSTRG.3132";
scaffold1	Cydia_lncRNA	exon	16134921	16135058	.	+	.	transcript_id "MSTRG.3132.1"; gene_id "MSTRG.3132";
scaffold1	Cydia_lncRNA	exon	16141962	16142072	.	+	.	transcript_id "MSTRG.3132.1"; gene_id "MSTRG.3132";
scaffold1	Cydia_lncRNA	exon	16288868	16288974	.	+	.	transcript_id "MSTRG.3224.1"; gene_id "MSTRG.3224";
scaffold1	Cydia_lncRNA	exon	16289085	16289226	.	+	.	transcript_id "MSTRG.3224.1"; gene_id "MSTRG.3224";
scaffold1	Cydia_lncRNA	exon	16894312	16894583	.	+	.	transcript_id "MSTRG.3180.1"; gene_id "MSTRG.3180";
scaffold1	Cydia_lncRNA	exon	16930801	16930957	.	+	.	transcript_id "MSTRG.3180.1"; gene_id "MSTRG.3180";
scaffold1	Cydia_lncRNA	exon	17251202	17251484	.	+	.	transcript_id "MSTRG.3469.1"; gene_id "MSTRG.3469";
scaffold1	Cydia_lncRNA	exon	17253152	17253199	.	+	.	transcript_id "MSTRG.3469.1"; gene_id "MSTRG.3469";
scaffold1	Cydia_lncRNA	exon	17433765	17433966	.	+	.	transcript_id "MSTRG.3490.3"; gene_id "MSTRG.3490";
scaffold1	Cydia_lncRNA	exon	17434606	17434731	.	+	.	transcript_id "MSTRG.3490.3"; gene_id "MSTRG.3490";
scaffold1	Cydia_lncRNA	exon	17435202	17435423	.	+	.	transcript_id "MSTRG.3490.3"; gene_id "MSTRG.3490";
scaffold1	Cydia_lncRNA	exon	17713713	17714067	.	+	.	transcript_id "MSTRG.3544.1"; gene_id "MSTRG.3544";
scaffold1	Cydia_lncRNA	exon	17761084	17761159	.	+	.	transcript_id "MSTRG.3544.1"; gene_id "MSTRG.3544";
scaffold1	Cydia_lncRNA	exon	17757585	17757879	.	+	.	transcript_id "MSTRG.3548.1"; gene_id "MSTRG.3548";
scaffold1	Cydia_lncRNA	exon	17780265	17780274	.	+	.	transcript_id "MSTRG.3548.1"; gene_id "MSTRG.3548";
scaffold1	Cydia_lncRNA	exon	17771914	17772132	.	+	.	transcript_id "MSTRG.3550.1"; gene_id "MSTRG.3550";
scaffold1	Cydia_lncRNA	exon	17778174	17778194	.	+	.	transcript_id "MSTRG.3550.1"; gene_id "MSTRG.3550";
scaffold1	Cydia_lncRNA	exon	17778478	17778757	.	+	.	transcript_id "MSTRG.3550.1"; gene_id "MSTRG.3550";
scaffold1	Cydia_lncRNA	exon	22578350	22578467	.	+	.	transcript_id "MSTRG.3669.1"; gene_id "MSTRG.3669";
scaffold1	Cydia_lncRNA	exon	22583159	22583242	.	+	.	transcript_id "MSTRG.3669.1"; gene_id "MSTRG.3669";
scaffold1	Cydia_lncRNA	exon	22963540	22963609	.	+	.	transcript_id "MSTRG.3798.1"; gene_id "MSTRG.3798";
scaffold1	Cydia_lncRNA	exon	22963639	22964051	.	+	.	transcript_id "MSTRG.3798.1"; gene_id "MSTRG.3798";
scaffold1	Cydia_lncRNA	exon	23193747	23193978	.	+	.	transcript_id "MSTRG.3767.1"; gene_id "MSTRG.3767";
scaffold1	Cydia_lncRNA	exon	23194158	23194349	.	+	.	transcript_id "MSTRG.3767.1"; gene_id "MSTRG.3767";
scaffold1	Cydia_lncRNA	exon	23358914	23359138	.	+	.	transcript_id "MSTRG.4417.4"; gene_id "MSTRG.4417";
scaffold1	Cydia_lncRNA	exon	23359713	23360099	.	+	.	transcript_id "MSTRG.4417.4"; gene_id "MSTRG.4417";
scaffold1	Cydia_lncRNA	exon	23622772	23622787	.	+	.	transcript_id "MSTRG.4458.3"; gene_id "MSTRG.4458";
scaffold1	Cydia_lncRNA	exon	23641059	23641298	.	+	.	transcript_id "MSTRG.4458.3"; gene_id "MSTRG.4458";
scaffold1	Cydia_lncRNA	exon	23712901	23713060	.	+	.	transcript_id "MSTRG.4478.1"; gene_id "MSTRG.4478";
scaffold1	Cydia_lncRNA	exon	23715561	23715887	.	+	.	transcript_id "MSTRG.4478.1"; gene_id "MSTRG.4478";
scaffold1	Cydia_lncRNA	exon	23714277	23714293	.	+	.	transcript_id "MSTRG.4478.2"; gene_id "MSTRG.4478";
scaffold1	Cydia_lncRNA	exon	23715561	23715665	.	+	.	transcript_id "MSTRG.4478.2"; gene_id "MSTRG.4478";
scaffold1	Cydia_lncRNA	exon	23729202	23729496	.	+	.	transcript_id "MSTRG.4478.2"; gene_id "MSTRG.4478";
scaffold1	Cydia_lncRNA	exon	23808520	23808530	.	+	.	transcript_id "MSTRG.4504.2"; gene_id "MSTRG.4504";
scaffold1	Cydia_lncRNA	exon	23838048	23838721	.	+	.	transcript_id "MSTRG.4504.2"; gene_id "MSTRG.4504";
scaffold1	Cydia_lncRNA	exon	23849503	23849551	.	+	.	transcript_id "MSTRG.4511.1"; gene_id "MSTRG.4511";
scaffold1	Cydia_lncRNA	exon	23853363	23853549	.	+	.	transcript_id "MSTRG.4511.1"; gene_id "MSTRG.4511";
scaffold1	Cydia_lncRNA	exon	23910424	23910543	.	+	.	transcript_id "MSTRG.4013.9"; gene_id "MSTRG.4013";
scaffold1	Cydia_lncRNA	exon	23911312	23911355	.	+	.	transcript_id "MSTRG.4013.9"; gene_id "MSTRG.4013";
scaffold1	Cydia_lncRNA	exon	23926528	23926629	.	+	.	transcript_id "MSTRG.4013.9"; gene_id "MSTRG.4013";
scaffold1	Cydia_lncRNA	exon	24194117	24194243	.	+	.	transcript_id "MSTRG.3804.1"; gene_id "MSTRG.3804";
scaffold1	Cydia_lncRNA	exon	24194457	24194585	.	+	.	transcript_id "MSTRG.3804.1"; gene_id "MSTRG.3804";
scaffold1	Cydia_lncRNA	exon	24231875	24231966	.	+	.	transcript_id "MSTRG.3845.1"; gene_id "MSTRG.3845";
scaffold1	Cydia_lncRNA	exon	24236715	24236933	.	+	.	transcript_id "MSTRG.3845.1"; gene_id "MSTRG.3845";
scaffold1	Cydia_lncRNA	exon	24586506	24586568	.	+	.	transcript_id "MSTRG.3938.1"; gene_id "MSTRG.3938";
scaffold1	Cydia_lncRNA	exon	24586983	24587175	.	+	.	transcript_id "MSTRG.3938.1"; gene_id "MSTRG.3938";
scaffold1	Cydia_lncRNA	exon	24665755	24666695	.	+	.	transcript_id "MSTRG.3967.2"; gene_id "MSTRG.3967";
scaffold1	Cydia_lncRNA	exon	24666948	24668818	.	+	.	transcript_id "MSTRG.3967.2"; gene_id "MSTRG.3967";
scaffold1	Cydia_lncRNA	exon	25662878	25663031	.	+	.	transcript_id "MSTRG.4203.1"; gene_id "MSTRG.4203";
scaffold1	Cydia_lncRNA	exon	25663226	25663278	.	+	.	transcript_id "MSTRG.4203.1"; gene_id "MSTRG.4203";
scaffold1	Cydia_lncRNA	exon	26032881	26033005	.	+	.	transcript_id "MSTRG.4211.1"; gene_id "MSTRG.4211";
scaffold1	Cydia_lncRNA	exon	26033059	26033160	.	+	.	transcript_id "MSTRG.4211.1"; gene_id "MSTRG.4211";
scaffold1	Cydia_lncRNA	exon	26771855	26771866	.	+	.	transcript_id "MSTRG.4357.4"; gene_id "MSTRG.4357";
scaffold1	Cydia_lncRNA	exon	26815061	26815618	.	+	.	transcript_id "MSTRG.4357.4"; gene_id "MSTRG.4357";
scaffold1	Cydia_lncRNA	exon	26931826	26932042	.	+	.	transcript_id "MSTRG.4337.1"; gene_id "MSTRG.4337";
scaffold1	Cydia_lncRNA	exon	26933708	26933800	.	+	.	transcript_id "MSTRG.4337.1"; gene_id "MSTRG.4337";
scaffold1	Cydia_lncRNA	exon	26942805	26943058	.	+	.	transcript_id "MSTRG.4337.1"; gene_id "MSTRG.4337";
scaffold1	Cydia_lncRNA	exon	27274213	27274404	.	+	.	transcript_id "MSTRG.4715.1"; gene_id "MSTRG.4715";
scaffold1	Cydia_lncRNA	exon	27274901	27275335	.	+	.	transcript_id "MSTRG.4715.1"; gene_id "MSTRG.4715";
scaffold1	Cydia_lncRNA	exon	27783337	27783432	.	+	.	transcript_id "MSTRG.4557.4"; gene_id "MSTRG.4557";
scaffold1	Cydia_lncRNA	exon	27783611	27783716	.	+	.	transcript_id "MSTRG.4557.4"; gene_id "MSTRG.4557";
scaffold1	Cydia_lncRNA	exon	27786359	27786494	.	+	.	transcript_id "MSTRG.4557.4"; gene_id "MSTRG.4557";
scaffold1	Cydia_lncRNA	exon	27884554	27884622	.	+	.	transcript_id "MSTRG.4589.1"; gene_id "MSTRG.4589";
scaffold1	Cydia_lncRNA	exon	27884735	27884871	.	+	.	transcript_id "MSTRG.4589.1"; gene_id "MSTRG.4589";
scaffold1	Cydia_lncRNA	exon	28497794	28497852	.	+	.	transcript_id "MSTRG.4795.5"; gene_id "MSTRG.4795";
scaffold1	Cydia_lncRNA	exon	28497929	28499145	.	+	.	transcript_id "MSTRG.4795.5"; gene_id "MSTRG.4795";
scaffold1	Cydia_lncRNA	exon	29231263	29231364	.	+	.	transcript_id "MSTRG.5058.9"; gene_id "MSTRG.5058";
scaffold1	Cydia_lncRNA	exon	29232428	29232549	.	+	.	transcript_id "MSTRG.5058.9"; gene_id "MSTRG.5058";
scaffold1	Cydia_lncRNA	exon	29219736	29220029	.	+	.	transcript_id "MSTRG.5064.1"; gene_id "MSTRG.5064";
scaffold1	Cydia_lncRNA	exon	29221397	29221445	.	+	.	transcript_id "MSTRG.5064.1"; gene_id "MSTRG.5064";
scaffold1	Cydia_lncRNA	exon	29256700	29256771	.	+	.	transcript_id "MSTRG.5066.1"; gene_id "MSTRG.5066";
scaffold1	Cydia_lncRNA	exon	29256892	29257069	.	+	.	transcript_id "MSTRG.5066.1"; gene_id "MSTRG.5066";
scaffold1	Cydia_lncRNA	exon	29300924	29301021	.	+	.	transcript_id "MSTRG.5080.1"; gene_id "MSTRG.5080";
scaffold1	Cydia_lncRNA	exon	29301151	29301282	.	+	.	transcript_id "MSTRG.5080.1"; gene_id "MSTRG.5080";
scaffold1	Cydia_lncRNA	exon	29689450	29689486	.	+	.	transcript_id "MSTRG.5013.1"; gene_id "MSTRG.5013";
scaffold1	Cydia_lncRNA	exon	29691105	29691812	.	+	.	transcript_id "MSTRG.5013.1"; gene_id "MSTRG.5013";
scaffold1	Cydia_lncRNA	exon	29705832	29706063	.	+	.	transcript_id "MSTRG.5024.1"; gene_id "MSTRG.5024";
scaffold1	Cydia_lncRNA	exon	29706858	29706991	.	+	.	transcript_id "MSTRG.5024.1"; gene_id "MSTRG.5024";
scaffold1	Cydia_lncRNA	exon	29969376	29969427	.	+	.	transcript_id "MSTRG.5324.1"; gene_id "MSTRG.5324";
scaffold1	Cydia_lncRNA	exon	29969834	29970210	.	+	.	transcript_id "MSTRG.5324.1"; gene_id "MSTRG.5324";
scaffold1	Cydia_lncRNA	exon	30008864	30008913	.	+	.	transcript_id "MSTRG.5351.1"; gene_id "MSTRG.5351";
scaffold1	Cydia_lncRNA	exon	30009051	30009282	.	+	.	transcript_id "MSTRG.5351.1"; gene_id "MSTRG.5351";
scaffold1	Cydia_lncRNA	exon	30109057	30109181	.	+	.	transcript_id "MSTRG.5419.1"; gene_id "MSTRG.5419";
scaffold1	Cydia_lncRNA	exon	30110336	30110783	.	+	.	transcript_id "MSTRG.5419.1"; gene_id "MSTRG.5419";
scaffold1	Cydia_lncRNA	exon	30132225	30132381	.	+	.	transcript_id "MSTRG.5235.1"; gene_id "MSTRG.5235";
scaffold1	Cydia_lncRNA	exon	30153591	30153678	.	+	.	transcript_id "MSTRG.5235.1"; gene_id "MSTRG.5235";
scaffold1	Cydia_lncRNA	exon	30525959	30526192	.	+	.	transcript_id "MSTRG.5846.1"; gene_id "MSTRG.5846";
scaffold1	Cydia_lncRNA	exon	30537604	30537814	.	+	.	transcript_id "MSTRG.5846.1"; gene_id "MSTRG.5846";
scaffold1	Cydia_lncRNA	exon	30713913	30714272	.	+	.	transcript_id "MSTRG.5466.1"; gene_id "MSTRG.5466";
scaffold1	Cydia_lncRNA	exon	30714630	30714822	.	+	.	transcript_id "MSTRG.5466.1"; gene_id "MSTRG.5466";
scaffold1	Cydia_lncRNA	exon	30743484	30743593	.	+	.	transcript_id "MSTRG.5468.4"; gene_id "MSTRG.5468";
scaffold1	Cydia_lncRNA	exon	30743904	30743960	.	+	.	transcript_id "MSTRG.5468.4"; gene_id "MSTRG.5468";
scaffold1	Cydia_lncRNA	exon	30744211	30744345	.	+	.	transcript_id "MSTRG.5468.4"; gene_id "MSTRG.5468";
scaffold1	Cydia_lncRNA	exon	30802023	30803016	.	+	.	transcript_id "MSTRG.5694.1"; gene_id "MSTRG.5694";
scaffold1	Cydia_lncRNA	exon	30803093	30803281	.	+	.	transcript_id "MSTRG.5694.1"; gene_id "MSTRG.5694";
scaffold1	Cydia_lncRNA	exon	30817704	30817713	.	+	.	transcript_id "MSTRG.5710.1"; gene_id "MSTRG.5710";
scaffold1	Cydia_lncRNA	exon	30860909	30861211	.	+	.	transcript_id "MSTRG.5710.1"; gene_id "MSTRG.5710";
scaffold1	Cydia_lncRNA	exon	30859217	30859290	.	+	.	transcript_id "MSTRG.5725.1"; gene_id "MSTRG.5725";
scaffold1	Cydia_lncRNA	exon	30859510	30859781	.	+	.	transcript_id "MSTRG.5725.1"; gene_id "MSTRG.5725";
scaffold1	Cydia_lncRNA	exon	31462858	31464973	.	+	.	transcript_id "MSTRG.6619.3"; gene_id "MSTRG.6619";
scaffold1	Cydia_lncRNA	exon	31491848	31492002	.	+	.	transcript_id "MSTRG.6619.3"; gene_id "MSTRG.6619";
scaffold1	Cydia_lncRNA	exon	31541983	31542135	.	+	.	transcript_id "MSTRG.6619.4"; gene_id "MSTRG.6619";
scaffold1	Cydia_lncRNA	exon	31542187	31542479	.	+	.	transcript_id "MSTRG.6619.4"; gene_id "MSTRG.6619";
scaffold1	Cydia_lncRNA	exon	31485911	31486145	.	+	.	transcript_id "MSTRG.6620.1"; gene_id "MSTRG.6620";
scaffold1	Cydia_lncRNA	exon	31487032	31487060	.	+	.	transcript_id "MSTRG.6620.1"; gene_id "MSTRG.6620";
scaffold1	Cydia_lncRNA	exon	31584411	31584421	.	+	.	transcript_id "MSTRG.6642.1"; gene_id "MSTRG.6642";
scaffold1	Cydia_lncRNA	exon	31614130	31614464	.	+	.	transcript_id "MSTRG.6642.1"; gene_id "MSTRG.6642";
scaffold1	Cydia_lncRNA	exon	32125490	32125543	.	+	.	transcript_id "MSTRG.6741.1"; gene_id "MSTRG.6741";
scaffold1	Cydia_lncRNA	exon	32125852	32125999	.	+	.	transcript_id "MSTRG.6741.1"; gene_id "MSTRG.6741";
scaffold1	Cydia_lncRNA	exon	32321257	32321389	.	+	.	transcript_id "MSTRG.5920.1"; gene_id "MSTRG.5920";
scaffold1	Cydia_lncRNA	exon	32322726	32322819	.	+	.	transcript_id "MSTRG.5920.1"; gene_id "MSTRG.5920";
scaffold1	Cydia_lncRNA	exon	32485955	32486114	.	+	.	transcript_id "MSTRG.6416.1"; gene_id "MSTRG.6416";
scaffold1	Cydia_lncRNA	exon	32486259	32486472	.	+	.	transcript_id "MSTRG.6416.1"; gene_id "MSTRG.6416";
scaffold1	Cydia_lncRNA	exon	32557494	32558159	.	+	.	transcript_id "MSTRG.6433.1"; gene_id "MSTRG.6433";
scaffold1	Cydia_lncRNA	exon	32598660	32598716	.	+	.	transcript_id "MSTRG.6433.1"; gene_id "MSTRG.6433";
scaffold1	Cydia_lncRNA	exon	32572985	32573169	.	+	.	transcript_id "MSTRG.6435.1"; gene_id "MSTRG.6435";
scaffold1	Cydia_lncRNA	exon	32574502	32574579	.	+	.	transcript_id "MSTRG.6435.1"; gene_id "MSTRG.6435";
scaffold1	Cydia_lncRNA	exon	32882603	32882819	.	+	.	transcript_id "MSTRG.5931.1"; gene_id "MSTRG.5931";
scaffold1	Cydia_lncRNA	exon	32883100	32883235	.	+	.	transcript_id "MSTRG.5931.1"; gene_id "MSTRG.5931";
scaffold1	Cydia_lncRNA	exon	33063459	33063622	.	+	.	transcript_id "MSTRG.5976.2"; gene_id "MSTRG.5976";
scaffold1	Cydia_lncRNA	exon	33064608	33064806	.	+	.	transcript_id "MSTRG.5976.2"; gene_id "MSTRG.5976";
scaffold1	Cydia_lncRNA	exon	33408145	33408163	.	+	.	transcript_id "MSTRG.6052.2"; gene_id "MSTRG.6052";
scaffold1	Cydia_lncRNA	exon	33408867	33408975	.	+	.	transcript_id "MSTRG.6052.2"; gene_id "MSTRG.6052";
scaffold1	Cydia_lncRNA	exon	33410010	33410070	.	+	.	transcript_id "MSTRG.6052.2"; gene_id "MSTRG.6052";
scaffold1	Cydia_lncRNA	exon	33410842	33410926	.	+	.	transcript_id "MSTRG.6052.2"; gene_id "MSTRG.6052";
scaffold1	Cydia_lncRNA	exon	33434027	33434192	.	+	.	transcript_id "MSTRG.6061.3"; gene_id "MSTRG.6061";
scaffold1	Cydia_lncRNA	exon	33434764	33434843	.	+	.	transcript_id "MSTRG.6061.3"; gene_id "MSTRG.6061";
scaffold1	Cydia_lncRNA	exon	33435579	33435669	.	+	.	transcript_id "MSTRG.6061.3"; gene_id "MSTRG.6061";
scaffold1	Cydia_lncRNA	exon	33453624	33453687	.	+	.	transcript_id "MSTRG.6065.1"; gene_id "MSTRG.6065";
scaffold1	Cydia_lncRNA	exon	33454113	33454274	.	+	.	transcript_id "MSTRG.6065.1"; gene_id "MSTRG.6065";
scaffold1	Cydia_lncRNA	exon	33591212	33591814	.	+	.	transcript_id "MSTRG.6127.1"; gene_id "MSTRG.6127";
scaffold1	Cydia_lncRNA	exon	33593311	33593548	.	+	.	transcript_id "MSTRG.6127.1"; gene_id "MSTRG.6127";
scaffold1	Cydia_lncRNA	exon	33910381	33912195	.	+	.	transcript_id "MSTRG.6177.11"; gene_id "MSTRG.6177";
scaffold1	Cydia_lncRNA	exon	33912284	33912995	.	+	.	transcript_id "MSTRG.6177.11"; gene_id "MSTRG.6177";
scaffold1	Cydia_lncRNA	exon	33923682	33924878	.	+	.	transcript_id "MSTRG.6177.11"; gene_id "MSTRG.6177";
scaffold1	Cydia_lncRNA	exon	33925027	33925656	.	+	.	transcript_id "MSTRG.6177.11"; gene_id "MSTRG.6177";
scaffold1	Cydia_lncRNA	exon	33988532	33988545	.	+	.	transcript_id "MSTRG.5996.6"; gene_id "MSTRG.5996";
scaffold1	Cydia_lncRNA	exon	33989484	33989699	.	+	.	transcript_id "MSTRG.5996.6"; gene_id "MSTRG.5996";
scaffold1	Cydia_lncRNA	exon	34175401	34175704	.	+	.	transcript_id "MSTRG.6493.3"; gene_id "MSTRG.6493";
scaffold1	Cydia_lncRNA	exon	34175715	34176163	.	+	.	transcript_id "MSTRG.6493.3"; gene_id "MSTRG.6493";
scaffold1	Cydia_lncRNA	exon	34450295	34450413	.	+	.	transcript_id "MSTRG.6206.7"; gene_id "MSTRG.6206";
scaffold1	Cydia_lncRNA	exon	34450893	34451165	.	+	.	transcript_id "MSTRG.6206.7"; gene_id "MSTRG.6206";
scaffold1	Cydia_lncRNA	exon	34591158	34591236	.	+	.	transcript_id "MSTRG.6237.4"; gene_id "MSTRG.6237";
scaffold1	Cydia_lncRNA	exon	34593460	34593732	.	+	.	transcript_id "MSTRG.6237.4"; gene_id "MSTRG.6237";
scaffold1	Cydia_lncRNA	exon	339	356	.	-	.	transcript_id "MSTRG.18.1"; gene_id "MSTRG.18";
scaffold1	Cydia_lncRNA	exon	441	641	.	-	.	transcript_id "MSTRG.18.1"; gene_id "MSTRG.18";
scaffold1	Cydia_lncRNA	exon	2147	2287	.	-	.	transcript_id "MSTRG.20.1"; gene_id "MSTRG.20";
scaffold1	Cydia_lncRNA	exon	2816	3128	.	-	.	transcript_id "MSTRG.20.1"; gene_id "MSTRG.20";
scaffold1	Cydia_lncRNA	exon	11271	11634	.	-	.	transcript_id "MSTRG.20.1"; gene_id "MSTRG.20";
scaffold1	Cydia_lncRNA	exon	3792	4395	.	-	.	transcript_id "MSTRG.22.2"; gene_id "MSTRG.22";
scaffold1	Cydia_lncRNA	exon	4452	4676	.	-	.	transcript_id "MSTRG.22.2"; gene_id "MSTRG.22";
scaffold1	Cydia_lncRNA	exon	657736	657857	.	-	.	transcript_id "MSTRG.65.1"; gene_id "MSTRG.65";
scaffold1	Cydia_lncRNA	exon	658492	658581	.	-	.	transcript_id "MSTRG.65.1"; gene_id "MSTRG.65";
scaffold1	Cydia_lncRNA	exon	845765	847745	.	-	.	transcript_id "MSTRG.478.1"; gene_id "MSTRG.478";
scaffold1	Cydia_lncRNA	exon	848287	850062	.	-	.	transcript_id "MSTRG.478.1"; gene_id "MSTRG.478";
scaffold1	Cydia_lncRNA	exon	961603	961789	.	-	.	transcript_id "MSTRG.507.1"; gene_id "MSTRG.507";
scaffold1	Cydia_lncRNA	exon	961853	961948	.	-	.	transcript_id "MSTRG.507.1"; gene_id "MSTRG.507";
scaffold1	Cydia_lncRNA	exon	1191073	1191191	.	-	.	transcript_id "MSTRG.168.3"; gene_id "MSTRG.168";
scaffold1	Cydia_lncRNA	exon	1295225	1295416	.	-	.	transcript_id "MSTRG.168.3"; gene_id "MSTRG.168";
scaffold1	Cydia_lncRNA	exon	1528682	1528808	.	-	.	transcript_id "MSTRG.382.11"; gene_id "MSTRG.382";
scaffold1	Cydia_lncRNA	exon	1533829	1533961	.	-	.	transcript_id "MSTRG.382.11"; gene_id "MSTRG.382";
scaffold1	Cydia_lncRNA	exon	1536699	1536708	.	-	.	transcript_id "MSTRG.382.11"; gene_id "MSTRG.382";
scaffold1	Cydia_lncRNA	exon	2082087	2082252	.	-	.	transcript_id "MSTRG.685.1"; gene_id "MSTRG.685";
scaffold1	Cydia_lncRNA	exon	2082344	2082458	.	-	.	transcript_id "MSTRG.685.1"; gene_id "MSTRG.685";
scaffold1	Cydia_lncRNA	exon	3158126	3158532	.	-	.	transcript_id "MSTRG.251.1"; gene_id "MSTRG.251";
scaffold1	Cydia_lncRNA	exon	3159475	3159760	.	-	.	transcript_id "MSTRG.251.1"; gene_id "MSTRG.251";
scaffold1	Cydia_lncRNA	exon	3651067	3651821	.	-	.	transcript_id "MSTRG.1108.1"; gene_id "MSTRG.1108";
scaffold1	Cydia_lncRNA	exon	3652124	3652293	.	-	.	transcript_id "MSTRG.1108.1"; gene_id "MSTRG.1108";
scaffold1	Cydia_lncRNA	exon	3817464	3817691	.	-	.	transcript_id "MSTRG.930.1"; gene_id "MSTRG.930";
scaffold1	Cydia_lncRNA	exon	3834514	3834525	.	-	.	transcript_id "MSTRG.930.1"; gene_id "MSTRG.930";
scaffold1	Cydia_lncRNA	exon	3970759	3970888	.	-	.	transcript_id "MSTRG.953.1"; gene_id "MSTRG.953";
scaffold1	Cydia_lncRNA	exon	3971340	3971463	.	-	.	transcript_id "MSTRG.953.1"; gene_id "MSTRG.953";
scaffold1	Cydia_lncRNA	exon	3977793	3977845	.	-	.	transcript_id "MSTRG.953.1"; gene_id "MSTRG.953";
scaffold1	Cydia_lncRNA	exon	3998492	3998789	.	-	.	transcript_id "MSTRG.958.1"; gene_id "MSTRG.958";
scaffold1	Cydia_lncRNA	exon	4000401	4000497	.	-	.	transcript_id "MSTRG.958.1"; gene_id "MSTRG.958";
scaffold1	Cydia_lncRNA	exon	4084425	4084734	.	-	.	transcript_id "MSTRG.974.1"; gene_id "MSTRG.974";
scaffold1	Cydia_lncRNA	exon	4161954	4161968	.	-	.	transcript_id "MSTRG.974.1"; gene_id "MSTRG.974";
scaffold1	Cydia_lncRNA	exon	4193429	4193647	.	-	.	transcript_id "MSTRG.984.1"; gene_id "MSTRG.984";
scaffold1	Cydia_lncRNA	exon	4195547	4195606	.	-	.	transcript_id "MSTRG.984.1"; gene_id "MSTRG.984";
scaffold1	Cydia_lncRNA	exon	4285311	4285662	.	-	.	transcript_id "MSTRG.993.1"; gene_id "MSTRG.993";
scaffold1	Cydia_lncRNA	exon	4288443	4288541	.	-	.	transcript_id "MSTRG.993.1"; gene_id "MSTRG.993";
scaffold1	Cydia_lncRNA	exon	4307453	4307625	.	-	.	transcript_id "MSTRG.996.1"; gene_id "MSTRG.996";
scaffold1	Cydia_lncRNA	exon	4342374	4342431	.	-	.	transcript_id "MSTRG.996.1"; gene_id "MSTRG.996";
scaffold1	Cydia_lncRNA	exon	4428842	4429279	.	-	.	transcript_id "MSTRG.545.1"; gene_id "MSTRG.545";
scaffold1	Cydia_lncRNA	exon	4431605	4431651	.	-	.	transcript_id "MSTRG.545.1"; gene_id "MSTRG.545";
scaffold1	Cydia_lncRNA	exon	4771792	4772180	.	-	.	transcript_id "MSTRG.638.1"; gene_id "MSTRG.638";
scaffold1	Cydia_lncRNA	exon	4785203	4785220	.	-	.	transcript_id "MSTRG.638.1"; gene_id "MSTRG.638";
scaffold1	Cydia_lncRNA	exon	5087073	5087423	.	-	.	transcript_id "MSTRG.844.1"; gene_id "MSTRG.844";
scaffold1	Cydia_lncRNA	exon	5121775	5121792	.	-	.	transcript_id "MSTRG.844.1"; gene_id "MSTRG.844";
scaffold1	Cydia_lncRNA	exon	5415759	5415848	.	-	.	transcript_id "MSTRG.879.15"; gene_id "MSTRG.879";
scaffold1	Cydia_lncRNA	exon	5418388	5418484	.	-	.	transcript_id "MSTRG.879.15"; gene_id "MSTRG.879";
scaffold1	Cydia_lncRNA	exon	5421270	5421323	.	-	.	transcript_id "MSTRG.879.15"; gene_id "MSTRG.879";
scaffold1	Cydia_lncRNA	exon	5691896	5691994	.	-	.	transcript_id "MSTRG.819.1"; gene_id "MSTRG.819";
scaffold1	Cydia_lncRNA	exon	5694679	5694780	.	-	.	transcript_id "MSTRG.819.1"; gene_id "MSTRG.819";
scaffold1	Cydia_lncRNA	exon	5710000	5710830	.	-	.	transcript_id "MSTRG.790.1"; gene_id "MSTRG.790";
scaffold1	Cydia_lncRNA	exon	5710950	5711097	.	-	.	transcript_id "MSTRG.790.1"; gene_id "MSTRG.790";
scaffold1	Cydia_lncRNA	exon	5712535	5712759	.	-	.	transcript_id "MSTRG.793.1"; gene_id "MSTRG.793";
scaffold1	Cydia_lncRNA	exon	5713188	5713318	.	-	.	transcript_id "MSTRG.793.1"; gene_id "MSTRG.793";
scaffold1	Cydia_lncRNA	exon	5715491	5715738	.	-	.	transcript_id "MSTRG.1312.1"; gene_id "MSTRG.1312";
scaffold1	Cydia_lncRNA	exon	5716270	5716412	.	-	.	transcript_id "MSTRG.1312.1"; gene_id "MSTRG.1312";
scaffold1	Cydia_lncRNA	exon	5970510	5970577	.	-	.	transcript_id "MSTRG.1353.1"; gene_id "MSTRG.1353";
scaffold1	Cydia_lncRNA	exon	5977216	5977432	.	-	.	transcript_id "MSTRG.1353.1"; gene_id "MSTRG.1353";
scaffold1	Cydia_lncRNA	exon	6025709	6026767	.	-	.	transcript_id "MSTRG.1361.3"; gene_id "MSTRG.1361";
scaffold1	Cydia_lncRNA	exon	6026955	6027045	.	-	.	transcript_id "MSTRG.1361.3"; gene_id "MSTRG.1361";
scaffold1	Cydia_lncRNA	exon	6025709	6026830	.	-	.	transcript_id "MSTRG.1361.2"; gene_id "MSTRG.1361";
scaffold1	Cydia_lncRNA	exon	6027069	6027319	.	-	.	transcript_id "MSTRG.1361.2"; gene_id "MSTRG.1361";
scaffold1	Cydia_lncRNA	exon	6059469	6059519	.	-	.	transcript_id "MSTRG.1370.1"; gene_id "MSTRG.1370";
scaffold1	Cydia_lncRNA	exon	6059546	6059712	.	-	.	transcript_id "MSTRG.1370.1"; gene_id "MSTRG.1370";
scaffold1	Cydia_lncRNA	exon	6923941	6925635	.	-	.	transcript_id "MSTRG.1031.1"; gene_id "MSTRG.1031";
scaffold1	Cydia_lncRNA	exon	6925905	6926366	.	-	.	transcript_id "MSTRG.1031.1"; gene_id "MSTRG.1031";
scaffold1	Cydia_lncRNA	exon	7062921	7062978	.	-	.	transcript_id "MSTRG.1260.1"; gene_id "MSTRG.1260";
scaffold1	Cydia_lncRNA	exon	7085094	7085438	.	-	.	transcript_id "MSTRG.1260.1"; gene_id "MSTRG.1260";
scaffold1	Cydia_lncRNA	exon	7096616	7096696	.	-	.	transcript_id "MSTRG.1267.1"; gene_id "MSTRG.1267";
scaffold1	Cydia_lncRNA	exon	7096778	7096920	.	-	.	transcript_id "MSTRG.1267.1"; gene_id "MSTRG.1267";
scaffold1	Cydia_lncRNA	exon	7248483	7248711	.	-	.	transcript_id "MSTRG.1299.1"; gene_id "MSTRG.1299";
scaffold1	Cydia_lncRNA	exon	7257183	7257384	.	-	.	transcript_id "MSTRG.1299.1"; gene_id "MSTRG.1299";
scaffold1	Cydia_lncRNA	exon	7343588	7343644	.	-	.	transcript_id "MSTRG.1046.1"; gene_id "MSTRG.1046";
scaffold1	Cydia_lncRNA	exon	7344128	7344298	.	-	.	transcript_id "MSTRG.1046.1"; gene_id "MSTRG.1046";
scaffold1	Cydia_lncRNA	exon	7545748	7545881	.	-	.	transcript_id "MSTRG.1410.15"; gene_id "MSTRG.1410";
scaffold1	Cydia_lncRNA	exon	7547588	7547703	.	-	.	transcript_id "MSTRG.1410.15"; gene_id "MSTRG.1410";
scaffold1	Cydia_lncRNA	exon	7587119	7587272	.	-	.	transcript_id "MSTRG.1456.4"; gene_id "MSTRG.1456";
scaffold1	Cydia_lncRNA	exon	7589392	7589923	.	-	.	transcript_id "MSTRG.1456.4"; gene_id "MSTRG.1456";
scaffold1	Cydia_lncRNA	exon	8080641	8080751	.	-	.	transcript_id "MSTRG.1515.1"; gene_id "MSTRG.1515";
scaffold1	Cydia_lncRNA	exon	8081608	8081773	.	-	.	transcript_id "MSTRG.1515.1"; gene_id "MSTRG.1515";
scaffold1	Cydia_lncRNA	exon	8093562	8093598	.	-	.	transcript_id "MSTRG.1517.1"; gene_id "MSTRG.1517";
scaffold1	Cydia_lncRNA	exon	8106390	8106580	.	-	.	transcript_id "MSTRG.1517.1"; gene_id "MSTRG.1517";
scaffold1	Cydia_lncRNA	exon	8094680	8094801	.	-	.	transcript_id "MSTRG.1518.1"; gene_id "MSTRG.1518";
scaffold1	Cydia_lncRNA	exon	8101623	8101742	.	-	.	transcript_id "MSTRG.1518.1"; gene_id "MSTRG.1518";
scaffold1	Cydia_lncRNA	exon	8099118	8099241	.	-	.	transcript_id "MSTRG.1518.2"; gene_id "MSTRG.1518";
scaffold1	Cydia_lncRNA	exon	8101623	8101742	.	-	.	transcript_id "MSTRG.1518.2"; gene_id "MSTRG.1518";
scaffold1	Cydia_lncRNA	exon	8099453	8099583	.	-	.	transcript_id "MSTRG.1519.1"; gene_id "MSTRG.1519";
scaffold1	Cydia_lncRNA	exon	8099925	8100095	.	-	.	transcript_id "MSTRG.1519.1"; gene_id "MSTRG.1519";
scaffold1	Cydia_lncRNA	exon	8100266	8100327	.	-	.	transcript_id "MSTRG.1519.1"; gene_id "MSTRG.1519";
scaffold1	Cydia_lncRNA	exon	8099457	8099671	.	-	.	transcript_id "MSTRG.1519.2"; gene_id "MSTRG.1519";
scaffold1	Cydia_lncRNA	exon	8102048	8102158	.	-	.	transcript_id "MSTRG.1519.2"; gene_id "MSTRG.1519";
scaffold1	Cydia_lncRNA	exon	8104465	8104518	.	-	.	transcript_id "MSTRG.1520.1"; gene_id "MSTRG.1520";
scaffold1	Cydia_lncRNA	exon	8105878	8106078	.	-	.	transcript_id "MSTRG.1520.1"; gene_id "MSTRG.1520";
scaffold1	Cydia_lncRNA	exon	8575290	8575299	.	-	.	transcript_id "MSTRG.1619.1"; gene_id "MSTRG.1619";
scaffold1	Cydia_lncRNA	exon	8581077	8581324	.	-	.	transcript_id "MSTRG.1619.1"; gene_id "MSTRG.1619";
scaffold1	Cydia_lncRNA	exon	8608062	8608398	.	-	.	transcript_id "MSTRG.1633.1"; gene_id "MSTRG.1633";
scaffold1	Cydia_lncRNA	exon	8608440	8608972	.	-	.	transcript_id "MSTRG.1633.1"; gene_id "MSTRG.1633";
scaffold1	Cydia_lncRNA	exon	8764866	8765111	.	-	.	transcript_id "MSTRG.1720.1"; gene_id "MSTRG.1720";
scaffold1	Cydia_lncRNA	exon	8765654	8765717	.	-	.	transcript_id "MSTRG.1720.1"; gene_id "MSTRG.1720";
scaffold1	Cydia_lncRNA	exon	8766326	8766383	.	-	.	transcript_id "MSTRG.1720.1"; gene_id "MSTRG.1720";
scaffold1	Cydia_lncRNA	exon	8871612	8872775	.	-	.	transcript_id "MSTRG.1737.1"; gene_id "MSTRG.1737";
scaffold1	Cydia_lncRNA	exon	8886561	8886576	.	-	.	transcript_id "MSTRG.1737.1"; gene_id "MSTRG.1737";
scaffold1	Cydia_lncRNA	exon	8908890	8909241	.	-	.	transcript_id "MSTRG.1657.1"; gene_id "MSTRG.1657";
scaffold1	Cydia_lncRNA	exon	8914869	8914997	.	-	.	transcript_id "MSTRG.1657.1"; gene_id "MSTRG.1657";
scaffold1	Cydia_lncRNA	exon	9197527	9204084	.	-	.	transcript_id "MSTRG.1716.1"; gene_id "MSTRG.1716";
scaffold1	Cydia_lncRNA	exon	9205575	9207636	.	-	.	transcript_id "MSTRG.1716.1"; gene_id "MSTRG.1716";
scaffold1	Cydia_lncRNA	exon	9991272	9991381	.	-	.	transcript_id "MSTRG.1901.5"; gene_id "MSTRG.1901";
scaffold1	Cydia_lncRNA	exon	9993516	9993608	.	-	.	transcript_id "MSTRG.1901.5"; gene_id "MSTRG.1901";
scaffold1	Cydia_lncRNA	exon	9993870	9993996	.	-	.	transcript_id "MSTRG.1901.6"; gene_id "MSTRG.1901";
scaffold1	Cydia_lncRNA	exon	9999081	9999180	.	-	.	transcript_id "MSTRG.1901.6"; gene_id "MSTRG.1901";
scaffold1	Cydia_lncRNA	exon	10357776	10357942	.	-	.	transcript_id "MSTRG.1875.1"; gene_id "MSTRG.1875";
scaffold1	Cydia_lncRNA	exon	10362429	10362477	.	-	.	transcript_id "MSTRG.1875.1"; gene_id "MSTRG.1875";
scaffold1	Cydia_lncRNA	exon	10367879	10368000	.	-	.	transcript_id "MSTRG.1875.1"; gene_id "MSTRG.1875";
scaffold1	Cydia_lncRNA	exon	10685747	10686873	.	-	.	transcript_id "MSTRG.1952.2"; gene_id "MSTRG.1952";
scaffold1	Cydia_lncRNA	exon	10687002	10687756	.	-	.	transcript_id "MSTRG.1952.2"; gene_id "MSTRG.1952";
scaffold1	Cydia_lncRNA	exon	10763097	10763228	.	-	.	transcript_id "MSTRG.2133.1"; gene_id "MSTRG.2133";
scaffold1	Cydia_lncRNA	exon	10775987	10776128	.	-	.	transcript_id "MSTRG.2133.1"; gene_id "MSTRG.2133";
scaffold1	Cydia_lncRNA	exon	10774785	10774799	.	-	.	transcript_id "MSTRG.2133.2"; gene_id "MSTRG.2133";
scaffold1	Cydia_lncRNA	exon	10775816	10776052	.	-	.	transcript_id "MSTRG.2133.2"; gene_id "MSTRG.2133";
scaffold1	Cydia_lncRNA	exon	10763269	10763316	.	-	.	transcript_id "MSTRG.2134.1"; gene_id "MSTRG.2134";
scaffold1	Cydia_lncRNA	exon	10765025	10765183	.	-	.	transcript_id "MSTRG.2134.1"; gene_id "MSTRG.2134";
scaffold1	Cydia_lncRNA	exon	10763783	10763913	.	-	.	transcript_id "MSTRG.2135.1"; gene_id "MSTRG.2135";
scaffold1	Cydia_lncRNA	exon	10778367	10778488	.	-	.	transcript_id "MSTRG.2135.1"; gene_id "MSTRG.2135";
scaffold1	Cydia_lncRNA	exon	11050739	11050923	.	-	.	transcript_id "MSTRG.2186.1"; gene_id "MSTRG.2186";
scaffold1	Cydia_lncRNA	exon	11051333	11051479	.	-	.	transcript_id "MSTRG.2186.1"; gene_id "MSTRG.2186";
scaffold1	Cydia_lncRNA	exon	11392721	11392836	.	-	.	transcript_id "MSTRG.2298.5"; gene_id "MSTRG.2298";
scaffold1	Cydia_lncRNA	exon	11393919	11394125	.	-	.	transcript_id "MSTRG.2298.5"; gene_id "MSTRG.2298";
scaffold1	Cydia_lncRNA	exon	11815922	11815960	.	-	.	transcript_id "MSTRG.2050.1"; gene_id "MSTRG.2050";
scaffold1	Cydia_lncRNA	exon	11818834	11819035	.	-	.	transcript_id "MSTRG.2050.1"; gene_id "MSTRG.2050";
scaffold1	Cydia_lncRNA	exon	11921121	11921341	.	-	.	transcript_id "MSTRG.2103.1"; gene_id "MSTRG.2103";
scaffold1	Cydia_lncRNA	exon	11921421	11921578	.	-	.	transcript_id "MSTRG.2103.1"; gene_id "MSTRG.2103";
scaffold1	Cydia_lncRNA	exon	11921164	11921341	.	-	.	transcript_id "MSTRG.2103.2"; gene_id "MSTRG.2103";
scaffold1	Cydia_lncRNA	exon	11921986	11922126	.	-	.	transcript_id "MSTRG.2103.2"; gene_id "MSTRG.2103";
scaffold1	Cydia_lncRNA	exon	12065591	12065708	.	-	.	transcript_id "MSTRG.2232.3"; gene_id "MSTRG.2232";
scaffold1	Cydia_lncRNA	exon	12067937	12068030	.	-	.	transcript_id "MSTRG.2232.3"; gene_id "MSTRG.2232";
scaffold1	Cydia_lncRNA	exon	12068112	12068143	.	-	.	transcript_id "MSTRG.2232.3"; gene_id "MSTRG.2232";
scaffold1	Cydia_lncRNA	exon	12881079	12881631	.	-	.	transcript_id "MSTRG.2357.1"; gene_id "MSTRG.2357";
scaffold1	Cydia_lncRNA	exon	12891630	12892041	.	-	.	transcript_id "MSTRG.2357.1"; gene_id "MSTRG.2357";
scaffold1	Cydia_lncRNA	exon	13075976	13076529	.	-	.	transcript_id "MSTRG.2462.2"; gene_id "MSTRG.2462";
scaffold1	Cydia_lncRNA	exon	13076776	13077362	.	-	.	transcript_id "MSTRG.2462.2"; gene_id "MSTRG.2462";
scaffold1	Cydia_lncRNA	exon	13153921	13154177	.	-	.	transcript_id "MSTRG.2473.1"; gene_id "MSTRG.2473";
scaffold1	Cydia_lncRNA	exon	13154190	13154292	.	-	.	transcript_id "MSTRG.2473.1"; gene_id "MSTRG.2473";
scaffold1	Cydia_lncRNA	exon	13412954	13413245	.	-	.	transcript_id "MSTRG.2529.1"; gene_id "MSTRG.2529";
scaffold1	Cydia_lncRNA	exon	13461389	13461401	.	-	.	transcript_id "MSTRG.2529.1"; gene_id "MSTRG.2529";
scaffold1	Cydia_lncRNA	exon	13685032	13685902	.	-	.	transcript_id "MSTRG.2754.4"; gene_id "MSTRG.2754";
scaffold1	Cydia_lncRNA	exon	13686263	13686535	.	-	.	transcript_id "MSTRG.2754.4"; gene_id "MSTRG.2754";
scaffold1	Cydia_lncRNA	exon	13884647	13884738	.	-	.	transcript_id "MSTRG.2815.1"; gene_id "MSTRG.2815";
scaffold1	Cydia_lncRNA	exon	13915886	13916082	.	-	.	transcript_id "MSTRG.2815.1"; gene_id "MSTRG.2815";
scaffold1	Cydia_lncRNA	exon	14282284	14282329	.	-	.	transcript_id "MSTRG.2612.1"; gene_id "MSTRG.2612";
scaffold1	Cydia_lncRNA	exon	14282398	14282583	.	-	.	transcript_id "MSTRG.2612.1"; gene_id "MSTRG.2612";
scaffold1	Cydia_lncRNA	exon	14474883	14475154	.	-	.	transcript_id "MSTRG.2641.4"; gene_id "MSTRG.2641";
scaffold1	Cydia_lncRNA	exon	14497180	14497284	.	-	.	transcript_id "MSTRG.2641.4"; gene_id "MSTRG.2641";
scaffold1	Cydia_lncRNA	exon	14545807	14548289	.	-	.	transcript_id "MSTRG.2618.1"; gene_id "MSTRG.2618";
scaffold1	Cydia_lncRNA	exon	14548482	14548982	.	-	.	transcript_id "MSTRG.2618.1"; gene_id "MSTRG.2618";
scaffold1	Cydia_lncRNA	exon	14579359	14579409	.	-	.	transcript_id "MSTRG.3058.1"; gene_id "MSTRG.3058";
scaffold1	Cydia_lncRNA	exon	14614487	14614639	.	-	.	transcript_id "MSTRG.3058.1"; gene_id "MSTRG.3058";
scaffold1	Cydia_lncRNA	exon	14590891	14590912	.	-	.	transcript_id "MSTRG.3060.1"; gene_id "MSTRG.3060";
scaffold1	Cydia_lncRNA	exon	14591765	14592350	.	-	.	transcript_id "MSTRG.3060.1"; gene_id "MSTRG.3060";
scaffold1	Cydia_lncRNA	exon	14591074	14591193	.	-	.	transcript_id "MSTRG.3060.2"; gene_id "MSTRG.3060";
scaffold1	Cydia_lncRNA	exon	14591478	14591843	.	-	.	transcript_id "MSTRG.3060.2"; gene_id "MSTRG.3060";
scaffold1	Cydia_lncRNA	exon	15169635	15169905	.	-	.	transcript_id "MSTRG.2967.3"; gene_id "MSTRG.2967";
scaffold1	Cydia_lncRNA	exon	15169990	15170241	.	-	.	transcript_id "MSTRG.2967.3"; gene_id "MSTRG.2967";
scaffold1	Cydia_lncRNA	exon	15185893	15186097	.	-	.	transcript_id "MSTRG.2970.1"; gene_id "MSTRG.2970";
scaffold1	Cydia_lncRNA	exon	15186193	15186241	.	-	.	transcript_id "MSTRG.2970.1"; gene_id "MSTRG.2970";
scaffold1	Cydia_lncRNA	exon	15291634	15291711	.	-	.	transcript_id "MSTRG.2878.1"; gene_id "MSTRG.2878";
scaffold1	Cydia_lncRNA	exon	15324006	15324148	.	-	.	transcript_id "MSTRG.2878.1"; gene_id "MSTRG.2878";
scaffold1	Cydia_lncRNA	exon	15769630	15769898	.	-	.	transcript_id "MSTRG.2981.1"; gene_id "MSTRG.2981";
scaffold1	Cydia_lncRNA	exon	15770613	15772556	.	-	.	transcript_id "MSTRG.2981.1"; gene_id "MSTRG.2981";
scaffold1	Cydia_lncRNA	exon	16063767	16064101	.	-	.	transcript_id "MSTRG.3123.1"; gene_id "MSTRG.3123";
scaffold1	Cydia_lncRNA	exon	16076976	16076986	.	-	.	transcript_id "MSTRG.3123.1"; gene_id "MSTRG.3123";
scaffold1	Cydia_lncRNA	exon	16071376	16071828	.	-	.	transcript_id "MSTRG.3124.1"; gene_id "MSTRG.3124";
scaffold1	Cydia_lncRNA	exon	16071896	16071993	.	-	.	transcript_id "MSTRG.3124.1"; gene_id "MSTRG.3124";
scaffold1	Cydia_lncRNA	exon	16389010	16389224	.	-	.	transcript_id "MSTRG.3251.1"; gene_id "MSTRG.3251";
scaffold1	Cydia_lncRNA	exon	16390862	16390957	.	-	.	transcript_id "MSTRG.3251.1"; gene_id "MSTRG.3251";
scaffold1	Cydia_lncRNA	exon	17248801	17249029	.	-	.	transcript_id "MSTRG.3464.2"; gene_id "MSTRG.3464";
scaffold1	Cydia_lncRNA	exon	17249101	17249173	.	-	.	transcript_id "MSTRG.3464.2"; gene_id "MSTRG.3464";
scaffold1	Cydia_lncRNA	exon	17380390	17380498	.	-	.	transcript_id "MSTRG.3489.1"; gene_id "MSTRG.3489";
scaffold1	Cydia_lncRNA	exon	17445530	17445696	.	-	.	transcript_id "MSTRG.3489.1"; gene_id "MSTRG.3489";
scaffold1	Cydia_lncRNA	exon	17530239	17530348	.	-	.	transcript_id "MSTRG.3498.4"; gene_id "MSTRG.3498";
scaffold1	Cydia_lncRNA	exon	17550827	17551073	.	-	.	transcript_id "MSTRG.3498.4"; gene_id "MSTRG.3498";
scaffold1	Cydia_lncRNA	exon	17720979	17721084	.	-	.	transcript_id "MSTRG.3546.1"; gene_id "MSTRG.3546";
scaffold1	Cydia_lncRNA	exon	17793081	17793236	.	-	.	transcript_id "MSTRG.3546.1"; gene_id "MSTRG.3546";
scaffold1	Cydia_lncRNA	exon	18088115	18088235	.	-	.	transcript_id "MSTRG.3405.1"; gene_id "MSTRG.3405";
scaffold1	Cydia_lncRNA	exon	18112907	18112998	.	-	.	transcript_id "MSTRG.3405.1"; gene_id "MSTRG.3405";
scaffold1	Cydia_lncRNA	exon	22943532	22943970	.	-	.	transcript_id "MSTRG.3791.1"; gene_id "MSTRG.3791";
scaffold1	Cydia_lncRNA	exon	22944256	22944334	.	-	.	transcript_id "MSTRG.3791.1"; gene_id "MSTRG.3791";
scaffold1	Cydia_lncRNA	exon	23258409	23258469	.	-	.	transcript_id "MSTRG.3756.1"; gene_id "MSTRG.3756";
scaffold1	Cydia_lncRNA	exon	23258479	23258728	.	-	.	transcript_id "MSTRG.3756.1"; gene_id "MSTRG.3756";
scaffold1	Cydia_lncRNA	exon	23308724	23308982	.	-	.	transcript_id "MSTRG.4411.1"; gene_id "MSTRG.4411";
scaffold1	Cydia_lncRNA	exon	23311469	23311480	.	-	.	transcript_id "MSTRG.4411.1"; gene_id "MSTRG.4411";
scaffold1	Cydia_lncRNA	exon	23468566	23468724	.	-	.	transcript_id "MSTRG.4434.1"; gene_id "MSTRG.4434";
scaffold1	Cydia_lncRNA	exon	23468887	23469030	.	-	.	transcript_id "MSTRG.4434.1"; gene_id "MSTRG.4434";
scaffold1	Cydia_lncRNA	exon	23721304	23721476	.	-	.	transcript_id "MSTRG.4480.2"; gene_id "MSTRG.4480";
scaffold1	Cydia_lncRNA	exon	23724858	23724900	.	-	.	transcript_id "MSTRG.4480.2"; gene_id "MSTRG.4480";
scaffold1	Cydia_lncRNA	exon	23721349	23721577	.	-	.	transcript_id "MSTRG.4480.3"; gene_id "MSTRG.4480";
scaffold1	Cydia_lncRNA	exon	23725139	23725186	.	-	.	transcript_id "MSTRG.4480.3"; gene_id "MSTRG.4480";
scaffold1	Cydia_lncRNA	exon	23721388	23721405	.	-	.	transcript_id "MSTRG.4480.4"; gene_id "MSTRG.4480";
scaffold1	Cydia_lncRNA	exon	23724385	23724428	.	-	.	transcript_id "MSTRG.4480.4"; gene_id "MSTRG.4480";
scaffold1	Cydia_lncRNA	exon	23724817	23724977	.	-	.	transcript_id "MSTRG.4480.4"; gene_id "MSTRG.4480";
scaffold1	Cydia_lncRNA	exon	23829873	23830174	.	-	.	transcript_id "MSTRG.4506.1"; gene_id "MSTRG.4506";
scaffold1	Cydia_lncRNA	exon	23830782	23830832	.	-	.	transcript_id "MSTRG.4506.1"; gene_id "MSTRG.4506";
scaffold1	Cydia_lncRNA	exon	24211636	24212157	.	-	.	transcript_id "MSTRG.3840.2"; gene_id "MSTRG.3840";
scaffold1	Cydia_lncRNA	exon	24212275	24213176	.	-	.	transcript_id "MSTRG.3840.2"; gene_id "MSTRG.3840";
scaffold1	Cydia_lncRNA	exon	24644683	24644882	.	-	.	transcript_id "MSTRG.3958.1"; gene_id "MSTRG.3958";
scaffold1	Cydia_lncRNA	exon	24644996	24645081	.	-	.	transcript_id "MSTRG.3958.1"; gene_id "MSTRG.3958";
scaffold1	Cydia_lncRNA	exon	24797726	24797757	.	-	.	transcript_id "MSTRG.3986.1"; gene_id "MSTRG.3986";
scaffold1	Cydia_lncRNA	exon	24801235	24801374	.	-	.	transcript_id "MSTRG.3986.1"; gene_id "MSTRG.3986";
scaffold1	Cydia_lncRNA	exon	24816771	24816938	.	-	.	transcript_id "MSTRG.3986.1"; gene_id "MSTRG.3986";
scaffold1	Cydia_lncRNA	exon	24810731	24810933	.	-	.	transcript_id "MSTRG.3991.1"; gene_id "MSTRG.3991";
scaffold1	Cydia_lncRNA	exon	24860408	24860417	.	-	.	transcript_id "MSTRG.3991.1"; gene_id "MSTRG.3991";
scaffold1	Cydia_lncRNA	exon	25370333	25370489	.	-	.	transcript_id "MSTRG.4138.1"; gene_id "MSTRG.4138";
scaffold1	Cydia_lncRNA	exon	25370819	25370951	.	-	.	transcript_id "MSTRG.4138.1"; gene_id "MSTRG.4138";
scaffold1	Cydia_lncRNA	exon	25455703	25455802	.	-	.	transcript_id "MSTRG.4163.10"; gene_id "MSTRG.4163";
scaffold1	Cydia_lncRNA	exon	25458703	25458803	.	-	.	transcript_id "MSTRG.4163.10"; gene_id "MSTRG.4163";
scaffold1	Cydia_lncRNA	exon	25459293	25459321	.	-	.	transcript_id "MSTRG.4163.10"; gene_id "MSTRG.4163";
scaffold1	Cydia_lncRNA	exon	25465280	25465364	.	-	.	transcript_id "MSTRG.4163.10"; gene_id "MSTRG.4163";
scaffold1	Cydia_lncRNA	exon	25620850	25621010	.	-	.	transcript_id "MSTRG.4196.6"; gene_id "MSTRG.4196";
scaffold1	Cydia_lncRNA	exon	25621185	25621641	.	-	.	transcript_id "MSTRG.4196.6"; gene_id "MSTRG.4196";
scaffold1	Cydia_lncRNA	exon	25671708	25671847	.	-	.	transcript_id "MSTRG.4046.1"; gene_id "MSTRG.4046";
scaffold1	Cydia_lncRNA	exon	25704320	25704417	.	-	.	transcript_id "MSTRG.4046.1"; gene_id "MSTRG.4046";
scaffold1	Cydia_lncRNA	exon	25729871	25729953	.	-	.	transcript_id "MSTRG.4059.1"; gene_id "MSTRG.4059";
scaffold1	Cydia_lncRNA	exon	25730033	25730157	.	-	.	transcript_id "MSTRG.4059.1"; gene_id "MSTRG.4059";
scaffold1	Cydia_lncRNA	exon	25732266	25732318	.	-	.	transcript_id "MSTRG.4062.1"; gene_id "MSTRG.4062";
scaffold1	Cydia_lncRNA	exon	25784909	25785079	.	-	.	transcript_id "MSTRG.4062.1"; gene_id "MSTRG.4062";
scaffold1	Cydia_lncRNA	exon	26010830	26011889	.	-	.	transcript_id "MSTRG.4207.1"; gene_id "MSTRG.4207";
scaffold1	Cydia_lncRNA	exon	26012791	26012915	.	-	.	transcript_id "MSTRG.4207.1"; gene_id "MSTRG.4207";
scaffold1	Cydia_lncRNA	exon	26035865	26036152	.	-	.	transcript_id "MSTRG.4207.1"; gene_id "MSTRG.4207";
scaffold1	Cydia_lncRNA	exon	26689761	26689880	.	-	.	transcript_id "MSTRG.4377.1"; gene_id "MSTRG.4377";
scaffold1	Cydia_lncRNA	exon	26690427	26690835	.	-	.	transcript_id "MSTRG.4377.1"; gene_id "MSTRG.4377";
scaffold1	Cydia_lncRNA	exon	26829398	26829874	.	-	.	transcript_id "MSTRG.4313.1"; gene_id "MSTRG.4313";
scaffold1	Cydia_lncRNA	exon	26832356	26832499	.	-	.	transcript_id "MSTRG.4313.1"; gene_id "MSTRG.4313";
scaffold1	Cydia_lncRNA	exon	26856943	26857060	.	-	.	transcript_id "MSTRG.4313.1"; gene_id "MSTRG.4313";
scaffold1	Cydia_lncRNA	exon	26832381	26832499	.	-	.	transcript_id "MSTRG.4313.2"; gene_id "MSTRG.4313";
scaffold1	Cydia_lncRNA	exon	26836251	26836345	.	-	.	transcript_id "MSTRG.4313.2"; gene_id "MSTRG.4313";
scaffold1	Cydia_lncRNA	exon	27146664	27146832	.	-	.	transcript_id "MSTRG.4672.1"; gene_id "MSTRG.4672";
scaffold1	Cydia_lncRNA	exon	27156499	27156623	.	-	.	transcript_id "MSTRG.4672.1"; gene_id "MSTRG.4672";
scaffold1	Cydia_lncRNA	exon	27457165	27457289	.	-	.	transcript_id "MSTRG.4763.2"; gene_id "MSTRG.4763";
scaffold1	Cydia_lncRNA	exon	27457301	27457415	.	-	.	transcript_id "MSTRG.4763.2"; gene_id "MSTRG.4763";
scaffold1	Cydia_lncRNA	exon	28263695	28263896	.	-	.	transcript_id "MSTRG.4629.1"; gene_id "MSTRG.4629";
scaffold1	Cydia_lncRNA	exon	28267535	28267587	.	-	.	transcript_id "MSTRG.4629.1"; gene_id "MSTRG.4629";
scaffold1	Cydia_lncRNA	exon	28616917	28616978	.	-	.	transcript_id "MSTRG.4822.1"; gene_id "MSTRG.4822";
scaffold1	Cydia_lncRNA	exon	28650288	28650475	.	-	.	transcript_id "MSTRG.4822.1"; gene_id "MSTRG.4822";
scaffold1	Cydia_lncRNA	exon	28794140	28794476	.	-	.	transcript_id "MSTRG.4969.3"; gene_id "MSTRG.4969";
scaffold1	Cydia_lncRNA	exon	28797462	28797480	.	-	.	transcript_id "MSTRG.4969.3"; gene_id "MSTRG.4969";
scaffold1	Cydia_lncRNA	exon	28796889	28797077	.	-	.	transcript_id "MSTRG.4970.23"; gene_id "MSTRG.4970";
scaffold1	Cydia_lncRNA	exon	28797554	28797583	.	-	.	transcript_id "MSTRG.4970.23"; gene_id "MSTRG.4970";
scaffold1	Cydia_lncRNA	exon	29026544	29026638	.	-	.	transcript_id "MSTRG.4987.2"; gene_id "MSTRG.4987";
scaffold1	Cydia_lncRNA	exon	29027095	29027230	.	-	.	transcript_id "MSTRG.4987.2"; gene_id "MSTRG.4987";
scaffold1	Cydia_lncRNA	exon	29027337	29027356	.	-	.	transcript_id "MSTRG.4987.2"; gene_id "MSTRG.4987";
scaffold1	Cydia_lncRNA	exon	29201216	29202684	.	-	.	transcript_id "MSTRG.5062.1"; gene_id "MSTRG.5062";
scaffold1	Cydia_lncRNA	exon	29209069	29209161	.	-	.	transcript_id "MSTRG.5062.1"; gene_id "MSTRG.5062";
scaffold1	Cydia_lncRNA	exon	29305325	29305576	.	-	.	transcript_id "MSTRG.5083.1"; gene_id "MSTRG.5083";
scaffold1	Cydia_lncRNA	exon	29305996	29306013	.	-	.	transcript_id "MSTRG.5083.1"; gene_id "MSTRG.5083";
scaffold1	Cydia_lncRNA	exon	29331627	29331666	.	-	.	transcript_id "MSTRG.5094.1"; gene_id "MSTRG.5094";
scaffold1	Cydia_lncRNA	exon	29340229	29340734	.	-	.	transcript_id "MSTRG.5094.1"; gene_id "MSTRG.5094";
scaffold1	Cydia_lncRNA	exon	29346519	29347236	.	-	.	transcript_id "MSTRG.5102.1"; gene_id "MSTRG.5102";
scaffold1	Cydia_lncRNA	exon	29347317	29347351	.	-	.	transcript_id "MSTRG.5102.1"; gene_id "MSTRG.5102";
scaffold1	Cydia_lncRNA	exon	29629653	29629750	.	-	.	transcript_id "MSTRG.4891.1"; gene_id "MSTRG.4891";
scaffold1	Cydia_lncRNA	exon	29629780	29630068	.	-	.	transcript_id "MSTRG.4891.1"; gene_id "MSTRG.4891";
scaffold1	Cydia_lncRNA	exon	29872726	29873213	.	-	.	transcript_id "MSTRG.5291.1"; gene_id "MSTRG.5291";
scaffold1	Cydia_lncRNA	exon	29909279	29909289	.	-	.	transcript_id "MSTRG.5291.1"; gene_id "MSTRG.5291";
scaffold1	Cydia_lncRNA	exon	30253601	30253712	.	-	.	transcript_id "MSTRG.5573.1"; gene_id "MSTRG.5573";
scaffold1	Cydia_lncRNA	exon	30254047	30254809	.	-	.	transcript_id "MSTRG.5573.1"; gene_id "MSTRG.5573";
scaffold1	Cydia_lncRNA	exon	30324025	30324130	.	-	.	transcript_id "MSTRG.5615.1"; gene_id "MSTRG.5615";
scaffold1	Cydia_lncRNA	exon	30325965	30326161	.	-	.	transcript_id "MSTRG.5615.1"; gene_id "MSTRG.5615";
scaffold1	Cydia_lncRNA	exon	30439706	30440424	.	-	.	transcript_id "MSTRG.5805.1"; gene_id "MSTRG.5805";
scaffold1	Cydia_lncRNA	exon	30440931	30441067	.	-	.	transcript_id "MSTRG.5805.1"; gene_id "MSTRG.5805";
scaffold1	Cydia_lncRNA	exon	30441773	30441947	.	-	.	transcript_id "MSTRG.5805.1"; gene_id "MSTRG.5805";
scaffold1	Cydia_lncRNA	exon	30440225	30440424	.	-	.	transcript_id "MSTRG.5805.3"; gene_id "MSTRG.5805";
scaffold1	Cydia_lncRNA	exon	30440931	30441067	.	-	.	transcript_id "MSTRG.5805.3"; gene_id "MSTRG.5805";
scaffold1	Cydia_lncRNA	exon	30442014	30442185	.	-	.	transcript_id "MSTRG.5805.3"; gene_id "MSTRG.5805";
scaffold1	Cydia_lncRNA	exon	30453270	30453471	.	-	.	transcript_id "MSTRG.5813.2"; gene_id "MSTRG.5813";
scaffold1	Cydia_lncRNA	exon	30453792	30453918	.	-	.	transcript_id "MSTRG.5813.2"; gene_id "MSTRG.5813";
scaffold1	Cydia_lncRNA	exon	30634311	30634455	.	-	.	transcript_id "MSTRG.5861.1"; gene_id "MSTRG.5861";
scaffold1	Cydia_lncRNA	exon	30634753	30635013	.	-	.	transcript_id "MSTRG.5861.1"; gene_id "MSTRG.5861";
scaffold1	Cydia_lncRNA	exon	30669616	30669718	.	-	.	transcript_id "MSTRG.5456.1"; gene_id "MSTRG.5456";
scaffold1	Cydia_lncRNA	exon	30669728	30669945	.	-	.	transcript_id "MSTRG.5456.1"; gene_id "MSTRG.5456";
scaffold1	Cydia_lncRNA	exon	30743268	30743970	.	-	.	transcript_id "MSTRG.5470.2"; gene_id "MSTRG.5470";
scaffold1	Cydia_lncRNA	exon	30744221	30744965	.	-	.	transcript_id "MSTRG.5470.2"; gene_id "MSTRG.5470";
scaffold1	Cydia_lncRNA	exon	31350498	31350605	.	-	.	transcript_id "MSTRG.5746.2"; gene_id "MSTRG.5746";
scaffold1	Cydia_lncRNA	exon	31351775	31351841	.	-	.	transcript_id "MSTRG.5746.2"; gene_id "MSTRG.5746";
scaffold1	Cydia_lncRNA	exon	31352821	31352968	.	-	.	transcript_id "MSTRG.5746.2"; gene_id "MSTRG.5746";
scaffold1	Cydia_lncRNA	exon	31363806	31363958	.	-	.	transcript_id "MSTRG.5746.5"; gene_id "MSTRG.5746";
scaffold1	Cydia_lncRNA	exon	31365494	31365597	.	-	.	transcript_id "MSTRG.5746.5"; gene_id "MSTRG.5746";
scaffold1	Cydia_lncRNA	exon	31366443	31366565	.	-	.	transcript_id "MSTRG.5746.5"; gene_id "MSTRG.5746";
scaffold1	Cydia_lncRNA	exon	31365843	31365964	.	-	.	transcript_id "MSTRG.5746.6"; gene_id "MSTRG.5746";
scaffold1	Cydia_lncRNA	exon	31366443	31366565	.	-	.	transcript_id "MSTRG.5746.6"; gene_id "MSTRG.5746";
scaffold1	Cydia_lncRNA	exon	31538074	31538197	.	-	.	transcript_id "MSTRG.6628.2"; gene_id "MSTRG.6628";
scaffold1	Cydia_lncRNA	exon	31538351	31538676	.	-	.	transcript_id "MSTRG.6628.2"; gene_id "MSTRG.6628";
scaffold1	Cydia_lncRNA	exon	31663192	31663339	.	-	.	transcript_id "MSTRG.6650.7"; gene_id "MSTRG.6650";
scaffold1	Cydia_lncRNA	exon	31664336	31664391	.	-	.	transcript_id "MSTRG.6650.7"; gene_id "MSTRG.6650";
scaffold1	Cydia_lncRNA	exon	31655330	31655445	.	-	.	transcript_id "MSTRG.6655.1"; gene_id "MSTRG.6655";
scaffold1	Cydia_lncRNA	exon	31655471	31655698	.	-	.	transcript_id "MSTRG.6655.1"; gene_id "MSTRG.6655";
scaffold1	Cydia_lncRNA	exon	31678662	31679004	.	-	.	transcript_id "MSTRG.6659.1"; gene_id "MSTRG.6659";
scaffold1	Cydia_lncRNA	exon	31679369	31679522	.	-	.	transcript_id "MSTRG.6659.1"; gene_id "MSTRG.6659";
scaffold1	Cydia_lncRNA	exon	31697986	31698513	.	-	.	transcript_id "MSTRG.6663.2"; gene_id "MSTRG.6663";
scaffold1	Cydia_lncRNA	exon	31698526	31698625	.	-	.	transcript_id "MSTRG.6663.2"; gene_id "MSTRG.6663";
scaffold1	Cydia_lncRNA	exon	32209345	32209461	.	-	.	transcript_id "MSTRG.5898.1"; gene_id "MSTRG.5898";
scaffold1	Cydia_lncRNA	exon	32212684	32212824	.	-	.	transcript_id "MSTRG.5898.1"; gene_id "MSTRG.5898";
scaffold1	Cydia_lncRNA	exon	32477123	32477297	.	-	.	transcript_id "MSTRG.6406.3"; gene_id "MSTRG.6406";
scaffold1	Cydia_lncRNA	exon	32477514	32477595	.	-	.	transcript_id "MSTRG.6406.3"; gene_id "MSTRG.6406";
scaffold1	Cydia_lncRNA	exon	32573812	32574497	.	-	.	transcript_id "MSTRG.6436.1"; gene_id "MSTRG.6436";
scaffold1	Cydia_lncRNA	exon	32579392	32579437	.	-	.	transcript_id "MSTRG.6436.1"; gene_id "MSTRG.6436";
scaffold1	Cydia_lncRNA	exon	32622195	32622312	.	-	.	transcript_id "MSTRG.6440.1"; gene_id "MSTRG.6440";
scaffold1	Cydia_lncRNA	exon	32625776	32626439	.	-	.	transcript_id "MSTRG.6440.1"; gene_id "MSTRG.6440";
scaffold1	Cydia_lncRNA	exon	32775027	32775106	.	-	.	transcript_id "MSTRG.6464.5"; gene_id "MSTRG.6464";
scaffold1	Cydia_lncRNA	exon	32775647	32775712	.	-	.	transcript_id "MSTRG.6464.5"; gene_id "MSTRG.6464";
scaffold1	Cydia_lncRNA	exon	32776900	32776977	.	-	.	transcript_id "MSTRG.6464.5"; gene_id "MSTRG.6464";
scaffold1	Cydia_lncRNA	exon	32775027	32775106	.	-	.	transcript_id "MSTRG.6464.1"; gene_id "MSTRG.6464";
scaffold1	Cydia_lncRNA	exon	32775647	32775712	.	-	.	transcript_id "MSTRG.6464.1"; gene_id "MSTRG.6464";
scaffold1	Cydia_lncRNA	exon	32775909	32776043	.	-	.	transcript_id "MSTRG.6464.1"; gene_id "MSTRG.6464";
scaffold1	Cydia_lncRNA	exon	32777234	32777244	.	-	.	transcript_id "MSTRG.6464.1"; gene_id "MSTRG.6464";
scaffold1	Cydia_lncRNA	exon	32918314	32918475	.	-	.	transcript_id "MSTRG.5933.1"; gene_id "MSTRG.5933";
scaffold1	Cydia_lncRNA	exon	32919163	32919224	.	-	.	transcript_id "MSTRG.5933.1"; gene_id "MSTRG.5933";
scaffold1	Cydia_lncRNA	exon	33072103	33072296	.	-	.	transcript_id "MSTRG.5980.1"; gene_id "MSTRG.5980";
scaffold1	Cydia_lncRNA	exon	33072561	33072818	.	-	.	transcript_id "MSTRG.5980.1"; gene_id "MSTRG.5980";
scaffold1	Cydia_lncRNA	exon	33085786	33086882	.	-	.	transcript_id "MSTRG.5985.2"; gene_id "MSTRG.5985";
scaffold1	Cydia_lncRNA	exon	33087203	33088770	.	-	.	transcript_id "MSTRG.5985.2"; gene_id "MSTRG.5985";
scaffold1	Cydia_lncRNA	exon	33347800	33347849	.	-	.	transcript_id "MSTRG.6043.1"; gene_id "MSTRG.6043";
scaffold1	Cydia_lncRNA	exon	33383632	33384129	.	-	.	transcript_id "MSTRG.6043.1"; gene_id "MSTRG.6043";
scaffold1	Cydia_lncRNA	exon	33584040	33584306	.	-	.	transcript_id "MSTRG.6123.3"; gene_id "MSTRG.6123";
scaffold1	Cydia_lncRNA	exon	33585286	33585358	.	-	.	transcript_id "MSTRG.6123.3"; gene_id "MSTRG.6123";
scaffold1	Cydia_lncRNA	exon	33584094	33584306	.	-	.	transcript_id "MSTRG.6123.4"; gene_id "MSTRG.6123";
scaffold1	Cydia_lncRNA	exon	33584743	33584799	.	-	.	transcript_id "MSTRG.6123.4"; gene_id "MSTRG.6123";
scaffold1	Cydia_lncRNA	exon	33764756	33764772	.	-	.	transcript_id "MSTRG.6167.1"; gene_id "MSTRG.6167";
scaffold1	Cydia_lncRNA	exon	33789514	33789704	.	-	.	transcript_id "MSTRG.6167.1"; gene_id "MSTRG.6167";
scaffold1	Cydia_lncRNA	exon	33794343	33794606	.	-	.	transcript_id "MSTRG.6168.1"; gene_id "MSTRG.6168";
scaffold1	Cydia_lncRNA	exon	33845904	33845960	.	-	.	transcript_id "MSTRG.6168.1"; gene_id "MSTRG.6168";
scaffold1	Cydia_lncRNA	exon	34058019	34058081	.	-	.	transcript_id "MSTRG.6013.1"; gene_id "MSTRG.6013";
scaffold1	Cydia_lncRNA	exon	34058801	34058955	.	-	.	transcript_id "MSTRG.6013.1"; gene_id "MSTRG.6013";
scaffold10	Cydia_lncRNA	exon	66307	66413	.	+	.	transcript_id "MSTRG.6313.1"; gene_id "MSTRG.6313";
scaffold10	Cydia_lncRNA	exon	67006	67114	.	+	.	transcript_id "MSTRG.6313.1"; gene_id "MSTRG.6313";
scaffold10	Cydia_lncRNA	exon	162084	162094	.	+	.	transcript_id "MSTRG.6329.1"; gene_id "MSTRG.6329";
scaffold10	Cydia_lncRNA	exon	223848	224548	.	+	.	transcript_id "MSTRG.6329.1"; gene_id "MSTRG.6329";
scaffold10	Cydia_lncRNA	exon	323501	323663	.	+	.	transcript_id "MSTRG.6364.1"; gene_id "MSTRG.6364";
scaffold10	Cydia_lncRNA	exon	324153	324275	.	+	.	transcript_id "MSTRG.6364.1"; gene_id "MSTRG.6364";
scaffold10	Cydia_lncRNA	exon	675813	676015	.	+	.	transcript_id "MSTRG.6574.4"; gene_id "MSTRG.6574";
scaffold10	Cydia_lncRNA	exon	677296	678699	.	+	.	transcript_id "MSTRG.6574.4"; gene_id "MSTRG.6574";
scaffold10	Cydia_lncRNA	exon	895236	895563	.	+	.	transcript_id "MSTRG.6788.1"; gene_id "MSTRG.6788";
scaffold10	Cydia_lncRNA	exon	899783	899884	.	+	.	transcript_id "MSTRG.6788.1"; gene_id "MSTRG.6788";
scaffold10	Cydia_lncRNA	exon	1182032	1183976	.	+	.	transcript_id "MSTRG.6885.1"; gene_id "MSTRG.6885";
scaffold10	Cydia_lncRNA	exon	1184169	1184535	.	+	.	transcript_id "MSTRG.6885.1"; gene_id "MSTRG.6885";
scaffold10	Cydia_lncRNA	exon	1643155	1643166	.	+	.	transcript_id "MSTRG.6941.2"; gene_id "MSTRG.6941";
scaffold10	Cydia_lncRNA	exon	1645197	1645459	.	+	.	transcript_id "MSTRG.6941.2"; gene_id "MSTRG.6941";
scaffold10	Cydia_lncRNA	exon	1647610	1648692	.	+	.	transcript_id "MSTRG.6941.2"; gene_id "MSTRG.6941";
scaffold10	Cydia_lncRNA	exon	1699994	1700132	.	+	.	transcript_id "MSTRG.6948.2"; gene_id "MSTRG.6948";
scaffold10	Cydia_lncRNA	exon	1700695	1700848	.	+	.	transcript_id "MSTRG.6948.2"; gene_id "MSTRG.6948";
scaffold10	Cydia_lncRNA	exon	1808043	1808350	.	+	.	transcript_id "MSTRG.6985.1"; gene_id "MSTRG.6985";
scaffold10	Cydia_lncRNA	exon	1808969	1809245	.	+	.	transcript_id "MSTRG.6985.1"; gene_id "MSTRG.6985";
scaffold10	Cydia_lncRNA	exon	2268419	2268430	.	+	.	transcript_id "MSTRG.7031.1"; gene_id "MSTRG.7031";
scaffold10	Cydia_lncRNA	exon	2340932	2341122	.	+	.	transcript_id "MSTRG.7031.1"; gene_id "MSTRG.7031";
scaffold10	Cydia_lncRNA	exon	2487107	2487321	.	+	.	transcript_id "MSTRG.7278.1"; gene_id "MSTRG.7278";
scaffold10	Cydia_lncRNA	exon	2490713	2490916	.	+	.	transcript_id "MSTRG.7278.1"; gene_id "MSTRG.7278";
scaffold10	Cydia_lncRNA	exon	2943052	2945022	.	+	.	transcript_id "MSTRG.7384.2"; gene_id "MSTRG.7384";
scaffold10	Cydia_lncRNA	exon	2945099	2945563	.	+	.	transcript_id "MSTRG.7384.2"; gene_id "MSTRG.7384";
scaffold10	Cydia_lncRNA	exon	3447206	3447244	.	+	.	transcript_id "MSTRG.7672.1"; gene_id "MSTRG.7672";
scaffold10	Cydia_lncRNA	exon	3447276	3447443	.	+	.	transcript_id "MSTRG.7672.1"; gene_id "MSTRG.7672";
scaffold10	Cydia_lncRNA	exon	3511436	3511481	.	+	.	transcript_id "MSTRG.7692.1"; gene_id "MSTRG.7692";
scaffold10	Cydia_lncRNA	exon	3512712	3512897	.	+	.	transcript_id "MSTRG.7692.1"; gene_id "MSTRG.7692";
scaffold10	Cydia_lncRNA	exon	3637181	3637284	.	+	.	transcript_id "MSTRG.7724.1"; gene_id "MSTRG.7724";
scaffold10	Cydia_lncRNA	exon	3638695	3639063	.	+	.	transcript_id "MSTRG.7724.1"; gene_id "MSTRG.7724";
scaffold10	Cydia_lncRNA	exon	4146971	4147145	.	+	.	transcript_id "MSTRG.7366.1"; gene_id "MSTRG.7366";
scaffold10	Cydia_lncRNA	exon	4147209	4147268	.	+	.	transcript_id "MSTRG.7366.1"; gene_id "MSTRG.7366";
scaffold10	Cydia_lncRNA	exon	4518500	4518746	.	+	.	transcript_id "MSTRG.7491.1"; gene_id "MSTRG.7491";
scaffold10	Cydia_lncRNA	exon	4519665	4519702	.	+	.	transcript_id "MSTRG.7491.1"; gene_id "MSTRG.7491";
scaffold10	Cydia_lncRNA	exon	5708864	5708873	.	+	.	transcript_id "MSTRG.7912.1"; gene_id "MSTRG.7912";
scaffold10	Cydia_lncRNA	exon	5717536	5719677	.	+	.	transcript_id "MSTRG.7912.1"; gene_id "MSTRG.7912";
scaffold10	Cydia_lncRNA	exon	5877976	5878015	.	+	.	transcript_id "MSTRG.7954.1"; gene_id "MSTRG.7954";
scaffold10	Cydia_lncRNA	exon	5878040	5878335	.	+	.	transcript_id "MSTRG.7954.1"; gene_id "MSTRG.7954";
scaffold10	Cydia_lncRNA	exon	6154585	6154747	.	+	.	transcript_id "MSTRG.8023.1"; gene_id "MSTRG.8023";
scaffold10	Cydia_lncRNA	exon	6154852	6155049	.	+	.	transcript_id "MSTRG.8023.1"; gene_id "MSTRG.8023";
scaffold10	Cydia_lncRNA	exon	7275156	7275408	.	+	.	transcript_id "MSTRG.8089.1"; gene_id "MSTRG.8089";
scaffold10	Cydia_lncRNA	exon	7275420	7275452	.	+	.	transcript_id "MSTRG.8089.1"; gene_id "MSTRG.8089";
scaffold10	Cydia_lncRNA	exon	7386871	7387199	.	+	.	transcript_id "MSTRG.8124.1"; gene_id "MSTRG.8124";
scaffold10	Cydia_lncRNA	exon	7391025	7391117	.	+	.	transcript_id "MSTRG.8124.1"; gene_id "MSTRG.8124";
scaffold10	Cydia_lncRNA	exon	7394236	7394374	.	+	.	transcript_id "MSTRG.8125.1"; gene_id "MSTRG.8125";
scaffold10	Cydia_lncRNA	exon	7397123	7397349	.	+	.	transcript_id "MSTRG.8125.1"; gene_id "MSTRG.8125";
scaffold10	Cydia_lncRNA	exon	7398464	7398788	.	+	.	transcript_id "MSTRG.8127.1"; gene_id "MSTRG.8127";
scaffold10	Cydia_lncRNA	exon	7398919	7399151	.	+	.	transcript_id "MSTRG.8127.1"; gene_id "MSTRG.8127";
scaffold10	Cydia_lncRNA	exon	7654601	7654733	.	+	.	transcript_id "MSTRG.8374.2"; gene_id "MSTRG.8374";
scaffold10	Cydia_lncRNA	exon	7655672	7655741	.	+	.	transcript_id "MSTRG.8374.2"; gene_id "MSTRG.8374";
scaffold10	Cydia_lncRNA	exon	7657556	7657592	.	+	.	transcript_id "MSTRG.8374.2"; gene_id "MSTRG.8374";
scaffold10	Cydia_lncRNA	exon	7657695	7657773	.	+	.	transcript_id "MSTRG.8374.2"; gene_id "MSTRG.8374";
scaffold10	Cydia_lncRNA	exon	8054963	8055111	.	+	.	transcript_id "MSTRG.8278.2"; gene_id "MSTRG.8278";
scaffold10	Cydia_lncRNA	exon	8055304	8055742	.	+	.	transcript_id "MSTRG.8278.2"; gene_id "MSTRG.8278";
scaffold10	Cydia_lncRNA	exon	8098017	8098294	.	+	.	transcript_id "MSTRG.8287.1"; gene_id "MSTRG.8287";
scaffold10	Cydia_lncRNA	exon	8156338	8156350	.	+	.	transcript_id "MSTRG.8287.1"; gene_id "MSTRG.8287";
scaffold10	Cydia_lncRNA	exon	8146829	8147007	.	+	.	transcript_id "MSTRG.8295.1"; gene_id "MSTRG.8295";
scaffold10	Cydia_lncRNA	exon	8180672	8180708	.	+	.	transcript_id "MSTRG.8295.1"; gene_id "MSTRG.8295";
scaffold10	Cydia_lncRNA	exon	8333708	8333854	.	+	.	transcript_id "MSTRG.8173.1"; gene_id "MSTRG.8173";
scaffold10	Cydia_lncRNA	exon	8333984	8334223	.	+	.	transcript_id "MSTRG.8173.1"; gene_id "MSTRG.8173";
scaffold10	Cydia_lncRNA	exon	8470848	8473715	.	+	.	transcript_id "MSTRG.8299.4"; gene_id "MSTRG.8299";
scaffold10	Cydia_lncRNA	exon	8473798	8474836	.	+	.	transcript_id "MSTRG.8299.4"; gene_id "MSTRG.8299";
scaffold10	Cydia_lncRNA	exon	8642283	8642514	.	+	.	transcript_id "MSTRG.8418.1"; gene_id "MSTRG.8418";
scaffold10	Cydia_lncRNA	exon	8642871	8642946	.	+	.	transcript_id "MSTRG.8418.1"; gene_id "MSTRG.8418";
scaffold10	Cydia_lncRNA	exon	8815441	8815486	.	+	.	transcript_id "MSTRG.8452.5"; gene_id "MSTRG.8452";
scaffold10	Cydia_lncRNA	exon	8815635	8816103	.	+	.	transcript_id "MSTRG.8452.5"; gene_id "MSTRG.8452";
scaffold10	Cydia_lncRNA	exon	9044773	9045003	.	+	.	transcript_id "MSTRG.8536.1"; gene_id "MSTRG.8536";
scaffold10	Cydia_lncRNA	exon	9045064	9045083	.	+	.	transcript_id "MSTRG.8536.1"; gene_id "MSTRG.8536";
scaffold10	Cydia_lncRNA	exon	9242351	9242592	.	+	.	transcript_id "MSTRG.8500.1"; gene_id "MSTRG.8500";
scaffold10	Cydia_lncRNA	exon	9249999	9250013	.	+	.	transcript_id "MSTRG.8500.1"; gene_id "MSTRG.8500";
scaffold10	Cydia_lncRNA	exon	9479739	9479881	.	+	.	transcript_id "MSTRG.8720.1"; gene_id "MSTRG.8720";
scaffold10	Cydia_lncRNA	exon	9479990	9480122	.	+	.	transcript_id "MSTRG.8720.1"; gene_id "MSTRG.8720";
scaffold10	Cydia_lncRNA	exon	9480210	9480723	.	+	.	transcript_id "MSTRG.8720.1"; gene_id "MSTRG.8720";
scaffold10	Cydia_lncRNA	exon	10467336	10467402	.	+	.	transcript_id "MSTRG.9796.10"; gene_id "MSTRG.9796";
scaffold10	Cydia_lncRNA	exon	10483351	10483897	.	+	.	transcript_id "MSTRG.9796.10"; gene_id "MSTRG.9796";
scaffold10	Cydia_lncRNA	exon	10516798	10517486	.	+	.	transcript_id "MSTRG.9809.1"; gene_id "MSTRG.9809";
scaffold10	Cydia_lncRNA	exon	10517505	10517588	.	+	.	transcript_id "MSTRG.9809.1"; gene_id "MSTRG.9809";
scaffold10	Cydia_lncRNA	exon	10541034	10541233	.	+	.	transcript_id "MSTRG.9813.2"; gene_id "MSTRG.9813";
scaffold10	Cydia_lncRNA	exon	10542040	10542081	.	+	.	transcript_id "MSTRG.9813.2"; gene_id "MSTRG.9813";
scaffold10	Cydia_lncRNA	exon	10751791	10751872	.	+	.	transcript_id "MSTRG.9858.1"; gene_id "MSTRG.9858";
scaffold10	Cydia_lncRNA	exon	10754330	10754455	.	+	.	transcript_id "MSTRG.9858.1"; gene_id "MSTRG.9858";
scaffold10	Cydia_lncRNA	exon	10873512	10873804	.	+	.	transcript_id "MSTRG.9885.2"; gene_id "MSTRG.9885";
scaffold10	Cydia_lncRNA	exon	10873846	10874010	.	+	.	transcript_id "MSTRG.9885.2"; gene_id "MSTRG.9885";
scaffold10	Cydia_lncRNA	exon	10934157	10934296	.	+	.	transcript_id "MSTRG.9896.1"; gene_id "MSTRG.9896";
scaffold10	Cydia_lncRNA	exon	10939505	10939659	.	+	.	transcript_id "MSTRG.9896.1"; gene_id "MSTRG.9896";
scaffold10	Cydia_lncRNA	exon	11113778	11113790	.	+	.	transcript_id "MSTRG.9922.1"; gene_id "MSTRG.9922";
scaffold10	Cydia_lncRNA	exon	11155527	11156645	.	+	.	transcript_id "MSTRG.9922.1"; gene_id "MSTRG.9922";
scaffold10	Cydia_lncRNA	exon	11133813	11133863	.	+	.	transcript_id "MSTRG.9928.2"; gene_id "MSTRG.9928";
scaffold10	Cydia_lncRNA	exon	11134092	11136504	.	+	.	transcript_id "MSTRG.9928.2"; gene_id "MSTRG.9928";
scaffold10	Cydia_lncRNA	exon	11171753	11171764	.	+	.	transcript_id "MSTRG.9928.2"; gene_id "MSTRG.9928";
scaffold10	Cydia_lncRNA	exon	11354898	11357428	.	+	.	transcript_id "MSTRG.8825.1"; gene_id "MSTRG.8825";
scaffold10	Cydia_lncRNA	exon	11361946	11361955	.	+	.	transcript_id "MSTRG.8825.1"; gene_id "MSTRG.8825";
scaffold10	Cydia_lncRNA	exon	11490631	11490732	.	+	.	transcript_id "MSTRG.8759.1"; gene_id "MSTRG.8759";
scaffold10	Cydia_lncRNA	exon	11490925	11491049	.	+	.	transcript_id "MSTRG.8759.1"; gene_id "MSTRG.8759";
scaffold10	Cydia_lncRNA	exon	12175947	12175958	.	+	.	transcript_id "MSTRG.8956.3"; gene_id "MSTRG.8956";
scaffold10	Cydia_lncRNA	exon	12176140	12176652	.	+	.	transcript_id "MSTRG.8956.3"; gene_id "MSTRG.8956";
scaffold10	Cydia_lncRNA	exon	12225531	12225597	.	+	.	transcript_id "MSTRG.8972.1"; gene_id "MSTRG.8972";
scaffold10	Cydia_lncRNA	exon	12229652	12229815	.	+	.	transcript_id "MSTRG.8972.1"; gene_id "MSTRG.8972";
scaffold10	Cydia_lncRNA	exon	12319176	12319320	.	+	.	transcript_id "MSTRG.9943.1"; gene_id "MSTRG.9943";
scaffold10	Cydia_lncRNA	exon	12319393	12319517	.	+	.	transcript_id "MSTRG.9943.1"; gene_id "MSTRG.9943";
scaffold10	Cydia_lncRNA	exon	12544867	12545080	.	+	.	transcript_id "MSTRG.9987.1"; gene_id "MSTRG.9987";
scaffold10	Cydia_lncRNA	exon	12545312	12545393	.	+	.	transcript_id "MSTRG.9987.1"; gene_id "MSTRG.9987";
scaffold10	Cydia_lncRNA	exon	12848733	12850641	.	+	.	transcript_id "MSTRG.10052.1"; gene_id "MSTRG.10052";
scaffold10	Cydia_lncRNA	exon	12852453	12853157	.	+	.	transcript_id "MSTRG.10052.1"; gene_id "MSTRG.10052";
scaffold10	Cydia_lncRNA	exon	12882516	12882605	.	+	.	transcript_id "MSTRG.10062.1"; gene_id "MSTRG.10062";
scaffold10	Cydia_lncRNA	exon	12882798	12882971	.	+	.	transcript_id "MSTRG.10062.1"; gene_id "MSTRG.10062";
scaffold10	Cydia_lncRNA	exon	13372492	13372525	.	+	.	transcript_id "MSTRG.9023.1"; gene_id "MSTRG.9023";
scaffold10	Cydia_lncRNA	exon	13422994	13423277	.	+	.	transcript_id "MSTRG.9023.1"; gene_id "MSTRG.9023";
scaffold10	Cydia_lncRNA	exon	13703614	13703860	.	+	.	transcript_id "MSTRG.9133.1"; gene_id "MSTRG.9133";
scaffold10	Cydia_lncRNA	exon	13721752	13722047	.	+	.	transcript_id "MSTRG.9133.1"; gene_id "MSTRG.9133";
scaffold10	Cydia_lncRNA	exon	13721679	13721732	.	+	.	transcript_id "MSTRG.9133.2"; gene_id "MSTRG.9133";
scaffold10	Cydia_lncRNA	exon	13721841	13722035	.	+	.	transcript_id "MSTRG.9133.2"; gene_id "MSTRG.9133";
scaffold10	Cydia_lncRNA	exon	13943624	13944405	.	+	.	transcript_id "MSTRG.9095.1"; gene_id "MSTRG.9095";
scaffold10	Cydia_lncRNA	exon	13944685	13944925	.	+	.	transcript_id "MSTRG.9095.1"; gene_id "MSTRG.9095";
scaffold10	Cydia_lncRNA	exon	13944936	13945942	.	+	.	transcript_id "MSTRG.9095.1"; gene_id "MSTRG.9095";
scaffold10	Cydia_lncRNA	exon	13946981	13948957	.	+	.	transcript_id "MSTRG.9095.1"; gene_id "MSTRG.9095";
scaffold10	Cydia_lncRNA	exon	14094182	14094232	.	+	.	transcript_id "MSTRG.9188.1"; gene_id "MSTRG.9188";
scaffold10	Cydia_lncRNA	exon	14094341	14094517	.	+	.	transcript_id "MSTRG.9188.1"; gene_id "MSTRG.9188";
scaffold10	Cydia_lncRNA	exon	14613270	14614252	.	+	.	transcript_id "MSTRG.9243.3"; gene_id "MSTRG.9243";
scaffold10	Cydia_lncRNA	exon	14614307	14614730	.	+	.	transcript_id "MSTRG.9243.3"; gene_id "MSTRG.9243";
scaffold10	Cydia_lncRNA	exon	14617847	14618798	.	+	.	transcript_id "MSTRG.9243.3"; gene_id "MSTRG.9243";
scaffold10	Cydia_lncRNA	exon	14672947	14673074	.	+	.	transcript_id "MSTRG.9263.2"; gene_id "MSTRG.9263";
scaffold10	Cydia_lncRNA	exon	14674759	14674900	.	+	.	transcript_id "MSTRG.9263.2"; gene_id "MSTRG.9263";
scaffold10	Cydia_lncRNA	exon	14848883	14849339	.	+	.	transcript_id "MSTRG.9544.5"; gene_id "MSTRG.9544";
scaffold10	Cydia_lncRNA	exon	14850294	14850538	.	+	.	transcript_id "MSTRG.9544.5"; gene_id "MSTRG.9544";
scaffold10	Cydia_lncRNA	exon	14848883	14849700	.	+	.	transcript_id "MSTRG.9544.4"; gene_id "MSTRG.9544";
scaffold10	Cydia_lncRNA	exon	14850390	14850644	.	+	.	transcript_id "MSTRG.9544.4"; gene_id "MSTRG.9544";
scaffold10	Cydia_lncRNA	exon	15345336	15345616	.	+	.	transcript_id "MSTRG.9315.1"; gene_id "MSTRG.9315";
scaffold10	Cydia_lncRNA	exon	15345903	15345914	.	+	.	transcript_id "MSTRG.9315.1"; gene_id "MSTRG.9315";
scaffold10	Cydia_lncRNA	exon	15913525	15913585	.	+	.	transcript_id "MSTRG.9416.1"; gene_id "MSTRG.9416";
scaffold10	Cydia_lncRNA	exon	15913685	15913886	.	+	.	transcript_id "MSTRG.9416.1"; gene_id "MSTRG.9416";
scaffold10	Cydia_lncRNA	exon	16008749	16009923	.	+	.	transcript_id "MSTRG.9647.4"; gene_id "MSTRG.9647";
scaffold10	Cydia_lncRNA	exon	16010115	16011034	.	+	.	transcript_id "MSTRG.9647.4"; gene_id "MSTRG.9647";
scaffold10	Cydia_lncRNA	exon	16042775	16042807	.	+	.	transcript_id "MSTRG.9660.1"; gene_id "MSTRG.9660";
scaffold10	Cydia_lncRNA	exon	16050229	16050450	.	+	.	transcript_id "MSTRG.9660.1"; gene_id "MSTRG.9660";
scaffold10	Cydia_lncRNA	exon	16130257	16132160	.	+	.	transcript_id "MSTRG.9673.2"; gene_id "MSTRG.9673";
scaffold10	Cydia_lncRNA	exon	16132427	16135548	.	+	.	transcript_id "MSTRG.9673.2"; gene_id "MSTRG.9673";
scaffold10	Cydia_lncRNA	exon	16356168	16357196	.	+	.	transcript_id "MSTRG.9427.3"; gene_id "MSTRG.9427";
scaffold10	Cydia_lncRNA	exon	16357434	16357632	.	+	.	transcript_id "MSTRG.9427.3"; gene_id "MSTRG.9427";
scaffold10	Cydia_lncRNA	exon	16361728	16361914	.	+	.	transcript_id "MSTRG.9430.1"; gene_id "MSTRG.9430";
scaffold10	Cydia_lncRNA	exon	16362646	16362783	.	+	.	transcript_id "MSTRG.9430.1"; gene_id "MSTRG.9430";
scaffold10	Cydia_lncRNA	exon	16362792	16362822	.	+	.	transcript_id "MSTRG.9431.1"; gene_id "MSTRG.9431";
scaffold10	Cydia_lncRNA	exon	16363370	16363538	.	+	.	transcript_id "MSTRG.9431.1"; gene_id "MSTRG.9431";
scaffold10	Cydia_lncRNA	exon	16364293	16364330	.	+	.	transcript_id "MSTRG.9431.1"; gene_id "MSTRG.9431";
scaffold10	Cydia_lncRNA	exon	179709	180987	.	-	.	transcript_id "MSTRG.6330.1"; gene_id "MSTRG.6330";
scaffold10	Cydia_lncRNA	exon	203103	203114	.	-	.	transcript_id "MSTRG.6330.1"; gene_id "MSTRG.6330";
scaffold10	Cydia_lncRNA	exon	226887	227069	.	-	.	transcript_id "MSTRG.6336.1"; gene_id "MSTRG.6336";
scaffold10	Cydia_lncRNA	exon	255621	255653	.	-	.	transcript_id "MSTRG.6336.1"; gene_id "MSTRG.6336";
scaffold10	Cydia_lncRNA	exon	578238	578612	.	-	.	transcript_id "MSTRG.6557.4"; gene_id "MSTRG.6557";
scaffold10	Cydia_lncRNA	exon	578816	578930	.	-	.	transcript_id "MSTRG.6557.4"; gene_id "MSTRG.6557";
scaffold10	Cydia_lncRNA	exon	670560	671973	.	-	.	transcript_id "MSTRG.6575.1"; gene_id "MSTRG.6575";
scaffold10	Cydia_lncRNA	exon	672747	673668	.	-	.	transcript_id "MSTRG.6575.1"; gene_id "MSTRG.6575";
scaffold10	Cydia_lncRNA	exon	881103	881305	.	-	.	transcript_id "MSTRG.6785.1"; gene_id "MSTRG.6785";
scaffold10	Cydia_lncRNA	exon	881859	882056	.	-	.	transcript_id "MSTRG.6785.1"; gene_id "MSTRG.6785";
scaffold10	Cydia_lncRNA	exon	883641	883770	.	-	.	transcript_id "MSTRG.6785.1"; gene_id "MSTRG.6785";
scaffold10	Cydia_lncRNA	exon	1574435	1574556	.	-	.	transcript_id "MSTRG.7135.1"; gene_id "MSTRG.7135";
scaffold10	Cydia_lncRNA	exon	1591614	1591788	.	-	.	transcript_id "MSTRG.7135.1"; gene_id "MSTRG.7135";
scaffold10	Cydia_lncRNA	exon	1785090	1788091	.	-	.	transcript_id "MSTRG.6975.1"; gene_id "MSTRG.6975";
scaffold10	Cydia_lncRNA	exon	1789510	1789816	.	-	.	transcript_id "MSTRG.6975.1"; gene_id "MSTRG.6975";
scaffold10	Cydia_lncRNA	exon	1786212	1786309	.	-	.	transcript_id "MSTRG.6975.4"; gene_id "MSTRG.6975";
scaffold10	Cydia_lncRNA	exon	1790832	1793937	.	-	.	transcript_id "MSTRG.6975.4"; gene_id "MSTRG.6975";
scaffold10	Cydia_lncRNA	exon	1863472	1863569	.	-	.	transcript_id "MSTRG.6993.2"; gene_id "MSTRG.6993";
scaffold10	Cydia_lncRNA	exon	1883198	1883309	.	-	.	transcript_id "MSTRG.6993.2"; gene_id "MSTRG.6993";
scaffold10	Cydia_lncRNA	exon	1905768	1905777	.	-	.	transcript_id "MSTRG.7003.1"; gene_id "MSTRG.7003";
scaffold10	Cydia_lncRNA	exon	1966984	1967205	.	-	.	transcript_id "MSTRG.7003.1"; gene_id "MSTRG.7003";
scaffold10	Cydia_lncRNA	exon	1907235	1907394	.	-	.	transcript_id "MSTRG.7004.1"; gene_id "MSTRG.7004";
scaffold10	Cydia_lncRNA	exon	1922259	1922319	.	-	.	transcript_id "MSTRG.7004.1"; gene_id "MSTRG.7004";
scaffold10	Cydia_lncRNA	exon	2005123	2006613	.	-	.	transcript_id "MSTRG.6932.1"; gene_id "MSTRG.6932";
scaffold10	Cydia_lncRNA	exon	2007044	2007178	.	-	.	transcript_id "MSTRG.6932.1"; gene_id "MSTRG.6932";
scaffold10	Cydia_lncRNA	exon	2007423	2007770	.	-	.	transcript_id "MSTRG.6932.1"; gene_id "MSTRG.6932";
scaffold10	Cydia_lncRNA	exon	2092404	2092502	.	-	.	transcript_id "MSTRG.7057.1"; gene_id "MSTRG.7057";
scaffold10	Cydia_lncRNA	exon	2093147	2093287	.	-	.	transcript_id "MSTRG.7057.1"; gene_id "MSTRG.7057";
scaffold10	Cydia_lncRNA	exon	2773035	2773106	.	-	.	transcript_id "MSTRG.7339.1"; gene_id "MSTRG.7339";
scaffold10	Cydia_lncRNA	exon	2781180	2781323	.	-	.	transcript_id "MSTRG.7339.1"; gene_id "MSTRG.7339";
scaffold10	Cydia_lncRNA	exon	2937688	2937760	.	-	.	transcript_id "MSTRG.7383.1"; gene_id "MSTRG.7383";
scaffold10	Cydia_lncRNA	exon	2945421	2945561	.	-	.	transcript_id "MSTRG.7383.1"; gene_id "MSTRG.7383";
scaffold10	Cydia_lncRNA	exon	2945792	2945989	.	-	.	transcript_id "MSTRG.7383.1"; gene_id "MSTRG.7383";
scaffold10	Cydia_lncRNA	exon	3475810	3475875	.	-	.	transcript_id "MSTRG.7680.1"; gene_id "MSTRG.7680";
scaffold10	Cydia_lncRNA	exon	3492164	3492319	.	-	.	transcript_id "MSTRG.7680.1"; gene_id "MSTRG.7680";
scaffold10	Cydia_lncRNA	exon	4324136	4324236	.	-	.	transcript_id "MSTRG.7375.1"; gene_id "MSTRG.7375";
scaffold10	Cydia_lncRNA	exon	4324276	4324771	.	-	.	transcript_id "MSTRG.7375.1"; gene_id "MSTRG.7375";
scaffold10	Cydia_lncRNA	exon	4997614	4997770	.	-	.	transcript_id "MSTRG.7518.6"; gene_id "MSTRG.7518";
scaffold10	Cydia_lncRNA	exon	5005482	5005552	.	-	.	transcript_id "MSTRG.7518.6"; gene_id "MSTRG.7518";
scaffold10	Cydia_lncRNA	exon	5048550	5048884	.	-	.	transcript_id "MSTRG.7830.1"; gene_id "MSTRG.7830";
scaffold10	Cydia_lncRNA	exon	5049255	5049508	.	-	.	transcript_id "MSTRG.7830.1"; gene_id "MSTRG.7830";
scaffold10	Cydia_lncRNA	exon	5098001	5098361	.	-	.	transcript_id "MSTRG.7829.2"; gene_id "MSTRG.7829";
scaffold10	Cydia_lncRNA	exon	5098585	5099218	.	-	.	transcript_id "MSTRG.7829.2"; gene_id "MSTRG.7829";
scaffold10	Cydia_lncRNA	exon	5278217	5278278	.	-	.	transcript_id "MSTRG.7612.1"; gene_id "MSTRG.7612";
scaffold10	Cydia_lncRNA	exon	5288124	5288262	.	-	.	transcript_id "MSTRG.7612.1"; gene_id "MSTRG.7612";
scaffold10	Cydia_lncRNA	exon	5409259	5409281	.	-	.	transcript_id "MSTRG.7885.4"; gene_id "MSTRG.7885";
scaffold10	Cydia_lncRNA	exon	5409407	5409741	.	-	.	transcript_id "MSTRG.7885.4"; gene_id "MSTRG.7885";
scaffold10	Cydia_lncRNA	exon	6008573	6008777	.	-	.	transcript_id "MSTRG.7940.1"; gene_id "MSTRG.7940";
scaffold10	Cydia_lncRNA	exon	6011769	6011932	.	-	.	transcript_id "MSTRG.7940.1"; gene_id "MSTRG.7940";
scaffold10	Cydia_lncRNA	exon	6065729	6065859	.	-	.	transcript_id "MSTRG.7974.1"; gene_id "MSTRG.7974";
scaffold10	Cydia_lncRNA	exon	6065994	6066092	.	-	.	transcript_id "MSTRG.7974.1"; gene_id "MSTRG.7974";
scaffold10	Cydia_lncRNA	exon	6069236	6069305	.	-	.	transcript_id "MSTRG.7974.1"; gene_id "MSTRG.7974";
scaffold10	Cydia_lncRNA	exon	6220193	6220202	.	-	.	transcript_id "MSTRG.7994.1"; gene_id "MSTRG.7994";
scaffold10	Cydia_lncRNA	exon	6236250	6236462	.	-	.	transcript_id "MSTRG.7994.1"; gene_id "MSTRG.7994";
scaffold10	Cydia_lncRNA	exon	7397135	7397341	.	-	.	transcript_id "MSTRG.8126.1"; gene_id "MSTRG.8126";
scaffold10	Cydia_lncRNA	exon	7397814	7398788	.	-	.	transcript_id "MSTRG.8126.1"; gene_id "MSTRG.8126";
scaffold10	Cydia_lncRNA	exon	7583110	7584191	.	-	.	transcript_id "MSTRG.8156.1"; gene_id "MSTRG.8156";
scaffold10	Cydia_lncRNA	exon	7585204	7585344	.	-	.	transcript_id "MSTRG.8156.1"; gene_id "MSTRG.8156";
scaffold10	Cydia_lncRNA	exon	7585630	7585674	.	-	.	transcript_id "MSTRG.8156.1"; gene_id "MSTRG.8156";
scaffold10	Cydia_lncRNA	exon	7652048	7652109	.	-	.	transcript_id "MSTRG.8361.10"; gene_id "MSTRG.8361";
scaffold10	Cydia_lncRNA	exon	7652189	7652386	.	-	.	transcript_id "MSTRG.8361.10"; gene_id "MSTRG.8361";
scaffold10	Cydia_lncRNA	exon	7659561	7659990	.	-	.	transcript_id "MSTRG.8377.1"; gene_id "MSTRG.8377";
scaffold10	Cydia_lncRNA	exon	7660096	7660235	.	-	.	transcript_id "MSTRG.8377.1"; gene_id "MSTRG.8377";
scaffold10	Cydia_lncRNA	exon	7830541	7830654	.	-	.	transcript_id "MSTRG.8231.1"; gene_id "MSTRG.8231";
scaffold10	Cydia_lncRNA	exon	7882859	7882980	.	-	.	transcript_id "MSTRG.8231.1"; gene_id "MSTRG.8231";
scaffold10	Cydia_lncRNA	exon	7993351	7993397	.	-	.	transcript_id "MSTRG.8264.1"; gene_id "MSTRG.8264";
scaffold10	Cydia_lncRNA	exon	7993572	7993725	.	-	.	transcript_id "MSTRG.8264.1"; gene_id "MSTRG.8264";
scaffold10	Cydia_lncRNA	exon	7995381	7995681	.	-	.	transcript_id "MSTRG.8265.1"; gene_id "MSTRG.8265";
scaffold10	Cydia_lncRNA	exon	7995695	7995938	.	-	.	transcript_id "MSTRG.8265.1"; gene_id "MSTRG.8265";
scaffold10	Cydia_lncRNA	exon	8027012	8027150	.	-	.	transcript_id "MSTRG.8271.1"; gene_id "MSTRG.8271";
scaffold10	Cydia_lncRNA	exon	8027915	8028025	.	-	.	transcript_id "MSTRG.8271.1"; gene_id "MSTRG.8271";
scaffold10	Cydia_lncRNA	exon	8075358	8075557	.	-	.	transcript_id "MSTRG.8282.1"; gene_id "MSTRG.8282";
scaffold10	Cydia_lncRNA	exon	8076657	8076745	.	-	.	transcript_id "MSTRG.8282.1"; gene_id "MSTRG.8282";
scaffold10	Cydia_lncRNA	exon	8077510	8077574	.	-	.	transcript_id "MSTRG.8282.1"; gene_id "MSTRG.8282";
scaffold10	Cydia_lncRNA	exon	8258109	8258196	.	-	.	transcript_id "MSTRG.8199.1"; gene_id "MSTRG.8199";
scaffold10	Cydia_lncRNA	exon	8291728	8291927	.	-	.	transcript_id "MSTRG.8199.1"; gene_id "MSTRG.8199";
scaffold10	Cydia_lncRNA	exon	8289634	8289777	.	-	.	transcript_id "MSTRG.8203.1"; gene_id "MSTRG.8203";
scaffold10	Cydia_lncRNA	exon	8290312	8290379	.	-	.	transcript_id "MSTRG.8203.1"; gene_id "MSTRG.8203";
scaffold10	Cydia_lncRNA	exon	9480209	9481776	.	-	.	transcript_id "MSTRG.8721.2"; gene_id "MSTRG.8721";
scaffold10	Cydia_lncRNA	exon	9484905	9485029	.	-	.	transcript_id "MSTRG.8721.2"; gene_id "MSTRG.8721";
scaffold10	Cydia_lncRNA	exon	9796292	9796669	.	-	.	transcript_id "MSTRG.8625.1"; gene_id "MSTRG.8625";
scaffold10	Cydia_lncRNA	exon	9866293	9866523	.	-	.	transcript_id "MSTRG.8625.1"; gene_id "MSTRG.8625";
scaffold10	Cydia_lncRNA	exon	9852766	9852780	.	-	.	transcript_id "MSTRG.8634.1"; gene_id "MSTRG.8634";
scaffold10	Cydia_lncRNA	exon	9852946	9853167	.	-	.	transcript_id "MSTRG.8634.1"; gene_id "MSTRG.8634";
scaffold10	Cydia_lncRNA	exon	10352776	10354422	.	-	.	transcript_id "MSTRG.9793.2"; gene_id "MSTRG.9793";
scaffold10	Cydia_lncRNA	exon	10354481	10354641	.	-	.	transcript_id "MSTRG.9793.2"; gene_id "MSTRG.9793";
scaffold10	Cydia_lncRNA	exon	10550915	10551026	.	-	.	transcript_id "MSTRG.9814.1"; gene_id "MSTRG.9814";
scaffold10	Cydia_lncRNA	exon	10551102	10551248	.	-	.	transcript_id "MSTRG.9814.1"; gene_id "MSTRG.9814";
scaffold10	Cydia_lncRNA	exon	10614981	10615027	.	-	.	transcript_id "MSTRG.9831.1"; gene_id "MSTRG.9831";
scaffold10	Cydia_lncRNA	exon	10615313	10615594	.	-	.	transcript_id "MSTRG.9831.1"; gene_id "MSTRG.9831";
scaffold10	Cydia_lncRNA	exon	10633843	10634040	.	-	.	transcript_id "MSTRG.9831.1"; gene_id "MSTRG.9831";
scaffold10	Cydia_lncRNA	exon	10874644	10874769	.	-	.	transcript_id "MSTRG.9879.4"; gene_id "MSTRG.9879";
scaffold10	Cydia_lncRNA	exon	10875899	10875998	.	-	.	transcript_id "MSTRG.9879.4"; gene_id "MSTRG.9879";
scaffold10	Cydia_lncRNA	exon	10876331	10876364	.	-	.	transcript_id "MSTRG.9879.4"; gene_id "MSTRG.9879";
scaffold10	Cydia_lncRNA	exon	10918820	10920418	.	-	.	transcript_id "MSTRG.9894.1"; gene_id "MSTRG.9894";
scaffold10	Cydia_lncRNA	exon	10921074	10921909	.	-	.	transcript_id "MSTRG.9894.1"; gene_id "MSTRG.9894";
scaffold10	Cydia_lncRNA	exon	11049541	11049657	.	-	.	transcript_id "MSTRG.9914.2"; gene_id "MSTRG.9914";
scaffold10	Cydia_lncRNA	exon	11049713	11049932	.	-	.	transcript_id "MSTRG.9914.2"; gene_id "MSTRG.9914";
scaffold10	Cydia_lncRNA	exon	11059070	11059097	.	-	.	transcript_id "MSTRG.9914.5"; gene_id "MSTRG.9914";
scaffold10	Cydia_lncRNA	exon	11069021	11069244	.	-	.	transcript_id "MSTRG.9914.5"; gene_id "MSTRG.9914";
scaffold10	Cydia_lncRNA	exon	12067747	12069195	.	-	.	transcript_id "MSTRG.8941.1"; gene_id "MSTRG.8941";
scaffold10	Cydia_lncRNA	exon	12070234	12070269	.	-	.	transcript_id "MSTRG.8941.1"; gene_id "MSTRG.8941";
scaffold10	Cydia_lncRNA	exon	12247153	12247345	.	-	.	transcript_id "MSTRG.8891.1"; gene_id "MSTRG.8891";
scaffold10	Cydia_lncRNA	exon	12247487	12247534	.	-	.	transcript_id "MSTRG.8891.1"; gene_id "MSTRG.8891";
scaffold10	Cydia_lncRNA	exon	12754227	12754388	.	-	.	transcript_id "MSTRG.10036.1"; gene_id "MSTRG.10036";
scaffold10	Cydia_lncRNA	exon	12755840	12756092	.	-	.	transcript_id "MSTRG.10036.1"; gene_id "MSTRG.10036";
scaffold10	Cydia_lncRNA	exon	12961692	12961876	.	-	.	transcript_id "MSTRG.10073.1"; gene_id "MSTRG.10073";
scaffold10	Cydia_lncRNA	exon	13010001	13010018	.	-	.	transcript_id "MSTRG.10073.1"; gene_id "MSTRG.10073";
scaffold10	Cydia_lncRNA	exon	13249140	13249249	.	-	.	transcript_id "MSTRG.8984.1"; gene_id "MSTRG.8984";
scaffold10	Cydia_lncRNA	exon	13249265	13249399	.	-	.	transcript_id "MSTRG.8984.1"; gene_id "MSTRG.8984";
scaffold10	Cydia_lncRNA	exon	13504018	13504139	.	-	.	transcript_id "MSTRG.9043.1"; gene_id "MSTRG.9043";
scaffold10	Cydia_lncRNA	exon	13563742	13563963	.	-	.	transcript_id "MSTRG.9043.1"; gene_id "MSTRG.9043";
scaffold10	Cydia_lncRNA	exon	13723704	13724722	.	-	.	transcript_id "MSTRG.9135.1"; gene_id "MSTRG.9135";
scaffold10	Cydia_lncRNA	exon	13724738	13724883	.	-	.	transcript_id "MSTRG.9135.1"; gene_id "MSTRG.9135";
scaffold10	Cydia_lncRNA	exon	13821532	13821606	.	-	.	transcript_id "MSTRG.9152.1"; gene_id "MSTRG.9152";
scaffold10	Cydia_lncRNA	exon	13821845	13821979	.	-	.	transcript_id "MSTRG.9152.1"; gene_id "MSTRG.9152";
scaffold10	Cydia_lncRNA	exon	13841090	13841268	.	-	.	transcript_id "MSTRG.9156.1"; gene_id "MSTRG.9156";
scaffold10	Cydia_lncRNA	exon	13841349	13841727	.	-	.	transcript_id "MSTRG.9156.1"; gene_id "MSTRG.9156";
scaffold10	Cydia_lncRNA	exon	14097150	14097438	.	-	.	transcript_id "MSTRG.9189.1"; gene_id "MSTRG.9189";
scaffold10	Cydia_lncRNA	exon	14133660	14133676	.	-	.	transcript_id "MSTRG.9189.1"; gene_id "MSTRG.9189";
scaffold10	Cydia_lncRNA	exon	14099825	14099894	.	-	.	transcript_id "MSTRG.9190.1"; gene_id "MSTRG.9190";
scaffold10	Cydia_lncRNA	exon	14100331	14100461	.	-	.	transcript_id "MSTRG.9190.1"; gene_id "MSTRG.9190";
scaffold10	Cydia_lncRNA	exon	14142591	14142779	.	-	.	transcript_id "MSTRG.9191.1"; gene_id "MSTRG.9191";
scaffold10	Cydia_lncRNA	exon	14143065	14143117	.	-	.	transcript_id "MSTRG.9191.1"; gene_id "MSTRG.9191";
scaffold10	Cydia_lncRNA	exon	14194105	14196821	.	-	.	transcript_id "MSTRG.9200.2"; gene_id "MSTRG.9200";
scaffold10	Cydia_lncRNA	exon	14216521	14216530	.	-	.	transcript_id "MSTRG.9200.2"; gene_id "MSTRG.9200";
scaffold10	Cydia_lncRNA	exon	14327659	14327713	.	-	.	transcript_id "MSTRG.9220.1"; gene_id "MSTRG.9220";
scaffold10	Cydia_lncRNA	exon	14327966	14328136	.	-	.	transcript_id "MSTRG.9220.1"; gene_id "MSTRG.9220";
scaffold10	Cydia_lncRNA	exon	14648372	14649603	.	-	.	transcript_id "MSTRG.9251.2"; gene_id "MSTRG.9251";
scaffold10	Cydia_lncRNA	exon	14649716	14651714	.	-	.	transcript_id "MSTRG.9251.2"; gene_id "MSTRG.9251";
scaffold10	Cydia_lncRNA	exon	14852080	14852180	.	-	.	transcript_id "MSTRG.9543.11"; gene_id "MSTRG.9543";
scaffold10	Cydia_lncRNA	exon	14853886	14854014	.	-	.	transcript_id "MSTRG.9543.11"; gene_id "MSTRG.9543";
scaffold10	Cydia_lncRNA	exon	14854682	14854710	.	-	.	transcript_id "MSTRG.9543.11"; gene_id "MSTRG.9543";
scaffold10	Cydia_lncRNA	exon	15212097	15212108	.	-	.	transcript_id "MSTRG.9293.1"; gene_id "MSTRG.9293";
scaffold10	Cydia_lncRNA	exon	15267507	15267702	.	-	.	transcript_id "MSTRG.9293.1"; gene_id "MSTRG.9293";
scaffold10	Cydia_lncRNA	exon	15440536	15440876	.	-	.	transcript_id "MSTRG.9329.1"; gene_id "MSTRG.9329";
scaffold10	Cydia_lncRNA	exon	15441007	15441037	.	-	.	transcript_id "MSTRG.9329.1"; gene_id "MSTRG.9329";
scaffold10	Cydia_lncRNA	exon	15924127	15924180	.	-	.	transcript_id "MSTRG.9417.1"; gene_id "MSTRG.9417";
scaffold10	Cydia_lncRNA	exon	15924707	15924862	.	-	.	transcript_id "MSTRG.9417.1"; gene_id "MSTRG.9417";
scaffold10	Cydia_lncRNA	exon	16284197	16284359	.	-	.	transcript_id "MSTRG.9446.1"; gene_id "MSTRG.9446";
scaffold10	Cydia_lncRNA	exon	16285307	16285427	.	-	.	transcript_id "MSTRG.9446.1"; gene_id "MSTRG.9446";
scaffold10	Cydia_lncRNA	exon	16285905	16285987	.	-	.	transcript_id "MSTRG.9446.1"; gene_id "MSTRG.9446";
scaffold10	Cydia_lncRNA	exon	16286240	16286369	.	-	.	transcript_id "MSTRG.9446.1"; gene_id "MSTRG.9446";
scaffold10	Cydia_lncRNA	exon	16286872	16286995	.	-	.	transcript_id "MSTRG.9446.1"; gene_id "MSTRG.9446";
scaffold10	Cydia_lncRNA	exon	16287394	16287959	.	-	.	transcript_id "MSTRG.9446.1"; gene_id "MSTRG.9446";
scaffold10	Cydia_lncRNA	exon	16369861	16370087	.	-	.	transcript_id "MSTRG.9568.1"; gene_id "MSTRG.9568";
scaffold10	Cydia_lncRNA	exon	16370190	16370229	.	-	.	transcript_id "MSTRG.9568.1"; gene_id "MSTRG.9568";
scaffold10	Cydia_lncRNA	exon	16471197	16471272	.	-	.	transcript_id "MSTRG.9459.1"; gene_id "MSTRG.9459";
scaffold10	Cydia_lncRNA	exon	16473531	16473918	.	-	.	transcript_id "MSTRG.9459.1"; gene_id "MSTRG.9459";
scaffold100	Cydia_lncRNA	exon	570507	570902	.	+	.	transcript_id "MSTRG.9752.1"; gene_id "MSTRG.9752";
scaffold100	Cydia_lncRNA	exon	574645	574727	.	+	.	transcript_id "MSTRG.9752.1"; gene_id "MSTRG.9752";
scaffold100	Cydia_lncRNA	exon	577623	577666	.	+	.	transcript_id "MSTRG.9752.1"; gene_id "MSTRG.9752";
scaffold100	Cydia_lncRNA	exon	570557	570815	.	+	.	transcript_id "MSTRG.9752.3"; gene_id "MSTRG.9752";
scaffold100	Cydia_lncRNA	exon	577448	577513	.	+	.	transcript_id "MSTRG.9752.3"; gene_id "MSTRG.9752";
scaffold100	Cydia_lncRNA	exon	571084	571325	.	+	.	transcript_id "MSTRG.9752.4"; gene_id "MSTRG.9752";
scaffold100	Cydia_lncRNA	exon	572174	572203	.	+	.	transcript_id "MSTRG.9752.4"; gene_id "MSTRG.9752";
scaffold100	Cydia_lncRNA	exon	571099	571242	.	+	.	transcript_id "MSTRG.9752.6"; gene_id "MSTRG.9752";
scaffold100	Cydia_lncRNA	exon	572944	573284	.	+	.	transcript_id "MSTRG.9752.6"; gene_id "MSTRG.9752";
scaffold100	Cydia_lncRNA	exon	573452	573621	.	+	.	transcript_id "MSTRG.9752.6"; gene_id "MSTRG.9752";
scaffold100	Cydia_lncRNA	exon	573791	573923	.	+	.	transcript_id "MSTRG.9752.6"; gene_id "MSTRG.9752";
scaffold100	Cydia_lncRNA	exon	202372	202425	.	-	.	transcript_id "MSTRG.9616.1"; gene_id "MSTRG.9616";
scaffold100	Cydia_lncRNA	exon	202466	202747	.	-	.	transcript_id "MSTRG.9616.1"; gene_id "MSTRG.9616";
scaffold100	Cydia_lncRNA	exon	550939	551142	.	-	.	transcript_id "MSTRG.9745.1"; gene_id "MSTRG.9745";
scaffold100	Cydia_lncRNA	exon	551652	551828	.	-	.	transcript_id "MSTRG.9745.1"; gene_id "MSTRG.9745";
scaffold1000	Cydia_lncRNA	exon	14596	14869	.	-	.	transcript_id "MSTRG.9638.1"; gene_id "MSTRG.9638";
scaffold1000	Cydia_lncRNA	exon	20618	20633	.	-	.	transcript_id "MSTRG.9638.1"; gene_id "MSTRG.9638";
scaffold1007	Cydia_lncRNA	exon	34128	34308	.	+	.	transcript_id "MSTRG.10153.1"; gene_id "MSTRG.10153";
scaffold1007	Cydia_lncRNA	exon	37868	37981	.	+	.	transcript_id "MSTRG.10153.1"; gene_id "MSTRG.10153";
scaffold1009	Cydia_lncRNA	exon	650	684	.	+	.	transcript_id "MSTRG.10196.2"; gene_id "MSTRG.10196";
scaffold1009	Cydia_lncRNA	exon	2009	2130	.	+	.	transcript_id "MSTRG.10196.2"; gene_id "MSTRG.10196";
scaffold1009	Cydia_lncRNA	exon	3143	3229	.	+	.	transcript_id "MSTRG.10196.2"; gene_id "MSTRG.10196";
scaffold101	Cydia_lncRNA	exon	296340	296678	.	+	.	transcript_id "MSTRG.10342.1"; gene_id "MSTRG.10342";
scaffold101	Cydia_lncRNA	exon	303685	303695	.	+	.	transcript_id "MSTRG.10342.1"; gene_id "MSTRG.10342";
scaffold101	Cydia_lncRNA	exon	490157	490264	.	+	.	transcript_id "MSTRG.10370.1"; gene_id "MSTRG.10370";
scaffold101	Cydia_lncRNA	exon	559181	559276	.	+	.	transcript_id "MSTRG.10370.1"; gene_id "MSTRG.10370";
scaffold1014	Cydia_lncRNA	exon	2037	2161	.	+	.	transcript_id "MSTRG.10308.2"; gene_id "MSTRG.10308";
scaffold1014	Cydia_lncRNA	exon	14706	14825	.	+	.	transcript_id "MSTRG.10308.2"; gene_id "MSTRG.10308";
scaffold1014	Cydia_lncRNA	exon	16958	16989	.	+	.	transcript_id "MSTRG.10308.2"; gene_id "MSTRG.10308";
scaffold102	Cydia_lncRNA	exon	85777	85824	.	+	.	transcript_id "MSTRG.10610.1"; gene_id "MSTRG.10610";
scaffold102	Cydia_lncRNA	exon	86110	86281	.	+	.	transcript_id "MSTRG.10610.1"; gene_id "MSTRG.10610";
scaffold102	Cydia_lncRNA	exon	170593	170662	.	+	.	transcript_id "MSTRG.10623.1"; gene_id "MSTRG.10623";
scaffold102	Cydia_lncRNA	exon	170803	170932	.	+	.	transcript_id "MSTRG.10623.1"; gene_id "MSTRG.10623";
scaffold102	Cydia_lncRNA	exon	181662	181796	.	-	.	transcript_id "MSTRG.10621.6"; gene_id "MSTRG.10621";
scaffold102	Cydia_lncRNA	exon	184239	184335	.	-	.	transcript_id "MSTRG.10621.6"; gene_id "MSTRG.10621";
scaffold102	Cydia_lncRNA	exon	186762	187092	.	-	.	transcript_id "MSTRG.10621.8"; gene_id "MSTRG.10621";
scaffold102	Cydia_lncRNA	exon	197895	198025	.	-	.	transcript_id "MSTRG.10621.8"; gene_id "MSTRG.10621";
scaffold1020	Cydia_lncRNA	exon	5759	6790	.	-	.	transcript_id "MSTRG.10462.1"; gene_id "MSTRG.10462";
scaffold1020	Cydia_lncRNA	exon	6992	7299	.	-	.	transcript_id "MSTRG.10462.1"; gene_id "MSTRG.10462";
scaffold1020	Cydia_lncRNA	exon	8492	8642	.	-	.	transcript_id "MSTRG.10464.2"; gene_id "MSTRG.10464";
scaffold1020	Cydia_lncRNA	exon	8681	9023	.	-	.	transcript_id "MSTRG.10464.2"; gene_id "MSTRG.10464";
scaffold1020	Cydia_lncRNA	exon	42447	42510	.	-	.	transcript_id "MSTRG.10484.1"; gene_id "MSTRG.10484";
scaffold1020	Cydia_lncRNA	exon	42569	42893	.	-	.	transcript_id "MSTRG.10484.1"; gene_id "MSTRG.10484";
scaffold1021	Cydia_lncRNA	exon	3026	3192	.	-	.	transcript_id "MSTRG.10470.1"; gene_id "MSTRG.10470";
scaffold1021	Cydia_lncRNA	exon	5626	5871	.	-	.	transcript_id "MSTRG.10470.1"; gene_id "MSTRG.10470";
scaffold1024	Cydia_lncRNA	exon	45251	45288	.	+	.	transcript_id "MSTRG.10548.2"; gene_id "MSTRG.10548";
scaffold1024	Cydia_lncRNA	exon	45520	45670	.	+	.	transcript_id "MSTRG.10548.2"; gene_id "MSTRG.10548";
scaffold1024	Cydia_lncRNA	exon	45794	45871	.	+	.	transcript_id "MSTRG.10548.2"; gene_id "MSTRG.10548";
scaffold103	Cydia_lncRNA	exon	217173	217254	.	+	.	transcript_id "MSTRG.10692.5"; gene_id "MSTRG.10692";
scaffold103	Cydia_lncRNA	exon	217483	217652	.	+	.	transcript_id "MSTRG.10692.5"; gene_id "MSTRG.10692";
scaffold103	Cydia_lncRNA	exon	107700	111285	.	-	.	transcript_id "MSTRG.10700.5"; gene_id "MSTRG.10700";
scaffold103	Cydia_lncRNA	exon	111865	113300	.	-	.	transcript_id "MSTRG.10700.5"; gene_id "MSTRG.10700";
scaffold103	Cydia_lncRNA	exon	68783	68988	.	-	.	transcript_id "MSTRG.10701.1"; gene_id "MSTRG.10701";
scaffold103	Cydia_lncRNA	exon	69210	69316	.	-	.	transcript_id "MSTRG.10701.1"; gene_id "MSTRG.10701";
scaffold103	Cydia_lncRNA	exon	418112	418524	.	-	.	transcript_id "MSTRG.10788.1"; gene_id "MSTRG.10788";
scaffold103	Cydia_lncRNA	exon	438326	438346	.	-	.	transcript_id "MSTRG.10788.1"; gene_id "MSTRG.10788";
scaffold1030	Cydia_lncRNA	exon	14546	14673	.	-	.	transcript_id "MSTRG.10745.5"; gene_id "MSTRG.10745";
scaffold1030	Cydia_lncRNA	exon	18869	18963	.	-	.	transcript_id "MSTRG.10745.5"; gene_id "MSTRG.10745";
scaffold1030	Cydia_lncRNA	exon	34489	34615	.	-	.	transcript_id "MSTRG.10752.2"; gene_id "MSTRG.10752";
scaffold1030	Cydia_lncRNA	exon	35756	35990	.	-	.	transcript_id "MSTRG.10752.2"; gene_id "MSTRG.10752";
scaffold1032	Cydia_lncRNA	exon	18600	18856	.	+	.	transcript_id "MSTRG.10810.1"; gene_id "MSTRG.10810";
scaffold1032	Cydia_lncRNA	exon	41418	41520	.	+	.	transcript_id "MSTRG.10810.1"; gene_id "MSTRG.10810";
scaffold1033	Cydia_lncRNA	exon	25055	25126	.	-	.	transcript_id "MSTRG.10824.1"; gene_id "MSTRG.10824";
scaffold1033	Cydia_lncRNA	exon	37640	39186	.	-	.	transcript_id "MSTRG.10824.1"; gene_id "MSTRG.10824";
scaffold1034	Cydia_lncRNA	exon	8211	8460	.	-	.	transcript_id "MSTRG.10818.1"; gene_id "MSTRG.10818";
scaffold1034	Cydia_lncRNA	exon	8880	8907	.	-	.	transcript_id "MSTRG.10818.1"; gene_id "MSTRG.10818";
scaffold1035	Cydia_lncRNA	exon	39327	39707	.	-	.	transcript_id "MSTRG.10836.1"; gene_id "MSTRG.10836";
scaffold1035	Cydia_lncRNA	exon	40924	40997	.	-	.	transcript_id "MSTRG.10836.1"; gene_id "MSTRG.10836";
scaffold1035	Cydia_lncRNA	exon	41599	41658	.	-	.	transcript_id "MSTRG.10836.1"; gene_id "MSTRG.10836";
scaffold1035	Cydia_lncRNA	exon	41952	42020	.	-	.	transcript_id "MSTRG.10836.1"; gene_id "MSTRG.10836";
scaffold1035	Cydia_lncRNA	exon	42530	42589	.	-	.	transcript_id "MSTRG.10836.1"; gene_id "MSTRG.10836";
scaffold1035	Cydia_lncRNA	exon	44144	44254	.	-	.	transcript_id "MSTRG.10836.1"; gene_id "MSTRG.10836";
scaffold104	Cydia_lncRNA	exon	35098	35211	.	+	.	transcript_id "MSTRG.10885.1"; gene_id "MSTRG.10885";
scaffold104	Cydia_lncRNA	exon	35441	35707	.	+	.	transcript_id "MSTRG.10885.1"; gene_id "MSTRG.10885";
scaffold104	Cydia_lncRNA	exon	154599	154668	.	+	.	transcript_id "MSTRG.11049.1"; gene_id "MSTRG.11049";
scaffold104	Cydia_lncRNA	exon	155523	155667	.	+	.	transcript_id "MSTRG.11049.1"; gene_id "MSTRG.11049";
scaffold104	Cydia_lncRNA	exon	350744	351185	.	+	.	transcript_id "MSTRG.11081.1"; gene_id "MSTRG.11081";
scaffold104	Cydia_lncRNA	exon	352489	352704	.	+	.	transcript_id "MSTRG.11081.1"; gene_id "MSTRG.11081";
scaffold104	Cydia_lncRNA	exon	352982	353001	.	+	.	transcript_id "MSTRG.11081.1"; gene_id "MSTRG.11081";
scaffold104	Cydia_lncRNA	exon	353536	353575	.	+	.	transcript_id "MSTRG.10924.1"; gene_id "MSTRG.10924";
scaffold104	Cydia_lncRNA	exon	353660	353817	.	+	.	transcript_id "MSTRG.10924.1"; gene_id "MSTRG.10924";
scaffold104	Cydia_lncRNA	exon	354159	354239	.	+	.	transcript_id "MSTRG.10924.1"; gene_id "MSTRG.10924";
scaffold104	Cydia_lncRNA	exon	141390	141541	.	-	.	transcript_id "MSTRG.10915.12"; gene_id "MSTRG.10915";
scaffold104	Cydia_lncRNA	exon	141817	141915	.	-	.	transcript_id "MSTRG.10915.12"; gene_id "MSTRG.10915";
scaffold104	Cydia_lncRNA	exon	142598	142624	.	-	.	transcript_id "MSTRG.10915.12"; gene_id "MSTRG.10915";
scaffold104	Cydia_lncRNA	exon	398866	398895	.	-	.	transcript_id "MSTRG.10983.3"; gene_id "MSTRG.10983";
scaffold104	Cydia_lncRNA	exon	423993	424347	.	-	.	transcript_id "MSTRG.10983.3"; gene_id "MSTRG.10983";
scaffold105	Cydia_lncRNA	exon	456724	456943	.	+	.	transcript_id "MSTRG.11142.1"; gene_id "MSTRG.11142";
scaffold105	Cydia_lncRNA	exon	484738	484818	.	+	.	transcript_id "MSTRG.11142.1"; gene_id "MSTRG.11142";
scaffold105	Cydia_lncRNA	exon	150163	150534	.	-	.	transcript_id "MSTRG.11119.1"; gene_id "MSTRG.11119";
scaffold105	Cydia_lncRNA	exon	150763	150812	.	-	.	transcript_id "MSTRG.11119.1"; gene_id "MSTRG.11119";
scaffold105	Cydia_lncRNA	exon	316461	317695	.	-	.	transcript_id "MSTRG.11277.2"; gene_id "MSTRG.11277";
scaffold105	Cydia_lncRNA	exon	317747	317797	.	-	.	transcript_id "MSTRG.11277.2"; gene_id "MSTRG.11277";
scaffold105	Cydia_lncRNA	exon	317575	317695	.	-	.	transcript_id "MSTRG.11277.3"; gene_id "MSTRG.11277";
scaffold105	Cydia_lncRNA	exon	317997	318115	.	-	.	transcript_id "MSTRG.11277.3"; gene_id "MSTRG.11277";
scaffold105	Cydia_lncRNA	exon	414588	414784	.	-	.	transcript_id "MSTRG.11301.1"; gene_id "MSTRG.11301";
scaffold105	Cydia_lncRNA	exon	415575	415586	.	-	.	transcript_id "MSTRG.11301.1"; gene_id "MSTRG.11301";
scaffold105	Cydia_lncRNA	exon	492480	492604	.	-	.	transcript_id "MSTRG.11148.1"; gene_id "MSTRG.11148";
scaffold105	Cydia_lncRNA	exon	492748	492887	.	-	.	transcript_id "MSTRG.11148.1"; gene_id "MSTRG.11148";
scaffold105	Cydia_lncRNA	exon	507831	508018	.	-	.	transcript_id "MSTRG.11153.2"; gene_id "MSTRG.11153";
scaffold105	Cydia_lncRNA	exon	508314	508323	.	-	.	transcript_id "MSTRG.11153.2"; gene_id "MSTRG.11153";
scaffold105	Cydia_lncRNA	exon	509357	509463	.	-	.	transcript_id "MSTRG.11153.2"; gene_id "MSTRG.11153";
scaffold1052	Cydia_lncRNA	exon	14653	14830	.	-	.	transcript_id "MSTRG.11184.2"; gene_id "MSTRG.11184";
scaffold1052	Cydia_lncRNA	exon	17225	17252	.	-	.	transcript_id "MSTRG.11184.2"; gene_id "MSTRG.11184";
scaffold1054	Cydia_lncRNA	exon	2773	2839	.	+	.	transcript_id "MSTRG.11235.1"; gene_id "MSTRG.11235";
scaffold1054	Cydia_lncRNA	exon	25562	26908	.	+	.	transcript_id "MSTRG.11235.1"; gene_id "MSTRG.11235";
scaffold1054	Cydia_lncRNA	exon	13523	13599	.	+	.	transcript_id "MSTRG.11235.3"; gene_id "MSTRG.11235";
scaffold1054	Cydia_lncRNA	exon	24410	25541	.	+	.	transcript_id "MSTRG.11235.3"; gene_id "MSTRG.11235";
scaffold1059	Cydia_lncRNA	exon	1207	1391	.	+	.	transcript_id "MSTRG.11316.1"; gene_id "MSTRG.11316";
scaffold1059	Cydia_lncRNA	exon	1989	2151	.	+	.	transcript_id "MSTRG.11316.1"; gene_id "MSTRG.11316";
scaffold1059	Cydia_lncRNA	exon	5387	5585	.	+	.	transcript_id "MSTRG.11316.1"; gene_id "MSTRG.11316";
scaffold106	Cydia_lncRNA	exon	2449	2709	.	+	.	transcript_id "MSTRG.11655.2"; gene_id "MSTRG.11655";
scaffold106	Cydia_lncRNA	exon	12885	12935	.	+	.	transcript_id "MSTRG.11655.2"; gene_id "MSTRG.11655";
scaffold106	Cydia_lncRNA	exon	33490	33795	.	+	.	transcript_id "MSTRG.11655.9"; gene_id "MSTRG.11655";
scaffold106	Cydia_lncRNA	exon	34002	35489	.	+	.	transcript_id "MSTRG.11655.9"; gene_id "MSTRG.11655";
scaffold106	Cydia_lncRNA	exon	39434	39634	.	+	.	transcript_id "MSTRG.11655.9"; gene_id "MSTRG.11655";
scaffold106	Cydia_lncRNA	exon	277408	277610	.	+	.	transcript_id "MSTRG.11736.2"; gene_id "MSTRG.11736";
scaffold106	Cydia_lncRNA	exon	277694	277785	.	+	.	transcript_id "MSTRG.11736.2"; gene_id "MSTRG.11736";
scaffold106	Cydia_lncRNA	exon	33568	33797	.	-	.	transcript_id "MSTRG.11662.4"; gene_id "MSTRG.11662";
scaffold106	Cydia_lncRNA	exon	34004	35704	.	-	.	transcript_id "MSTRG.11662.4"; gene_id "MSTRG.11662";
scaffold106	Cydia_lncRNA	exon	43134	43332	.	-	.	transcript_id "MSTRG.11667.1"; gene_id "MSTRG.11667";
scaffold106	Cydia_lncRNA	exon	61841	62000	.	-	.	transcript_id "MSTRG.11667.1"; gene_id "MSTRG.11667";
scaffold106	Cydia_lncRNA	exon	45144	45208	.	-	.	transcript_id "MSTRG.11668.1"; gene_id "MSTRG.11668";
scaffold106	Cydia_lncRNA	exon	46420	46753	.	-	.	transcript_id "MSTRG.11668.1"; gene_id "MSTRG.11668";
scaffold106	Cydia_lncRNA	exon	55081	55222	.	-	.	transcript_id "MSTRG.11669.1"; gene_id "MSTRG.11669";
scaffold106	Cydia_lncRNA	exon	55810	56146	.	-	.	transcript_id "MSTRG.11669.1"; gene_id "MSTRG.11669";
scaffold106	Cydia_lncRNA	exon	79056	79193	.	-	.	transcript_id "MSTRG.11675.1"; gene_id "MSTRG.11675";
scaffold106	Cydia_lncRNA	exon	79433	79504	.	-	.	transcript_id "MSTRG.11675.1"; gene_id "MSTRG.11675";
scaffold1064	Cydia_lncRNA	exon	2465	3639	.	+	.	transcript_id "MSTRG.11390.2"; gene_id "MSTRG.11390";
scaffold1064	Cydia_lncRNA	exon	3713	5171	.	+	.	transcript_id "MSTRG.11390.2"; gene_id "MSTRG.11390";
scaffold1065	Cydia_lncRNA	exon	25128	25293	.	-	.	transcript_id "MSTRG.11411.1"; gene_id "MSTRG.11411";
scaffold1065	Cydia_lncRNA	exon	25354	25410	.	-	.	transcript_id "MSTRG.11411.1"; gene_id "MSTRG.11411";
scaffold1069	Cydia_lncRNA	exon	2104	2404	.	-	.	transcript_id "MSTRG.11467.2"; gene_id "MSTRG.11467";
scaffold1069	Cydia_lncRNA	exon	2576	2825	.	-	.	transcript_id "MSTRG.11467.2"; gene_id "MSTRG.11467";
scaffold107	Cydia_lncRNA	exon	75466	75665	.	+	.	transcript_id "MSTRG.11460.1"; gene_id "MSTRG.11460";
scaffold107	Cydia_lncRNA	exon	98536	98546	.	+	.	transcript_id "MSTRG.11460.1"; gene_id "MSTRG.11460";
scaffold107	Cydia_lncRNA	exon	271936	271946	.	+	.	transcript_id "MSTRG.11520.1"; gene_id "MSTRG.11520";
scaffold107	Cydia_lncRNA	exon	327327	327646	.	+	.	transcript_id "MSTRG.11520.1"; gene_id "MSTRG.11520";
scaffold107	Cydia_lncRNA	exon	290245	290293	.	+	.	transcript_id "MSTRG.11522.1"; gene_id "MSTRG.11522";
scaffold107	Cydia_lncRNA	exon	298953	299434	.	+	.	transcript_id "MSTRG.11522.1"; gene_id "MSTRG.11522";
scaffold107	Cydia_lncRNA	exon	226585	226751	.	-	.	transcript_id "MSTRG.11514.2"; gene_id "MSTRG.11514";
scaffold107	Cydia_lncRNA	exon	226865	227031	.	-	.	transcript_id "MSTRG.11514.2"; gene_id "MSTRG.11514";
scaffold107	Cydia_lncRNA	exon	422304	422354	.	-	.	transcript_id "MSTRG.11550.1"; gene_id "MSTRG.11550";
scaffold107	Cydia_lncRNA	exon	491245	491355	.	-	.	transcript_id "MSTRG.11550.1"; gene_id "MSTRG.11550";
scaffold107	Cydia_lncRNA	exon	494205	494258	.	-	.	transcript_id "MSTRG.11550.1"; gene_id "MSTRG.11550";
scaffold1072	Cydia_lncRNA	exon	14984	15121	.	-	.	transcript_id "MSTRG.11584.2"; gene_id "MSTRG.11584";
scaffold1072	Cydia_lncRNA	exon	15430	15532	.	-	.	transcript_id "MSTRG.11584.2"; gene_id "MSTRG.11584";
scaffold1072	Cydia_lncRNA	exon	16033	16065	.	-	.	transcript_id "MSTRG.11584.2"; gene_id "MSTRG.11584";
scaffold108	Cydia_lncRNA	exon	220007	220029	.	+	.	transcript_id "MSTRG.11992.2"; gene_id "MSTRG.11992";
scaffold108	Cydia_lncRNA	exon	220044	220341	.	+	.	transcript_id "MSTRG.11992.2"; gene_id "MSTRG.11992";
scaffold108	Cydia_lncRNA	exon	264439	264459	.	-	.	transcript_id "MSTRG.12015.1"; gene_id "MSTRG.12015";
scaffold108	Cydia_lncRNA	exon	265777	265980	.	-	.	transcript_id "MSTRG.12015.1"; gene_id "MSTRG.12015";
scaffold108	Cydia_lncRNA	exon	414355	414606	.	-	.	transcript_id "MSTRG.11792.2"; gene_id "MSTRG.11792";
scaffold108	Cydia_lncRNA	exon	415451	415722	.	-	.	transcript_id "MSTRG.11792.2"; gene_id "MSTRG.11792";
scaffold1081	Cydia_lncRNA	exon	21684	21718	.	+	.	transcript_id "MSTRG.11830.1"; gene_id "MSTRG.11830";
scaffold1081	Cydia_lncRNA	exon	21926	22115	.	+	.	transcript_id "MSTRG.11830.1"; gene_id "MSTRG.11830";
scaffold1081	Cydia_lncRNA	exon	22470	22616	.	-	.	transcript_id "MSTRG.11831.1"; gene_id "MSTRG.11831";
scaffold1081	Cydia_lncRNA	exon	28765	28825	.	-	.	transcript_id "MSTRG.11831.1"; gene_id "MSTRG.11831";
scaffold1081	Cydia_lncRNA	exon	34305	37935	.	-	.	transcript_id "MSTRG.11833.1"; gene_id "MSTRG.11833";
scaffold1081	Cydia_lncRNA	exon	38660	38670	.	-	.	transcript_id "MSTRG.11833.1"; gene_id "MSTRG.11833";
scaffold1086	Cydia_lncRNA	exon	10822	11096	.	+	.	transcript_id "MSTRG.11858.1"; gene_id "MSTRG.11858";
scaffold1086	Cydia_lncRNA	exon	20188	20475	.	+	.	transcript_id "MSTRG.11858.1"; gene_id "MSTRG.11858";
scaffold1086	Cydia_lncRNA	exon	11501	11689	.	+	.	transcript_id "MSTRG.11859.1"; gene_id "MSTRG.11859";
scaffold1086	Cydia_lncRNA	exon	11972	12037	.	+	.	transcript_id "MSTRG.11859.1"; gene_id "MSTRG.11859";
scaffold1086	Cydia_lncRNA	exon	13675	13779	.	+	.	transcript_id "MSTRG.11860.2"; gene_id "MSTRG.11860";
scaffold1086	Cydia_lncRNA	exon	13938	14149	.	+	.	transcript_id "MSTRG.11860.2"; gene_id "MSTRG.11860";
scaffold1087	Cydia_lncRNA	exon	8731	8748	.	+	.	transcript_id "MSTRG.11868.1"; gene_id "MSTRG.11868";
scaffold1087	Cydia_lncRNA	exon	19427	19681	.	+	.	transcript_id "MSTRG.11868.1"; gene_id "MSTRG.11868";
scaffold1087	Cydia_lncRNA	exon	21164	21296	.	+	.	transcript_id "MSTRG.11868.1"; gene_id "MSTRG.11868";
scaffold109	Cydia_lncRNA	exon	52520	52767	.	+	.	transcript_id "MSTRG.11894.1"; gene_id "MSTRG.11894";
scaffold109	Cydia_lncRNA	exon	53210	53419	.	+	.	transcript_id "MSTRG.11894.1"; gene_id "MSTRG.11894";
scaffold109	Cydia_lncRNA	exon	365691	365825	.	+	.	transcript_id "MSTRG.12075.1"; gene_id "MSTRG.12075";
scaffold109	Cydia_lncRNA	exon	421981	422119	.	+	.	transcript_id "MSTRG.12075.1"; gene_id "MSTRG.12075";
scaffold109	Cydia_lncRNA	exon	373940	374138	.	+	.	transcript_id "MSTRG.12076.1"; gene_id "MSTRG.12076";
scaffold109	Cydia_lncRNA	exon	374227	374383	.	+	.	transcript_id "MSTRG.12076.1"; gene_id "MSTRG.12076";
scaffold109	Cydia_lncRNA	exon	131051	131174	.	-	.	transcript_id "MSTRG.11906.1"; gene_id "MSTRG.11906";
scaffold109	Cydia_lncRNA	exon	131255	131367	.	-	.	transcript_id "MSTRG.11906.1"; gene_id "MSTRG.11906";
scaffold109	Cydia_lncRNA	exon	342164	342895	.	-	.	transcript_id "MSTRG.12065.1"; gene_id "MSTRG.12065";
scaffold109	Cydia_lncRNA	exon	396617	396628	.	-	.	transcript_id "MSTRG.12065.1"; gene_id "MSTRG.12065";
scaffold109	Cydia_lncRNA	exon	347530	347786	.	-	.	transcript_id "MSTRG.12069.1"; gene_id "MSTRG.12069";
scaffold109	Cydia_lncRNA	exon	347878	348158	.	-	.	transcript_id "MSTRG.12069.1"; gene_id "MSTRG.12069";
scaffold109	Cydia_lncRNA	exon	459590	459758	.	-	.	transcript_id "MSTRG.12081.1"; gene_id "MSTRG.12081";
scaffold109	Cydia_lncRNA	exon	460398	460452	.	-	.	transcript_id "MSTRG.12081.1"; gene_id "MSTRG.12081";
scaffold1092	Cydia_lncRNA	exon	16414	16470	.	+	.	transcript_id "MSTRG.12054.1"; gene_id "MSTRG.12054";
scaffold1092	Cydia_lncRNA	exon	16925	17145	.	+	.	transcript_id "MSTRG.12054.1"; gene_id "MSTRG.12054";
scaffold1092	Cydia_lncRNA	exon	21382	21429	.	+	.	transcript_id "MSTRG.12054.1"; gene_id "MSTRG.12054";
scaffold1094	Cydia_lncRNA	exon	1086	1205	.	-	.	transcript_id "MSTRG.12045.1"; gene_id "MSTRG.12045";
scaffold1094	Cydia_lncRNA	exon	1360	1452	.	-	.	transcript_id "MSTRG.12045.1"; gene_id "MSTRG.12045";
scaffold11	Cydia_lncRNA	exon	299654	299682	.	+	.	transcript_id "MSTRG.12185.1"; gene_id "MSTRG.12185";
scaffold11	Cydia_lncRNA	exon	300238	300454	.	+	.	transcript_id "MSTRG.12185.1"; gene_id "MSTRG.12185";
scaffold11	Cydia_lncRNA	exon	786512	786917	.	+	.	transcript_id "MSTRG.12458.2"; gene_id "MSTRG.12458";
scaffold11	Cydia_lncRNA	exon	786989	787209	.	+	.	transcript_id "MSTRG.12458.2"; gene_id "MSTRG.12458";
scaffold11	Cydia_lncRNA	exon	1041575	1041697	.	+	.	transcript_id "MSTRG.12371.1"; gene_id "MSTRG.12371";
scaffold11	Cydia_lncRNA	exon	1041999	1042077	.	+	.	transcript_id "MSTRG.12371.1"; gene_id "MSTRG.12371";
scaffold11	Cydia_lncRNA	exon	1166537	1166773	.	+	.	transcript_id "MSTRG.12276.1"; gene_id "MSTRG.12276";
scaffold11	Cydia_lncRNA	exon	1167062	1167208	.	+	.	transcript_id "MSTRG.12276.1"; gene_id "MSTRG.12276";
scaffold11	Cydia_lncRNA	exon	1198977	1199014	.	+	.	transcript_id "MSTRG.12286.3"; gene_id "MSTRG.12286";
scaffold11	Cydia_lncRNA	exon	1199255	1199545	.	+	.	transcript_id "MSTRG.12286.3"; gene_id "MSTRG.12286";
scaffold11	Cydia_lncRNA	exon	1210553	1211014	.	+	.	transcript_id "MSTRG.12289.1"; gene_id "MSTRG.12289";
scaffold11	Cydia_lncRNA	exon	1211668	1212024	.	+	.	transcript_id "MSTRG.12289.1"; gene_id "MSTRG.12289";
scaffold11	Cydia_lncRNA	exon	1213981	1214431	.	+	.	transcript_id "MSTRG.12289.1"; gene_id "MSTRG.12289";
scaffold11	Cydia_lncRNA	exon	1230324	1230539	.	+	.	transcript_id "MSTRG.12294.1"; gene_id "MSTRG.12294";
scaffold11	Cydia_lncRNA	exon	1230558	1230662	.	+	.	transcript_id "MSTRG.12294.1"; gene_id "MSTRG.12294";
scaffold11	Cydia_lncRNA	exon	1286966	1287159	.	+	.	transcript_id "MSTRG.12303.2"; gene_id "MSTRG.12303";
scaffold11	Cydia_lncRNA	exon	1293257	1293320	.	+	.	transcript_id "MSTRG.12303.2"; gene_id "MSTRG.12303";
scaffold11	Cydia_lncRNA	exon	1312956	1313191	.	+	.	transcript_id "MSTRG.12309.1"; gene_id "MSTRG.12309";
scaffold11	Cydia_lncRNA	exon	1336269	1336280	.	+	.	transcript_id "MSTRG.12309.1"; gene_id "MSTRG.12309";
scaffold11	Cydia_lncRNA	exon	1374379	1374635	.	+	.	transcript_id "MSTRG.12319.1"; gene_id "MSTRG.12319";
scaffold11	Cydia_lncRNA	exon	1374723	1374798	.	+	.	transcript_id "MSTRG.12319.1"; gene_id "MSTRG.12319";
scaffold11	Cydia_lncRNA	exon	1601649	1601746	.	+	.	transcript_id "MSTRG.12701.3"; gene_id "MSTRG.12701";
scaffold11	Cydia_lncRNA	exon	1602001	1602500	.	+	.	transcript_id "MSTRG.12701.3"; gene_id "MSTRG.12701";
scaffold11	Cydia_lncRNA	exon	1602552	1602654	.	+	.	transcript_id "MSTRG.12701.3"; gene_id "MSTRG.12701";
scaffold11	Cydia_lncRNA	exon	1601664	1601717	.	+	.	transcript_id "MSTRG.12701.4"; gene_id "MSTRG.12701";
scaffold11	Cydia_lncRNA	exon	1603599	1603688	.	+	.	transcript_id "MSTRG.12701.4"; gene_id "MSTRG.12701";
scaffold11	Cydia_lncRNA	exon	1605442	1605506	.	+	.	transcript_id "MSTRG.12701.4"; gene_id "MSTRG.12701";
scaffold11	Cydia_lncRNA	exon	1802015	1802258	.	+	.	transcript_id "MSTRG.12754.2"; gene_id "MSTRG.12754";
scaffold11	Cydia_lncRNA	exon	1802758	1802789	.	+	.	transcript_id "MSTRG.12754.2"; gene_id "MSTRG.12754";
scaffold11	Cydia_lncRNA	exon	1835998	1836304	.	+	.	transcript_id "MSTRG.12769.1"; gene_id "MSTRG.12769";
scaffold11	Cydia_lncRNA	exon	1842210	1842222	.	+	.	transcript_id "MSTRG.12769.1"; gene_id "MSTRG.12769";
scaffold11	Cydia_lncRNA	exon	2070277	2070367	.	+	.	transcript_id "MSTRG.13201.3"; gene_id "MSTRG.13201";
scaffold11	Cydia_lncRNA	exon	2087519	2092062	.	+	.	transcript_id "MSTRG.13201.3"; gene_id "MSTRG.13201";
scaffold11	Cydia_lncRNA	exon	2057728	2057746	.	+	.	transcript_id "MSTRG.13204.1"; gene_id "MSTRG.13204";
scaffold11	Cydia_lncRNA	exon	2079774	2081987	.	+	.	transcript_id "MSTRG.13204.1"; gene_id "MSTRG.13204";
scaffold11	Cydia_lncRNA	exon	2777104	2777344	.	+	.	transcript_id "MSTRG.12552.1"; gene_id "MSTRG.12552";
scaffold11	Cydia_lncRNA	exon	2777356	2777403	.	+	.	transcript_id "MSTRG.12552.1"; gene_id "MSTRG.12552";
scaffold11	Cydia_lncRNA	exon	3700382	3700391	.	+	.	transcript_id "MSTRG.12597.1"; gene_id "MSTRG.12597";
scaffold11	Cydia_lncRNA	exon	3703188	3703596	.	+	.	transcript_id "MSTRG.12597.1"; gene_id "MSTRG.12597";
scaffold11	Cydia_lncRNA	exon	4695785	4696092	.	+	.	transcript_id "MSTRG.13060.1"; gene_id "MSTRG.13060";
scaffold11	Cydia_lncRNA	exon	4696201	4696258	.	+	.	transcript_id "MSTRG.13060.1"; gene_id "MSTRG.13060";
scaffold11	Cydia_lncRNA	exon	4772285	4772359	.	+	.	transcript_id "MSTRG.13092.1"; gene_id "MSTRG.13092";
scaffold11	Cydia_lncRNA	exon	4772376	4772569	.	+	.	transcript_id "MSTRG.13092.1"; gene_id "MSTRG.13092";
scaffold11	Cydia_lncRNA	exon	5083408	5083899	.	+	.	transcript_id "MSTRG.12861.1"; gene_id "MSTRG.12861";
scaffold11	Cydia_lncRNA	exon	5084047	5085142	.	+	.	transcript_id "MSTRG.12861.1"; gene_id "MSTRG.12861";
scaffold11	Cydia_lncRNA	exon	5131104	5131198	.	+	.	transcript_id "MSTRG.12875.3"; gene_id "MSTRG.12875";
scaffold11	Cydia_lncRNA	exon	5131925	5132050	.	+	.	transcript_id "MSTRG.12875.3"; gene_id "MSTRG.12875";
scaffold11	Cydia_lncRNA	exon	5834651	5834904	.	+	.	transcript_id "MSTRG.12978.1"; gene_id "MSTRG.12978";
scaffold11	Cydia_lncRNA	exon	5857404	5857459	.	+	.	transcript_id "MSTRG.12978.1"; gene_id "MSTRG.12978";
scaffold11	Cydia_lncRNA	exon	5835155	5835429	.	+	.	transcript_id "MSTRG.12979.1"; gene_id "MSTRG.12979";
scaffold11	Cydia_lncRNA	exon	5857949	5858047	.	+	.	transcript_id "MSTRG.12979.1"; gene_id "MSTRG.12979";
scaffold11	Cydia_lncRNA	exon	5897195	5897486	.	+	.	transcript_id "MSTRG.12988.1"; gene_id "MSTRG.12988";
scaffold11	Cydia_lncRNA	exon	5934424	5934546	.	+	.	transcript_id "MSTRG.12988.1"; gene_id "MSTRG.12988";
scaffold11	Cydia_lncRNA	exon	6626668	6626692	.	+	.	transcript_id "MSTRG.13345.2"; gene_id "MSTRG.13345";
scaffold11	Cydia_lncRNA	exon	6628063	6628131	.	+	.	transcript_id "MSTRG.13345.2"; gene_id "MSTRG.13345";
scaffold11	Cydia_lncRNA	exon	6628328	6628338	.	+	.	transcript_id "MSTRG.13345.2"; gene_id "MSTRG.13345";
scaffold11	Cydia_lncRNA	exon	6629148	6629225	.	+	.	transcript_id "MSTRG.13345.2"; gene_id "MSTRG.13345";
scaffold11	Cydia_lncRNA	exon	6630594	6630700	.	+	.	transcript_id "MSTRG.13345.2"; gene_id "MSTRG.13345";
scaffold11	Cydia_lncRNA	exon	6631434	6631623	.	+	.	transcript_id "MSTRG.13345.2"; gene_id "MSTRG.13345";
scaffold11	Cydia_lncRNA	exon	6943987	6944200	.	+	.	transcript_id "MSTRG.13393.1"; gene_id "MSTRG.13393";
scaffold11	Cydia_lncRNA	exon	6944350	6944580	.	+	.	transcript_id "MSTRG.13393.1"; gene_id "MSTRG.13393";
scaffold11	Cydia_lncRNA	exon	7099968	7100005	.	+	.	transcript_id "MSTRG.14465.3"; gene_id "MSTRG.14465";
scaffold11	Cydia_lncRNA	exon	7100322	7100630	.	+	.	transcript_id "MSTRG.14465.3"; gene_id "MSTRG.14465";
scaffold11	Cydia_lncRNA	exon	7100943	7100973	.	+	.	transcript_id "MSTRG.14465.3"; gene_id "MSTRG.14465";
scaffold11	Cydia_lncRNA	exon	7535280	7535384	.	+	.	transcript_id "MSTRG.14572.1"; gene_id "MSTRG.14572";
scaffold11	Cydia_lncRNA	exon	7535451	7535656	.	+	.	transcript_id "MSTRG.14572.1"; gene_id "MSTRG.14572";
scaffold11	Cydia_lncRNA	exon	7856429	7856636	.	+	.	transcript_id "MSTRG.13407.1"; gene_id "MSTRG.13407";
scaffold11	Cydia_lncRNA	exon	7870710	7870869	.	+	.	transcript_id "MSTRG.13407.1"; gene_id "MSTRG.13407";
scaffold11	Cydia_lncRNA	exon	7891351	7891623	.	+	.	transcript_id "MSTRG.13440.1"; gene_id "MSTRG.13440";
scaffold11	Cydia_lncRNA	exon	7891816	7891929	.	+	.	transcript_id "MSTRG.13440.1"; gene_id "MSTRG.13440";
scaffold11	Cydia_lncRNA	exon	7906641	7906752	.	+	.	transcript_id "MSTRG.13444.1"; gene_id "MSTRG.13444";
scaffold11	Cydia_lncRNA	exon	7934715	7934806	.	+	.	transcript_id "MSTRG.13444.1"; gene_id "MSTRG.13444";
scaffold11	Cydia_lncRNA	exon	7931179	7931201	.	+	.	transcript_id "MSTRG.13446.1"; gene_id "MSTRG.13446";
scaffold11	Cydia_lncRNA	exon	7975560	7975811	.	+	.	transcript_id "MSTRG.13446.1"; gene_id "MSTRG.13446";
scaffold11	Cydia_lncRNA	exon	8212555	8212797	.	+	.	transcript_id "MSTRG.13417.1"; gene_id "MSTRG.13417";
scaffold11	Cydia_lncRNA	exon	8212950	8213047	.	+	.	transcript_id "MSTRG.13417.1"; gene_id "MSTRG.13417";
scaffold11	Cydia_lncRNA	exon	8319272	8319453	.	+	.	transcript_id "MSTRG.13509.1"; gene_id "MSTRG.13509";
scaffold11	Cydia_lncRNA	exon	8320773	8320889	.	+	.	transcript_id "MSTRG.13509.1"; gene_id "MSTRG.13509";
scaffold11	Cydia_lncRNA	exon	8409767	8410240	.	+	.	transcript_id "MSTRG.13489.1"; gene_id "MSTRG.13489";
scaffold11	Cydia_lncRNA	exon	8410329	8410705	.	+	.	transcript_id "MSTRG.13489.1"; gene_id "MSTRG.13489";
scaffold11	Cydia_lncRNA	exon	8460118	8460195	.	+	.	transcript_id "MSTRG.13535.1"; gene_id "MSTRG.13535";
scaffold11	Cydia_lncRNA	exon	8466783	8466929	.	+	.	transcript_id "MSTRG.13535.1"; gene_id "MSTRG.13535";
scaffold11	Cydia_lncRNA	exon	8511635	8511905	.	+	.	transcript_id "MSTRG.13479.1"; gene_id "MSTRG.13479";
scaffold11	Cydia_lncRNA	exon	8512140	8512375	.	+	.	transcript_id "MSTRG.13479.1"; gene_id "MSTRG.13479";
scaffold11	Cydia_lncRNA	exon	8628069	8628312	.	+	.	transcript_id "MSTRG.13572.2"; gene_id "MSTRG.13572";
scaffold11	Cydia_lncRNA	exon	8628441	8628640	.	+	.	transcript_id "MSTRG.13572.2"; gene_id "MSTRG.13572";
scaffold11	Cydia_lncRNA	exon	8808077	8808380	.	+	.	transcript_id "MSTRG.13602.1"; gene_id "MSTRG.13602";
scaffold11	Cydia_lncRNA	exon	8841620	8841722	.	+	.	transcript_id "MSTRG.13602.1"; gene_id "MSTRG.13602";
scaffold11	Cydia_lncRNA	exon	8955041	8955383	.	+	.	transcript_id "MSTRG.13632.1"; gene_id "MSTRG.13632";
scaffold11	Cydia_lncRNA	exon	8955814	8955944	.	+	.	transcript_id "MSTRG.13632.1"; gene_id "MSTRG.13632";
scaffold11	Cydia_lncRNA	exon	8956320	8956448	.	+	.	transcript_id "MSTRG.13632.1"; gene_id "MSTRG.13632";
scaffold11	Cydia_lncRNA	exon	8956827	8956957	.	+	.	transcript_id "MSTRG.13632.1"; gene_id "MSTRG.13632";
scaffold11	Cydia_lncRNA	exon	8957196	8957279	.	+	.	transcript_id "MSTRG.13632.1"; gene_id "MSTRG.13632";
scaffold11	Cydia_lncRNA	exon	8957784	8957984	.	+	.	transcript_id "MSTRG.13632.1"; gene_id "MSTRG.13632";
scaffold11	Cydia_lncRNA	exon	8959439	8959661	.	+	.	transcript_id "MSTRG.13632.1"; gene_id "MSTRG.13632";
scaffold11	Cydia_lncRNA	exon	9044901	9045315	.	+	.	transcript_id "MSTRG.13877.3"; gene_id "MSTRG.13877";
scaffold11	Cydia_lncRNA	exon	9045428	9047870	.	+	.	transcript_id "MSTRG.13877.3"; gene_id "MSTRG.13877";
scaffold11	Cydia_lncRNA	exon	9181757	9182204	.	+	.	transcript_id "MSTRG.13902.1"; gene_id "MSTRG.13902";
scaffold11	Cydia_lncRNA	exon	9183535	9183683	.	+	.	transcript_id "MSTRG.13902.1"; gene_id "MSTRG.13902";
scaffold11	Cydia_lncRNA	exon	10614362	10616861	.	+	.	transcript_id "MSTRG.14124.2"; gene_id "MSTRG.14124";
scaffold11	Cydia_lncRNA	exon	10616975	10617884	.	+	.	transcript_id "MSTRG.14124.2"; gene_id "MSTRG.14124";
scaffold11	Cydia_lncRNA	exon	11380669	11380854	.	+	.	transcript_id "MSTRG.13825.1"; gene_id "MSTRG.13825";
scaffold11	Cydia_lncRNA	exon	11426776	11426873	.	+	.	transcript_id "MSTRG.13825.1"; gene_id "MSTRG.13825";
scaffold11	Cydia_lncRNA	exon	11509431	11509450	.	+	.	transcript_id "MSTRG.13845.1"; gene_id "MSTRG.13845";
scaffold11	Cydia_lncRNA	exon	11523511	11523694	.	+	.	transcript_id "MSTRG.13845.1"; gene_id "MSTRG.13845";
scaffold11	Cydia_lncRNA	exon	11550842	11550870	.	+	.	transcript_id "MSTRG.13856.1"; gene_id "MSTRG.13856";
scaffold11	Cydia_lncRNA	exon	11551287	11551486	.	+	.	transcript_id "MSTRG.13856.1"; gene_id "MSTRG.13856";
scaffold11	Cydia_lncRNA	exon	12547011	12547148	.	+	.	transcript_id "MSTRG.14294.2"; gene_id "MSTRG.14294";
scaffold11	Cydia_lncRNA	exon	12547956	12548194	.	+	.	transcript_id "MSTRG.14294.2"; gene_id "MSTRG.14294";
scaffold11	Cydia_lncRNA	exon	12611644	12611745	.	+	.	transcript_id "MSTRG.14195.1"; gene_id "MSTRG.14195";
scaffold11	Cydia_lncRNA	exon	12697341	12697650	.	+	.	transcript_id "MSTRG.14195.1"; gene_id "MSTRG.14195";
scaffold11	Cydia_lncRNA	exon	13646297	13646437	.	+	.	transcript_id "MSTRG.14080.1"; gene_id "MSTRG.14080";
scaffold11	Cydia_lncRNA	exon	13646683	13646776	.	+	.	transcript_id "MSTRG.14080.1"; gene_id "MSTRG.14080";
scaffold11	Cydia_lncRNA	exon	13723338	13723369	.	+	.	transcript_id "MSTRG.14177.1"; gene_id "MSTRG.14177";
scaffold11	Cydia_lncRNA	exon	13786437	13786629	.	+	.	transcript_id "MSTRG.14177.1"; gene_id "MSTRG.14177";
scaffold11	Cydia_lncRNA	exon	14079901	14080191	.	+	.	transcript_id "MSTRG.14333.1"; gene_id "MSTRG.14333";
scaffold11	Cydia_lncRNA	exon	14080374	14080517	.	+	.	transcript_id "MSTRG.14333.1"; gene_id "MSTRG.14333";
scaffold11	Cydia_lncRNA	exon	14290171	14290332	.	+	.	transcript_id "MSTRG.14738.2"; gene_id "MSTRG.14738";
scaffold11	Cydia_lncRNA	exon	14290612	14291232	.	+	.	transcript_id "MSTRG.14738.2"; gene_id "MSTRG.14738";
scaffold11	Cydia_lncRNA	exon	14291318	14292160	.	+	.	transcript_id "MSTRG.14739.1"; gene_id "MSTRG.14739";
scaffold11	Cydia_lncRNA	exon	14292674	14292893	.	+	.	transcript_id "MSTRG.14739.1"; gene_id "MSTRG.14739";
scaffold11	Cydia_lncRNA	exon	14453374	14453404	.	+	.	transcript_id "MSTRG.14765.1"; gene_id "MSTRG.14765";
scaffold11	Cydia_lncRNA	exon	14453597	14454012	.	+	.	transcript_id "MSTRG.14765.1"; gene_id "MSTRG.14765";
scaffold11	Cydia_lncRNA	exon	14778398	14779886	.	+	.	transcript_id "MSTRG.14402.3"; gene_id "MSTRG.14402";
scaffold11	Cydia_lncRNA	exon	14780424	14780542	.	+	.	transcript_id "MSTRG.14402.3"; gene_id "MSTRG.14402";
scaffold11	Cydia_lncRNA	exon	15010104	15010198	.	+	.	transcript_id "MSTRG.14366.1"; gene_id "MSTRG.14366";
scaffold11	Cydia_lncRNA	exon	15010850	15011602	.	+	.	transcript_id "MSTRG.14366.1"; gene_id "MSTRG.14366";
scaffold11	Cydia_lncRNA	exon	15385705	15386045	.	+	.	transcript_id "MSTRG.14842.11"; gene_id "MSTRG.14842";
scaffold11	Cydia_lncRNA	exon	15386137	15386232	.	+	.	transcript_id "MSTRG.14842.11"; gene_id "MSTRG.14842";
scaffold11	Cydia_lncRNA	exon	15254871	15254890	.	+	.	transcript_id "MSTRG.14856.1"; gene_id "MSTRG.14856";
scaffold11	Cydia_lncRNA	exon	15274380	15274634	.	+	.	transcript_id "MSTRG.14856.1"; gene_id "MSTRG.14856";
scaffold11	Cydia_lncRNA	exon	15614219	15614446	.	+	.	transcript_id "MSTRG.14616.1"; gene_id "MSTRG.14616";
scaffold11	Cydia_lncRNA	exon	15616631	15616653	.	+	.	transcript_id "MSTRG.14616.1"; gene_id "MSTRG.14616";
scaffold11	Cydia_lncRNA	exon	15797102	15797117	.	+	.	transcript_id "MSTRG.14650.1"; gene_id "MSTRG.14650";
scaffold11	Cydia_lncRNA	exon	15800498	15800761	.	+	.	transcript_id "MSTRG.14650.1"; gene_id "MSTRG.14650";
scaffold11	Cydia_lncRNA	exon	15867658	15867670	.	+	.	transcript_id "MSTRG.14659.1"; gene_id "MSTRG.14659";
scaffold11	Cydia_lncRNA	exon	15867715	15867940	.	+	.	transcript_id "MSTRG.14659.1"; gene_id "MSTRG.14659";
scaffold11	Cydia_lncRNA	exon	15914389	15914494	.	+	.	transcript_id "MSTRG.14421.1"; gene_id "MSTRG.14421";
scaffold11	Cydia_lncRNA	exon	15918373	15918618	.	+	.	transcript_id "MSTRG.14421.1"; gene_id "MSTRG.14421";
scaffold11	Cydia_lncRNA	exon	16112125	16112369	.	+	.	transcript_id "MSTRG.14685.2"; gene_id "MSTRG.14685";
scaffold11	Cydia_lncRNA	exon	16112453	16114733	.	+	.	transcript_id "MSTRG.14685.2"; gene_id "MSTRG.14685";
scaffold11	Cydia_lncRNA	exon	16119377	16119641	.	+	.	transcript_id "MSTRG.14687.1"; gene_id "MSTRG.14687";
scaffold11	Cydia_lncRNA	exon	16119755	16119887	.	+	.	transcript_id "MSTRG.14687.1"; gene_id "MSTRG.14687";
scaffold11	Cydia_lncRNA	exon	16119984	16120225	.	+	.	transcript_id "MSTRG.14687.1"; gene_id "MSTRG.14687";
scaffold11	Cydia_lncRNA	exon	123562	123573	.	-	.	transcript_id "MSTRG.12197.1"; gene_id "MSTRG.12197";
scaffold11	Cydia_lncRNA	exon	161153	161381	.	-	.	transcript_id "MSTRG.12197.1"; gene_id "MSTRG.12197";
scaffold11	Cydia_lncRNA	exon	272128	272141	.	-	.	transcript_id "MSTRG.12179.1"; gene_id "MSTRG.12179";
scaffold11	Cydia_lncRNA	exon	272853	272926	.	-	.	transcript_id "MSTRG.12179.1"; gene_id "MSTRG.12179";
scaffold11	Cydia_lncRNA	exon	273388	273462	.	-	.	transcript_id "MSTRG.12179.1"; gene_id "MSTRG.12179";
scaffold11	Cydia_lncRNA	exon	274797	274835	.	-	.	transcript_id "MSTRG.12179.1"; gene_id "MSTRG.12179";
scaffold11	Cydia_lncRNA	exon	275574	275609	.	-	.	transcript_id "MSTRG.12179.1"; gene_id "MSTRG.12179";
scaffold11	Cydia_lncRNA	exon	276801	276836	.	-	.	transcript_id "MSTRG.12179.1"; gene_id "MSTRG.12179";
scaffold11	Cydia_lncRNA	exon	277294	277318	.	-	.	transcript_id "MSTRG.12179.1"; gene_id "MSTRG.12179";
scaffold11	Cydia_lncRNA	exon	561639	561774	.	-	.	transcript_id "MSTRG.12414.1"; gene_id "MSTRG.12414";
scaffold11	Cydia_lncRNA	exon	562498	562781	.	-	.	transcript_id "MSTRG.12414.1"; gene_id "MSTRG.12414";
scaffold11	Cydia_lncRNA	exon	579702	579724	.	-	.	transcript_id "MSTRG.12417.1"; gene_id "MSTRG.12417";
scaffold11	Cydia_lncRNA	exon	606160	606441	.	-	.	transcript_id "MSTRG.12417.1"; gene_id "MSTRG.12417";
scaffold11	Cydia_lncRNA	exon	619963	620400	.	-	.	transcript_id "MSTRG.12420.1"; gene_id "MSTRG.12420";
scaffold11	Cydia_lncRNA	exon	621988	622253	.	-	.	transcript_id "MSTRG.12420.1"; gene_id "MSTRG.12420";
scaffold11	Cydia_lncRNA	exon	685612	685845	.	-	.	transcript_id "MSTRG.12436.2"; gene_id "MSTRG.12436";
scaffold11	Cydia_lncRNA	exon	686073	686612	.	-	.	transcript_id "MSTRG.12436.2"; gene_id "MSTRG.12436";
scaffold11	Cydia_lncRNA	exon	1173272	1174018	.	-	.	transcript_id "MSTRG.12278.1"; gene_id "MSTRG.12278";
scaffold11	Cydia_lncRNA	exon	1174247	1174401	.	-	.	transcript_id "MSTRG.12278.1"; gene_id "MSTRG.12278";
scaffold11	Cydia_lncRNA	exon	1676191	1676327	.	-	.	transcript_id "MSTRG.12716.4"; gene_id "MSTRG.12716";
scaffold11	Cydia_lncRNA	exon	1681775	1681862	.	-	.	transcript_id "MSTRG.12716.4"; gene_id "MSTRG.12716";
scaffold11	Cydia_lncRNA	exon	2076359	2078605	.	-	.	transcript_id "MSTRG.13205.4"; gene_id "MSTRG.13205";
scaffold11	Cydia_lncRNA	exon	2087398	2090475	.	-	.	transcript_id "MSTRG.13205.4"; gene_id "MSTRG.13205";
scaffold11	Cydia_lncRNA	exon	2090952	2092043	.	-	.	transcript_id "MSTRG.13205.4"; gene_id "MSTRG.13205";
scaffold11	Cydia_lncRNA	exon	3423803	3423950	.	-	.	transcript_id "MSTRG.12582.1"; gene_id "MSTRG.12582";
scaffold11	Cydia_lncRNA	exon	3424313	3424389	.	-	.	transcript_id "MSTRG.12582.1"; gene_id "MSTRG.12582";
scaffold11	Cydia_lncRNA	exon	3612861	3613124	.	-	.	transcript_id "MSTRG.12646.1"; gene_id "MSTRG.12646";
scaffold11	Cydia_lncRNA	exon	3642057	3642071	.	-	.	transcript_id "MSTRG.12646.1"; gene_id "MSTRG.12646";
scaffold11	Cydia_lncRNA	exon	3814072	3814280	.	-	.	transcript_id "MSTRG.12615.1"; gene_id "MSTRG.12615";
scaffold11	Cydia_lncRNA	exon	3814680	3814807	.	-	.	transcript_id "MSTRG.12615.1"; gene_id "MSTRG.12615";
scaffold11	Cydia_lncRNA	exon	4814936	4815673	.	-	.	transcript_id "MSTRG.13097.6"; gene_id "MSTRG.13097";
scaffold11	Cydia_lncRNA	exon	4815679	4818755	.	-	.	transcript_id "MSTRG.13097.6"; gene_id "MSTRG.13097";
scaffold11	Cydia_lncRNA	exon	5063307	5063570	.	-	.	transcript_id "MSTRG.12670.1"; gene_id "MSTRG.12670";
scaffold11	Cydia_lncRNA	exon	5063706	5064102	.	-	.	transcript_id "MSTRG.12670.1"; gene_id "MSTRG.12670";
scaffold11	Cydia_lncRNA	exon	5100386	5100397	.	-	.	transcript_id "MSTRG.12867.1"; gene_id "MSTRG.12867";
scaffold11	Cydia_lncRNA	exon	5127836	5128056	.	-	.	transcript_id "MSTRG.12867.1"; gene_id "MSTRG.12867";
scaffold11	Cydia_lncRNA	exon	5490001	5490115	.	-	.	transcript_id "MSTRG.12907.1"; gene_id "MSTRG.12907";
scaffold11	Cydia_lncRNA	exon	5490646	5490720	.	-	.	transcript_id "MSTRG.12907.1"; gene_id "MSTRG.12907";
scaffold11	Cydia_lncRNA	exon	5492205	5492236	.	-	.	transcript_id "MSTRG.12907.1"; gene_id "MSTRG.12907";
scaffold11	Cydia_lncRNA	exon	5492350	5492413	.	-	.	transcript_id "MSTRG.12907.1"; gene_id "MSTRG.12907";
scaffold11	Cydia_lncRNA	exon	6100062	6100436	.	-	.	transcript_id "MSTRG.13161.1"; gene_id "MSTRG.13161";
scaffold11	Cydia_lncRNA	exon	6100674	6100873	.	-	.	transcript_id "MSTRG.13161.1"; gene_id "MSTRG.13161";
scaffold11	Cydia_lncRNA	exon	6202013	6202836	.	-	.	transcript_id "MSTRG.13179.1"; gene_id "MSTRG.13179";
scaffold11	Cydia_lncRNA	exon	6202951	6205405	.	-	.	transcript_id "MSTRG.13179.1"; gene_id "MSTRG.13179";
scaffold11	Cydia_lncRNA	exon	6258003	6258208	.	-	.	transcript_id "MSTRG.13194.2"; gene_id "MSTRG.13194";
scaffold11	Cydia_lncRNA	exon	6258292	6258761	.	-	.	transcript_id "MSTRG.13194.2"; gene_id "MSTRG.13194";
scaffold11	Cydia_lncRNA	exon	6815509	6815646	.	-	.	transcript_id "MSTRG.13383.2"; gene_id "MSTRG.13383";
scaffold11	Cydia_lncRNA	exon	6816979	6817422	.	-	.	transcript_id "MSTRG.13383.2"; gene_id "MSTRG.13383";
scaffold11	Cydia_lncRNA	exon	6979308	6979781	.	-	.	transcript_id "MSTRG.14443.2"; gene_id "MSTRG.14443";
scaffold11	Cydia_lncRNA	exon	6979906	6981161	.	-	.	transcript_id "MSTRG.14443.2"; gene_id "MSTRG.14443";
scaffold11	Cydia_lncRNA	exon	7005444	7005878	.	-	.	transcript_id "MSTRG.14444.5"; gene_id "MSTRG.14444";
scaffold11	Cydia_lncRNA	exon	7011619	7011646	.	-	.	transcript_id "MSTRG.14444.5"; gene_id "MSTRG.14444";
scaffold11	Cydia_lncRNA	exon	7199028	7199087	.	-	.	transcript_id "MSTRG.14492.1"; gene_id "MSTRG.14492";
scaffold11	Cydia_lncRNA	exon	7200297	7200500	.	-	.	transcript_id "MSTRG.14492.1"; gene_id "MSTRG.14492";
scaffold11	Cydia_lncRNA	exon	7896234	7896473	.	-	.	transcript_id "MSTRG.13442.1"; gene_id "MSTRG.13442";
scaffold11	Cydia_lncRNA	exon	7896991	7897385	.	-	.	transcript_id "MSTRG.13442.1"; gene_id "MSTRG.13442";
scaffold11	Cydia_lncRNA	exon	7981504	7981585	.	-	.	transcript_id "MSTRG.13449.1"; gene_id "MSTRG.13449";
scaffold11	Cydia_lncRNA	exon	8007755	8007877	.	-	.	transcript_id "MSTRG.13449.1"; gene_id "MSTRG.13449";
scaffold11	Cydia_lncRNA	exon	8076407	8076549	.	-	.	transcript_id "MSTRG.13451.2"; gene_id "MSTRG.13451";
scaffold11	Cydia_lncRNA	exon	8079301	8079421	.	-	.	transcript_id "MSTRG.13451.2"; gene_id "MSTRG.13451";
scaffold11	Cydia_lncRNA	exon	8112894	8112978	.	-	.	transcript_id "MSTRG.13460.1"; gene_id "MSTRG.13460";
scaffold11	Cydia_lncRNA	exon	8113267	8113397	.	-	.	transcript_id "MSTRG.13460.1"; gene_id "MSTRG.13460";
scaffold11	Cydia_lncRNA	exon	8409040	8409581	.	-	.	transcript_id "MSTRG.13488.1"; gene_id "MSTRG.13488";
scaffold11	Cydia_lncRNA	exon	8409652	8410214	.	-	.	transcript_id "MSTRG.13488.1"; gene_id "MSTRG.13488";
scaffold11	Cydia_lncRNA	exon	8422598	8422612	.	-	.	transcript_id "MSTRG.13488.1"; gene_id "MSTRG.13488";
scaffold11	Cydia_lncRNA	exon	9168421	9170458	.	-	.	transcript_id "MSTRG.13889.9"; gene_id "MSTRG.13889";
scaffold11	Cydia_lncRNA	exon	9170541	9171654	.	-	.	transcript_id "MSTRG.13889.9"; gene_id "MSTRG.13889";
scaffold11	Cydia_lncRNA	exon	9309281	9309638	.	-	.	transcript_id "MSTRG.13924.1"; gene_id "MSTRG.13924";
scaffold11	Cydia_lncRNA	exon	9356541	9356553	.	-	.	transcript_id "MSTRG.13924.1"; gene_id "MSTRG.13924";
scaffold11	Cydia_lncRNA	exon	9919971	9920330	.	-	.	transcript_id "MSTRG.13756.1"; gene_id "MSTRG.13756";
scaffold11	Cydia_lncRNA	exon	9935920	9936041	.	-	.	transcript_id "MSTRG.13756.1"; gene_id "MSTRG.13756";
scaffold11	Cydia_lncRNA	exon	10830109	10830119	.	-	.	transcript_id "MSTRG.14159.1"; gene_id "MSTRG.14159";
scaffold11	Cydia_lncRNA	exon	10884641	10884890	.	-	.	transcript_id "MSTRG.14159.1"; gene_id "MSTRG.14159";
scaffold11	Cydia_lncRNA	exon	11085308	11085502	.	-	.	transcript_id "MSTRG.13969.1"; gene_id "MSTRG.13969";
scaffold11	Cydia_lncRNA	exon	11085695	11085738	.	-	.	transcript_id "MSTRG.13969.1"; gene_id "MSTRG.13969";
scaffold11	Cydia_lncRNA	exon	11144921	11144931	.	-	.	transcript_id "MSTRG.13978.1"; gene_id "MSTRG.13978";
scaffold11	Cydia_lncRNA	exon	11221376	11221710	.	-	.	transcript_id "MSTRG.13978.1"; gene_id "MSTRG.13978";
scaffold11	Cydia_lncRNA	exon	11221943	11222035	.	-	.	transcript_id "MSTRG.13978.1"; gene_id "MSTRG.13978";
scaffold11	Cydia_lncRNA	exon	11502383	11502469	.	-	.	transcript_id "MSTRG.13844.1"; gene_id "MSTRG.13844";
scaffold11	Cydia_lncRNA	exon	11502588	11502735	.	-	.	transcript_id "MSTRG.13844.1"; gene_id "MSTRG.13844";
scaffold11	Cydia_lncRNA	exon	12250461	12250540	.	-	.	transcript_id "MSTRG.14240.1"; gene_id "MSTRG.14240";
scaffold11	Cydia_lncRNA	exon	12280965	12281315	.	-	.	transcript_id "MSTRG.14240.1"; gene_id "MSTRG.14240";
scaffold11	Cydia_lncRNA	exon	12289335	12289345	.	-	.	transcript_id "MSTRG.14240.1"; gene_id "MSTRG.14240";
scaffold11	Cydia_lncRNA	exon	12286480	12286733	.	-	.	transcript_id "MSTRG.14245.1"; gene_id "MSTRG.14245";
scaffold11	Cydia_lncRNA	exon	12287105	12287156	.	-	.	transcript_id "MSTRG.14245.1"; gene_id "MSTRG.14245";
scaffold11	Cydia_lncRNA	exon	13738131	13738330	.	-	.	transcript_id "MSTRG.14182.1"; gene_id "MSTRG.14182";
scaffold11	Cydia_lncRNA	exon	13740462	13740472	.	-	.	transcript_id "MSTRG.14182.1"; gene_id "MSTRG.14182";
scaffold11	Cydia_lncRNA	exon	14078226	14078252	.	-	.	transcript_id "MSTRG.14331.1"; gene_id "MSTRG.14331";
scaffold11	Cydia_lncRNA	exon	14078909	14079176	.	-	.	transcript_id "MSTRG.14331.1"; gene_id "MSTRG.14331";
scaffold11	Cydia_lncRNA	exon	14464711	14465022	.	-	.	transcript_id "MSTRG.14762.3"; gene_id "MSTRG.14762";
scaffold11	Cydia_lncRNA	exon	14465223	14465435	.	-	.	transcript_id "MSTRG.14762.3"; gene_id "MSTRG.14762";
scaffold11	Cydia_lncRNA	exon	14493304	14493348	.	-	.	transcript_id "MSTRG.14769.1"; gene_id "MSTRG.14769";
scaffold11	Cydia_lncRNA	exon	14493445	14493699	.	-	.	transcript_id "MSTRG.14769.1"; gene_id "MSTRG.14769";
scaffold11	Cydia_lncRNA	exon	15073660	15073674	.	-	.	transcript_id "MSTRG.14820.1"; gene_id "MSTRG.14820";
scaffold11	Cydia_lncRNA	exon	15126779	15127159	.	-	.	transcript_id "MSTRG.14820.1"; gene_id "MSTRG.14820";
scaffold11	Cydia_lncRNA	exon	15665044	15665156	.	-	.	transcript_id "MSTRG.14626.1"; gene_id "MSTRG.14626";
scaffold11	Cydia_lncRNA	exon	15665341	15665564	.	-	.	transcript_id "MSTRG.14626.1"; gene_id "MSTRG.14626";
scaffold11	Cydia_lncRNA	exon	16134090	16134302	.	-	.	transcript_id "MSTRG.14681.4"; gene_id "MSTRG.14681";
scaffold11	Cydia_lncRNA	exon	16134870	16135065	.	-	.	transcript_id "MSTRG.14681.4"; gene_id "MSTRG.14681";
scaffold11	Cydia_lncRNA	exon	16070845	16070987	.	-	.	transcript_id "MSTRG.14682.1"; gene_id "MSTRG.14682";
scaffold11	Cydia_lncRNA	exon	16071566	16071756	.	-	.	transcript_id "MSTRG.14682.1"; gene_id "MSTRG.14682";
scaffold11	Cydia_lncRNA	exon	16232215	16232527	.	-	.	transcript_id "MSTRG.14780.8"; gene_id "MSTRG.14780";
scaffold11	Cydia_lncRNA	exon	16232588	16232629	.	-	.	transcript_id "MSTRG.14780.8"; gene_id "MSTRG.14780";
scaffold11	Cydia_lncRNA	exon	16429105	16429296	.	-	.	transcript_id "MSTRG.14923.4"; gene_id "MSTRG.14923";
scaffold11	Cydia_lncRNA	exon	16430246	16430432	.	-	.	transcript_id "MSTRG.14923.4"; gene_id "MSTRG.14923";
scaffold110	Cydia_lncRNA	exon	2836	3043	.	+	.	transcript_id "MSTRG.14962.2"; gene_id "MSTRG.14962";
scaffold110	Cydia_lncRNA	exon	3199	3401	.	+	.	transcript_id "MSTRG.14962.2"; gene_id "MSTRG.14962";
scaffold1102	Cydia_lncRNA	exon	736	1196	.	+	.	transcript_id "MSTRG.15082.1"; gene_id "MSTRG.15082";
scaffold1102	Cydia_lncRNA	exon	27832	27870	.	+	.	transcript_id "MSTRG.15082.1"; gene_id "MSTRG.15082";
scaffold1103	Cydia_lncRNA	exon	12614	12634	.	-	.	transcript_id "MSTRG.15086.1"; gene_id "MSTRG.15086";
scaffold1103	Cydia_lncRNA	exon	15932	16492	.	-	.	transcript_id "MSTRG.15086.1"; gene_id "MSTRG.15086";
scaffold1107	Cydia_lncRNA	exon	7210	7727	.	+	.	transcript_id "MSTRG.15146.1"; gene_id "MSTRG.15146";
scaffold1107	Cydia_lncRNA	exon	7921	7948	.	+	.	transcript_id "MSTRG.15146.1"; gene_id "MSTRG.15146";
scaffold1107	Cydia_lncRNA	exon	1	2168	.	-	.	transcript_id "MSTRG.15143.1"; gene_id "MSTRG.15143";
scaffold1107	Cydia_lncRNA	exon	16674	16685	.	-	.	transcript_id "MSTRG.15143.1"; gene_id "MSTRG.15143";
scaffold111	Cydia_lncRNA	exon	80185	80410	.	+	.	transcript_id "MSTRG.15166.1"; gene_id "MSTRG.15166";
scaffold111	Cydia_lncRNA	exon	80424	80464	.	+	.	transcript_id "MSTRG.15166.1"; gene_id "MSTRG.15166";
scaffold111	Cydia_lncRNA	exon	98216	98433	.	+	.	transcript_id "MSTRG.15168.1"; gene_id "MSTRG.15168";
scaffold111	Cydia_lncRNA	exon	101174	101301	.	+	.	transcript_id "MSTRG.15168.1"; gene_id "MSTRG.15168";
scaffold111	Cydia_lncRNA	exon	491392	491714	.	-	.	transcript_id "MSTRG.15312.2"; gene_id "MSTRG.15312";
scaffold111	Cydia_lncRNA	exon	491776	492130	.	-	.	transcript_id "MSTRG.15312.2"; gene_id "MSTRG.15312";
scaffold1117	Cydia_lncRNA	exon	39055	39207	.	+	.	transcript_id "MSTRG.15246.1"; gene_id "MSTRG.15246";
scaffold1117	Cydia_lncRNA	exon	39603	39804	.	+	.	transcript_id "MSTRG.15246.1"; gene_id "MSTRG.15246";
scaffold1117	Cydia_lncRNA	exon	40040	40200	.	+	.	transcript_id "MSTRG.15246.1"; gene_id "MSTRG.15246";
scaffold1117	Cydia_lncRNA	exon	40547	40689	.	+	.	transcript_id "MSTRG.15246.1"; gene_id "MSTRG.15246";
scaffold112	Cydia_lncRNA	exon	17834	17952	.	+	.	transcript_id "MSTRG.15335.2"; gene_id "MSTRG.15335";
scaffold112	Cydia_lncRNA	exon	18087	18235	.	+	.	transcript_id "MSTRG.15335.2"; gene_id "MSTRG.15335";
scaffold112	Cydia_lncRNA	exon	18435	18653	.	+	.	transcript_id "MSTRG.15335.2"; gene_id "MSTRG.15335";
scaffold112	Cydia_lncRNA	exon	373550	373937	.	+	.	transcript_id "MSTRG.15479.1"; gene_id "MSTRG.15479";
scaffold112	Cydia_lncRNA	exon	374138	374286	.	+	.	transcript_id "MSTRG.15479.1"; gene_id "MSTRG.15479";
scaffold112	Cydia_lncRNA	exon	402529	402665	.	+	.	transcript_id "MSTRG.15385.1"; gene_id "MSTRG.15385";
scaffold112	Cydia_lncRNA	exon	402947	403044	.	+	.	transcript_id "MSTRG.15385.1"; gene_id "MSTRG.15385";
scaffold112	Cydia_lncRNA	exon	213866	214145	.	-	.	transcript_id "MSTRG.15465.1"; gene_id "MSTRG.15465";
scaffold112	Cydia_lncRNA	exon	249413	249423	.	-	.	transcript_id "MSTRG.15465.1"; gene_id "MSTRG.15465";
scaffold112	Cydia_lncRNA	exon	354484	354506	.	-	.	transcript_id "MSTRG.15473.1"; gene_id "MSTRG.15473";
scaffold112	Cydia_lncRNA	exon	366900	367178	.	-	.	transcript_id "MSTRG.15473.1"; gene_id "MSTRG.15473";
scaffold1126	Cydia_lncRNA	exon	18237	18250	.	+	.	transcript_id "MSTRG.15522.4"; gene_id "MSTRG.15522";
scaffold1126	Cydia_lncRNA	exon	18817	19008	.	+	.	transcript_id "MSTRG.15522.4"; gene_id "MSTRG.15522";
scaffold113	Cydia_lncRNA	exon	19000	19034	.	+	.	transcript_id "MSTRG.15533.1"; gene_id "MSTRG.15533";
scaffold113	Cydia_lncRNA	exon	143648	143895	.	+	.	transcript_id "MSTRG.15533.1"; gene_id "MSTRG.15533";
scaffold113	Cydia_lncRNA	exon	19198	19585	.	-	.	transcript_id "MSTRG.15534.1"; gene_id "MSTRG.15534";
scaffold113	Cydia_lncRNA	exon	141451	141529	.	-	.	transcript_id "MSTRG.15534.1"; gene_id "MSTRG.15534";
scaffold113	Cydia_lncRNA	exon	116135	116292	.	-	.	transcript_id "MSTRG.15542.1"; gene_id "MSTRG.15542";
scaffold113	Cydia_lncRNA	exon	143788	143835	.	-	.	transcript_id "MSTRG.15542.1"; gene_id "MSTRG.15542";
scaffold113	Cydia_lncRNA	exon	226108	226240	.	-	.	transcript_id "MSTRG.15669.5"; gene_id "MSTRG.15669";
scaffold113	Cydia_lncRNA	exon	226554	226650	.	-	.	transcript_id "MSTRG.15669.5"; gene_id "MSTRG.15669";
scaffold113	Cydia_lncRNA	exon	227284	227342	.	-	.	transcript_id "MSTRG.15669.5"; gene_id "MSTRG.15669";
scaffold113	Cydia_lncRNA	exon	410611	410986	.	-	.	transcript_id "MSTRG.15695.1"; gene_id "MSTRG.15695";
scaffold113	Cydia_lncRNA	exon	412420	412480	.	-	.	transcript_id "MSTRG.15695.1"; gene_id "MSTRG.15695";
scaffold1131	Cydia_lncRNA	exon	16910	17327	.	+	.	transcript_id "MSTRG.15567.2"; gene_id "MSTRG.15567";
scaffold1131	Cydia_lncRNA	exon	17594	17842	.	+	.	transcript_id "MSTRG.15567.2"; gene_id "MSTRG.15567";
scaffold1132	Cydia_lncRNA	exon	39207	39277	.	-	.	transcript_id "MSTRG.15570.1"; gene_id "MSTRG.15570";
scaffold1132	Cydia_lncRNA	exon	39542	39674	.	-	.	transcript_id "MSTRG.15570.1"; gene_id "MSTRG.15570";
scaffold1134	Cydia_lncRNA	exon	12053	12082	.	+	.	transcript_id "MSTRG.15594.1"; gene_id "MSTRG.15594";
scaffold1134	Cydia_lncRNA	exon	12386	12430	.	+	.	transcript_id "MSTRG.15594.1"; gene_id "MSTRG.15594";
scaffold1134	Cydia_lncRNA	exon	13235	13368	.	+	.	transcript_id "MSTRG.15594.1"; gene_id "MSTRG.15594";
scaffold1136	Cydia_lncRNA	exon	24709	24790	.	-	.	transcript_id "MSTRG.15606.1"; gene_id "MSTRG.15606";
scaffold1136	Cydia_lncRNA	exon	24859	25051	.	-	.	transcript_id "MSTRG.15606.1"; gene_id "MSTRG.15606";
scaffold1138	Cydia_lncRNA	exon	16786	17071	.	+	.	transcript_id "MSTRG.15627.1"; gene_id "MSTRG.15627";
scaffold1138	Cydia_lncRNA	exon	17429	17438	.	+	.	transcript_id "MSTRG.15627.1"; gene_id "MSTRG.15627";
scaffold114	Cydia_lncRNA	exon	397233	397459	.	+	.	transcript_id "MSTRG.15873.1"; gene_id "MSTRG.15873";
scaffold114	Cydia_lncRNA	exon	450790	450808	.	+	.	transcript_id "MSTRG.15873.1"; gene_id "MSTRG.15873";
scaffold114	Cydia_lncRNA	exon	63701	63804	.	-	.	transcript_id "MSTRG.15717.1"; gene_id "MSTRG.15717";
scaffold114	Cydia_lncRNA	exon	80883	80979	.	-	.	transcript_id "MSTRG.15717.1"; gene_id "MSTRG.15717";
scaffold114	Cydia_lncRNA	exon	160187	160271	.	-	.	transcript_id "MSTRG.15737.1"; gene_id "MSTRG.15737";
scaffold114	Cydia_lncRNA	exon	180016	180379	.	-	.	transcript_id "MSTRG.15737.1"; gene_id "MSTRG.15737";
scaffold114	Cydia_lncRNA	exon	160743	160873	.	-	.	transcript_id "MSTRG.15739.1"; gene_id "MSTRG.15739";
scaffold114	Cydia_lncRNA	exon	180638	180714	.	-	.	transcript_id "MSTRG.15739.1"; gene_id "MSTRG.15739";
scaffold114	Cydia_lncRNA	exon	175229	175488	.	-	.	transcript_id "MSTRG.15740.1"; gene_id "MSTRG.15740";
scaffold114	Cydia_lncRNA	exon	181220	181326	.	-	.	transcript_id "MSTRG.15740.1"; gene_id "MSTRG.15740";
scaffold1142	Cydia_lncRNA	exon	8645	8704	.	+	.	transcript_id "MSTRG.15758.1"; gene_id "MSTRG.15758";
scaffold1142	Cydia_lncRNA	exon	9628	9826	.	+	.	transcript_id "MSTRG.15758.1"; gene_id "MSTRG.15758";
scaffold115	Cydia_lncRNA	exon	185632	185645	.	+	.	transcript_id "MSTRG.15879.1"; gene_id "MSTRG.15879";
scaffold115	Cydia_lncRNA	exon	209747	210224	.	+	.	transcript_id "MSTRG.15879.1"; gene_id "MSTRG.15879";
scaffold115	Cydia_lncRNA	exon	242087	242182	.	+	.	transcript_id "MSTRG.15914.1"; gene_id "MSTRG.15914";
scaffold115	Cydia_lncRNA	exon	242859	243082	.	+	.	transcript_id "MSTRG.15914.1"; gene_id "MSTRG.15914";
scaffold115	Cydia_lncRNA	exon	423950	424186	.	-	.	transcript_id "MSTRG.15929.1"; gene_id "MSTRG.15929";
scaffold115	Cydia_lncRNA	exon	424686	424842	.	-	.	transcript_id "MSTRG.15929.1"; gene_id "MSTRG.15929";
scaffold1152	Cydia_lncRNA	exon	24568	24888	.	+	.	transcript_id "MSTRG.15960.1"; gene_id "MSTRG.15960";
scaffold1152	Cydia_lncRNA	exon	26419	26467	.	+	.	transcript_id "MSTRG.15960.1"; gene_id "MSTRG.15960";
scaffold1154	Cydia_lncRNA	exon	29303	30223	.	+	.	transcript_id "MSTRG.16012.1"; gene_id "MSTRG.16012";
scaffold1154	Cydia_lncRNA	exon	30261	33310	.	+	.	transcript_id "MSTRG.16012.1"; gene_id "MSTRG.16012";
scaffold1154	Cydia_lncRNA	exon	29303	30317	.	-	.	transcript_id "MSTRG.16011.1"; gene_id "MSTRG.16011";
scaffold1154	Cydia_lncRNA	exon	38185	38471	.	-	.	transcript_id "MSTRG.16011.1"; gene_id "MSTRG.16011";
scaffold1155	Cydia_lncRNA	exon	19353	19559	.	+	.	transcript_id "MSTRG.16022.2"; gene_id "MSTRG.16022";
scaffold1155	Cydia_lncRNA	exon	19788	19913	.	+	.	transcript_id "MSTRG.16022.2"; gene_id "MSTRG.16022";
scaffold1156	Cydia_lncRNA	exon	23361	23575	.	-	.	transcript_id "MSTRG.15988.1"; gene_id "MSTRG.15988";
scaffold1156	Cydia_lncRNA	exon	24356	24370	.	-	.	transcript_id "MSTRG.15988.1"; gene_id "MSTRG.15988";
scaffold116	Cydia_lncRNA	exon	344335	344344	.	+	.	transcript_id "MSTRG.16185.9"; gene_id "MSTRG.16185";
scaffold116	Cydia_lncRNA	exon	361254	363385	.	+	.	transcript_id "MSTRG.16185.9"; gene_id "MSTRG.16185";
scaffold116	Cydia_lncRNA	exon	380177	380339	.	+	.	transcript_id "MSTRG.16037.1"; gene_id "MSTRG.16037";
scaffold116	Cydia_lncRNA	exon	385270	385314	.	+	.	transcript_id "MSTRG.16037.1"; gene_id "MSTRG.16037";
scaffold1164	Cydia_lncRNA	exon	12189	12397	.	-	.	transcript_id "MSTRG.16099.2"; gene_id "MSTRG.16099";
scaffold1164	Cydia_lncRNA	exon	13987	14701	.	-	.	transcript_id "MSTRG.16099.2"; gene_id "MSTRG.16099";
scaffold1164	Cydia_lncRNA	exon	11596	11607	.	-	.	transcript_id "MSTRG.16103.1"; gene_id "MSTRG.16103";
scaffold1164	Cydia_lncRNA	exon	37416	37620	.	-	.	transcript_id "MSTRG.16103.1"; gene_id "MSTRG.16103";
scaffold1167	Cydia_lncRNA	exon	7803	7931	.	-	.	transcript_id "MSTRG.16095.1"; gene_id "MSTRG.16095";
scaffold1167	Cydia_lncRNA	exon	8529	8659	.	-	.	transcript_id "MSTRG.16095.1"; gene_id "MSTRG.16095";
scaffold1167	Cydia_lncRNA	exon	38466	38686	.	-	.	transcript_id "MSTRG.16122.2"; gene_id "MSTRG.16122";
scaffold1167	Cydia_lncRNA	exon	38793	39236	.	-	.	transcript_id "MSTRG.16122.2"; gene_id "MSTRG.16122";
scaffold117	Cydia_lncRNA	exon	28551	28562	.	+	.	transcript_id "MSTRG.16247.1"; gene_id "MSTRG.16247";
scaffold117	Cydia_lncRNA	exon	53365	53599	.	+	.	transcript_id "MSTRG.16247.1"; gene_id "MSTRG.16247";
scaffold117	Cydia_lncRNA	exon	196834	196948	.	+	.	transcript_id "MSTRG.16272.3"; gene_id "MSTRG.16272";
scaffold117	Cydia_lncRNA	exon	197614	197791	.	+	.	transcript_id "MSTRG.16272.3"; gene_id "MSTRG.16272";
scaffold117	Cydia_lncRNA	exon	203064	203329	.	+	.	transcript_id "MSTRG.16207.2"; gene_id "MSTRG.16207";
scaffold117	Cydia_lncRNA	exon	203693	203978	.	+	.	transcript_id "MSTRG.16207.2"; gene_id "MSTRG.16207";
scaffold117	Cydia_lncRNA	exon	332418	332647	.	+	.	transcript_id "MSTRG.16220.1"; gene_id "MSTRG.16220";
scaffold117	Cydia_lncRNA	exon	333963	334161	.	+	.	transcript_id "MSTRG.16220.1"; gene_id "MSTRG.16220";
scaffold117	Cydia_lncRNA	exon	371432	371723	.	+	.	transcript_id "MSTRG.16236.1"; gene_id "MSTRG.16236";
scaffold117	Cydia_lncRNA	exon	374777	374850	.	+	.	transcript_id "MSTRG.16236.1"; gene_id "MSTRG.16236";
scaffold117	Cydia_lncRNA	exon	6758	7540	.	-	.	transcript_id "MSTRG.16243.1"; gene_id "MSTRG.16243";
scaffold117	Cydia_lncRNA	exon	10594	10658	.	-	.	transcript_id "MSTRG.16243.1"; gene_id "MSTRG.16243";
scaffold117	Cydia_lncRNA	exon	12150	12247	.	-	.	transcript_id "MSTRG.16243.1"; gene_id "MSTRG.16243";
scaffold117	Cydia_lncRNA	exon	15434	15470	.	-	.	transcript_id "MSTRG.16243.1"; gene_id "MSTRG.16243";
scaffold117	Cydia_lncRNA	exon	208947	209170	.	-	.	transcript_id "MSTRG.16211.1"; gene_id "MSTRG.16211";
scaffold117	Cydia_lncRNA	exon	209650	209699	.	-	.	transcript_id "MSTRG.16211.1"; gene_id "MSTRG.16211";
scaffold1174	Cydia_lncRNA	exon	8424	8587	.	-	.	transcript_id "MSTRG.16326.2"; gene_id "MSTRG.16326";
scaffold1174	Cydia_lncRNA	exon	8668	8786	.	-	.	transcript_id "MSTRG.16326.2"; gene_id "MSTRG.16326";
scaffold1175	Cydia_lncRNA	exon	28263	28506	.	+	.	transcript_id "MSTRG.16342.1"; gene_id "MSTRG.16342";
scaffold1175	Cydia_lncRNA	exon	31533	31583	.	+	.	transcript_id "MSTRG.16342.1"; gene_id "MSTRG.16342";
scaffold1175	Cydia_lncRNA	exon	30074	30196	.	+	.	transcript_id "MSTRG.16343.1"; gene_id "MSTRG.16343";
scaffold1175	Cydia_lncRNA	exon	30213	30486	.	+	.	transcript_id "MSTRG.16343.1"; gene_id "MSTRG.16343";
scaffold1175	Cydia_lncRNA	exon	38085	38241	.	+	.	transcript_id "MSTRG.16332.1"; gene_id "MSTRG.16332";
scaffold1175	Cydia_lncRNA	exon	38580	38674	.	+	.	transcript_id "MSTRG.16332.1"; gene_id "MSTRG.16332";
scaffold118	Cydia_lncRNA	exon	50481	50681	.	+	.	transcript_id "MSTRG.16395.1"; gene_id "MSTRG.16395";
scaffold118	Cydia_lncRNA	exon	71470	71480	.	+	.	transcript_id "MSTRG.16395.1"; gene_id "MSTRG.16395";
scaffold118	Cydia_lncRNA	exon	61084	61200	.	+	.	transcript_id "MSTRG.16396.1"; gene_id "MSTRG.16396";
scaffold118	Cydia_lncRNA	exon	86176	86313	.	+	.	transcript_id "MSTRG.16396.1"; gene_id "MSTRG.16396";
scaffold118	Cydia_lncRNA	exon	384594	386562	.	-	.	transcript_id "MSTRG.16464.3"; gene_id "MSTRG.16464";
scaffold118	Cydia_lncRNA	exon	387303	390065	.	-	.	transcript_id "MSTRG.16464.3"; gene_id "MSTRG.16464";
scaffold1181	Cydia_lncRNA	exon	13691	15818	.	-	.	transcript_id "MSTRG.16435.2"; gene_id "MSTRG.16435";
scaffold1181	Cydia_lncRNA	exon	15955	16970	.	-	.	transcript_id "MSTRG.16435.2"; gene_id "MSTRG.16435";
scaffold1183	Cydia_lncRNA	exon	10516	10612	.	-	.	transcript_id "MSTRG.16445.1"; gene_id "MSTRG.16445";
scaffold1183	Cydia_lncRNA	exon	23676	23922	.	-	.	transcript_id "MSTRG.16445.1"; gene_id "MSTRG.16445";
scaffold1186	Cydia_lncRNA	exon	5384	9488	.	+	.	transcript_id "MSTRG.16494.1"; gene_id "MSTRG.16494";
scaffold1186	Cydia_lncRNA	exon	9711	10231	.	+	.	transcript_id "MSTRG.16494.1"; gene_id "MSTRG.16494";
scaffold1186	Cydia_lncRNA	exon	12631	12842	.	-	.	transcript_id "MSTRG.16497.1"; gene_id "MSTRG.16497";
scaffold1186	Cydia_lncRNA	exon	13035	13047	.	-	.	transcript_id "MSTRG.16497.1"; gene_id "MSTRG.16497";
scaffold1188	Cydia_lncRNA	exon	12993	14300	.	+	.	transcript_id "MSTRG.16515.2"; gene_id "MSTRG.16515";
scaffold1188	Cydia_lncRNA	exon	14311	16080	.	+	.	transcript_id "MSTRG.16515.2"; gene_id "MSTRG.16515";
scaffold119	Cydia_lncRNA	exon	170327	170392	.	-	.	transcript_id "MSTRG.16615.3"; gene_id "MSTRG.16615";
scaffold119	Cydia_lncRNA	exon	174485	174677	.	-	.	transcript_id "MSTRG.16615.3"; gene_id "MSTRG.16615";
scaffold119	Cydia_lncRNA	exon	115265	115533	.	-	.	transcript_id "MSTRG.16618.1"; gene_id "MSTRG.16618";
scaffold119	Cydia_lncRNA	exon	162305	162316	.	-	.	transcript_id "MSTRG.16618.1"; gene_id "MSTRG.16618";
scaffold119	Cydia_lncRNA	exon	364763	365095	.	-	.	transcript_id "MSTRG.16567.1"; gene_id "MSTRG.16567";
scaffold119	Cydia_lncRNA	exon	365371	365497	.	-	.	transcript_id "MSTRG.16567.1"; gene_id "MSTRG.16567";
scaffold119	Cydia_lncRNA	exon	385914	385924	.	-	.	transcript_id "MSTRG.16575.1"; gene_id "MSTRG.16575";
scaffold119	Cydia_lncRNA	exon	393976	394254	.	-	.	transcript_id "MSTRG.16575.1"; gene_id "MSTRG.16575";
scaffold1194	Cydia_lncRNA	exon	2121	2209	.	-	.	transcript_id "MSTRG.16608.2"; gene_id "MSTRG.16608";
scaffold1194	Cydia_lncRNA	exon	2472	2624	.	-	.	transcript_id "MSTRG.16608.2"; gene_id "MSTRG.16608";
scaffold1195	Cydia_lncRNA	exon	18631	19004	.	-	.	transcript_id "MSTRG.16664.1"; gene_id "MSTRG.16664";
scaffold1195	Cydia_lncRNA	exon	20179	20283	.	-	.	transcript_id "MSTRG.16664.1"; gene_id "MSTRG.16664";
scaffold1197	Cydia_lncRNA	exon	4657	5141	.	+	.	transcript_id "MSTRG.16693.1"; gene_id "MSTRG.16693";
scaffold1197	Cydia_lncRNA	exon	20652	20661	.	+	.	transcript_id "MSTRG.16693.1"; gene_id "MSTRG.16693";
scaffold12	Cydia_lncRNA	exon	155974	156358	.	+	.	transcript_id "MSTRG.16821.1"; gene_id "MSTRG.16821";
scaffold12	Cydia_lncRNA	exon	156647	156925	.	+	.	transcript_id "MSTRG.16821.1"; gene_id "MSTRG.16821";
scaffold12	Cydia_lncRNA	exon	648685	648844	.	+	.	transcript_id "MSTRG.16778.1"; gene_id "MSTRG.16778";
scaffold12	Cydia_lncRNA	exon	649892	650004	.	+	.	transcript_id "MSTRG.16778.1"; gene_id "MSTRG.16778";
scaffold12	Cydia_lncRNA	exon	655273	655441	.	+	.	transcript_id "MSTRG.16780.2"; gene_id "MSTRG.16780";
scaffold12	Cydia_lncRNA	exon	656007	656106	.	+	.	transcript_id "MSTRG.16780.2"; gene_id "MSTRG.16780";
scaffold12	Cydia_lncRNA	exon	1085968	1086198	.	+	.	transcript_id "MSTRG.16884.1"; gene_id "MSTRG.16884";
scaffold12	Cydia_lncRNA	exon	1086768	1086835	.	+	.	transcript_id "MSTRG.16884.1"; gene_id "MSTRG.16884";
scaffold12	Cydia_lncRNA	exon	1580030	1580124	.	+	.	transcript_id "MSTRG.18001.1"; gene_id "MSTRG.18001";
scaffold12	Cydia_lncRNA	exon	1580242	1580829	.	+	.	transcript_id "MSTRG.18001.1"; gene_id "MSTRG.18001";
scaffold12	Cydia_lncRNA	exon	1716299	1716519	.	+	.	transcript_id "MSTRG.18027.7"; gene_id "MSTRG.18027";
scaffold12	Cydia_lncRNA	exon	1720191	1720294	.	+	.	transcript_id "MSTRG.18027.7"; gene_id "MSTRG.18027";
scaffold12	Cydia_lncRNA	exon	1721333	1721755	.	+	.	transcript_id "MSTRG.18027.8"; gene_id "MSTRG.18027";
scaffold12	Cydia_lncRNA	exon	1721889	1722583	.	+	.	transcript_id "MSTRG.18027.8"; gene_id "MSTRG.18027";
scaffold12	Cydia_lncRNA	exon	1933596	1933814	.	+	.	transcript_id "MSTRG.18078.1"; gene_id "MSTRG.18078";
scaffold12	Cydia_lncRNA	exon	1933825	1933939	.	+	.	transcript_id "MSTRG.18078.1"; gene_id "MSTRG.18078";
scaffold12	Cydia_lncRNA	exon	2053186	2053283	.	+	.	transcript_id "MSTRG.18124.1"; gene_id "MSTRG.18124";
scaffold12	Cydia_lncRNA	exon	2053921	2054092	.	+	.	transcript_id "MSTRG.18124.1"; gene_id "MSTRG.18124";
scaffold12	Cydia_lncRNA	exon	2158790	2159162	.	+	.	transcript_id "MSTRG.18152.3"; gene_id "MSTRG.18152";
scaffold12	Cydia_lncRNA	exon	2159808	2161104	.	+	.	transcript_id "MSTRG.18152.3"; gene_id "MSTRG.18152";
scaffold12	Cydia_lncRNA	exon	2239405	2239520	.	+	.	transcript_id "MSTRG.18175.1"; gene_id "MSTRG.18175";
scaffold12	Cydia_lncRNA	exon	2240133	2240266	.	+	.	transcript_id "MSTRG.18175.1"; gene_id "MSTRG.18175";
scaffold12	Cydia_lncRNA	exon	2276776	2277197	.	+	.	transcript_id "MSTRG.18185.1"; gene_id "MSTRG.18185";
scaffold12	Cydia_lncRNA	exon	2277620	2277735	.	+	.	transcript_id "MSTRG.18185.1"; gene_id "MSTRG.18185";
scaffold12	Cydia_lncRNA	exon	2278092	2278220	.	+	.	transcript_id "MSTRG.18185.1"; gene_id "MSTRG.18185";
scaffold12	Cydia_lncRNA	exon	2278450	2278540	.	+	.	transcript_id "MSTRG.18185.1"; gene_id "MSTRG.18185";
scaffold12	Cydia_lncRNA	exon	2279014	2279216	.	+	.	transcript_id "MSTRG.18185.1"; gene_id "MSTRG.18185";
scaffold12	Cydia_lncRNA	exon	2280681	2281102	.	+	.	transcript_id "MSTRG.18185.1"; gene_id "MSTRG.18185";
scaffold12	Cydia_lncRNA	exon	2371954	2372229	.	+	.	transcript_id "MSTRG.17183.1"; gene_id "MSTRG.17183";
scaffold12	Cydia_lncRNA	exon	2372354	2372524	.	+	.	transcript_id "MSTRG.17183.1"; gene_id "MSTRG.17183";
scaffold12	Cydia_lncRNA	exon	2526201	2526213	.	+	.	transcript_id "MSTRG.17217.1"; gene_id "MSTRG.17217";
scaffold12	Cydia_lncRNA	exon	2547120	2547560	.	+	.	transcript_id "MSTRG.17217.1"; gene_id "MSTRG.17217";
scaffold12	Cydia_lncRNA	exon	2757472	2757684	.	+	.	transcript_id "MSTRG.16952.1"; gene_id "MSTRG.16952";
scaffold12	Cydia_lncRNA	exon	2759968	2760055	.	+	.	transcript_id "MSTRG.16952.1"; gene_id "MSTRG.16952";
scaffold12	Cydia_lncRNA	exon	2810124	2810412	.	+	.	transcript_id "MSTRG.16967.1"; gene_id "MSTRG.16967";
scaffold12	Cydia_lncRNA	exon	2829479	2829488	.	+	.	transcript_id "MSTRG.16967.1"; gene_id "MSTRG.16967";
scaffold12	Cydia_lncRNA	exon	2873770	2873788	.	+	.	transcript_id "MSTRG.16988.1"; gene_id "MSTRG.16988";
scaffold12	Cydia_lncRNA	exon	2940033	2940926	.	+	.	transcript_id "MSTRG.16988.1"; gene_id "MSTRG.16988";
scaffold12	Cydia_lncRNA	exon	2890445	2890499	.	+	.	transcript_id "MSTRG.16992.1"; gene_id "MSTRG.16992";
scaffold12	Cydia_lncRNA	exon	2890789	2891051	.	+	.	transcript_id "MSTRG.16992.1"; gene_id "MSTRG.16992";
scaffold12	Cydia_lncRNA	exon	3000352	3000361	.	+	.	transcript_id "MSTRG.17014.1"; gene_id "MSTRG.17014";
scaffold12	Cydia_lncRNA	exon	3010973	3011193	.	+	.	transcript_id "MSTRG.17014.1"; gene_id "MSTRG.17014";
scaffold12	Cydia_lncRNA	exon	3172619	3172770	.	+	.	transcript_id "MSTRG.17049.1"; gene_id "MSTRG.17049";
scaffold12	Cydia_lncRNA	exon	3173005	3173228	.	+	.	transcript_id "MSTRG.17049.1"; gene_id "MSTRG.17049";
scaffold12	Cydia_lncRNA	exon	3233319	3233631	.	+	.	transcript_id "MSTRG.17064.1"; gene_id "MSTRG.17064";
scaffold12	Cydia_lncRNA	exon	3233743	3234020	.	+	.	transcript_id "MSTRG.17064.1"; gene_id "MSTRG.17064";
scaffold12	Cydia_lncRNA	exon	3481346	3482025	.	+	.	transcript_id "MSTRG.17144.4"; gene_id "MSTRG.17144";
scaffold12	Cydia_lncRNA	exon	3482064	3482251	.	+	.	transcript_id "MSTRG.17144.4"; gene_id "MSTRG.17144";
scaffold12	Cydia_lncRNA	exon	3907682	3908127	.	+	.	transcript_id "MSTRG.17856.1"; gene_id "MSTRG.17856";
scaffold12	Cydia_lncRNA	exon	3916693	3916741	.	+	.	transcript_id "MSTRG.17856.1"; gene_id "MSTRG.17856";
scaffold12	Cydia_lncRNA	exon	4144248	4144400	.	+	.	transcript_id "MSTRG.17892.1"; gene_id "MSTRG.17892";
scaffold12	Cydia_lncRNA	exon	4144684	4145059	.	+	.	transcript_id "MSTRG.17892.1"; gene_id "MSTRG.17892";
scaffold12	Cydia_lncRNA	exon	4162824	4162996	.	+	.	transcript_id "MSTRG.17903.1"; gene_id "MSTRG.17903";
scaffold12	Cydia_lncRNA	exon	4164528	4164607	.	+	.	transcript_id "MSTRG.17903.1"; gene_id "MSTRG.17903";
scaffold12	Cydia_lncRNA	exon	4167731	4167753	.	+	.	transcript_id "MSTRG.17903.1"; gene_id "MSTRG.17903";
scaffold12	Cydia_lncRNA	exon	4163314	4163776	.	+	.	transcript_id "MSTRG.17904.1"; gene_id "MSTRG.17904";
scaffold12	Cydia_lncRNA	exon	4163942	4164134	.	+	.	transcript_id "MSTRG.17904.1"; gene_id "MSTRG.17904";
scaffold12	Cydia_lncRNA	exon	4174734	4174799	.	+	.	transcript_id "MSTRG.17907.1"; gene_id "MSTRG.17907";
scaffold12	Cydia_lncRNA	exon	4179320	4179571	.	+	.	transcript_id "MSTRG.17907.1"; gene_id "MSTRG.17907";
scaffold12	Cydia_lncRNA	exon	4227772	4227798	.	+	.	transcript_id "MSTRG.17908.3"; gene_id "MSTRG.17908";
scaffold12	Cydia_lncRNA	exon	4263496	4264803	.	+	.	transcript_id "MSTRG.17908.3"; gene_id "MSTRG.17908";
scaffold12	Cydia_lncRNA	exon	4536716	4536726	.	+	.	transcript_id "MSTRG.17267.1"; gene_id "MSTRG.17267";
scaffold12	Cydia_lncRNA	exon	4560526	4560785	.	+	.	transcript_id "MSTRG.17267.1"; gene_id "MSTRG.17267";
scaffold12	Cydia_lncRNA	exon	4576095	4576374	.	+	.	transcript_id "MSTRG.17283.1"; gene_id "MSTRG.17283";
scaffold12	Cydia_lncRNA	exon	4588468	4588710	.	+	.	transcript_id "MSTRG.17283.1"; gene_id "MSTRG.17283";
scaffold12	Cydia_lncRNA	exon	4719435	4719539	.	+	.	transcript_id "MSTRG.17328.2"; gene_id "MSTRG.17328";
scaffold12	Cydia_lncRNA	exon	4720294	4720413	.	+	.	transcript_id "MSTRG.17328.2"; gene_id "MSTRG.17328";
scaffold12	Cydia_lncRNA	exon	4790819	4790833	.	+	.	transcript_id "MSTRG.17340.1"; gene_id "MSTRG.17340";
scaffold12	Cydia_lncRNA	exon	4840428	4840689	.	+	.	transcript_id "MSTRG.17340.1"; gene_id "MSTRG.17340";
scaffold12	Cydia_lncRNA	exon	5369321	5369402	.	+	.	transcript_id "MSTRG.17378.1"; gene_id "MSTRG.17378";
scaffold12	Cydia_lncRNA	exon	5373581	5373919	.	+	.	transcript_id "MSTRG.17378.1"; gene_id "MSTRG.17378";
scaffold12	Cydia_lncRNA	exon	5421099	5421109	.	+	.	transcript_id "MSTRG.17398.1"; gene_id "MSTRG.17398";
scaffold12	Cydia_lncRNA	exon	5456510	5457066	.	+	.	transcript_id "MSTRG.17398.1"; gene_id "MSTRG.17398";
scaffold12	Cydia_lncRNA	exon	5789009	5789171	.	+	.	transcript_id "MSTRG.17517.1"; gene_id "MSTRG.17517";
scaffold12	Cydia_lncRNA	exon	5790242	5790330	.	+	.	transcript_id "MSTRG.17517.1"; gene_id "MSTRG.17517";
scaffold12	Cydia_lncRNA	exon	5790410	5790450	.	+	.	transcript_id "MSTRG.17517.1"; gene_id "MSTRG.17517";
scaffold12	Cydia_lncRNA	exon	6025193	6025398	.	+	.	transcript_id "MSTRG.17454.4"; gene_id "MSTRG.17454";
scaffold12	Cydia_lncRNA	exon	6026467	6026656	.	+	.	transcript_id "MSTRG.17454.4"; gene_id "MSTRG.17454";
scaffold12	Cydia_lncRNA	exon	6025795	6025867	.	+	.	transcript_id "MSTRG.17454.6"; gene_id "MSTRG.17454";
scaffold12	Cydia_lncRNA	exon	6026467	6026645	.	+	.	transcript_id "MSTRG.17454.6"; gene_id "MSTRG.17454";
scaffold12	Cydia_lncRNA	exon	6489093	6489282	.	+	.	transcript_id "MSTRG.17760.1"; gene_id "MSTRG.17760";
scaffold12	Cydia_lncRNA	exon	6509921	6509989	.	+	.	transcript_id "MSTRG.17760.1"; gene_id "MSTRG.17760";
scaffold12	Cydia_lncRNA	exon	6999642	7000053	.	+	.	transcript_id "MSTRG.17607.1"; gene_id "MSTRG.17607";
scaffold12	Cydia_lncRNA	exon	7003136	7003253	.	+	.	transcript_id "MSTRG.17607.1"; gene_id "MSTRG.17607";
scaffold12	Cydia_lncRNA	exon	7291041	7291222	.	+	.	transcript_id "MSTRG.17694.1"; gene_id "MSTRG.17694";
scaffold12	Cydia_lncRNA	exon	7292622	7292719	.	+	.	transcript_id "MSTRG.17694.1"; gene_id "MSTRG.17694";
scaffold12	Cydia_lncRNA	exon	8199990	8200473	.	+	.	transcript_id "MSTRG.18439.1"; gene_id "MSTRG.18439";
scaffold12	Cydia_lncRNA	exon	8203780	8203791	.	+	.	transcript_id "MSTRG.18439.1"; gene_id "MSTRG.18439";
scaffold12	Cydia_lncRNA	exon	9191599	9191839	.	+	.	transcript_id "MSTRG.18411.3"; gene_id "MSTRG.18411";
scaffold12	Cydia_lncRNA	exon	9191852	9192244	.	+	.	transcript_id "MSTRG.18411.3"; gene_id "MSTRG.18411";
scaffold12	Cydia_lncRNA	exon	9261853	9262149	.	+	.	transcript_id "MSTRG.18302.1"; gene_id "MSTRG.18302";
scaffold12	Cydia_lncRNA	exon	9263172	9263373	.	+	.	transcript_id "MSTRG.18302.1"; gene_id "MSTRG.18302";
scaffold12	Cydia_lncRNA	exon	9544053	9544317	.	+	.	transcript_id "MSTRG.18342.2"; gene_id "MSTRG.18342";
scaffold12	Cydia_lncRNA	exon	9544870	9545076	.	+	.	transcript_id "MSTRG.18342.2"; gene_id "MSTRG.18342";
scaffold12	Cydia_lncRNA	exon	9545671	9546125	.	+	.	transcript_id "MSTRG.18342.3"; gene_id "MSTRG.18342";
scaffold12	Cydia_lncRNA	exon	9547530	9548223	.	+	.	transcript_id "MSTRG.18342.3"; gene_id "MSTRG.18342";
scaffold12	Cydia_lncRNA	exon	9737722	9737763	.	+	.	transcript_id "MSTRG.18574.1"; gene_id "MSTRG.18574";
scaffold12	Cydia_lncRNA	exon	9738251	9738413	.	+	.	transcript_id "MSTRG.18574.1"; gene_id "MSTRG.18574";
scaffold12	Cydia_lncRNA	exon	9738577	9739193	.	+	.	transcript_id "MSTRG.18574.1"; gene_id "MSTRG.18574";
scaffold12	Cydia_lncRNA	exon	9756745	9757276	.	+	.	transcript_id "MSTRG.18575.1"; gene_id "MSTRG.18575";
scaffold12	Cydia_lncRNA	exon	9757558	9757637	.	+	.	transcript_id "MSTRG.18575.1"; gene_id "MSTRG.18575";
scaffold12	Cydia_lncRNA	exon	10051278	10051557	.	+	.	transcript_id "MSTRG.18705.1"; gene_id "MSTRG.18705";
scaffold12	Cydia_lncRNA	exon	10051991	10052132	.	+	.	transcript_id "MSTRG.18705.1"; gene_id "MSTRG.18705";
scaffold12	Cydia_lncRNA	exon	10197456	10197806	.	+	.	transcript_id "MSTRG.18720.1"; gene_id "MSTRG.18720";
scaffold12	Cydia_lncRNA	exon	10197999	10198237	.	+	.	transcript_id "MSTRG.18720.1"; gene_id "MSTRG.18720";
scaffold12	Cydia_lncRNA	exon	10651523	10651628	.	+	.	transcript_id "MSTRG.19771.1"; gene_id "MSTRG.19771";
scaffold12	Cydia_lncRNA	exon	10659416	10659829	.	+	.	transcript_id "MSTRG.19771.1"; gene_id "MSTRG.19771";
scaffold12	Cydia_lncRNA	exon	10689081	10689261	.	+	.	transcript_id "MSTRG.19776.1"; gene_id "MSTRG.19776";
scaffold12	Cydia_lncRNA	exon	10689454	10689499	.	+	.	transcript_id "MSTRG.19776.1"; gene_id "MSTRG.19776";
scaffold12	Cydia_lncRNA	exon	10705458	10705678	.	+	.	transcript_id "MSTRG.19777.1"; gene_id "MSTRG.19777";
scaffold12	Cydia_lncRNA	exon	10706476	10708357	.	+	.	transcript_id "MSTRG.19777.1"; gene_id "MSTRG.19777";
scaffold12	Cydia_lncRNA	exon	10709429	10710655	.	+	.	transcript_id "MSTRG.19777.1"; gene_id "MSTRG.19777";
scaffold12	Cydia_lncRNA	exon	10747854	10748001	.	+	.	transcript_id "MSTRG.19783.1"; gene_id "MSTRG.19783";
scaffold12	Cydia_lncRNA	exon	10748186	10748378	.	+	.	transcript_id "MSTRG.19783.1"; gene_id "MSTRG.19783";
scaffold12	Cydia_lncRNA	exon	10750722	10751423	.	+	.	transcript_id "MSTRG.19786.1"; gene_id "MSTRG.19786";
scaffold12	Cydia_lncRNA	exon	10751702	10752266	.	+	.	transcript_id "MSTRG.19786.1"; gene_id "MSTRG.19786";
scaffold12	Cydia_lncRNA	exon	10836137	10836167	.	+	.	transcript_id "MSTRG.19807.1"; gene_id "MSTRG.19807";
scaffold12	Cydia_lncRNA	exon	10837309	10837444	.	+	.	transcript_id "MSTRG.19807.1"; gene_id "MSTRG.19807";
scaffold12	Cydia_lncRNA	exon	10840911	10841028	.	+	.	transcript_id "MSTRG.19807.1"; gene_id "MSTRG.19807";
scaffold12	Cydia_lncRNA	exon	10979469	10979740	.	+	.	transcript_id "MSTRG.19826.1"; gene_id "MSTRG.19826";
scaffold12	Cydia_lncRNA	exon	10980577	10980652	.	+	.	transcript_id "MSTRG.19826.1"; gene_id "MSTRG.19826";
scaffold12	Cydia_lncRNA	exon	11256923	11257069	.	+	.	transcript_id "MSTRG.19866.1"; gene_id "MSTRG.19866";
scaffold12	Cydia_lncRNA	exon	11257468	11257651	.	+	.	transcript_id "MSTRG.19866.1"; gene_id "MSTRG.19866";
scaffold12	Cydia_lncRNA	exon	11456896	11457099	.	+	.	transcript_id "MSTRG.18626.1"; gene_id "MSTRG.18626";
scaffold12	Cydia_lncRNA	exon	11457110	11457265	.	+	.	transcript_id "MSTRG.18626.1"; gene_id "MSTRG.18626";
scaffold12	Cydia_lncRNA	exon	11522064	11522203	.	+	.	transcript_id "MSTRG.18642.1"; gene_id "MSTRG.18642";
scaffold12	Cydia_lncRNA	exon	11522308	11522426	.	+	.	transcript_id "MSTRG.18642.1"; gene_id "MSTRG.18642";
scaffold12	Cydia_lncRNA	exon	11530563	11530690	.	+	.	transcript_id "MSTRG.18646.1"; gene_id "MSTRG.18646";
scaffold12	Cydia_lncRNA	exon	11531761	11531908	.	+	.	transcript_id "MSTRG.18646.1"; gene_id "MSTRG.18646";
scaffold12	Cydia_lncRNA	exon	12730705	12730869	.	+	.	transcript_id "MSTRG.18985.1"; gene_id "MSTRG.18985";
scaffold12	Cydia_lncRNA	exon	12731201	12731317	.	+	.	transcript_id "MSTRG.18985.1"; gene_id "MSTRG.18985";
scaffold12	Cydia_lncRNA	exon	12732351	12732585	.	+	.	transcript_id "MSTRG.18985.1"; gene_id "MSTRG.18985";
scaffold12	Cydia_lncRNA	exon	12771756	12772315	.	+	.	transcript_id "MSTRG.18997.3"; gene_id "MSTRG.18997";
scaffold12	Cydia_lncRNA	exon	12773620	12773681	.	+	.	transcript_id "MSTRG.18997.3"; gene_id "MSTRG.18997";
scaffold12	Cydia_lncRNA	exon	12777437	12777841	.	+	.	transcript_id "MSTRG.19003.1"; gene_id "MSTRG.19003";
scaffold12	Cydia_lncRNA	exon	12784003	12784040	.	+	.	transcript_id "MSTRG.19003.1"; gene_id "MSTRG.19003";
scaffold12	Cydia_lncRNA	exon	13256322	13256425	.	+	.	transcript_id "MSTRG.18942.1"; gene_id "MSTRG.18942";
scaffold12	Cydia_lncRNA	exon	13256618	13257061	.	+	.	transcript_id "MSTRG.18942.1"; gene_id "MSTRG.18942";
scaffold12	Cydia_lncRNA	exon	13582771	13582972	.	+	.	transcript_id "MSTRG.19142.1"; gene_id "MSTRG.19142";
scaffold12	Cydia_lncRNA	exon	13602928	13602940	.	+	.	transcript_id "MSTRG.19142.1"; gene_id "MSTRG.19142";
scaffold12	Cydia_lncRNA	exon	13642393	13642456	.	+	.	transcript_id "MSTRG.19150.2"; gene_id "MSTRG.19150";
scaffold12	Cydia_lncRNA	exon	13642767	13643187	.	+	.	transcript_id "MSTRG.19150.2"; gene_id "MSTRG.19150";
scaffold12	Cydia_lncRNA	exon	13688726	13688880	.	+	.	transcript_id "MSTRG.19053.1"; gene_id "MSTRG.19053";
scaffold12	Cydia_lncRNA	exon	13689216	13689836	.	+	.	transcript_id "MSTRG.19053.1"; gene_id "MSTRG.19053";
scaffold12	Cydia_lncRNA	exon	14251373	14252931	.	+	.	transcript_id "MSTRG.19495.4"; gene_id "MSTRG.19495";
scaffold12	Cydia_lncRNA	exon	14253078	14253647	.	+	.	transcript_id "MSTRG.19495.4"; gene_id "MSTRG.19495";
scaffold12	Cydia_lncRNA	exon	14308902	14309591	.	+	.	transcript_id "MSTRG.19508.1"; gene_id "MSTRG.19508";
scaffold12	Cydia_lncRNA	exon	14309643	14310558	.	+	.	transcript_id "MSTRG.19508.1"; gene_id "MSTRG.19508";
scaffold12	Cydia_lncRNA	exon	14340459	14340643	.	+	.	transcript_id "MSTRG.19517.1"; gene_id "MSTRG.19517";
scaffold12	Cydia_lncRNA	exon	14341952	14342122	.	+	.	transcript_id "MSTRG.19517.1"; gene_id "MSTRG.19517";
scaffold12	Cydia_lncRNA	exon	14343836	14343858	.	+	.	transcript_id "MSTRG.19518.1"; gene_id "MSTRG.19518";
scaffold12	Cydia_lncRNA	exon	14356324	14357030	.	+	.	transcript_id "MSTRG.19518.1"; gene_id "MSTRG.19518";
scaffold12	Cydia_lncRNA	exon	14824054	14824128	.	+	.	transcript_id "MSTRG.19610.2"; gene_id "MSTRG.19610";
scaffold12	Cydia_lncRNA	exon	14824257	14824449	.	+	.	transcript_id "MSTRG.19610.2"; gene_id "MSTRG.19610";
scaffold12	Cydia_lncRNA	exon	15257805	15257928	.	+	.	transcript_id "MSTRG.19220.3"; gene_id "MSTRG.19220";
scaffold12	Cydia_lncRNA	exon	15259947	15260063	.	+	.	transcript_id "MSTRG.19220.3"; gene_id "MSTRG.19220";
scaffold12	Cydia_lncRNA	exon	15365640	15365817	.	+	.	transcript_id "MSTRG.19230.2"; gene_id "MSTRG.19230";
scaffold12	Cydia_lncRNA	exon	15371458	15371570	.	+	.	transcript_id "MSTRG.19230.2"; gene_id "MSTRG.19230";
scaffold12	Cydia_lncRNA	exon	15690845	15690861	.	+	.	transcript_id "MSTRG.19704.1"; gene_id "MSTRG.19704";
scaffold12	Cydia_lncRNA	exon	15694208	15694300	.	+	.	transcript_id "MSTRG.19704.1"; gene_id "MSTRG.19704";
scaffold12	Cydia_lncRNA	exon	15695419	15695508	.	+	.	transcript_id "MSTRG.19704.1"; gene_id "MSTRG.19704";
scaffold12	Cydia_lncRNA	exon	15833798	15834001	.	+	.	transcript_id "MSTRG.19720.4"; gene_id "MSTRG.19720";
scaffold12	Cydia_lncRNA	exon	15834661	15834681	.	+	.	transcript_id "MSTRG.19720.4"; gene_id "MSTRG.19720";
scaffold12	Cydia_lncRNA	exon	15875691	15875809	.	+	.	transcript_id "MSTRG.19194.2"; gene_id "MSTRG.19194";
scaffold12	Cydia_lncRNA	exon	15876349	15876519	.	+	.	transcript_id "MSTRG.19194.2"; gene_id "MSTRG.19194";
scaffold12	Cydia_lncRNA	exon	16098758	16098768	.	+	.	transcript_id "MSTRG.19359.1"; gene_id "MSTRG.19359";
scaffold12	Cydia_lncRNA	exon	16161800	16162360	.	+	.	transcript_id "MSTRG.19359.1"; gene_id "MSTRG.19359";
scaffold12	Cydia_lncRNA	exon	16212341	16212518	.	+	.	transcript_id "MSTRG.19359.1"; gene_id "MSTRG.19359";
scaffold12	Cydia_lncRNA	exon	16161790	16162405	.	+	.	transcript_id "MSTRG.19359.2"; gene_id "MSTRG.19359";
scaffold12	Cydia_lncRNA	exon	16212386	16212518	.	+	.	transcript_id "MSTRG.19359.2"; gene_id "MSTRG.19359";
scaffold12	Cydia_lncRNA	exon	254167	254288	.	-	.	transcript_id "MSTRG.16828.1"; gene_id "MSTRG.16828";
scaffold12	Cydia_lncRNA	exon	260530	260886	.	-	.	transcript_id "MSTRG.16828.1"; gene_id "MSTRG.16828";
scaffold12	Cydia_lncRNA	exon	666077	666239	.	-	.	transcript_id "MSTRG.16782.1"; gene_id "MSTRG.16782";
scaffold12	Cydia_lncRNA	exon	667357	667374	.	-	.	transcript_id "MSTRG.16782.1"; gene_id "MSTRG.16782";
scaffold12	Cydia_lncRNA	exon	668238	668314	.	-	.	transcript_id "MSTRG.16782.1"; gene_id "MSTRG.16782";
scaffold12	Cydia_lncRNA	exon	982285	982372	.	-	.	transcript_id "MSTRG.16880.1"; gene_id "MSTRG.16880";
scaffold12	Cydia_lncRNA	exon	1073419	1073635	.	-	.	transcript_id "MSTRG.16880.1"; gene_id "MSTRG.16880";
scaffold12	Cydia_lncRNA	exon	1051865	1051975	.	-	.	transcript_id "MSTRG.16880.3"; gene_id "MSTRG.16880";
scaffold12	Cydia_lncRNA	exon	1073419	1073647	.	-	.	transcript_id "MSTRG.16880.3"; gene_id "MSTRG.16880";
scaffold12	Cydia_lncRNA	exon	984541	984730	.	-	.	transcript_id "MSTRG.16881.1"; gene_id "MSTRG.16881";
scaffold12	Cydia_lncRNA	exon	1067150	1067339	.	-	.	transcript_id "MSTRG.16881.1"; gene_id "MSTRG.16881";
scaffold12	Cydia_lncRNA	exon	1141843	1141901	.	-	.	transcript_id "MSTRG.16896.1"; gene_id "MSTRG.16896";
scaffold12	Cydia_lncRNA	exon	1142027	1143926	.	-	.	transcript_id "MSTRG.16896.1"; gene_id "MSTRG.16896";
scaffold12	Cydia_lncRNA	exon	1296519	1296577	.	-	.	transcript_id "MSTRG.16927.1"; gene_id "MSTRG.16927";
scaffold12	Cydia_lncRNA	exon	1296649	1296975	.	-	.	transcript_id "MSTRG.16927.1"; gene_id "MSTRG.16927";
scaffold12	Cydia_lncRNA	exon	1433066	1433461	.	-	.	transcript_id "MSTRG.17980.1"; gene_id "MSTRG.17980";
scaffold12	Cydia_lncRNA	exon	1433536	1433729	.	-	.	transcript_id "MSTRG.17980.1"; gene_id "MSTRG.17980";
scaffold12	Cydia_lncRNA	exon	1433930	1433998	.	-	.	transcript_id "MSTRG.17980.1"; gene_id "MSTRG.17980";
scaffold12	Cydia_lncRNA	exon	1441047	1441589	.	-	.	transcript_id "MSTRG.17982.1"; gene_id "MSTRG.17982";
scaffold12	Cydia_lncRNA	exon	1441642	1441664	.	-	.	transcript_id "MSTRG.17982.1"; gene_id "MSTRG.17982";
scaffold12	Cydia_lncRNA	exon	2137418	2137563	.	-	.	transcript_id "MSTRG.18144.1"; gene_id "MSTRG.18144";
scaffold12	Cydia_lncRNA	exon	2137577	2137662	.	-	.	transcript_id "MSTRG.18144.1"; gene_id "MSTRG.18144";
scaffold12	Cydia_lncRNA	exon	2142492	2142613	.	-	.	transcript_id "MSTRG.18147.1"; gene_id "MSTRG.18147";
scaffold12	Cydia_lncRNA	exon	2153504	2154561	.	-	.	transcript_id "MSTRG.18147.1"; gene_id "MSTRG.18147";
scaffold12	Cydia_lncRNA	exon	2154805	2155303	.	-	.	transcript_id "MSTRG.18147.1"; gene_id "MSTRG.18147";
scaffold12	Cydia_lncRNA	exon	2670836	2671464	.	-	.	transcript_id "MSTRG.17245.1"; gene_id "MSTRG.17245";
scaffold12	Cydia_lncRNA	exon	2719776	2719786	.	-	.	transcript_id "MSTRG.17245.1"; gene_id "MSTRG.17245";
scaffold12	Cydia_lncRNA	exon	2920270	2920289	.	-	.	transcript_id "MSTRG.16997.1"; gene_id "MSTRG.16997";
scaffold12	Cydia_lncRNA	exon	2991910	2992134	.	-	.	transcript_id "MSTRG.16997.1"; gene_id "MSTRG.16997";
scaffold12	Cydia_lncRNA	exon	3003791	3003818	.	-	.	transcript_id "MSTRG.16997.1"; gene_id "MSTRG.16997";
scaffold12	Cydia_lncRNA	exon	3522555	3522661	.	-	.	transcript_id "MSTRG.17151.1"; gene_id "MSTRG.17151";
scaffold12	Cydia_lncRNA	exon	3522801	3522998	.	-	.	transcript_id "MSTRG.17151.1"; gene_id "MSTRG.17151";
scaffold12	Cydia_lncRNA	exon	3909508	3909651	.	-	.	transcript_id "MSTRG.17857.1"; gene_id "MSTRG.17857";
scaffold12	Cydia_lncRNA	exon	3909754	3909816	.	-	.	transcript_id "MSTRG.17857.1"; gene_id "MSTRG.17857";
scaffold12	Cydia_lncRNA	exon	4206866	4208575	.	-	.	transcript_id "MSTRG.17889.7"; gene_id "MSTRG.17889";
scaffold12	Cydia_lncRNA	exon	4244263	4245049	.	-	.	transcript_id "MSTRG.17889.7"; gene_id "MSTRG.17889";
scaffold12	Cydia_lncRNA	exon	4206895	4207352	.	-	.	transcript_id "MSTRG.17889.8"; gene_id "MSTRG.17889";
scaffold12	Cydia_lncRNA	exon	4243044	4244881	.	-	.	transcript_id "MSTRG.17889.8"; gene_id "MSTRG.17889";
scaffold12	Cydia_lncRNA	exon	4209928	4210478	.	-	.	transcript_id "MSTRG.17889.10"; gene_id "MSTRG.17889";
scaffold12	Cydia_lncRNA	exon	4246180	4247147	.	-	.	transcript_id "MSTRG.17889.10"; gene_id "MSTRG.17889";
scaffold12	Cydia_lncRNA	exon	4212280	4212891	.	-	.	transcript_id "MSTRG.17889.13"; gene_id "MSTRG.17889";
scaffold12	Cydia_lncRNA	exon	4248601	4248777	.	-	.	transcript_id "MSTRG.17889.13"; gene_id "MSTRG.17889";
scaffold12	Cydia_lncRNA	exon	4170150	4170244	.	-	.	transcript_id "MSTRG.17906.1"; gene_id "MSTRG.17906";
scaffold12	Cydia_lncRNA	exon	4170303	4170469	.	-	.	transcript_id "MSTRG.17906.1"; gene_id "MSTRG.17906";
scaffold12	Cydia_lncRNA	exon	4220724	4220790	.	-	.	transcript_id "MSTRG.17914.1"; gene_id "MSTRG.17914";
scaffold12	Cydia_lncRNA	exon	4256494	4256784	.	-	.	transcript_id "MSTRG.17914.1"; gene_id "MSTRG.17914";
scaffold12	Cydia_lncRNA	exon	4227785	4228682	.	-	.	transcript_id "MSTRG.17917.4"; gene_id "MSTRG.17917";
scaffold12	Cydia_lncRNA	exon	4264379	4264776	.	-	.	transcript_id "MSTRG.17917.4"; gene_id "MSTRG.17917";
scaffold12	Cydia_lncRNA	exon	5421547	5421751	.	-	.	transcript_id "MSTRG.17399.1"; gene_id "MSTRG.17399";
scaffold12	Cydia_lncRNA	exon	5445576	5445590	.	-	.	transcript_id "MSTRG.17399.1"; gene_id "MSTRG.17399";
scaffold12	Cydia_lncRNA	exon	5600880	5602006	.	-	.	transcript_id "MSTRG.17408.2"; gene_id "MSTRG.17408";
scaffold12	Cydia_lncRNA	exon	5602769	5604701	.	-	.	transcript_id "MSTRG.17408.2"; gene_id "MSTRG.17408";
scaffold12	Cydia_lncRNA	exon	5650914	5651394	.	-	.	transcript_id "MSTRG.17429.2"; gene_id "MSTRG.17429";
scaffold12	Cydia_lncRNA	exon	5651641	5651911	.	-	.	transcript_id "MSTRG.17429.2"; gene_id "MSTRG.17429";
scaffold12	Cydia_lncRNA	exon	6028126	6028421	.	-	.	transcript_id "MSTRG.17456.1"; gene_id "MSTRG.17456";
scaffold12	Cydia_lncRNA	exon	6028908	6029358	.	-	.	transcript_id "MSTRG.17456.1"; gene_id "MSTRG.17456";
scaffold12	Cydia_lncRNA	exon	6140445	6140678	.	-	.	transcript_id "MSTRG.17487.1"; gene_id "MSTRG.17487";
scaffold12	Cydia_lncRNA	exon	6141222	6141303	.	-	.	transcript_id "MSTRG.17487.1"; gene_id "MSTRG.17487";
scaffold12	Cydia_lncRNA	exon	6142210	6142321	.	-	.	transcript_id "MSTRG.17487.1"; gene_id "MSTRG.17487";
scaffold12	Cydia_lncRNA	exon	6323846	6324371	.	-	.	transcript_id "MSTRG.17729.2"; gene_id "MSTRG.17729";
scaffold12	Cydia_lncRNA	exon	6324602	6325310	.	-	.	transcript_id "MSTRG.17729.2"; gene_id "MSTRG.17729";
scaffold12	Cydia_lncRNA	exon	6590935	6591050	.	-	.	transcript_id "MSTRG.17627.1"; gene_id "MSTRG.17627";
scaffold12	Cydia_lncRNA	exon	6662787	6662944	.	-	.	transcript_id "MSTRG.17627.1"; gene_id "MSTRG.17627";
scaffold12	Cydia_lncRNA	exon	7252283	7252452	.	-	.	transcript_id "MSTRG.17676.1"; gene_id "MSTRG.17676";
scaffold12	Cydia_lncRNA	exon	7254329	7255016	.	-	.	transcript_id "MSTRG.17676.1"; gene_id "MSTRG.17676";
scaffold12	Cydia_lncRNA	exon	7744173	7744431	.	-	.	transcript_id "MSTRG.17765.1"; gene_id "MSTRG.17765";
scaffold12	Cydia_lncRNA	exon	7755352	7755393	.	-	.	transcript_id "MSTRG.17765.1"; gene_id "MSTRG.17765";
scaffold12	Cydia_lncRNA	exon	8248867	8249672	.	-	.	transcript_id "MSTRG.18447.1"; gene_id "MSTRG.18447";
scaffold12	Cydia_lncRNA	exon	8249976	8250220	.	-	.	transcript_id "MSTRG.18447.1"; gene_id "MSTRG.18447";
scaffold12	Cydia_lncRNA	exon	8420508	8420759	.	-	.	transcript_id "MSTRG.18493.1"; gene_id "MSTRG.18493";
scaffold12	Cydia_lncRNA	exon	8421710	8421977	.	-	.	transcript_id "MSTRG.18493.1"; gene_id "MSTRG.18493";
scaffold12	Cydia_lncRNA	exon	8537194	8537357	.	-	.	transcript_id "MSTRG.18520.1"; gene_id "MSTRG.18520";
scaffold12	Cydia_lncRNA	exon	8567811	8567918	.	-	.	transcript_id "MSTRG.18520.1"; gene_id "MSTRG.18520";
scaffold12	Cydia_lncRNA	exon	9192574	9193591	.	-	.	transcript_id "MSTRG.18423.5"; gene_id "MSTRG.18423";
scaffold12	Cydia_lncRNA	exon	9193784	9193830	.	-	.	transcript_id "MSTRG.18423.5"; gene_id "MSTRG.18423";
scaffold12	Cydia_lncRNA	exon	9544185	9544305	.	-	.	transcript_id "MSTRG.18334.12"; gene_id "MSTRG.18334";
scaffold12	Cydia_lncRNA	exon	9544858	9545088	.	-	.	transcript_id "MSTRG.18334.12"; gene_id "MSTRG.18334";
scaffold12	Cydia_lncRNA	exon	9588354	9588395	.	-	.	transcript_id "MSTRG.18334.14"; gene_id "MSTRG.18334";
scaffold12	Cydia_lncRNA	exon	9589587	9589803	.	-	.	transcript_id "MSTRG.18334.14"; gene_id "MSTRG.18334";
scaffold12	Cydia_lncRNA	exon	9728885	9728917	.	-	.	transcript_id "MSTRG.18570.1"; gene_id "MSTRG.18570";
scaffold12	Cydia_lncRNA	exon	9762637	9762891	.	-	.	transcript_id "MSTRG.18570.1"; gene_id "MSTRG.18570";
scaffold12	Cydia_lncRNA	exon	10046141	10046590	.	-	.	transcript_id "MSTRG.18704.1"; gene_id "MSTRG.18704";
scaffold12	Cydia_lncRNA	exon	10050069	10050143	.	-	.	transcript_id "MSTRG.18704.1"; gene_id "MSTRG.18704";
scaffold12	Cydia_lncRNA	exon	10202044	10202292	.	-	.	transcript_id "MSTRG.18721.1"; gene_id "MSTRG.18721";
scaffold12	Cydia_lncRNA	exon	10216225	10216277	.	-	.	transcript_id "MSTRG.18721.1"; gene_id "MSTRG.18721";
scaffold12	Cydia_lncRNA	exon	10217453	10217547	.	-	.	transcript_id "MSTRG.18724.1"; gene_id "MSTRG.18724";
scaffold12	Cydia_lncRNA	exon	10218151	10218365	.	-	.	transcript_id "MSTRG.18724.1"; gene_id "MSTRG.18724";
scaffold12	Cydia_lncRNA	exon	10798583	10798696	.	-	.	transcript_id "MSTRG.19792.1"; gene_id "MSTRG.19792";
scaffold12	Cydia_lncRNA	exon	10798890	10799006	.	-	.	transcript_id "MSTRG.19792.1"; gene_id "MSTRG.19792";
scaffold12	Cydia_lncRNA	exon	10809246	10809375	.	-	.	transcript_id "MSTRG.19793.1"; gene_id "MSTRG.19793";
scaffold12	Cydia_lncRNA	exon	10810336	10810496	.	-	.	transcript_id "MSTRG.19793.1"; gene_id "MSTRG.19793";
scaffold12	Cydia_lncRNA	exon	10968243	10968713	.	-	.	transcript_id "MSTRG.19823.1"; gene_id "MSTRG.19823";
scaffold12	Cydia_lncRNA	exon	10968855	10969074	.	-	.	transcript_id "MSTRG.19823.1"; gene_id "MSTRG.19823";
scaffold12	Cydia_lncRNA	exon	11217730	11217831	.	-	.	transcript_id "MSTRG.19859.2"; gene_id "MSTRG.19859";
scaffold12	Cydia_lncRNA	exon	11217844	11218042	.	-	.	transcript_id "MSTRG.19859.2"; gene_id "MSTRG.19859";
scaffold12	Cydia_lncRNA	exon	11222533	11222802	.	-	.	transcript_id "MSTRG.19861.1"; gene_id "MSTRG.19861";
scaffold12	Cydia_lncRNA	exon	11224719	11224907	.	-	.	transcript_id "MSTRG.19861.1"; gene_id "MSTRG.19861";
scaffold12	Cydia_lncRNA	exon	11362883	11363035	.	-	.	transcript_id "MSTRG.19885.1"; gene_id "MSTRG.19885";
scaffold12	Cydia_lncRNA	exon	11363427	11363480	.	-	.	transcript_id "MSTRG.19885.1"; gene_id "MSTRG.19885";
scaffold12	Cydia_lncRNA	exon	11675224	11675252	.	-	.	transcript_id "MSTRG.18674.1"; gene_id "MSTRG.18674";
scaffold12	Cydia_lncRNA	exon	11683446	11683608	.	-	.	transcript_id "MSTRG.18674.1"; gene_id "MSTRG.18674";
scaffold12	Cydia_lncRNA	exon	11684853	11685045	.	-	.	transcript_id "MSTRG.18674.1"; gene_id "MSTRG.18674";
scaffold12	Cydia_lncRNA	exon	12494066	12494282	.	-	.	transcript_id "MSTRG.18819.1"; gene_id "MSTRG.18819";
scaffold12	Cydia_lncRNA	exon	12520595	12520612	.	-	.	transcript_id "MSTRG.18819.1"; gene_id "MSTRG.18819";
scaffold12	Cydia_lncRNA	exon	12613696	12613712	.	-	.	transcript_id "MSTRG.18966.1"; gene_id "MSTRG.18966";
scaffold12	Cydia_lncRNA	exon	12644253	12644540	.	-	.	transcript_id "MSTRG.18966.1"; gene_id "MSTRG.18966";
scaffold12	Cydia_lncRNA	exon	12734084	12734240	.	-	.	transcript_id "MSTRG.18987.2"; gene_id "MSTRG.18987";
scaffold12	Cydia_lncRNA	exon	12734666	12734898	.	-	.	transcript_id "MSTRG.18987.2"; gene_id "MSTRG.18987";
scaffold12	Cydia_lncRNA	exon	12735001	12735208	.	-	.	transcript_id "MSTRG.18987.2"; gene_id "MSTRG.18987";
scaffold12	Cydia_lncRNA	exon	13943173	13943331	.	-	.	transcript_id "MSTRG.19442.1"; gene_id "MSTRG.19442";
scaffold12	Cydia_lncRNA	exon	13946771	13946926	.	-	.	transcript_id "MSTRG.19442.1"; gene_id "MSTRG.19442";
scaffold12	Cydia_lncRNA	exon	13974410	13974420	.	-	.	transcript_id "MSTRG.19444.1"; gene_id "MSTRG.19444";
scaffold12	Cydia_lncRNA	exon	13974520	13974753	.	-	.	transcript_id "MSTRG.19444.1"; gene_id "MSTRG.19444";
scaffold12	Cydia_lncRNA	exon	13980019	13980163	.	-	.	transcript_id "MSTRG.19444.1"; gene_id "MSTRG.19444";
scaffold12	Cydia_lncRNA	exon	13979241	13979383	.	-	.	transcript_id "MSTRG.19444.2"; gene_id "MSTRG.19444";
scaffold12	Cydia_lncRNA	exon	13980019	13980173	.	-	.	transcript_id "MSTRG.19444.2"; gene_id "MSTRG.19444";
scaffold12	Cydia_lncRNA	exon	13976435	13976654	.	-	.	transcript_id "MSTRG.19445.1"; gene_id "MSTRG.19445";
scaffold12	Cydia_lncRNA	exon	13980451	13980465	.	-	.	transcript_id "MSTRG.19445.1"; gene_id "MSTRG.19445";
scaffold12	Cydia_lncRNA	exon	14627458	14627606	.	-	.	transcript_id "MSTRG.19570.1"; gene_id "MSTRG.19570";
scaffold12	Cydia_lncRNA	exon	14647684	14647752	.	-	.	transcript_id "MSTRG.19570.1"; gene_id "MSTRG.19570";
scaffold12	Cydia_lncRNA	exon	14736403	14736415	.	-	.	transcript_id "MSTRG.19593.1"; gene_id "MSTRG.19593";
scaffold12	Cydia_lncRNA	exon	14743748	14743997	.	-	.	transcript_id "MSTRG.19593.1"; gene_id "MSTRG.19593";
scaffold12	Cydia_lncRNA	exon	14879075	14879139	.	-	.	transcript_id "MSTRG.19626.1"; gene_id "MSTRG.19626";
scaffold12	Cydia_lncRNA	exon	14879213	14879460	.	-	.	transcript_id "MSTRG.19626.1"; gene_id "MSTRG.19626";
scaffold12	Cydia_lncRNA	exon	14900508	14900664	.	-	.	transcript_id "MSTRG.19631.1"; gene_id "MSTRG.19631";
scaffold12	Cydia_lncRNA	exon	14906175	14906319	.	-	.	transcript_id "MSTRG.19631.1"; gene_id "MSTRG.19631";
scaffold12	Cydia_lncRNA	exon	15137959	15138076	.	-	.	transcript_id "MSTRG.19166.1"; gene_id "MSTRG.19166";
scaffold12	Cydia_lncRNA	exon	15138778	15138869	.	-	.	transcript_id "MSTRG.19166.1"; gene_id "MSTRG.19166";
scaffold12	Cydia_lncRNA	exon	15451311	15451553	.	-	.	transcript_id "MSTRG.19242.1"; gene_id "MSTRG.19242";
scaffold12	Cydia_lncRNA	exon	15452364	15452446	.	-	.	transcript_id "MSTRG.19242.1"; gene_id "MSTRG.19242";
scaffold12	Cydia_lncRNA	exon	15481598	15481798	.	-	.	transcript_id "MSTRG.19171.1"; gene_id "MSTRG.19171";
scaffold12	Cydia_lncRNA	exon	15482426	15482717	.	-	.	transcript_id "MSTRG.19171.1"; gene_id "MSTRG.19171";
scaffold12	Cydia_lncRNA	exon	15598104	15598454	.	-	.	transcript_id "MSTRG.19688.1"; gene_id "MSTRG.19688";
scaffold12	Cydia_lncRNA	exon	15600224	15600496	.	-	.	transcript_id "MSTRG.19688.1"; gene_id "MSTRG.19688";
scaffold12	Cydia_lncRNA	exon	15759428	15759744	.	-	.	transcript_id "MSTRG.19719.1"; gene_id "MSTRG.19719";
scaffold12	Cydia_lncRNA	exon	15759825	15760066	.	-	.	transcript_id "MSTRG.19719.1"; gene_id "MSTRG.19719";
scaffold12	Cydia_lncRNA	exon	15783510	15783678	.	-	.	transcript_id "MSTRG.19722.1"; gene_id "MSTRG.19722";
scaffold12	Cydia_lncRNA	exon	15787738	15787838	.	-	.	transcript_id "MSTRG.19722.1"; gene_id "MSTRG.19722";
scaffold12	Cydia_lncRNA	exon	15852659	15853256	.	-	.	transcript_id "MSTRG.19727.1"; gene_id "MSTRG.19727";
scaffold12	Cydia_lncRNA	exon	15854638	15855168	.	-	.	transcript_id "MSTRG.19727.1"; gene_id "MSTRG.19727";
scaffold12	Cydia_lncRNA	exon	16300730	16300820	.	-	.	transcript_id "MSTRG.19403.1"; gene_id "MSTRG.19403";
scaffold12	Cydia_lncRNA	exon	16311210	16311362	.	-	.	transcript_id "MSTRG.19403.1"; gene_id "MSTRG.19403";
scaffold12	Cydia_lncRNA	exon	16315234	16315422	.	-	.	transcript_id "MSTRG.19406.1"; gene_id "MSTRG.19406";
scaffold12	Cydia_lncRNA	exon	16320012	16320024	.	-	.	transcript_id "MSTRG.19406.1"; gene_id "MSTRG.19406";
scaffold12	Cydia_lncRNA	exon	16322800	16322939	.	-	.	transcript_id "MSTRG.19407.1"; gene_id "MSTRG.19407";
scaffold12	Cydia_lncRNA	exon	16326222	16326370	.	-	.	transcript_id "MSTRG.19407.1"; gene_id "MSTRG.19407";
scaffold12	Cydia_lncRNA	exon	16429489	16429630	.	-	.	transcript_id "MSTRG.19305.1"; gene_id "MSTRG.19305";
scaffold12	Cydia_lncRNA	exon	16429928	16430088	.	-	.	transcript_id "MSTRG.19305.1"; gene_id "MSTRG.19305";
scaffold120	Cydia_lncRNA	exon	48094	48206	.	+	.	transcript_id "MSTRG.19334.1"; gene_id "MSTRG.19334";
scaffold120	Cydia_lncRNA	exon	61303	61396	.	+	.	transcript_id "MSTRG.19334.1"; gene_id "MSTRG.19334";
scaffold120	Cydia_lncRNA	exon	54488	55227	.	+	.	transcript_id "MSTRG.19341.1"; gene_id "MSTRG.19341";
scaffold120	Cydia_lncRNA	exon	55654	55784	.	+	.	transcript_id "MSTRG.19341.1"; gene_id "MSTRG.19341";
scaffold120	Cydia_lncRNA	exon	56159	56287	.	+	.	transcript_id "MSTRG.19341.1"; gene_id "MSTRG.19341";
scaffold120	Cydia_lncRNA	exon	56652	56777	.	+	.	transcript_id "MSTRG.19341.1"; gene_id "MSTRG.19341";
scaffold120	Cydia_lncRNA	exon	57016	57096	.	+	.	transcript_id "MSTRG.19341.1"; gene_id "MSTRG.19341";
scaffold120	Cydia_lncRNA	exon	57602	57801	.	+	.	transcript_id "MSTRG.19341.1"; gene_id "MSTRG.19341";
scaffold120	Cydia_lncRNA	exon	59251	59919	.	+	.	transcript_id "MSTRG.19341.1"; gene_id "MSTRG.19341";
scaffold120	Cydia_lncRNA	exon	106107	106200	.	+	.	transcript_id "MSTRG.19356.1"; gene_id "MSTRG.19356";
scaffold120	Cydia_lncRNA	exon	106964	107171	.	+	.	transcript_id "MSTRG.19356.1"; gene_id "MSTRG.19356";
scaffold1201	Cydia_lncRNA	exon	14849	15069	.	+	.	transcript_id "MSTRG.19902.4"; gene_id "MSTRG.19902";
scaffold1201	Cydia_lncRNA	exon	15179	15225	.	+	.	transcript_id "MSTRG.19902.4"; gene_id "MSTRG.19902";
scaffold1204	Cydia_lncRNA	exon	6266	8029	.	+	.	transcript_id "MSTRG.19979.1"; gene_id "MSTRG.19979";
scaffold1204	Cydia_lncRNA	exon	8565	9228	.	+	.	transcript_id "MSTRG.19979.1"; gene_id "MSTRG.19979";
scaffold1204	Cydia_lncRNA	exon	26146	26273	.	+	.	transcript_id "MSTRG.19982.1"; gene_id "MSTRG.19982";
scaffold1204	Cydia_lncRNA	exon	26842	26915	.	+	.	transcript_id "MSTRG.19982.1"; gene_id "MSTRG.19982";
scaffold1204	Cydia_lncRNA	exon	7872	8033	.	-	.	transcript_id "MSTRG.19978.4"; gene_id "MSTRG.19978";
scaffold1204	Cydia_lncRNA	exon	8569	8642	.	-	.	transcript_id "MSTRG.19978.4"; gene_id "MSTRG.19978";
scaffold1206	Cydia_lncRNA	exon	101	194	.	+	.	transcript_id "MSTRG.19993.1"; gene_id "MSTRG.19993";
scaffold1206	Cydia_lncRNA	exon	669	870	.	+	.	transcript_id "MSTRG.19993.1"; gene_id "MSTRG.19993";
scaffold1206	Cydia_lncRNA	exon	2353	2509	.	+	.	transcript_id "MSTRG.19993.1"; gene_id "MSTRG.19993";
scaffold121	Cydia_lncRNA	exon	3636	3726	.	+	.	transcript_id "MSTRG.20045.1"; gene_id "MSTRG.20045";
scaffold121	Cydia_lncRNA	exon	4141	4293	.	+	.	transcript_id "MSTRG.20045.1"; gene_id "MSTRG.20045";
scaffold121	Cydia_lncRNA	exon	404037	404269	.	+	.	transcript_id "MSTRG.20148.1"; gene_id "MSTRG.20148";
scaffold121	Cydia_lncRNA	exon	407643	409880	.	+	.	transcript_id "MSTRG.20148.1"; gene_id "MSTRG.20148";
scaffold121	Cydia_lncRNA	exon	169315	169449	.	-	.	transcript_id "MSTRG.20117.1"; gene_id "MSTRG.20117";
scaffold121	Cydia_lncRNA	exon	169538	169713	.	-	.	transcript_id "MSTRG.20117.1"; gene_id "MSTRG.20117";
scaffold1221	Cydia_lncRNA	exon	2602	2722	.	-	.	transcript_id "MSTRG.20324.1"; gene_id "MSTRG.20324";
scaffold1221	Cydia_lncRNA	exon	2930	3015	.	-	.	transcript_id "MSTRG.20324.1"; gene_id "MSTRG.20324";
scaffold1229	Cydia_lncRNA	exon	9781	10952	.	-	.	transcript_id "MSTRG.20420.2"; gene_id "MSTRG.20420";
scaffold1229	Cydia_lncRNA	exon	11015	11899	.	-	.	transcript_id "MSTRG.20420.2"; gene_id "MSTRG.20420";
scaffold123	Cydia_lncRNA	exon	193618	193750	.	+	.	transcript_id "MSTRG.20525.3"; gene_id "MSTRG.20525";
scaffold123	Cydia_lncRNA	exon	193876	194137	.	+	.	transcript_id "MSTRG.20525.3"; gene_id "MSTRG.20525";
scaffold123	Cydia_lncRNA	exon	199075	202638	.	+	.	transcript_id "MSTRG.20525.3"; gene_id "MSTRG.20525";
scaffold123	Cydia_lncRNA	exon	308286	308416	.	+	.	transcript_id "MSTRG.20541.1"; gene_id "MSTRG.20541";
scaffold123	Cydia_lncRNA	exon	319920	320008	.	+	.	transcript_id "MSTRG.20541.1"; gene_id "MSTRG.20541";
scaffold123	Cydia_lncRNA	exon	47819	47833	.	-	.	transcript_id "MSTRG.20511.1"; gene_id "MSTRG.20511";
scaffold123	Cydia_lncRNA	exon	47944	48209	.	-	.	transcript_id "MSTRG.20511.1"; gene_id "MSTRG.20511";
scaffold123	Cydia_lncRNA	exon	228583	228697	.	-	.	transcript_id "MSTRG.20533.1"; gene_id "MSTRG.20533";
scaffold123	Cydia_lncRNA	exon	253410	253502	.	-	.	transcript_id "MSTRG.20533.1"; gene_id "MSTRG.20533";
scaffold1237	Cydia_lncRNA	exon	12701	12786	.	-	.	transcript_id "MSTRG.20485.1"; gene_id "MSTRG.20485";
scaffold1237	Cydia_lncRNA	exon	13349	13427	.	-	.	transcript_id "MSTRG.20485.1"; gene_id "MSTRG.20485";
scaffold1237	Cydia_lncRNA	exon	17034	17155	.	-	.	transcript_id "MSTRG.20485.1"; gene_id "MSTRG.20485";
scaffold124	Cydia_lncRNA	exon	23266	23478	.	+	.	transcript_id "MSTRG.20555.1"; gene_id "MSTRG.20555";
scaffold124	Cydia_lncRNA	exon	23671	23808	.	+	.	transcript_id "MSTRG.20555.1"; gene_id "MSTRG.20555";
scaffold124	Cydia_lncRNA	exon	243698	244061	.	+	.	transcript_id "MSTRG.20641.3"; gene_id "MSTRG.20641";
scaffold124	Cydia_lncRNA	exon	245103	245381	.	+	.	transcript_id "MSTRG.20641.3"; gene_id "MSTRG.20641";
scaffold124	Cydia_lncRNA	exon	245481	246536	.	+	.	transcript_id "MSTRG.20641.3"; gene_id "MSTRG.20641";
scaffold125	Cydia_lncRNA	exon	131835	132020	.	+	.	transcript_id "MSTRG.20831.1"; gene_id "MSTRG.20831";
scaffold125	Cydia_lncRNA	exon	133938	134079	.	+	.	transcript_id "MSTRG.20831.1"; gene_id "MSTRG.20831";
scaffold125	Cydia_lncRNA	exon	134442	134511	.	+	.	transcript_id "MSTRG.20831.1"; gene_id "MSTRG.20831";
scaffold125	Cydia_lncRNA	exon	134930	135029	.	+	.	transcript_id "MSTRG.20831.1"; gene_id "MSTRG.20831";
scaffold125	Cydia_lncRNA	exon	132695	132789	.	+	.	transcript_id "MSTRG.20831.3"; gene_id "MSTRG.20831";
scaffold125	Cydia_lncRNA	exon	133938	134079	.	+	.	transcript_id "MSTRG.20831.3"; gene_id "MSTRG.20831";
scaffold125	Cydia_lncRNA	exon	134442	134511	.	+	.	transcript_id "MSTRG.20831.3"; gene_id "MSTRG.20831";
scaffold125	Cydia_lncRNA	exon	134930	135029	.	+	.	transcript_id "MSTRG.20831.3"; gene_id "MSTRG.20831";
scaffold125	Cydia_lncRNA	exon	140300	140412	.	+	.	transcript_id "MSTRG.20833.2"; gene_id "MSTRG.20833";
scaffold125	Cydia_lncRNA	exon	147072	147142	.	+	.	transcript_id "MSTRG.20833.2"; gene_id "MSTRG.20833";
scaffold125	Cydia_lncRNA	exon	147538	147639	.	+	.	transcript_id "MSTRG.20833.2"; gene_id "MSTRG.20833";
scaffold125	Cydia_lncRNA	exon	146721	146818	.	+	.	transcript_id "MSTRG.20833.3"; gene_id "MSTRG.20833";
scaffold125	Cydia_lncRNA	exon	147072	147142	.	+	.	transcript_id "MSTRG.20833.3"; gene_id "MSTRG.20833";
scaffold125	Cydia_lncRNA	exon	147538	147639	.	+	.	transcript_id "MSTRG.20833.3"; gene_id "MSTRG.20833";
scaffold125	Cydia_lncRNA	exon	166674	166745	.	+	.	transcript_id "MSTRG.20843.1"; gene_id "MSTRG.20843";
scaffold125	Cydia_lncRNA	exon	166938	167132	.	+	.	transcript_id "MSTRG.20843.1"; gene_id "MSTRG.20843";
scaffold125	Cydia_lncRNA	exon	184930	185038	.	+	.	transcript_id "MSTRG.20849.1"; gene_id "MSTRG.20849";
scaffold125	Cydia_lncRNA	exon	185163	185239	.	+	.	transcript_id "MSTRG.20849.1"; gene_id "MSTRG.20849";
scaffold125	Cydia_lncRNA	exon	185669	185781	.	+	.	transcript_id "MSTRG.20849.1"; gene_id "MSTRG.20849";
scaffold125	Cydia_lncRNA	exon	197165	197249	.	+	.	transcript_id "MSTRG.20855.1"; gene_id "MSTRG.20855";
scaffold125	Cydia_lncRNA	exon	197823	197911	.	+	.	transcript_id "MSTRG.20855.1"; gene_id "MSTRG.20855";
scaffold125	Cydia_lncRNA	exon	198312	198365	.	+	.	transcript_id "MSTRG.20855.1"; gene_id "MSTRG.20855";
scaffold125	Cydia_lncRNA	exon	221202	221404	.	+	.	transcript_id "MSTRG.20858.1"; gene_id "MSTRG.20858";
scaffold125	Cydia_lncRNA	exon	244044	244054	.	+	.	transcript_id "MSTRG.20858.1"; gene_id "MSTRG.20858";
scaffold125	Cydia_lncRNA	exon	318674	318806	.	+	.	transcript_id "MSTRG.20702.1"; gene_id "MSTRG.20702";
scaffold125	Cydia_lncRNA	exon	323048	323173	.	+	.	transcript_id "MSTRG.20702.1"; gene_id "MSTRG.20702";
scaffold125	Cydia_lncRNA	exon	358880	359044	.	+	.	transcript_id "MSTRG.20678.1"; gene_id "MSTRG.20678";
scaffold125	Cydia_lncRNA	exon	359759	359843	.	+	.	transcript_id "MSTRG.20678.1"; gene_id "MSTRG.20678";
scaffold125	Cydia_lncRNA	exon	380794	381024	.	+	.	transcript_id "MSTRG.20693.1"; gene_id "MSTRG.20693";
scaffold125	Cydia_lncRNA	exon	382942	382982	.	+	.	transcript_id "MSTRG.20693.1"; gene_id "MSTRG.20693";
scaffold125	Cydia_lncRNA	exon	142577	142644	.	-	.	transcript_id "MSTRG.20834.1"; gene_id "MSTRG.20834";
scaffold125	Cydia_lncRNA	exon	143425	143789	.	-	.	transcript_id "MSTRG.20834.1"; gene_id "MSTRG.20834";
scaffold125	Cydia_lncRNA	exon	147325	147850	.	-	.	transcript_id "MSTRG.20835.1"; gene_id "MSTRG.20835";
scaffold125	Cydia_lncRNA	exon	148228	148302	.	-	.	transcript_id "MSTRG.20835.1"; gene_id "MSTRG.20835";
scaffold125	Cydia_lncRNA	exon	207016	207071	.	-	.	transcript_id "MSTRG.20857.1"; gene_id "MSTRG.20857";
scaffold125	Cydia_lncRNA	exon	212467	212585	.	-	.	transcript_id "MSTRG.20857.1"; gene_id "MSTRG.20857";
scaffold125	Cydia_lncRNA	exon	213998	214077	.	-	.	transcript_id "MSTRG.20857.1"; gene_id "MSTRG.20857";
scaffold1255	Cydia_lncRNA	exon	2522	2696	.	+	.	transcript_id "MSTRG.20732.1"; gene_id "MSTRG.20732";
scaffold1255	Cydia_lncRNA	exon	2723	2796	.	+	.	transcript_id "MSTRG.20732.1"; gene_id "MSTRG.20732";
scaffold1258	Cydia_lncRNA	exon	1	46	.	+	.	transcript_id "MSTRG.20763.1"; gene_id "MSTRG.20763";
scaffold1258	Cydia_lncRNA	exon	2214	4892	.	+	.	transcript_id "MSTRG.20763.1"; gene_id "MSTRG.20763";
scaffold126	Cydia_lncRNA	exon	192572	192723	.	-	.	transcript_id "MSTRG.20956.1"; gene_id "MSTRG.20956";
scaffold126	Cydia_lncRNA	exon	193152	193215	.	-	.	transcript_id "MSTRG.20956.1"; gene_id "MSTRG.20956";
scaffold127	Cydia_lncRNA	exon	189385	189546	.	+	.	transcript_id "MSTRG.21098.1"; gene_id "MSTRG.21098";
scaffold127	Cydia_lncRNA	exon	217791	217928	.	+	.	transcript_id "MSTRG.21098.1"; gene_id "MSTRG.21098";
scaffold127	Cydia_lncRNA	exon	236067	236166	.	+	.	transcript_id "MSTRG.21108.1"; gene_id "MSTRG.21108";
scaffold127	Cydia_lncRNA	exon	320320	320455	.	+	.	transcript_id "MSTRG.21108.1"; gene_id "MSTRG.21108";
scaffold127	Cydia_lncRNA	exon	239773	240157	.	+	.	transcript_id "MSTRG.21109.1"; gene_id "MSTRG.21109";
scaffold127	Cydia_lncRNA	exon	299619	299628	.	+	.	transcript_id "MSTRG.21109.1"; gene_id "MSTRG.21109";
scaffold127	Cydia_lncRNA	exon	239973	239984	.	+	.	transcript_id "MSTRG.21109.2"; gene_id "MSTRG.21109";
scaffold127	Cydia_lncRNA	exon	278284	278526	.	+	.	transcript_id "MSTRG.21109.2"; gene_id "MSTRG.21109";
scaffold127	Cydia_lncRNA	exon	22390	22400	.	-	.	transcript_id "MSTRG.21062.1"; gene_id "MSTRG.21062";
scaffold127	Cydia_lncRNA	exon	25485	25712	.	-	.	transcript_id "MSTRG.21062.1"; gene_id "MSTRG.21062";
scaffold127	Cydia_lncRNA	exon	358082	358225	.	-	.	transcript_id "MSTRG.21093.1"; gene_id "MSTRG.21093";
scaffold127	Cydia_lncRNA	exon	361027	361118	.	-	.	transcript_id "MSTRG.21093.1"; gene_id "MSTRG.21093";
scaffold1270	Cydia_lncRNA	exon	30120	30151	.	+	.	transcript_id "MSTRG.21141.1"; gene_id "MSTRG.21141";
scaffold1270	Cydia_lncRNA	exon	30631	31238	.	+	.	transcript_id "MSTRG.21141.1"; gene_id "MSTRG.21141";
scaffold1270	Cydia_lncRNA	exon	33958	34120	.	+	.	transcript_id "MSTRG.21141.1"; gene_id "MSTRG.21141";
scaffold1271	Cydia_lncRNA	exon	3202	3976	.	-	.	transcript_id "MSTRG.21145.1"; gene_id "MSTRG.21145";
scaffold1271	Cydia_lncRNA	exon	4715	4930	.	-	.	transcript_id "MSTRG.21145.1"; gene_id "MSTRG.21145";
scaffold1278	Cydia_lncRNA	exon	13792	13865	.	+	.	transcript_id "MSTRG.21190.1"; gene_id "MSTRG.21190";
scaffold1278	Cydia_lncRNA	exon	16093	16193	.	+	.	transcript_id "MSTRG.21190.1"; gene_id "MSTRG.21190";
scaffold1278	Cydia_lncRNA	exon	16323	16523	.	+	.	transcript_id "MSTRG.21190.1"; gene_id "MSTRG.21190";
scaffold128	Cydia_lncRNA	exon	249661	249932	.	+	.	transcript_id "MSTRG.21257.1"; gene_id "MSTRG.21257";
scaffold128	Cydia_lncRNA	exon	249944	249995	.	+	.	transcript_id "MSTRG.21257.1"; gene_id "MSTRG.21257";
scaffold128	Cydia_lncRNA	exon	117390	117605	.	-	.	transcript_id "MSTRG.21230.1"; gene_id "MSTRG.21230";
scaffold128	Cydia_lncRNA	exon	119019	119221	.	-	.	transcript_id "MSTRG.21230.1"; gene_id "MSTRG.21230";
scaffold128	Cydia_lncRNA	exon	119726	119809	.	-	.	transcript_id "MSTRG.21230.1"; gene_id "MSTRG.21230";
scaffold128	Cydia_lncRNA	exon	120049	120174	.	-	.	transcript_id "MSTRG.21230.1"; gene_id "MSTRG.21230";
scaffold128	Cydia_lncRNA	exon	120523	120650	.	-	.	transcript_id "MSTRG.21230.1"; gene_id "MSTRG.21230";
scaffold128	Cydia_lncRNA	exon	121019	121149	.	-	.	transcript_id "MSTRG.21230.1"; gene_id "MSTRG.21230";
scaffold128	Cydia_lncRNA	exon	121576	122061	.	-	.	transcript_id "MSTRG.21230.1"; gene_id "MSTRG.21230";
scaffold128	Cydia_lncRNA	exon	284368	284547	.	-	.	transcript_id "MSTRG.21260.1"; gene_id "MSTRG.21260";
scaffold128	Cydia_lncRNA	exon	285239	285366	.	-	.	transcript_id "MSTRG.21260.1"; gene_id "MSTRG.21260";
scaffold1281	Cydia_lncRNA	exon	34883	35377	.	+	.	transcript_id "MSTRG.21306.2"; gene_id "MSTRG.21306";
scaffold1281	Cydia_lncRNA	exon	35624	36081	.	+	.	transcript_id "MSTRG.21306.2"; gene_id "MSTRG.21306";
scaffold1282	Cydia_lncRNA	exon	31147	31267	.	+	.	transcript_id "MSTRG.21317.1"; gene_id "MSTRG.21317";
scaffold1282	Cydia_lncRNA	exon	31698	31957	.	+	.	transcript_id "MSTRG.21317.1"; gene_id "MSTRG.21317";
scaffold1286	Cydia_lncRNA	exon	9002	9014	.	-	.	transcript_id "MSTRG.21378.1"; gene_id "MSTRG.21378";
scaffold1286	Cydia_lncRNA	exon	11856	12018	.	-	.	transcript_id "MSTRG.21378.1"; gene_id "MSTRG.21378";
scaffold1286	Cydia_lncRNA	exon	12618	12773	.	-	.	transcript_id "MSTRG.21378.1"; gene_id "MSTRG.21378";
scaffold1289	Cydia_lncRNA	exon	23910	23973	.	-	.	transcript_id "MSTRG.21368.2"; gene_id "MSTRG.21368";
scaffold1289	Cydia_lncRNA	exon	24336	24442	.	-	.	transcript_id "MSTRG.21368.2"; gene_id "MSTRG.21368";
scaffold1289	Cydia_lncRNA	exon	25204	25304	.	-	.	transcript_id "MSTRG.21368.2"; gene_id "MSTRG.21368";
scaffold129	Cydia_lncRNA	exon	10024	10035	.	+	.	transcript_id "MSTRG.21400.1"; gene_id "MSTRG.21400";
scaffold129	Cydia_lncRNA	exon	36510	38295	.	+	.	transcript_id "MSTRG.21400.1"; gene_id "MSTRG.21400";
scaffold1293	Cydia_lncRNA	exon	5590	5767	.	+	.	transcript_id "MSTRG.21486.1"; gene_id "MSTRG.21486";
scaffold1293	Cydia_lncRNA	exon	6624	6740	.	+	.	transcript_id "MSTRG.21486.1"; gene_id "MSTRG.21486";
scaffold1293	Cydia_lncRNA	exon	22112	22229	.	+	.	transcript_id "MSTRG.21486.1"; gene_id "MSTRG.21486";
scaffold1293	Cydia_lncRNA	exon	6603	8096	.	-	.	transcript_id "MSTRG.21487.1"; gene_id "MSTRG.21487";
scaffold1293	Cydia_lncRNA	exon	32834	33341	.	-	.	transcript_id "MSTRG.21487.1"; gene_id "MSTRG.21487";
scaffold1294	Cydia_lncRNA	exon	27137	27161	.	+	.	transcript_id "MSTRG.21480.1"; gene_id "MSTRG.21480";
scaffold1294	Cydia_lncRNA	exon	27360	27561	.	+	.	transcript_id "MSTRG.21480.1"; gene_id "MSTRG.21480";
scaffold1296	Cydia_lncRNA	exon	23702	24332	.	-	.	transcript_id "MSTRG.21517.5"; gene_id "MSTRG.21517";
scaffold1296	Cydia_lncRNA	exon	24457	24836	.	-	.	transcript_id "MSTRG.21517.5"; gene_id "MSTRG.21517";
scaffold13	Cydia_lncRNA	exon	110672	110795	.	+	.	transcript_id "MSTRG.21576.1"; gene_id "MSTRG.21576";
scaffold13	Cydia_lncRNA	exon	113516	113648	.	+	.	transcript_id "MSTRG.21576.1"; gene_id "MSTRG.21576";
scaffold13	Cydia_lncRNA	exon	131090	131220	.	+	.	transcript_id "MSTRG.21580.1"; gene_id "MSTRG.21580";
scaffold13	Cydia_lncRNA	exon	139459	139479	.	+	.	transcript_id "MSTRG.21580.1"; gene_id "MSTRG.21580";
scaffold13	Cydia_lncRNA	exon	139764	139840	.	+	.	transcript_id "MSTRG.21580.1"; gene_id "MSTRG.21580";
scaffold13	Cydia_lncRNA	exon	264824	265003	.	+	.	transcript_id "MSTRG.21609.1"; gene_id "MSTRG.21609";
scaffold13	Cydia_lncRNA	exon	273051	273182	.	+	.	transcript_id "MSTRG.21609.1"; gene_id "MSTRG.21609";
scaffold13	Cydia_lncRNA	exon	392478	392630	.	+	.	transcript_id "MSTRG.21637.2"; gene_id "MSTRG.21637";
scaffold13	Cydia_lncRNA	exon	408614	408793	.	+	.	transcript_id "MSTRG.21637.2"; gene_id "MSTRG.21637";
scaffold13	Cydia_lncRNA	exon	555782	555839	.	+	.	transcript_id "MSTRG.21689.1"; gene_id "MSTRG.21689";
scaffold13	Cydia_lncRNA	exon	598222	598377	.	+	.	transcript_id "MSTRG.21689.1"; gene_id "MSTRG.21689";
scaffold13	Cydia_lncRNA	exon	582477	582663	.	+	.	transcript_id "MSTRG.21698.1"; gene_id "MSTRG.21698";
scaffold13	Cydia_lncRNA	exon	589597	589609	.	+	.	transcript_id "MSTRG.21698.1"; gene_id "MSTRG.21698";
scaffold13	Cydia_lncRNA	exon	589880	590147	.	+	.	transcript_id "MSTRG.21703.1"; gene_id "MSTRG.21703";
scaffold13	Cydia_lncRNA	exon	597938	598066	.	+	.	transcript_id "MSTRG.21703.1"; gene_id "MSTRG.21703";
scaffold13	Cydia_lncRNA	exon	1269848	1269873	.	+	.	transcript_id "MSTRG.21802.1"; gene_id "MSTRG.21802";
scaffold13	Cydia_lncRNA	exon	1270215	1270630	.	+	.	transcript_id "MSTRG.21802.1"; gene_id "MSTRG.21802";
scaffold13	Cydia_lncRNA	exon	1501433	1501442	.	+	.	transcript_id "MSTRG.21980.1"; gene_id "MSTRG.21980";
scaffold13	Cydia_lncRNA	exon	1541753	1542036	.	+	.	transcript_id "MSTRG.21980.1"; gene_id "MSTRG.21980";
scaffold13	Cydia_lncRNA	exon	1653917	1654159	.	+	.	transcript_id "MSTRG.22017.1"; gene_id "MSTRG.22017";
scaffold13	Cydia_lncRNA	exon	1654376	1654475	.	+	.	transcript_id "MSTRG.22017.1"; gene_id "MSTRG.22017";
scaffold13	Cydia_lncRNA	exon	1782725	1782841	.	+	.	transcript_id "MSTRG.22031.1"; gene_id "MSTRG.22031";
scaffold13	Cydia_lncRNA	exon	1783520	1783607	.	+	.	transcript_id "MSTRG.22031.1"; gene_id "MSTRG.22031";
[truncated: 17,992 more rows]

## Sheet: ilncRNA
Table S2. Genomic annotation of lncRNAs identified in the codling moth
Scaffold	Source	Feature	Start	End	Score	Strand	Frame	ID
scaffold1	Cydia_lncRNA	exon	4045246	4045305	.	+	.	transcript_id "MSTRG.971.1"; gene_id "MSTRG.971";
scaffold1	Cydia_lncRNA	exon	4045661	4046025	.	+	.	transcript_id "MSTRG.971.1"; gene_id "MSTRG.971";
scaffold1	Cydia_lncRNA	exon	6106773	6106967	.	+	.	transcript_id "MSTRG.1371.1"; gene_id "MSTRG.1371";
scaffold1	Cydia_lncRNA	exon	6106977	6107116	.	+	.	transcript_id "MSTRG.1371.1"; gene_id "MSTRG.1371";
scaffold1	Cydia_lncRNA	exon	6135384	6135614	.	+	.	transcript_id "MSTRG.1378.1"; gene_id "MSTRG.1378";
scaffold1	Cydia_lncRNA	exon	6135634	6135645	.	+	.	transcript_id "MSTRG.1378.1"; gene_id "MSTRG.1378";
scaffold1	Cydia_lncRNA	exon	16978933	16979023	.	+	.	transcript_id "MSTRG.3300.1"; gene_id "MSTRG.3300";
scaffold1	Cydia_lncRNA	exon	16979286	16979412	.	+	.	transcript_id "MSTRG.3300.1"; gene_id "MSTRG.3300";
scaffold1	Cydia_lncRNA	exon	19858644	19858764	.	+	.	transcript_id "MSTRG.3514.1"; gene_id "MSTRG.3514";
scaffold1	Cydia_lncRNA	exon	19860618	19860804	.	+	.	transcript_id "MSTRG.3514.1"; gene_id "MSTRG.3514";
scaffold1	Cydia_lncRNA	exon	23973674	23973865	.	+	.	transcript_id "MSTRG.4022.1"; gene_id "MSTRG.4022";
scaffold1	Cydia_lncRNA	exon	23974298	23974674	.	+	.	transcript_id "MSTRG.4022.1"; gene_id "MSTRG.4022";
scaffold1	Cydia_lncRNA	exon	27439505	27439700	.	+	.	transcript_id "MSTRG.4753.2"; gene_id "MSTRG.4753";
scaffold1	Cydia_lncRNA	exon	27440072	27440175	.	+	.	transcript_id "MSTRG.4753.2"; gene_id "MSTRG.4753";
scaffold1	Cydia_lncRNA	exon	32967896	32968915	.	+	.	transcript_id "MSTRG.5957.2"; gene_id "MSTRG.5957";
scaffold1	Cydia_lncRNA	exon	32969005	32969491	.	+	.	transcript_id "MSTRG.5957.2"; gene_id "MSTRG.5957";
scaffold1	Cydia_lncRNA	exon	6009296	6010074	.	-	.	transcript_id "MSTRG.1349.2"; gene_id "MSTRG.1349";
scaffold1	Cydia_lncRNA	exon	6010396	6011148	.	-	.	transcript_id "MSTRG.1349.2"; gene_id "MSTRG.1349";
scaffold1	Cydia_lncRNA	exon	8770881	8770955	.	-	.	transcript_id "MSTRG.1722.1"; gene_id "MSTRG.1722";
scaffold1	Cydia_lncRNA	exon	8772002	8772167	.	-	.	transcript_id "MSTRG.1722.1"; gene_id "MSTRG.1722";
scaffold1	Cydia_lncRNA	exon	14749753	14749861	.	-	.	transcript_id "MSTRG.3096.2"; gene_id "MSTRG.3096";
scaffold1	Cydia_lncRNA	exon	14750121	14750307	.	-	.	transcript_id "MSTRG.3096.2"; gene_id "MSTRG.3096";
scaffold1	Cydia_lncRNA	exon	17185371	17185479	.	-	.	transcript_id "MSTRG.3288.1"; gene_id "MSTRG.3288";
scaffold1	Cydia_lncRNA	exon	17186674	17186778	.	-	.	transcript_id "MSTRG.3288.1"; gene_id "MSTRG.3288";
scaffold1	Cydia_lncRNA	exon	22905161	22905346	.	-	.	transcript_id "MSTRG.3779.1"; gene_id "MSTRG.3779";
scaffold1	Cydia_lncRNA	exon	22905413	22905674	.	-	.	transcript_id "MSTRG.3779.1"; gene_id "MSTRG.3779";
scaffold1	Cydia_lncRNA	exon	27439634	27439704	.	-	.	transcript_id "MSTRG.4754.1"; gene_id "MSTRG.4754";
scaffold1	Cydia_lncRNA	exon	27440076	27440207	.	-	.	transcript_id "MSTRG.4754.1"; gene_id "MSTRG.4754";
scaffold1	Cydia_lncRNA	exon	27738837	27739006	.	-	.	transcript_id "MSTRG.4665.1"; gene_id "MSTRG.4665";
scaffold1	Cydia_lncRNA	exon	27739805	27740042	.	-	.	transcript_id "MSTRG.4665.1"; gene_id "MSTRG.4665";
scaffold1	Cydia_lncRNA	exon	27743910	27743957	.	-	.	transcript_id "MSTRG.4666.1"; gene_id "MSTRG.4666";
scaffold1	Cydia_lncRNA	exon	27743967	27744211	.	-	.	transcript_id "MSTRG.4666.1"; gene_id "MSTRG.4666";
scaffold1	Cydia_lncRNA	exon	29814926	29815068	.	-	.	transcript_id "MSTRG.5269.1"; gene_id "MSTRG.5269";
scaffold1	Cydia_lncRNA	exon	29815290	29815446	.	-	.	transcript_id "MSTRG.5269.1"; gene_id "MSTRG.5269";
scaffold1	Cydia_lncRNA	exon	29815888	29816953	.	-	.	transcript_id "MSTRG.5269.1"; gene_id "MSTRG.5269";
scaffold1	Cydia_lncRNA	exon	29823538	29823750	.	-	.	transcript_id "MSTRG.5272.1"; gene_id "MSTRG.5272";
scaffold1	Cydia_lncRNA	exon	29826649	29826934	.	-	.	transcript_id "MSTRG.5272.1"; gene_id "MSTRG.5272";
scaffold1	Cydia_lncRNA	exon	32366492	32366652	.	-	.	transcript_id "MSTRG.6381.1"; gene_id "MSTRG.6381";
scaffold1	Cydia_lncRNA	exon	32367052	32367185	.	-	.	transcript_id "MSTRG.6381.1"; gene_id "MSTRG.6381";
scaffold10	Cydia_lncRNA	exon	12231	12306	.	+	.	transcript_id "MSTRG.6299.1"; gene_id "MSTRG.6299";
scaffold10	Cydia_lncRNA	exon	14804	15012	.	+	.	transcript_id "MSTRG.6299.1"; gene_id "MSTRG.6299";
scaffold10	Cydia_lncRNA	exon	9286675	9286783	.	+	.	transcript_id "MSTRG.8476.1"; gene_id "MSTRG.8476";
scaffold10	Cydia_lncRNA	exon	9288305	9288434	.	+	.	transcript_id "MSTRG.8476.1"; gene_id "MSTRG.8476";
scaffold10	Cydia_lncRNA	exon	8565401	8565571	.	-	.	transcript_id "MSTRG.8348.1"; gene_id "MSTRG.8348";
scaffold10	Cydia_lncRNA	exon	8565842	8566041	.	-	.	transcript_id "MSTRG.8348.1"; gene_id "MSTRG.8348";
scaffold10	Cydia_lncRNA	exon	8573158	8573359	.	-	.	transcript_id "MSTRG.8350.1"; gene_id "MSTRG.8350";
scaffold10	Cydia_lncRNA	exon	8574135	8574528	.	-	.	transcript_id "MSTRG.8350.1"; gene_id "MSTRG.8350";
scaffold10	Cydia_lncRNA	exon	11976746	11976878	.	-	.	transcript_id "MSTRG.8932.1"; gene_id "MSTRG.8932";
scaffold10	Cydia_lncRNA	exon	11977158	11977371	.	-	.	transcript_id "MSTRG.8932.1"; gene_id "MSTRG.8932";
scaffold1019	Cydia_lncRNA	exon	37027	37184	.	-	.	transcript_id "MSTRG.10429.1"; gene_id "MSTRG.10429";
scaffold1019	Cydia_lncRNA	exon	37962	38049	.	-	.	transcript_id "MSTRG.10429.1"; gene_id "MSTRG.10429";
scaffold11	Cydia_lncRNA	exon	803144	803156	.	+	.	transcript_id "MSTRG.12460.1"; gene_id "MSTRG.12460";
scaffold11	Cydia_lncRNA	exon	803237	803646	.	+	.	transcript_id "MSTRG.12460.1"; gene_id "MSTRG.12460";
scaffold11	Cydia_lncRNA	exon	223516	223565	.	-	.	transcript_id "MSTRG.12211.1"; gene_id "MSTRG.12211";
scaffold11	Cydia_lncRNA	exon	223578	223776	.	-	.	transcript_id "MSTRG.12211.1"; gene_id "MSTRG.12211";
scaffold11	Cydia_lncRNA	exon	755087	755265	.	-	.	transcript_id "MSTRG.12448.3"; gene_id "MSTRG.12448";
scaffold11	Cydia_lncRNA	exon	755319	755563	.	-	.	transcript_id "MSTRG.12448.3"; gene_id "MSTRG.12448";
scaffold11	Cydia_lncRNA	exon	8598872	8599177	.	-	.	transcript_id "MSTRG.13659.1"; gene_id "MSTRG.13659";
scaffold11	Cydia_lncRNA	exon	8599516	8599954	.	-	.	transcript_id "MSTRG.13659.1"; gene_id "MSTRG.13659";
scaffold11	Cydia_lncRNA	exon	10568496	10568540	.	-	.	transcript_id "MSTRG.14114.1"; gene_id "MSTRG.14114";
scaffold11	Cydia_lncRNA	exon	10568778	10569049	.	-	.	transcript_id "MSTRG.14114.1"; gene_id "MSTRG.14114";
scaffold1124	Cydia_lncRNA	exon	11165	11287	.	-	.	transcript_id "MSTRG.15435.1"; gene_id "MSTRG.15435";
scaffold1124	Cydia_lncRNA	exon	11672	11779	.	-	.	transcript_id "MSTRG.15435.1"; gene_id "MSTRG.15435";
scaffold1124	Cydia_lncRNA	exon	13278	13426	.	-	.	transcript_id "MSTRG.15435.1"; gene_id "MSTRG.15435";
scaffold1124	Cydia_lncRNA	exon	13774	13867	.	-	.	transcript_id "MSTRG.15435.1"; gene_id "MSTRG.15435";
scaffold1195	Cydia_lncRNA	exon	10212	10276	.	+	.	transcript_id "MSTRG.16658.1"; gene_id "MSTRG.16658";
scaffold1195	Cydia_lncRNA	exon	10543	10681	.	+	.	transcript_id "MSTRG.16658.1"; gene_id "MSTRG.16658";
scaffold12	Cydia_lncRNA	exon	2029513	2029613	.	-	.	transcript_id "MSTRG.18114.1"; gene_id "MSTRG.18114";
scaffold12	Cydia_lncRNA	exon	2029907	2030014	.	-	.	transcript_id "MSTRG.18114.1"; gene_id "MSTRG.18114";
scaffold12	Cydia_lncRNA	exon	5563046	5563132	.	-	.	transcript_id "MSTRG.17416.1"; gene_id "MSTRG.17416";
scaffold12	Cydia_lncRNA	exon	5563398	5563544	.	-	.	transcript_id "MSTRG.17416.1"; gene_id "MSTRG.17416";
scaffold12	Cydia_lncRNA	exon	7650550	7650712	.	-	.	transcript_id "MSTRG.18228.7"; gene_id "MSTRG.18228";
scaffold12	Cydia_lncRNA	exon	7650936	7651169	.	-	.	transcript_id "MSTRG.18228.7"; gene_id "MSTRG.18228";
scaffold12	Cydia_lncRNA	exon	9426685	9426708	.	-	.	transcript_id "MSTRG.18276.4"; gene_id "MSTRG.18276";
scaffold12	Cydia_lncRNA	exon	9426845	9427086	.	-	.	transcript_id "MSTRG.18276.4"; gene_id "MSTRG.18276";
scaffold12	Cydia_lncRNA	exon	9886002	9886250	.	-	.	transcript_id "MSTRG.18603.1"; gene_id "MSTRG.18603";
scaffold12	Cydia_lncRNA	exon	9886538	9886797	.	-	.	transcript_id "MSTRG.18603.1"; gene_id "MSTRG.18603";
scaffold12	Cydia_lncRNA	exon	10923945	10924308	.	-	.	transcript_id "MSTRG.19816.1"; gene_id "MSTRG.19816";
scaffold12	Cydia_lncRNA	exon	10927543	10927592	.	-	.	transcript_id "MSTRG.19816.1"; gene_id "MSTRG.19816";
scaffold120	Cydia_lncRNA	exon	17726	18004	.	+	.	transcript_id "MSTRG.19321.1"; gene_id "MSTRG.19321";
scaffold120	Cydia_lncRNA	exon	18236	18576	.	+	.	transcript_id "MSTRG.19321.1"; gene_id "MSTRG.19321";
scaffold120	Cydia_lncRNA	exon	368404	368549	.	+	.	transcript_id "MSTRG.19909.1"; gene_id "MSTRG.19909";
scaffold120	Cydia_lncRNA	exon	369665	369724	.	+	.	transcript_id "MSTRG.19909.1"; gene_id "MSTRG.19909";
scaffold124	Cydia_lncRNA	exon	362259	362467	.	+	.	transcript_id "MSTRG.20658.1"; gene_id "MSTRG.20658";
scaffold124	Cydia_lncRNA	exon	362767	362981	.	+	.	transcript_id "MSTRG.20658.1"; gene_id "MSTRG.20658";
scaffold124	Cydia_lncRNA	exon	363057	363530	.	+	.	transcript_id "MSTRG.20659.1"; gene_id "MSTRG.20659";
scaffold124	Cydia_lncRNA	exon	363890	363906	.	+	.	transcript_id "MSTRG.20659.1"; gene_id "MSTRG.20659";
scaffold1262	Cydia_lncRNA	exon	19052	19194	.	-	.	transcript_id "MSTRG.20987.1"; gene_id "MSTRG.20987";
scaffold1262	Cydia_lncRNA	exon	19226	19312	.	-	.	transcript_id "MSTRG.20987.1"; gene_id "MSTRG.20987";
scaffold13	Cydia_lncRNA	exon	1593085	1593318	.	+	.	transcript_id "MSTRG.21995.1"; gene_id "MSTRG.21995";
scaffold13	Cydia_lncRNA	exon	1593883	1594018	.	+	.	transcript_id "MSTRG.21995.1"; gene_id "MSTRG.21995";
scaffold13	Cydia_lncRNA	exon	5797637	5798614	.	+	.	transcript_id "MSTRG.22464.1"; gene_id "MSTRG.22464";
scaffold13	Cydia_lncRNA	exon	5798642	5799059	.	+	.	transcript_id "MSTRG.22464.1"; gene_id "MSTRG.22464";
scaffold13	Cydia_lncRNA	exon	11668416	11668478	.	+	.	transcript_id "MSTRG.23924.1"; gene_id "MSTRG.23924";
scaffold13	Cydia_lncRNA	exon	11669194	11669337	.	+	.	transcript_id "MSTRG.23924.1"; gene_id "MSTRG.23924";
scaffold13	Cydia_lncRNA	exon	12700303	12700471	.	+	.	transcript_id "MSTRG.23858.1"; gene_id "MSTRG.23858";
scaffold13	Cydia_lncRNA	exon	12700968	12701104	.	+	.	transcript_id "MSTRG.23858.1"; gene_id "MSTRG.23858";
scaffold134	Cydia_lncRNA	exon	255895	256088	.	+	.	transcript_id "MSTRG.25073.1"; gene_id "MSTRG.25073";
scaffold134	Cydia_lncRNA	exon	256658	256731	.	+	.	transcript_id "MSTRG.25073.1"; gene_id "MSTRG.25073";
scaffold134	Cydia_lncRNA	exon	276440	276504	.	+	.	transcript_id "MSTRG.25078.1"; gene_id "MSTRG.25078";
scaffold134	Cydia_lncRNA	exon	276600	276787	.	+	.	transcript_id "MSTRG.25078.1"; gene_id "MSTRG.25078";
scaffold134	Cydia_lncRNA	exon	276412	276503	.	-	.	transcript_id "MSTRG.25077.1"; gene_id "MSTRG.25077";
scaffold134	Cydia_lncRNA	exon	276599	276722	.	-	.	transcript_id "MSTRG.25077.1"; gene_id "MSTRG.25077";
scaffold139	Cydia_lncRNA	exon	33271	33534	.	+	.	transcript_id "MSTRG.25711.1"; gene_id "MSTRG.25711";
scaffold139	Cydia_lncRNA	exon	33808	33924	.	+	.	transcript_id "MSTRG.25711.1"; gene_id "MSTRG.25711";
scaffold14	Cydia_lncRNA	exon	729853	729992	.	+	.	transcript_id "MSTRG.26041.1"; gene_id "MSTRG.26041";
scaffold14	Cydia_lncRNA	exon	730294	730437	.	+	.	transcript_id "MSTRG.26041.1"; gene_id "MSTRG.26041";
scaffold14	Cydia_lncRNA	exon	12056690	12056803	.	-	.	transcript_id "MSTRG.28321.6"; gene_id "MSTRG.28321";
scaffold14	Cydia_lncRNA	exon	12056813	12056910	.	-	.	transcript_id "MSTRG.28321.6"; gene_id "MSTRG.28321";
scaffold1427	Cydia_lncRNA	exon	21797	21883	.	-	.	transcript_id "MSTRG.28640.1"; gene_id "MSTRG.28640";
scaffold1427	Cydia_lncRNA	exon	21987	22173	.	-	.	transcript_id "MSTRG.28640.1"; gene_id "MSTRG.28640";
scaffold15	Cydia_lncRNA	exon	3955461	3955554	.	+	.	transcript_id "MSTRG.30500.1"; gene_id "MSTRG.30500";
scaffold15	Cydia_lncRNA	exon	3955608	3955726	.	+	.	transcript_id "MSTRG.30500.1"; gene_id "MSTRG.30500";
scaffold15	Cydia_lncRNA	exon	4341093	4341157	.	+	.	transcript_id "MSTRG.30571.1"; gene_id "MSTRG.30571";
scaffold15	Cydia_lncRNA	exon	4341256	4341555	.	+	.	transcript_id "MSTRG.30571.1"; gene_id "MSTRG.30571";
scaffold15	Cydia_lncRNA	exon	13218982	13219175	.	+	.	transcript_id "MSTRG.31783.1"; gene_id "MSTRG.31783";
scaffold15	Cydia_lncRNA	exon	13219316	13219350	.	+	.	transcript_id "MSTRG.31783.1"; gene_id "MSTRG.31783";
scaffold15	Cydia_lncRNA	exon	3425491	3425553	.	-	.	transcript_id "MSTRG.31078.1"; gene_id "MSTRG.31078";
scaffold15	Cydia_lncRNA	exon	3425581	3425723	.	-	.	transcript_id "MSTRG.31078.1"; gene_id "MSTRG.31078";
scaffold15	Cydia_lncRNA	exon	9398080	9398369	.	-	.	transcript_id "MSTRG.32363.1"; gene_id "MSTRG.32363";
scaffold15	Cydia_lncRNA	exon	9398502	9398877	.	-	.	transcript_id "MSTRG.32363.1"; gene_id "MSTRG.32363";
scaffold15	Cydia_lncRNA	exon	10063307	10063360	.	-	.	transcript_id "MSTRG.32609.1"; gene_id "MSTRG.32609";
scaffold15	Cydia_lncRNA	exon	10063372	10063603	.	-	.	transcript_id "MSTRG.32609.1"; gene_id "MSTRG.32609";
scaffold15	Cydia_lncRNA	exon	10539613	10539647	.	-	.	transcript_id "MSTRG.32687.1"; gene_id "MSTRG.32687";
scaffold15	Cydia_lncRNA	exon	10539781	10540042	.	-	.	transcript_id "MSTRG.32687.1"; gene_id "MSTRG.32687";
scaffold157	Cydia_lncRNA	exon	71330	71443	.	+	.	transcript_id "MSTRG.33370.1"; gene_id "MSTRG.33370";
scaffold157	Cydia_lncRNA	exon	71498	71584	.	+	.	transcript_id "MSTRG.33370.1"; gene_id "MSTRG.33370";
scaffold157	Cydia_lncRNA	exon	71100	71185	.	-	.	transcript_id "MSTRG.33369.2"; gene_id "MSTRG.33369";
scaffold157	Cydia_lncRNA	exon	71474	71588	.	-	.	transcript_id "MSTRG.33369.2"; gene_id "MSTRG.33369";
scaffold157	Cydia_lncRNA	exon	72308	72426	.	-	.	transcript_id "MSTRG.33369.2"; gene_id "MSTRG.33369";
scaffold157	Cydia_lncRNA	exon	72813	72909	.	-	.	transcript_id "MSTRG.33369.2"; gene_id "MSTRG.33369";
scaffold157	Cydia_lncRNA	exon	75985	76170	.	-	.	transcript_id "MSTRG.33372.3"; gene_id "MSTRG.33372";
scaffold157	Cydia_lncRNA	exon	78190	78252	.	-	.	transcript_id "MSTRG.33372.3"; gene_id "MSTRG.33372";
scaffold157	Cydia_lncRNA	exon	79406	79440	.	-	.	transcript_id "MSTRG.33372.3"; gene_id "MSTRG.33372";
scaffold158	Cydia_lncRNA	exon	222418	222447	.	+	.	transcript_id "MSTRG.33499.6"; gene_id "MSTRG.33499";
scaffold158	Cydia_lncRNA	exon	222696	222889	.	+	.	transcript_id "MSTRG.33499.6"; gene_id "MSTRG.33499";
scaffold158	Cydia_lncRNA	exon	222399	222452	.	-	.	transcript_id "MSTRG.33506.2"; gene_id "MSTRG.33506";
scaffold158	Cydia_lncRNA	exon	222785	223331	.	-	.	transcript_id "MSTRG.33506.2"; gene_id "MSTRG.33506";
scaffold16	Cydia_lncRNA	exon	861200	861346	.	+	.	transcript_id "MSTRG.33731.1"; gene_id "MSTRG.33731";
scaffold16	Cydia_lncRNA	exon	862053	862112	.	+	.	transcript_id "MSTRG.33731.1"; gene_id "MSTRG.33731";
scaffold16	Cydia_lncRNA	exon	5354403	5354483	.	+	.	transcript_id "MSTRG.34672.1"; gene_id "MSTRG.34672";
scaffold16	Cydia_lncRNA	exon	5354733	5354851	.	+	.	transcript_id "MSTRG.34672.1"; gene_id "MSTRG.34672";
scaffold16	Cydia_lncRNA	exon	8504181	8504352	.	+	.	transcript_id "MSTRG.35168.1"; gene_id "MSTRG.35168";
scaffold16	Cydia_lncRNA	exon	8507483	8507832	.	+	.	transcript_id "MSTRG.35168.1"; gene_id "MSTRG.35168";
scaffold16	Cydia_lncRNA	exon	8736574	8736835	.	+	.	transcript_id "MSTRG.35499.1"; gene_id "MSTRG.35499";
scaffold16	Cydia_lncRNA	exon	8737064	8737157	.	+	.	transcript_id "MSTRG.35499.1"; gene_id "MSTRG.35499";
scaffold16	Cydia_lncRNA	exon	4628443	4629595	.	-	.	transcript_id "MSTRG.34237.1"; gene_id "MSTRG.34237";
scaffold16	Cydia_lncRNA	exon	4633018	4633094	.	-	.	transcript_id "MSTRG.34237.1"; gene_id "MSTRG.34237";
scaffold16	Cydia_lncRNA	exon	8714630	8714817	.	-	.	transcript_id "MSTRG.35482.10"; gene_id "MSTRG.35482";
scaffold16	Cydia_lncRNA	exon	8715417	8715584	.	-	.	transcript_id "MSTRG.35482.10"; gene_id "MSTRG.35482";
scaffold160	Cydia_lncRNA	exon	103572	103780	.	+	.	transcript_id "MSTRG.35989.1"; gene_id "MSTRG.35989";
scaffold160	Cydia_lncRNA	exon	105080	105183	.	+	.	transcript_id "MSTRG.35989.1"; gene_id "MSTRG.35989";
scaffold17	Cydia_lncRNA	exon	3183846	3183980	.	+	.	transcript_id "MSTRG.37648.2"; gene_id "MSTRG.37648";
scaffold17	Cydia_lncRNA	exon	3184266	3184373	.	+	.	transcript_id "MSTRG.37648.2"; gene_id "MSTRG.37648";
scaffold17	Cydia_lncRNA	exon	3183846	3183980	.	+	.	transcript_id "MSTRG.37648.1"; gene_id "MSTRG.37648";
scaffold17	Cydia_lncRNA	exon	3184552	3184668	.	+	.	transcript_id "MSTRG.37648.1"; gene_id "MSTRG.37648";
scaffold17	Cydia_lncRNA	exon	8280226	8280519	.	+	.	transcript_id "MSTRG.38130.1"; gene_id "MSTRG.38130";
scaffold17	Cydia_lncRNA	exon	8281872	8281901	.	+	.	transcript_id "MSTRG.38130.1"; gene_id "MSTRG.38130";
scaffold17	Cydia_lncRNA	exon	4750906	4750930	.	-	.	transcript_id "MSTRG.37166.4"; gene_id "MSTRG.37166";
scaffold17	Cydia_lncRNA	exon	4751036	4751232	.	-	.	transcript_id "MSTRG.37166.4"; gene_id "MSTRG.37166";
scaffold17	Cydia_lncRNA	exon	4885431	4885496	.	-	.	transcript_id "MSTRG.37230.1"; gene_id "MSTRG.37230";
scaffold17	Cydia_lncRNA	exon	4885744	4885896	.	-	.	transcript_id "MSTRG.37230.1"; gene_id "MSTRG.37230";
scaffold17	Cydia_lncRNA	exon	11741923	11742098	.	-	.	transcript_id "MSTRG.39032.1"; gene_id "MSTRG.39032";
scaffold17	Cydia_lncRNA	exon	11742111	11742317	.	-	.	transcript_id "MSTRG.39032.1"; gene_id "MSTRG.39032";
scaffold170	Cydia_lncRNA	exon	61430	61549	.	+	.	transcript_id "MSTRG.38838.2"; gene_id "MSTRG.38838";
scaffold170	Cydia_lncRNA	exon	61603	61855	.	+	.	transcript_id "MSTRG.38838.2"; gene_id "MSTRG.38838";
scaffold173	Cydia_lncRNA	exon	192166	192225	.	+	.	transcript_id "MSTRG.39245.1"; gene_id "MSTRG.39245";
scaffold173	Cydia_lncRNA	exon	193302	193463	.	+	.	transcript_id "MSTRG.39245.1"; gene_id "MSTRG.39245";
scaffold18	Cydia_lncRNA	exon	1094800	1094920	.	-	.	transcript_id "MSTRG.39851.1"; gene_id "MSTRG.39851";
scaffold18	Cydia_lncRNA	exon	1095359	1095492	.	-	.	transcript_id "MSTRG.39851.1"; gene_id "MSTRG.39851";
scaffold18	Cydia_lncRNA	exon	8078776	8078901	.	-	.	transcript_id "MSTRG.40913.1"; gene_id "MSTRG.40913";
scaffold18	Cydia_lncRNA	exon	8079104	8079277	.	-	.	transcript_id "MSTRG.40913.1"; gene_id "MSTRG.40913";
scaffold188	Cydia_lncRNA	exon	9077	9199	.	-	.	transcript_id "MSTRG.41379.1"; gene_id "MSTRG.41379";
scaffold188	Cydia_lncRNA	exon	9392	9526	.	-	.	transcript_id "MSTRG.41379.1"; gene_id "MSTRG.41379";
scaffold19	Cydia_lncRNA	exon	3764812	3764885	.	+	.	transcript_id "MSTRG.41752.1"; gene_id "MSTRG.41752";
scaffold19	Cydia_lncRNA	exon	3765144	3765278	.	+	.	transcript_id "MSTRG.41752.1"; gene_id "MSTRG.41752";
scaffold19	Cydia_lncRNA	exon	5159767	5159842	.	+	.	transcript_id "MSTRG.42113.1"; gene_id "MSTRG.42113";
scaffold19	Cydia_lncRNA	exon	5160191	5160392	.	+	.	transcript_id "MSTRG.42113.1"; gene_id "MSTRG.42113";
scaffold2	Cydia_lncRNA	exon	6633764	6633792	.	+	.	transcript_id "MSTRG.45152.1"; gene_id "MSTRG.45152";
scaffold2	Cydia_lncRNA	exon	6634209	6634408	.	+	.	transcript_id "MSTRG.45152.1"; gene_id "MSTRG.45152";
scaffold2	Cydia_lncRNA	exon	21792026	21792522	.	+	.	transcript_id "MSTRG.48181.4"; gene_id "MSTRG.48181";
scaffold2	Cydia_lncRNA	exon	21792735	21792949	.	+	.	transcript_id "MSTRG.48181.4"; gene_id "MSTRG.48181";
scaffold2	Cydia_lncRNA	exon	21869054	21869100	.	+	.	transcript_id "MSTRG.48191.1"; gene_id "MSTRG.48191";
scaffold2	Cydia_lncRNA	exon	21872331	21873058	.	+	.	transcript_id "MSTRG.48191.1"; gene_id "MSTRG.48191";
scaffold2	Cydia_lncRNA	exon	21869339	21869394	.	+	.	transcript_id "MSTRG.48191.2"; gene_id "MSTRG.48191";
scaffold2	Cydia_lncRNA	exon	21872194	21872392	.	+	.	transcript_id "MSTRG.48191.2"; gene_id "MSTRG.48191";
scaffold2	Cydia_lncRNA	exon	22180891	22181061	.	+	.	transcript_id "MSTRG.48129.1"; gene_id "MSTRG.48129";
scaffold2	Cydia_lncRNA	exon	22181636	22181672	.	+	.	transcript_id "MSTRG.48129.1"; gene_id "MSTRG.48129";
scaffold2	Cydia_lncRNA	exon	22675258	22675300	.	+	.	transcript_id "MSTRG.48378.1"; gene_id "MSTRG.48378";
scaffold2	Cydia_lncRNA	exon	22677437	22677701	.	+	.	transcript_id "MSTRG.48378.1"; gene_id "MSTRG.48378";
scaffold2	Cydia_lncRNA	exon	22676852	22676869	.	+	.	transcript_id "MSTRG.48378.2"; gene_id "MSTRG.48378";
scaffold2	Cydia_lncRNA	exon	22677437	22677701	.	+	.	transcript_id "MSTRG.48378.2"; gene_id "MSTRG.48378";
scaffold2	Cydia_lncRNA	exon	25376761	25376953	.	+	.	transcript_id "MSTRG.48779.1"; gene_id "MSTRG.48779";
scaffold2	Cydia_lncRNA	exon	25377339	25377399	.	+	.	transcript_id "MSTRG.48779.1"; gene_id "MSTRG.48779";
scaffold2	Cydia_lncRNA	exon	775284	775462	.	-	.	transcript_id "MSTRG.43985.1"; gene_id "MSTRG.43985";
scaffold2	Cydia_lncRNA	exon	775953	775979	.	-	.	transcript_id "MSTRG.43985.1"; gene_id "MSTRG.43985";
scaffold2	Cydia_lncRNA	exon	25070154	25070305	.	-	.	transcript_id "MSTRG.48533.1"; gene_id "MSTRG.48533";
scaffold2	Cydia_lncRNA	exon	25070954	25071029	.	-	.	transcript_id "MSTRG.48533.1"; gene_id "MSTRG.48533";
scaffold20	Cydia_lncRNA	exon	9652191	9652358	.	-	.	transcript_id "MSTRG.50207.3"; gene_id "MSTRG.50207";
scaffold20	Cydia_lncRNA	exon	9653138	9653175	.	-	.	transcript_id "MSTRG.50207.3"; gene_id "MSTRG.50207";
scaffold21	Cydia_lncRNA	exon	3026501	3026876	.	+	.	transcript_id "MSTRG.51627.1"; gene_id "MSTRG.51627";
scaffold21	Cydia_lncRNA	exon	3027143	3027272	.	+	.	transcript_id "MSTRG.51627.1"; gene_id "MSTRG.51627";
scaffold21	Cydia_lncRNA	exon	1937914	1937944	.	-	.	transcript_id "MSTRG.51228.1"; gene_id "MSTRG.51228";
scaffold21	Cydia_lncRNA	exon	1938003	1938178	.	-	.	transcript_id "MSTRG.51228.1"; gene_id "MSTRG.51228";
scaffold21	Cydia_lncRNA	exon	9560280	9560417	.	-	.	transcript_id "MSTRG.53002.1"; gene_id "MSTRG.53002";
scaffold21	Cydia_lncRNA	exon	9560729	9560998	.	-	.	transcript_id "MSTRG.53002.1"; gene_id "MSTRG.53002";
scaffold213	Cydia_lncRNA	exon	143724	143801	.	+	.	transcript_id "MSTRG.52937.2"; gene_id "MSTRG.52937";
scaffold213	Cydia_lncRNA	exon	144051	144336	.	+	.	transcript_id "MSTRG.52937.2"; gene_id "MSTRG.52937";
scaffold215	Cydia_lncRNA	exon	133987	134304	.	-	.	transcript_id "MSTRG.52978.1"; gene_id "MSTRG.52978";
scaffold215	Cydia_lncRNA	exon	134555	134626	.	-	.	transcript_id "MSTRG.52978.1"; gene_id "MSTRG.52978";
scaffold22	Cydia_lncRNA	exon	6660486	6660505	.	+	.	transcript_id "MSTRG.55058.3"; gene_id "MSTRG.55058";
scaffold22	Cydia_lncRNA	exon	6668171	6668565	.	+	.	transcript_id "MSTRG.55058.3"; gene_id "MSTRG.55058";
scaffold22	Cydia_lncRNA	exon	8159278	8159324	.	-	.	transcript_id "MSTRG.54623.1"; gene_id "MSTRG.54623";
scaffold22	Cydia_lncRNA	exon	8159611	8159769	.	-	.	transcript_id "MSTRG.54623.1"; gene_id "MSTRG.54623";
scaffold224	Cydia_lncRNA	exon	55396	55671	.	+	.	transcript_id "MSTRG.55227.1"; gene_id "MSTRG.55227";
scaffold224	Cydia_lncRNA	exon	55817	56012	.	+	.	transcript_id "MSTRG.55227.1"; gene_id "MSTRG.55227";
scaffold228	Cydia_lncRNA	exon	163538	163589	.	+	.	transcript_id "MSTRG.55404.1"; gene_id "MSTRG.55404";
scaffold228	Cydia_lncRNA	exon	163865	164053	.	+	.	transcript_id "MSTRG.55404.1"; gene_id "MSTRG.55404";
scaffold23	Cydia_lncRNA	exon	851506	851602	.	+	.	transcript_id "MSTRG.55601.1"; gene_id "MSTRG.55601";
scaffold23	Cydia_lncRNA	exon	851657	851813	.	+	.	transcript_id "MSTRG.55601.1"; gene_id "MSTRG.55601";
scaffold23	Cydia_lncRNA	exon	4756975	4757156	.	-	.	transcript_id "MSTRG.56259.1"; gene_id "MSTRG.56259";
scaffold23	Cydia_lncRNA	exon	4757846	4757931	.	-	.	transcript_id "MSTRG.56259.1"; gene_id "MSTRG.56259";
scaffold232	Cydia_lncRNA	exon	71120	71256	.	-	.	transcript_id "MSTRG.56871.1"; gene_id "MSTRG.56871";
scaffold232	Cydia_lncRNA	exon	71266	71449	.	-	.	transcript_id "MSTRG.56871.1"; gene_id "MSTRG.56871";
scaffold25	Cydia_lncRNA	exon	1471672	1471923	.	+	.	transcript_id "MSTRG.59356.1"; gene_id "MSTRG.59356";
scaffold25	Cydia_lncRNA	exon	1472193	1472230	.	+	.	transcript_id "MSTRG.59356.1"; gene_id "MSTRG.59356";
scaffold25	Cydia_lncRNA	exon	4347691	4347722	.	+	.	transcript_id "MSTRG.59737.1"; gene_id "MSTRG.59737";
scaffold25	Cydia_lncRNA	exon	4348010	4348292	.	+	.	transcript_id "MSTRG.59737.1"; gene_id "MSTRG.59737";
scaffold25	Cydia_lncRNA	exon	2228711	2229708	.	-	.	transcript_id "MSTRG.60567.3"; gene_id "MSTRG.60567";
scaffold25	Cydia_lncRNA	exon	2230756	2233188	.	-	.	transcript_id "MSTRG.60567.3"; gene_id "MSTRG.60567";
scaffold25	Cydia_lncRNA	exon	6530439	6530578	.	-	.	transcript_id "MSTRG.60450.4"; gene_id "MSTRG.60450";
scaffold25	Cydia_lncRNA	exon	6530852	6530935	.	-	.	transcript_id "MSTRG.60450.4"; gene_id "MSTRG.60450";
scaffold26	Cydia_lncRNA	exon	3977962	3978037	.	+	.	transcript_id "MSTRG.62283.1"; gene_id "MSTRG.62283";
scaffold26	Cydia_lncRNA	exon	3979367	3979573	.	+	.	transcript_id "MSTRG.62283.1"; gene_id "MSTRG.62283";
scaffold26	Cydia_lncRNA	exon	856186	856548	.	-	.	transcript_id "MSTRG.61355.1"; gene_id "MSTRG.61355";
scaffold26	Cydia_lncRNA	exon	856601	856811	.	-	.	transcript_id "MSTRG.61355.1"; gene_id "MSTRG.61355";
scaffold26	Cydia_lncRNA	exon	1933303	1933383	.	-	.	transcript_id "MSTRG.61764.1"; gene_id "MSTRG.61764";
scaffold26	Cydia_lncRNA	exon	1933776	1933991	.	-	.	transcript_id "MSTRG.61764.1"; gene_id "MSTRG.61764";
scaffold26	Cydia_lncRNA	exon	3975571	3975617	.	-	.	transcript_id "MSTRG.62282.1"; gene_id "MSTRG.62282";
scaffold26	Cydia_lncRNA	exon	3988518	3988743	.	-	.	transcript_id "MSTRG.62282.1"; gene_id "MSTRG.62282";
scaffold26	Cydia_lncRNA	exon	6501573	6501725	.	-	.	transcript_id "MSTRG.62161.1"; gene_id "MSTRG.62161";
scaffold26	Cydia_lncRNA	exon	6502051	6502155	.	-	.	transcript_id "MSTRG.62161.1"; gene_id "MSTRG.62161";
scaffold27	Cydia_lncRNA	exon	4368780	4368830	.	+	.	transcript_id "MSTRG.63675.5"; gene_id "MSTRG.63675";
scaffold27	Cydia_lncRNA	exon	4369162	4369602	.	+	.	transcript_id "MSTRG.63675.5"; gene_id "MSTRG.63675";
scaffold27	Cydia_lncRNA	exon	4367150	4367396	.	-	.	transcript_id "MSTRG.63687.1"; gene_id "MSTRG.63687";
scaffold27	Cydia_lncRNA	exon	4369113	4369295	.	-	.	transcript_id "MSTRG.63687.1"; gene_id "MSTRG.63687";
scaffold27	Cydia_lncRNA	exon	4367176	4367396	.	-	.	transcript_id "MSTRG.63687.2"; gene_id "MSTRG.63687";
scaffold27	Cydia_lncRNA	exon	4368782	4368918	.	-	.	transcript_id "MSTRG.63687.2"; gene_id "MSTRG.63687";
scaffold27	Cydia_lncRNA	exon	4368550	4368612	.	-	.	transcript_id "MSTRG.63687.3"; gene_id "MSTRG.63687";
scaffold27	Cydia_lncRNA	exon	4368944	4369229	.	-	.	transcript_id "MSTRG.63687.3"; gene_id "MSTRG.63687";
scaffold271	Cydia_lncRNA	exon	7303	7510	.	-	.	transcript_id "MSTRG.63949.1"; gene_id "MSTRG.63949";
scaffold271	Cydia_lncRNA	exon	7802	7813	.	-	.	transcript_id "MSTRG.63949.1"; gene_id "MSTRG.63949";
scaffold273	Cydia_lncRNA	exon	117112	117426	.	+	.	transcript_id "MSTRG.63992.1"; gene_id "MSTRG.63992";
scaffold273	Cydia_lncRNA	exon	117436	117507	.	+	.	transcript_id "MSTRG.63992.1"; gene_id "MSTRG.63992";
scaffold28	Cydia_lncRNA	exon	5740172	5740387	.	+	.	transcript_id "MSTRG.65320.11"; gene_id "MSTRG.65320";
scaffold28	Cydia_lncRNA	exon	5740554	5740599	.	+	.	transcript_id "MSTRG.65320.11"; gene_id "MSTRG.65320";
scaffold28	Cydia_lncRNA	exon	790186	790398	.	-	.	transcript_id "MSTRG.64531.1"; gene_id "MSTRG.64531";
scaffold28	Cydia_lncRNA	exon	790682	790705	.	-	.	transcript_id "MSTRG.64531.1"; gene_id "MSTRG.64531";
scaffold282	Cydia_lncRNA	exon	66916	66996	.	+	.	transcript_id "MSTRG.65637.2"; gene_id "MSTRG.65637";
scaffold282	Cydia_lncRNA	exon	67244	67376	.	+	.	transcript_id "MSTRG.65637.2"; gene_id "MSTRG.65637";
scaffold282	Cydia_lncRNA	exon	129811	129852	.	+	.	transcript_id "MSTRG.65637.3"; gene_id "MSTRG.65637";
scaffold282	Cydia_lncRNA	exon	129881	130102	.	+	.	transcript_id "MSTRG.65637.3"; gene_id "MSTRG.65637";
scaffold29	Cydia_lncRNA	exon	718806	718881	.	+	.	transcript_id "MSTRG.66125.1"; gene_id "MSTRG.66125";
scaffold29	Cydia_lncRNA	exon	718938	719134	.	+	.	transcript_id "MSTRG.66125.1"; gene_id "MSTRG.66125";
scaffold29	Cydia_lncRNA	exon	3399613	3399738	.	-	.	transcript_id "MSTRG.66451.1"; gene_id "MSTRG.66451";
scaffold29	Cydia_lncRNA	exon	3399807	3399993	.	-	.	transcript_id "MSTRG.66451.1"; gene_id "MSTRG.66451";
scaffold29	Cydia_lncRNA	exon	3401219	3401303	.	-	.	transcript_id "MSTRG.66453.1"; gene_id "MSTRG.66453";
scaffold29	Cydia_lncRNA	exon	3401687	3401971	.	-	.	transcript_id "MSTRG.66453.1"; gene_id "MSTRG.66453";
scaffold291	Cydia_lncRNA	exon	79838	80129	.	+	.	transcript_id "MSTRG.67011.1"; gene_id "MSTRG.67011";
scaffold291	Cydia_lncRNA	exon	80233	80349	.	+	.	transcript_id "MSTRG.67011.1"; gene_id "MSTRG.67011";
scaffold293	Cydia_lncRNA	exon	111330	111492	.	+	.	transcript_id "MSTRG.67188.2"; gene_id "MSTRG.67188";
scaffold293	Cydia_lncRNA	exon	111621	112002	.	+	.	transcript_id "MSTRG.67188.2"; gene_id "MSTRG.67188";
scaffold3	Cydia_lncRNA	exon	1608775	1608852	.	+	.	transcript_id "MSTRG.69540.1"; gene_id "MSTRG.69540";
scaffold3	Cydia_lncRNA	exon	1609000	1609151	.	+	.	transcript_id "MSTRG.69540.1"; gene_id "MSTRG.69540";
scaffold3	Cydia_lncRNA	exon	6555846	6555908	.	+	.	transcript_id "MSTRG.67959.1"; gene_id "MSTRG.67959";
scaffold3	Cydia_lncRNA	exon	6556225	6556400	.	+	.	transcript_id "MSTRG.67959.1"; gene_id "MSTRG.67959";
scaffold3	Cydia_lncRNA	exon	8982475	8982673	.	+	.	transcript_id "MSTRG.68523.1"; gene_id "MSTRG.68523";
scaffold3	Cydia_lncRNA	exon	8982730	8982774	.	+	.	transcript_id "MSTRG.68523.1"; gene_id "MSTRG.68523";
scaffold3	Cydia_lncRNA	exon	9413218	9413312	.	+	.	transcript_id "MSTRG.68867.1"; gene_id "MSTRG.68867";
scaffold3	Cydia_lncRNA	exon	9413345	9413479	.	+	.	transcript_id "MSTRG.68867.1"; gene_id "MSTRG.68867";
scaffold3	Cydia_lncRNA	exon	9570195	9570294	.	+	.	transcript_id "MSTRG.68896.1"; gene_id "MSTRG.68896";
scaffold3	Cydia_lncRNA	exon	9570387	9570521	.	+	.	transcript_id "MSTRG.68896.1"; gene_id "MSTRG.68896";
scaffold3	Cydia_lncRNA	exon	10529838	10529854	.	+	.	transcript_id "MSTRG.68589.1"; gene_id "MSTRG.68589";
scaffold3	Cydia_lncRNA	exon	10531045	10531248	.	+	.	transcript_id "MSTRG.68589.1"; gene_id "MSTRG.68589";
scaffold3	Cydia_lncRNA	exon	12013564	12013577	.	+	.	transcript_id "MSTRG.68755.1"; gene_id "MSTRG.68755";
scaffold3	Cydia_lncRNA	exon	12016433	12016890	.	+	.	transcript_id "MSTRG.68755.1"; gene_id "MSTRG.68755";
scaffold3	Cydia_lncRNA	exon	12031523	12032123	.	+	.	transcript_id "MSTRG.68763.1"; gene_id "MSTRG.68763";
scaffold3	Cydia_lncRNA	exon	12032299	12033424	.	+	.	transcript_id "MSTRG.68763.1"; gene_id "MSTRG.68763";
scaffold3	Cydia_lncRNA	exon	13596194	13596483	.	+	.	transcript_id "MSTRG.69160.1"; gene_id "MSTRG.69160";
scaffold3	Cydia_lncRNA	exon	13596807	13596898	.	+	.	transcript_id "MSTRG.69160.1"; gene_id "MSTRG.69160";
scaffold3	Cydia_lncRNA	exon	14065629	14065756	.	+	.	transcript_id "MSTRG.69468.1"; gene_id "MSTRG.69468";
scaffold3	Cydia_lncRNA	exon	14066242	14066435	.	+	.	transcript_id "MSTRG.69468.1"; gene_id "MSTRG.69468";
scaffold3	Cydia_lncRNA	exon	15248001	15248090	.	+	.	transcript_id "MSTRG.69888.1"; gene_id "MSTRG.69888";
scaffold3	Cydia_lncRNA	exon	15248119	15248366	.	+	.	transcript_id "MSTRG.69888.1"; gene_id "MSTRG.69888";
scaffold3	Cydia_lncRNA	exon	18620663	18621532	.	+	.	transcript_id "MSTRG.70296.1"; gene_id "MSTRG.70296";
scaffold3	Cydia_lncRNA	exon	18621845	18622529	.	+	.	transcript_id "MSTRG.70296.1"; gene_id "MSTRG.70296";
scaffold3	Cydia_lncRNA	exon	19766165	19766386	.	+	.	transcript_id "MSTRG.70863.1"; gene_id "MSTRG.70863";
scaffold3	Cydia_lncRNA	exon	19767201	19767417	.	+	.	transcript_id "MSTRG.70863.1"; gene_id "MSTRG.70863";
scaffold3	Cydia_lncRNA	exon	22441364	22441440	.	+	.	transcript_id "MSTRG.70967.1"; gene_id "MSTRG.70967";
scaffold3	Cydia_lncRNA	exon	22441550	22441714	.	+	.	transcript_id "MSTRG.70967.1"; gene_id "MSTRG.70967";
scaffold3	Cydia_lncRNA	exon	22729490	22729539	.	+	.	transcript_id "MSTRG.71652.1"; gene_id "MSTRG.71652";
scaffold3	Cydia_lncRNA	exon	22729793	22729953	.	+	.	transcript_id "MSTRG.71652.1"; gene_id "MSTRG.71652";
scaffold3	Cydia_lncRNA	exon	1191956	1192338	.	-	.	transcript_id "MSTRG.67738.1"; gene_id "MSTRG.67738";
scaffold3	Cydia_lncRNA	exon	1193128	1193262	.	-	.	transcript_id "MSTRG.67738.1"; gene_id "MSTRG.67738";
scaffold3	Cydia_lncRNA	exon	2470363	2470394	.	-	.	transcript_id "MSTRG.69699.1"; gene_id "MSTRG.69699";
scaffold3	Cydia_lncRNA	exon	2470547	2470843	.	-	.	transcript_id "MSTRG.69699.1"; gene_id "MSTRG.69699";
scaffold3	Cydia_lncRNA	exon	12173953	12174388	.	-	.	transcript_id "MSTRG.69110.5"; gene_id "MSTRG.69110";
scaffold3	Cydia_lncRNA	exon	12174857	12175315	.	-	.	transcript_id "MSTRG.69110.5"; gene_id "MSTRG.69110";
scaffold3	Cydia_lncRNA	exon	12175574	12175663	.	-	.	transcript_id "MSTRG.69110.5"; gene_id "MSTRG.69110";
scaffold3	Cydia_lncRNA	exon	14055533	14055615	.	-	.	transcript_id "MSTRG.69461.1"; gene_id "MSTRG.69461";
scaffold3	Cydia_lncRNA	exon	14055706	14055840	.	-	.	transcript_id "MSTRG.69461.1"; gene_id "MSTRG.69461";
scaffold3	Cydia_lncRNA	exon	16659222	16659389	.	-	.	transcript_id "MSTRG.70079.1"; gene_id "MSTRG.70079";
scaffold3	Cydia_lncRNA	exon	16661440	16661520	.	-	.	transcript_id "MSTRG.70079.1"; gene_id "MSTRG.70079";
scaffold3	Cydia_lncRNA	exon	16767163	16770790	.	-	.	transcript_id "MSTRG.69794.2"; gene_id "MSTRG.69794";
scaffold3	Cydia_lncRNA	exon	16770849	16772495	.	-	.	transcript_id "MSTRG.69794.2"; gene_id "MSTRG.69794";
scaffold3	Cydia_lncRNA	exon	17742008	17742075	.	-	.	transcript_id "MSTRG.70095.1"; gene_id "MSTRG.70095";
scaffold3	Cydia_lncRNA	exon	17742363	17742649	.	-	.	transcript_id "MSTRG.70095.1"; gene_id "MSTRG.70095";
scaffold3	Cydia_lncRNA	exon	18624003	18624119	.	-	.	transcript_id "MSTRG.70299.1"; gene_id "MSTRG.70299";
scaffold3	Cydia_lncRNA	exon	18625446	18625635	.	-	.	transcript_id "MSTRG.70299.1"; gene_id "MSTRG.70299";
scaffold3	Cydia_lncRNA	exon	19906099	19906536	.	-	.	transcript_id "MSTRG.70899.1"; gene_id "MSTRG.70899";
scaffold3	Cydia_lncRNA	exon	19906823	19907449	.	-	.	transcript_id "MSTRG.70899.1"; gene_id "MSTRG.70899";
scaffold301	Cydia_lncRNA	exon	93814	94014	.	-	.	transcript_id "MSTRG.72318.4"; gene_id "MSTRG.72318";
scaffold301	Cydia_lncRNA	exon	94265	94358	.	-	.	transcript_id "MSTRG.72318.4"; gene_id "MSTRG.72318";
scaffold312	Cydia_lncRNA	exon	8837	9036	.	+	.	transcript_id "MSTRG.73867.2"; gene_id "MSTRG.73867";
scaffold312	Cydia_lncRNA	exon	9211	9352	.	+	.	transcript_id "MSTRG.73867.2"; gene_id "MSTRG.73867";
scaffold32	Cydia_lncRNA	exon	3922003	3922196	.	+	.	transcript_id "MSTRG.74897.1"; gene_id "MSTRG.74897";
scaffold32	Cydia_lncRNA	exon	3922275	3922346	.	+	.	transcript_id "MSTRG.74897.1"; gene_id "MSTRG.74897";
scaffold33	Cydia_lncRNA	exon	3956598	3956777	.	+	.	transcript_id "MSTRG.76381.1"; gene_id "MSTRG.76381";
scaffold33	Cydia_lncRNA	exon	3956839	3957047	.	+	.	transcript_id "MSTRG.76381.1"; gene_id "MSTRG.76381";
scaffold33	Cydia_lncRNA	exon	2201164	2201315	.	-	.	transcript_id "MSTRG.76443.1"; gene_id "MSTRG.76443";
scaffold33	Cydia_lncRNA	exon	2202966	2203196	.	-	.	transcript_id "MSTRG.76443.1"; gene_id "MSTRG.76443";
scaffold34	Cydia_lncRNA	exon	3345695	3345896	.	+	.	transcript_id "MSTRG.77753.1"; gene_id "MSTRG.77753";
scaffold34	Cydia_lncRNA	exon	3345988	3346541	.	+	.	transcript_id "MSTRG.77753.1"; gene_id "MSTRG.77753";
scaffold34	Cydia_lncRNA	exon	4726095	4726294	.	+	.	transcript_id "MSTRG.78714.1"; gene_id "MSTRG.78714";
scaffold34	Cydia_lncRNA	exon	4726351	4726386	.	+	.	transcript_id "MSTRG.78714.1"; gene_id "MSTRG.78714";
scaffold34	Cydia_lncRNA	exon	5925575	5925862	.	+	.	transcript_id "MSTRG.78349.1"; gene_id "MSTRG.78349";
scaffold34	Cydia_lncRNA	exon	5926147	5926292	.	+	.	transcript_id "MSTRG.78349.1"; gene_id "MSTRG.78349";
scaffold34	Cydia_lncRNA	exon	2354186	2354277	.	-	.	transcript_id "MSTRG.77404.1"; gene_id "MSTRG.77404";
scaffold34	Cydia_lncRNA	exon	2354487	2354616	.	-	.	transcript_id "MSTRG.77404.1"; gene_id "MSTRG.77404";
scaffold34	Cydia_lncRNA	exon	4605196	4605275	.	-	.	transcript_id "MSTRG.78085.1"; gene_id "MSTRG.78085";
scaffold34	Cydia_lncRNA	exon	4605559	4605751	.	-	.	transcript_id "MSTRG.78085.1"; gene_id "MSTRG.78085";
scaffold35	Cydia_lncRNA	exon	180815	181392	.	+	.	transcript_id "MSTRG.78899.2"; gene_id "MSTRG.78899";
scaffold35	Cydia_lncRNA	exon	181537	181808	.	+	.	transcript_id "MSTRG.78899.2"; gene_id "MSTRG.78899";
scaffold35	Cydia_lncRNA	exon	2101504	2101958	.	+	.	transcript_id "MSTRG.80533.1"; gene_id "MSTRG.80533";
scaffold35	Cydia_lncRNA	exon	2102432	2102528	.	+	.	transcript_id "MSTRG.80533.1"; gene_id "MSTRG.80533";
scaffold35	Cydia_lncRNA	exon	2422828	2423068	.	+	.	transcript_id "MSTRG.80571.1"; gene_id "MSTRG.80571";
scaffold35	Cydia_lncRNA	exon	2423339	2423379	.	+	.	transcript_id "MSTRG.80571.1"; gene_id "MSTRG.80571";
scaffold35	Cydia_lncRNA	exon	2185737	2185944	.	-	.	transcript_id "MSTRG.80539.1"; gene_id "MSTRG.80539";
scaffold35	Cydia_lncRNA	exon	2186042	2186136	.	-	.	transcript_id "MSTRG.80539.1"; gene_id "MSTRG.80539";
scaffold356	Cydia_lncRNA	exon	123343	123508	.	-	.	transcript_id "MSTRG.80199.1"; gene_id "MSTRG.80199";
scaffold356	Cydia_lncRNA	exon	123665	123926	.	-	.	transcript_id "MSTRG.80199.1"; gene_id "MSTRG.80199";
scaffold356	Cydia_lncRNA	exon	124210	124296	.	-	.	transcript_id "MSTRG.80200.1"; gene_id "MSTRG.80200";
scaffold356	Cydia_lncRNA	exon	124585	124710	.	-	.	transcript_id "MSTRG.80200.1"; gene_id "MSTRG.80200";
scaffold36	Cydia_lncRNA	exon	2067562	2068301	.	-	.	transcript_id "MSTRG.80717.18"; gene_id "MSTRG.80717";
scaffold36	Cydia_lncRNA	exon	2068530	2068691	.	-	.	transcript_id "MSTRG.80717.18"; gene_id "MSTRG.80717";
scaffold36	Cydia_lncRNA	exon	2084763	2085001	.	-	.	transcript_id "MSTRG.80724.2"; gene_id "MSTRG.80724";
scaffold36	Cydia_lncRNA	exon	2085446	2085484	.	-	.	transcript_id "MSTRG.80724.2"; gene_id "MSTRG.80724";
scaffold370	Cydia_lncRNA	exon	57278	57562	.	-	.	transcript_id "MSTRG.82535.1"; gene_id "MSTRG.82535";
scaffold370	Cydia_lncRNA	exon	57843	58000	.	-	.	transcript_id "MSTRG.82535.1"; gene_id "MSTRG.82535";
scaffold377	Cydia_lncRNA	exon	29489	29571	.	+	.	transcript_id "MSTRG.82713.8"; gene_id "MSTRG.82713";
scaffold377	Cydia_lncRNA	exon	29584	29700	.	+	.	transcript_id "MSTRG.82713.8"; gene_id "MSTRG.82713";
scaffold38	Cydia_lncRNA	exon	251930	252032	.	-	.	transcript_id "MSTRG.82880.1"; gene_id "MSTRG.82880";
scaffold38	Cydia_lncRNA	exon	252415	252640	.	-	.	transcript_id "MSTRG.82880.1"; gene_id "MSTRG.82880";
scaffold38	Cydia_lncRNA	exon	3276632	3276663	.	-	.	transcript_id "MSTRG.83757.1"; gene_id "MSTRG.83757";
scaffold38	Cydia_lncRNA	exon	3277100	3277275	.	-	.	transcript_id "MSTRG.83757.1"; gene_id "MSTRG.83757";
scaffold387	Cydia_lncRNA	exon	32106	32326	.	-	.	transcript_id "MSTRG.84141.1"; gene_id "MSTRG.84141";
scaffold387	Cydia_lncRNA	exon	32606	32634	.	-	.	transcript_id "MSTRG.84141.1"; gene_id "MSTRG.84141";
scaffold399	Cydia_lncRNA	exon	75945	76107	.	+	.	transcript_id "MSTRG.85426.1"; gene_id "MSTRG.85426";
scaffold399	Cydia_lncRNA	exon	76672	76799	.	+	.	transcript_id "MSTRG.85426.1"; gene_id "MSTRG.85426";
scaffold4	Cydia_lncRNA	exon	1658976	1659022	.	+	.	transcript_id "MSTRG.85791.1"; gene_id "MSTRG.85791";
scaffold4	Cydia_lncRNA	exon	1665249	1665473	.	+	.	transcript_id "MSTRG.85791.1"; gene_id "MSTRG.85791";
scaffold4	Cydia_lncRNA	exon	7758472	7758558	.	+	.	transcript_id "MSTRG.86939.1"; gene_id "MSTRG.86939";
scaffold4	Cydia_lncRNA	exon	7758744	7758883	.	+	.	transcript_id "MSTRG.86939.1"; gene_id "MSTRG.86939";
scaffold4	Cydia_lncRNA	exon	7821392	7821529	.	+	.	transcript_id "MSTRG.86952.1"; gene_id "MSTRG.86952";
scaffold4	Cydia_lncRNA	exon	7822656	7822742	.	+	.	transcript_id "MSTRG.86952.1"; gene_id "MSTRG.86952";
scaffold4	Cydia_lncRNA	exon	20274898	20275003	.	+	.	transcript_id "MSTRG.88275.1"; gene_id "MSTRG.88275";
scaffold4	Cydia_lncRNA	exon	20275021	20275160	.	+	.	transcript_id "MSTRG.88275.1"; gene_id "MSTRG.88275";
scaffold4	Cydia_lncRNA	exon	2193634	2193857	.	-	.	transcript_id "MSTRG.85972.1"; gene_id "MSTRG.85972";
scaffold4	Cydia_lncRNA	exon	2194021	2194043	.	-	.	transcript_id "MSTRG.85972.1"; gene_id "MSTRG.85972";
scaffold4	Cydia_lncRNA	exon	7589013	7589342	.	-	.	transcript_id "MSTRG.86907.2"; gene_id "MSTRG.86907";
scaffold4	Cydia_lncRNA	exon	7589368	7589426	.	-	.	transcript_id "MSTRG.86907.2"; gene_id "MSTRG.86907";
scaffold4	Cydia_lncRNA	exon	21141209	21141366	.	-	.	transcript_id "MSTRG.88463.1"; gene_id "MSTRG.88463";
scaffold4	Cydia_lncRNA	exon	21141378	21141459	.	-	.	transcript_id "MSTRG.88463.1"; gene_id "MSTRG.88463";
scaffold40	Cydia_lncRNA	exon	3352886	3353128	.	-	.	transcript_id "MSTRG.90123.1"; gene_id "MSTRG.90123";
scaffold40	Cydia_lncRNA	exon	3354317	3354367	.	-	.	transcript_id "MSTRG.90123.1"; gene_id "MSTRG.90123";
scaffold401	Cydia_lncRNA	exon	22703	22825	.	-	.	transcript_id "MSTRG.89783.8"; gene_id "MSTRG.89783";
scaffold401	Cydia_lncRNA	exon	22893	23079	.	-	.	transcript_id "MSTRG.89783.8"; gene_id "MSTRG.89783";
scaffold41	Cydia_lncRNA	exon	3263238	3263304	.	+	.	transcript_id "MSTRG.91011.1"; gene_id "MSTRG.91011";
scaffold41	Cydia_lncRNA	exon	3263321	3263593	.	+	.	transcript_id "MSTRG.91011.1"; gene_id "MSTRG.91011";
scaffold41	Cydia_lncRNA	exon	3810189	3810247	.	-	.	transcript_id "MSTRG.91506.1"; gene_id "MSTRG.91506";
scaffold41	Cydia_lncRNA	exon	3810856	3811018	.	-	.	transcript_id "MSTRG.91506.1"; gene_id "MSTRG.91506";
scaffold43	Cydia_lncRNA	exon	510897	511146	.	+	.	transcript_id "MSTRG.92787.1"; gene_id "MSTRG.92787";
scaffold43	Cydia_lncRNA	exon	511955	512076	.	+	.	transcript_id "MSTRG.92787.1"; gene_id "MSTRG.92787";
scaffold43	Cydia_lncRNA	exon	1118358	1118733	.	+	.	transcript_id "MSTRG.92906.1"; gene_id "MSTRG.92906";
scaffold43	Cydia_lncRNA	exon	1120578	1120680	.	+	.	transcript_id "MSTRG.92906.1"; gene_id "MSTRG.92906";
scaffold43	Cydia_lncRNA	exon	2449872	2449991	.	-	.	transcript_id "MSTRG.93170.1"; gene_id "MSTRG.93170";
scaffold43	Cydia_lncRNA	exon	2450274	2450364	.	-	.	transcript_id "MSTRG.93170.1"; gene_id "MSTRG.93170";
scaffold43	Cydia_lncRNA	exon	3628494	3628522	.	-	.	transcript_id "MSTRG.93692.1"; gene_id "MSTRG.93692";
scaffold43	Cydia_lncRNA	exon	3628648	3629223	.	-	.	transcript_id "MSTRG.93692.1"; gene_id "MSTRG.93692";
scaffold43	Cydia_lncRNA	exon	3656348	3656576	.	-	.	transcript_id "MSTRG.93697.2"; gene_id "MSTRG.93697";
scaffold43	Cydia_lncRNA	exon	3656862	3656888	.	-	.	transcript_id "MSTRG.93697.2"; gene_id "MSTRG.93697";
scaffold43	Cydia_lncRNA	exon	3656348	3656576	.	-	.	transcript_id "MSTRG.93697.1"; gene_id "MSTRG.93697";
scaffold43	Cydia_lncRNA	exon	3657147	3657173	.	-	.	transcript_id "MSTRG.93697.1"; gene_id "MSTRG.93697";
scaffold44	Cydia_lncRNA	exon	116341	116896	.	-	.	transcript_id "MSTRG.93945.1"; gene_id "MSTRG.93945";
scaffold44	Cydia_lncRNA	exon	117746	118154	.	-	.	transcript_id "MSTRG.93945.1"; gene_id "MSTRG.93945";
scaffold45	Cydia_lncRNA	exon	56811	56988	.	+	.	transcript_id "MSTRG.94954.1"; gene_id "MSTRG.94954";
scaffold45	Cydia_lncRNA	exon	57008	57039	.	+	.	transcript_id "MSTRG.94954.1"; gene_id "MSTRG.94954";
scaffold45	Cydia_lncRNA	exon	3200600	3200865	.	+	.	transcript_id "MSTRG.96523.1"; gene_id "MSTRG.96523";
scaffold45	Cydia_lncRNA	exon	3204289	3204310	.	+	.	transcript_id "MSTRG.96523.1"; gene_id "MSTRG.96523";
scaffold45	Cydia_lncRNA	exon	3298349	3298418	.	+	.	transcript_id "MSTRG.96534.1"; gene_id "MSTRG.96534";
scaffold45	Cydia_lncRNA	exon	3298500	3298655	.	+	.	transcript_id "MSTRG.96534.1"; gene_id "MSTRG.96534";
scaffold45	Cydia_lncRNA	exon	2795091	2795298	.	-	.	transcript_id "MSTRG.96468.1"; gene_id "MSTRG.96468";
scaffold45	Cydia_lncRNA	exon	2796314	2796440	.	-	.	transcript_id "MSTRG.96468.1"; gene_id "MSTRG.96468";
scaffold46	Cydia_lncRNA	exon	3661655	3661700	.	+	.	transcript_id "MSTRG.96353.3"; gene_id "MSTRG.96353";
scaffold46	Cydia_lncRNA	exon	3663448	3663630	.	+	.	transcript_id "MSTRG.96353.3"; gene_id "MSTRG.96353";
scaffold46	Cydia_lncRNA	exon	3822387	3822767	.	-	.	transcript_id "MSTRG.96718.3"; gene_id "MSTRG.96718";
scaffold46	Cydia_lncRNA	exon	3822893	3823263	.	-	.	transcript_id "MSTRG.96718.3"; gene_id "MSTRG.96718";
scaffold463	Cydia_lncRNA	exon	27813	28007	.	+	.	transcript_id "MSTRG.96600.1"; gene_id "MSTRG.96600";
scaffold463	Cydia_lncRNA	exon	29390	29723	.	+	.	transcript_id "MSTRG.96600.1"; gene_id "MSTRG.96600";
scaffold5	Cydia_lncRNA	exon	8595259	8595555	.	+	.	transcript_id "MSTRG.101143.1"; gene_id "MSTRG.101143";
scaffold5	Cydia_lncRNA	exon	8595848	8595928	.	+	.	transcript_id "MSTRG.101143.1"; gene_id "MSTRG.101143";
scaffold5	Cydia_lncRNA	exon	16045766	16045952	.	+	.	transcript_id "MSTRG.101673.1"; gene_id "MSTRG.101673";
scaffold5	Cydia_lncRNA	exon	16045990	16046049	.	+	.	transcript_id "MSTRG.101673.1"; gene_id "MSTRG.101673";
scaffold5	Cydia_lncRNA	exon	16341787	16342081	.	+	.	transcript_id "MSTRG.101714.1"; gene_id "MSTRG.101714";
scaffold5	Cydia_lncRNA	exon	16342309	16342455	.	+	.	transcript_id "MSTRG.101714.1"; gene_id "MSTRG.101714";
scaffold5	Cydia_lncRNA	exon	19979628	19979817	.	+	.	transcript_id "MSTRG.102365.1"; gene_id "MSTRG.102365";
scaffold5	Cydia_lncRNA	exon	19979882	19979936	.	+	.	transcript_id "MSTRG.102365.1"; gene_id "MSTRG.102365";
scaffold5	Cydia_lncRNA	exon	4366920	4367039	.	-	.	transcript_id "MSTRG.100459.1"; gene_id "MSTRG.100459";
scaffold5	Cydia_lncRNA	exon	4367614	4367709	.	-	.	transcript_id "MSTRG.100459.1"; gene_id "MSTRG.100459";
scaffold5	Cydia_lncRNA	exon	6255982	6256208	.	-	.	transcript_id "MSTRG.100746.13"; gene_id "MSTRG.100746";
scaffold5	Cydia_lncRNA	exon	6256459	6256509	.	-	.	transcript_id "MSTRG.100746.13"; gene_id "MSTRG.100746";
scaffold50	Cydia_lncRNA	exon	27865	28137	.	+	.	transcript_id "MSTRG.102299.1"; gene_id "MSTRG.102299";
scaffold50	Cydia_lncRNA	exon	28711	28766	.	+	.	transcript_id "MSTRG.102299.1"; gene_id "MSTRG.102299";
scaffold51	Cydia_lncRNA	exon	230451	230489	.	+	.	transcript_id "MSTRG.103388.1"; gene_id "MSTRG.103388";
scaffold51	Cydia_lncRNA	exon	232110	232291	.	+	.	transcript_id "MSTRG.103388.1"; gene_id "MSTRG.103388";
scaffold518	Cydia_lncRNA	exon	54563	54610	.	+	.	transcript_id "MSTRG.104137.2"; gene_id "MSTRG.104137";
scaffold518	Cydia_lncRNA	exon	54889	54936	.	+	.	transcript_id "MSTRG.104137.2"; gene_id "MSTRG.104137";
scaffold518	Cydia_lncRNA	exon	55081	55207	.	+	.	transcript_id "MSTRG.104137.2"; gene_id "MSTRG.104137";
scaffold518	Cydia_lncRNA	exon	56087	56266	.	+	.	transcript_id "MSTRG.104137.2"; gene_id "MSTRG.104137";
scaffold53	Cydia_lncRNA	exon	271386	271412	.	+	.	transcript_id "MSTRG.105154.1"; gene_id "MSTRG.105154";
scaffold53	Cydia_lncRNA	exon	271624	271817	.	+	.	transcript_id "MSTRG.105154.1"; gene_id "MSTRG.105154";
scaffold53	Cydia_lncRNA	exon	3728379	3728503	.	+	.	transcript_id "MSTRG.105614.2"; gene_id "MSTRG.105614";
scaffold53	Cydia_lncRNA	exon	3728684	3728912	.	+	.	transcript_id "MSTRG.105614.2"; gene_id "MSTRG.105614";
scaffold54	Cydia_lncRNA	exon	989286	989440	.	+	.	transcript_id "MSTRG.106314.1"; gene_id "MSTRG.106314";
scaffold54	Cydia_lncRNA	exon	989768	989828	.	+	.	transcript_id "MSTRG.106314.1"; gene_id "MSTRG.106314";
scaffold54	Cydia_lncRNA	exon	992594	992808	.	+	.	transcript_id "MSTRG.106315.1"; gene_id "MSTRG.106315";
scaffold54	Cydia_lncRNA	exon	993867	993910	.	+	.	transcript_id "MSTRG.106315.1"; gene_id "MSTRG.106315";
scaffold54	Cydia_lncRNA	exon	2884013	2884042	.	+	.	transcript_id "MSTRG.106427.7"; gene_id "MSTRG.106427";
scaffold54	Cydia_lncRNA	exon	2884215	2885549	.	+	.	transcript_id "MSTRG.106427.7"; gene_id "MSTRG.106427";
scaffold54	Cydia_lncRNA	exon	2884018	2884047	.	+	.	transcript_id "MSTRG.106427.8"; gene_id "MSTRG.106427";
scaffold54	Cydia_lncRNA	exon	2884220	2885128	.	+	.	transcript_id "MSTRG.106427.8"; gene_id "MSTRG.106427";
scaffold54	Cydia_lncRNA	exon	1001539	1001580	.	-	.	transcript_id "MSTRG.106317.1"; gene_id "MSTRG.106317";
scaffold54	Cydia_lncRNA	exon	1001839	1002815	.	-	.	transcript_id "MSTRG.106317.1"; gene_id "MSTRG.106317";
scaffold54	Cydia_lncRNA	exon	2888439	2889163	.	-	.	transcript_id "MSTRG.106432.3"; gene_id "MSTRG.106432";
scaffold54	Cydia_lncRNA	exon	2889198	2889294	.	-	.	transcript_id "MSTRG.106432.3"; gene_id "MSTRG.106432";
scaffold54	Cydia_lncRNA	exon	2890625	2891764	.	-	.	transcript_id "MSTRG.106432.3"; gene_id "MSTRG.106432";
scaffold55	Cydia_lncRNA	exon	222363	222619	.	+	.	transcript_id "MSTRG.106919.1"; gene_id "MSTRG.106919";
scaffold55	Cydia_lncRNA	exon	222641	222685	.	+	.	transcript_id "MSTRG.106919.1"; gene_id "MSTRG.106919";
scaffold55	Cydia_lncRNA	exon	3040790	3041063	.	+	.	transcript_id "MSTRG.107119.1"; gene_id "MSTRG.107119";
scaffold55	Cydia_lncRNA	exon	3041082	3041151	.	+	.	transcript_id "MSTRG.107119.1"; gene_id "MSTRG.107119";
scaffold58	Cydia_lncRNA	exon	664946	665034	.	+	.	transcript_id "MSTRG.109306.1"; gene_id "MSTRG.109306";
scaffold58	Cydia_lncRNA	exon	665071	665193	.	+	.	transcript_id "MSTRG.109306.1"; gene_id "MSTRG.109306";
scaffold58	Cydia_lncRNA	exon	42593	42668	.	-	.	transcript_id "MSTRG.109186.1"; gene_id "MSTRG.109186";
scaffold58	Cydia_lncRNA	exon	42954	43118	.	-	.	transcript_id "MSTRG.109186.1"; gene_id "MSTRG.109186";
scaffold59	Cydia_lncRNA	exon	2084725	2084790	.	-	.	transcript_id "MSTRG.110253.1"; gene_id "MSTRG.110253";
scaffold59	Cydia_lncRNA	exon	2085073	2085242	.	-	.	transcript_id "MSTRG.110253.1"; gene_id "MSTRG.110253";
scaffold599	Cydia_lncRNA	exon	17475	17616	.	-	.	transcript_id "MSTRG.110660.1"; gene_id "MSTRG.110660";
scaffold599	Cydia_lncRNA	exon	17905	18085	.	-	.	transcript_id "MSTRG.110660.1"; gene_id "MSTRG.110660";
scaffold6	Cydia_lncRNA	exon	9327732	9328635	.	+	.	transcript_id "MSTRG.112297.1"; gene_id "MSTRG.112297";
scaffold6	Cydia_lncRNA	exon	9328654	9328933	.	+	.	transcript_id "MSTRG.112297.1"; gene_id "MSTRG.112297";
scaffold6	Cydia_lncRNA	exon	9338025	9338161	.	+	.	transcript_id "MSTRG.112300.2"; gene_id "MSTRG.112300";
scaffold6	Cydia_lncRNA	exon	9338174	9338258	.	+	.	transcript_id "MSTRG.112300.2"; gene_id "MSTRG.112300";
scaffold6	Cydia_lncRNA	exon	12921078	12921230	.	+	.	transcript_id "MSTRG.113523.1"; gene_id "MSTRG.113523";
scaffold6	Cydia_lncRNA	exon	12921288	12921358	.	+	.	transcript_id "MSTRG.113523.1"; gene_id "MSTRG.113523";
scaffold6	Cydia_lncRNA	exon	17375259	17375519	.	+	.	transcript_id "MSTRG.113552.1"; gene_id "MSTRG.113552";
scaffold6	Cydia_lncRNA	exon	17377361	17377422	.	+	.	transcript_id "MSTRG.113552.1"; gene_id "MSTRG.113552";
scaffold6	Cydia_lncRNA	exon	18029800	18029836	.	+	.	transcript_id "MSTRG.114114.2"; gene_id "MSTRG.114114";
scaffold6	Cydia_lncRNA	exon	18030072	18030292	.	+	.	transcript_id "MSTRG.114114.2"; gene_id "MSTRG.114114";
scaffold6	Cydia_lncRNA	exon	1629481	1629548	.	-	.	transcript_id "MSTRG.111150.1"; gene_id "MSTRG.111150";
scaffold6	Cydia_lncRNA	exon	1629569	1629795	.	-	.	transcript_id "MSTRG.111150.1"; gene_id "MSTRG.111150";
scaffold6	Cydia_lncRNA	exon	2594144	2594342	.	-	.	transcript_id "MSTRG.111166.1"; gene_id "MSTRG.111166";
scaffold6	Cydia_lncRNA	exon	2595041	2595061	.	-	.	transcript_id "MSTRG.111166.1"; gene_id "MSTRG.111166";
scaffold6	Cydia_lncRNA	exon	7110809	7110993	.	-	.	transcript_id "MSTRG.111923.1"; gene_id "MSTRG.111923";
scaffold6	Cydia_lncRNA	exon	7111099	7111364	.	-	.	transcript_id "MSTRG.111923.1"; gene_id "MSTRG.111923";
scaffold6	Cydia_lncRNA	exon	10231825	10231927	.	-	.	transcript_id "MSTRG.112733.1"; gene_id "MSTRG.112733";
scaffold6	Cydia_lncRNA	exon	10232210	10232491	.	-	.	transcript_id "MSTRG.112733.1"; gene_id "MSTRG.112733";
scaffold6	Cydia_lncRNA	exon	11930575	11930698	.	-	.	transcript_id "MSTRG.112625.1"; gene_id "MSTRG.112625";
scaffold6	Cydia_lncRNA	exon	11930834	11930909	.	-	.	transcript_id "MSTRG.112625.1"; gene_id "MSTRG.112625";
scaffold6	Cydia_lncRNA	exon	12744827	12745062	.	-	.	transcript_id "MSTRG.113485.1"; gene_id "MSTRG.113485";
scaffold6	Cydia_lncRNA	exon	12746788	12746797	.	-	.	transcript_id "MSTRG.113485.1"; gene_id "MSTRG.113485";
scaffold6	Cydia_lncRNA	exon	18017703	18017818	.	-	.	transcript_id "MSTRG.114112.3"; gene_id "MSTRG.114112";
scaffold6	Cydia_lncRNA	exon	18017857	18018006	.	-	.	transcript_id "MSTRG.114112.3"; gene_id "MSTRG.114112";
scaffold62	Cydia_lncRNA	exon	1544799	1545017	.	+	.	transcript_id "MSTRG.115639.1"; gene_id "MSTRG.115639";
scaffold62	Cydia_lncRNA	exon	1545289	1545396	.	+	.	transcript_id "MSTRG.115639.1"; gene_id "MSTRG.115639";
scaffold62	Cydia_lncRNA	exon	403004	403159	.	-	.	transcript_id "MSTRG.115720.2"; gene_id "MSTRG.115720";
scaffold62	Cydia_lncRNA	exon	403449	403730	.	-	.	transcript_id "MSTRG.115720.2"; gene_id "MSTRG.115720";
scaffold62	Cydia_lncRNA	exon	2601643	2601738	.	-	.	transcript_id "MSTRG.115798.1"; gene_id "MSTRG.115798";
scaffold62	Cydia_lncRNA	exon	2602028	2602288	.	-	.	transcript_id "MSTRG.115798.1"; gene_id "MSTRG.115798";
scaffold64	Cydia_lncRNA	exon	1310765	1311070	.	+	.	transcript_id "MSTRG.117583.1"; gene_id "MSTRG.117583";
scaffold64	Cydia_lncRNA	exon	1311155	1311308	.	+	.	transcript_id "MSTRG.117583.1"; gene_id "MSTRG.117583";
scaffold641	Cydia_lncRNA	exon	38650	38715	.	+	.	transcript_id "MSTRG.117128.1"; gene_id "MSTRG.117128";
scaffold641	Cydia_lncRNA	exon	38828	39021	.	+	.	transcript_id "MSTRG.117128.1"; gene_id "MSTRG.117128";
scaffold68	Cydia_lncRNA	exon	760710	760886	.	+	.	transcript_id "MSTRG.119971.1"; gene_id "MSTRG.119971";
scaffold68	Cydia_lncRNA	exon	761129	761645	.	+	.	transcript_id "MSTRG.119971.1"; gene_id "MSTRG.119971";
scaffold68	Cydia_lncRNA	exon	721978	722087	.	-	.	transcript_id "MSTRG.119964.1"; gene_id "MSTRG.119964";
scaffold68	Cydia_lncRNA	exon	722112	722401	.	-	.	transcript_id "MSTRG.119964.1"; gene_id "MSTRG.119964";
scaffold68	Cydia_lncRNA	exon	748743	748842	.	-	.	transcript_id "MSTRG.119966.1"; gene_id "MSTRG.119966";
scaffold68	Cydia_lncRNA	exon	748983	749161	.	-	.	transcript_id "MSTRG.119966.1"; gene_id "MSTRG.119966";
scaffold69	Cydia_lncRNA	exon	1947689	1947803	.	+	.	transcript_id "MSTRG.121696.1"; gene_id "MSTRG.121696";
scaffold69	Cydia_lncRNA	exon	1950241	1950535	.	+	.	transcript_id "MSTRG.121696.1"; gene_id "MSTRG.121696";
scaffold69	Cydia_lncRNA	exon	1313934	1314088	.	-	.	transcript_id "MSTRG.121578.1"; gene_id "MSTRG.121578";
scaffold69	Cydia_lncRNA	exon	1314192	1314203	.	-	.	transcript_id "MSTRG.121578.1"; gene_id "MSTRG.121578";
scaffold69	Cydia_lncRNA	exon	1314875	1314941	.	-	.	transcript_id "MSTRG.121578.1"; gene_id "MSTRG.121578";
scaffold696	Cydia_lncRNA	exon	41497	41692	.	-	.	transcript_id "MSTRG.120207.1"; gene_id "MSTRG.120207";
scaffold696	Cydia_lncRNA	exon	43962	44039	.	-	.	transcript_id "MSTRG.120207.1"; gene_id "MSTRG.120207";
scaffold7	Cydia_lncRNA	exon	4707360	4707503	.	+	.	transcript_id "MSTRG.121249.1"; gene_id "MSTRG.121249";
scaffold7	Cydia_lncRNA	exon	4709102	4709212	.	+	.	transcript_id "MSTRG.121249.1"; gene_id "MSTRG.121249";
scaffold7	Cydia_lncRNA	exon	7693965	7694019	.	+	.	transcript_id "MSTRG.121769.1"; gene_id "MSTRG.121769";
scaffold7	Cydia_lncRNA	exon	7694172	7694331	.	+	.	transcript_id "MSTRG.121769.1"; gene_id "MSTRG.121769";
scaffold7	Cydia_lncRNA	exon	8734633	8734718	.	+	.	transcript_id "MSTRG.123978.1"; gene_id "MSTRG.123978";
scaffold7	Cydia_lncRNA	exon	8734746	8735227	.	+	.	transcript_id "MSTRG.123978.1"; gene_id "MSTRG.123978";
scaffold7	Cydia_lncRNA	exon	13306666	13306773	.	+	.	transcript_id "MSTRG.122709.1"; gene_id "MSTRG.122709";
scaffold7	Cydia_lncRNA	exon	13306884	13307090	.	+	.	transcript_id "MSTRG.122709.1"; gene_id "MSTRG.122709";
scaffold7	Cydia_lncRNA	exon	2210651	2210751	.	-	.	transcript_id "MSTRG.120727.23"; gene_id "MSTRG.120727";
scaffold7	Cydia_lncRNA	exon	2212366	2212552	.	-	.	transcript_id "MSTRG.120727.23"; gene_id "MSTRG.120727";
scaffold7	Cydia_lncRNA	exon	7238732	7238991	.	-	.	transcript_id "MSTRG.122009.1"; gene_id "MSTRG.122009";
scaffold7	Cydia_lncRNA	exon	7239201	7239234	.	-	.	transcript_id "MSTRG.122009.1"; gene_id "MSTRG.122009";
scaffold7	Cydia_lncRNA	exon	9183294	9183365	.	-	.	transcript_id "MSTRG.122387.1"; gene_id "MSTRG.122387";
scaffold7	Cydia_lncRNA	exon	9183522	9183702	.	-	.	transcript_id "MSTRG.122387.1"; gene_id "MSTRG.122387";
scaffold708	Cydia_lncRNA	exon	9540	9734	.	+	.	transcript_id "MSTRG.124326.1"; gene_id "MSTRG.124326";
scaffold708	Cydia_lncRNA	exon	9753	9795	.	+	.	transcript_id "MSTRG.124326.1"; gene_id "MSTRG.124326";
scaffold73	Cydia_lncRNA	exon	132130	132542	.	-	.	transcript_id "MSTRG.125579.1"; gene_id "MSTRG.125579";
scaffold73	Cydia_lncRNA	exon	132683	132757	.	-	.	transcript_id "MSTRG.125579.1"; gene_id "MSTRG.125579";
scaffold73	Cydia_lncRNA	exon	1580979	1581043	.	-	.	transcript_id "MSTRG.126088.1"; gene_id "MSTRG.126088";
scaffold73	Cydia_lncRNA	exon	1581114	1581362	.	-	.	transcript_id "MSTRG.126088.1"; gene_id "MSTRG.126088";
scaffold76	Cydia_lncRNA	exon	1270346	1270509	.	+	.	transcript_id "MSTRG.127859.1"; gene_id "MSTRG.127859";
scaffold76	Cydia_lncRNA	exon	1276111	1276149	.	+	.	transcript_id "MSTRG.127859.1"; gene_id "MSTRG.127859";
scaffold79	Cydia_lncRNA	exon	1552172	1552457	.	+	.	transcript_id "MSTRG.128382.1"; gene_id "MSTRG.128382";
scaffold79	Cydia_lncRNA	exon	1553196	1553312	.	+	.	transcript_id "MSTRG.128382.1"; gene_id "MSTRG.128382";
scaffold8	Cydia_lncRNA	exon	3956788	3956884	.	-	.	transcript_id "MSTRG.129133.1"; gene_id "MSTRG.129133";
scaffold8	Cydia_lncRNA	exon	3957146	3957313	.	-	.	transcript_id "MSTRG.129133.1"; gene_id "MSTRG.129133";
scaffold8	Cydia_lncRNA	exon	4022021	4022201	.	-	.	transcript_id "MSTRG.129157.1"; gene_id "MSTRG.129157";
scaffold8	Cydia_lncRNA	exon	4022275	4022353	.	-	.	transcript_id "MSTRG.129157.1"; gene_id "MSTRG.129157";
scaffold8	Cydia_lncRNA	exon	11029458	11029493	.	-	.	transcript_id "MSTRG.131207.1"; gene_id "MSTRG.131207";
scaffold8	Cydia_lncRNA	exon	11029505	11029682	.	-	.	transcript_id "MSTRG.131207.1"; gene_id "MSTRG.131207";
scaffold8	Cydia_lncRNA	exon	14194155	14194201	.	-	.	transcript_id "MSTRG.131687.2"; gene_id "MSTRG.131687";
scaffold8	Cydia_lncRNA	exon	14196115	14197187	.	-	.	transcript_id "MSTRG.131687.2"; gene_id "MSTRG.131687";
scaffold815	Cydia_lncRNA	exon	7068	7243	.	-	.	transcript_id "MSTRG.133313.1"; gene_id "MSTRG.133313";
scaffold815	Cydia_lncRNA	exon	7866	8054	.	-	.	transcript_id "MSTRG.133313.1"; gene_id "MSTRG.133313";
scaffold882	Cydia_lncRNA	exon	45049	45078	.	-	.	transcript_id "MSTRG.135729.1"; gene_id "MSTRG.135729";
scaffold882	Cydia_lncRNA	exon	45303	45568	.	-	.	transcript_id "MSTRG.135729.1"; gene_id "MSTRG.135729";
scaffold894	Cydia_lncRNA	exon	43148	43161	.	-	.	transcript_id "MSTRG.136032.1"; gene_id "MSTRG.136032";
scaffold894	Cydia_lncRNA	exon	48177	48520	.	-	.	transcript_id "MSTRG.136032.1"; gene_id "MSTRG.136032";
scaffold9	Cydia_lncRNA	exon	8904397	8904486	.	+	.	transcript_id "MSTRG.137938.6"; gene_id "MSTRG.137938";
scaffold9	Cydia_lncRNA	exon	8905214	8905352	.	+	.	transcript_id "MSTRG.137938.6"; gene_id "MSTRG.137938";
scaffold9	Cydia_lncRNA	exon	13052608	13052693	.	+	.	transcript_id "MSTRG.138793.1"; gene_id "MSTRG.138793";
scaffold9	Cydia_lncRNA	exon	13052937	13052958	.	+	.	transcript_id "MSTRG.138793.1"; gene_id "MSTRG.138793";
scaffold9	Cydia_lncRNA	exon	13053386	13053488	.	+	.	transcript_id "MSTRG.138793.1"; gene_id "MSTRG.138793";
scaffold9	Cydia_lncRNA	exon	6851322	6851484	.	-	.	transcript_id "MSTRG.137641.1"; gene_id "MSTRG.137641";
scaffold9	Cydia_lncRNA	exon	6851634	6851692	.	-	.	transcript_id "MSTRG.137641.1"; gene_id "MSTRG.137641";
scaffold9	Cydia_lncRNA	exon	8404679	8404976	.	-	.	transcript_id "MSTRG.138389.1"; gene_id "MSTRG.138389";
scaffold9	Cydia_lncRNA	exon	8404996	8405040	.	-	.	transcript_id "MSTRG.138389.1"; gene_id "MSTRG.138389";
scaffold9	Cydia_lncRNA	exon	12595288	12595543	.	-	.	transcript_id "MSTRG.138861.1"; gene_id "MSTRG.138861";
scaffold9	Cydia_lncRNA	exon	12595775	12596259	.	-	.	transcript_id "MSTRG.138861.1"; gene_id "MSTRG.138861";
scaffold91	Cydia_lncRNA	exon	40354	40399	.	+	.	transcript_id "MSTRG.139618.1"; gene_id "MSTRG.139618";
scaffold91	Cydia_lncRNA	exon	40687	40931	.	+	.	transcript_id "MSTRG.139618.1"; gene_id "MSTRG.139618";
scaffold92	Cydia_lncRNA	exon	674376	674442	.	+	.	transcript_id "MSTRG.140116.1"; gene_id "MSTRG.140116";
scaffold92	Cydia_lncRNA	exon	674455	674628	.	+	.	transcript_id "MSTRG.140116.1"; gene_id "MSTRG.140116";
scaffold966	Cydia_lncRNA	exon	9768	10029	.	-	.	transcript_id "MSTRG.141808.1"; gene_id "MSTRG.141808";
scaffold966	Cydia_lncRNA	exon	10379	10668	.	-	.	transcript_id "MSTRG.141808.1"; gene_id "MSTRG.141808";
scaffold978	Cydia_lncRNA	exon	7754	7814	.	-	.	transcript_id "MSTRG.142088.1"; gene_id "MSTRG.142088";
scaffold978	Cydia_lncRNA	exon	7917	8134	.	-	.	transcript_id "MSTRG.142088.1"; gene_id "MSTRG.142088";
scaffold99	Cydia_lncRNA	exon	224820	224945	.	-	.	transcript_id "MSTRG.142560.11"; gene_id "MSTRG.142560";
scaffold99	Cydia_lncRNA	exon	224959	225102	.	-	.	transcript_id "MSTRG.142560.11"; gene_id "MSTRG.142560";

## Sheet: lncNAT
Table S2. Genomic annotation of lncRNAs identified in the codling moth
Scaffold	Source	Feature	Start	End	Score	Strand	Frame	ID
scaffold1	Cydia_lncRNA	exon	860157	860166	.	+	.	transcript_id "MSTRG.479.1"; gene_id "MSTRG.479";
scaffold1	Cydia_lncRNA	exon	919724	919931	.	+	.	transcript_id "MSTRG.479.1"; gene_id "MSTRG.479";
scaffold1	Cydia_lncRNA	exon	1062902	1063318	.	+	.	transcript_id "MSTRG.152.1"; gene_id "MSTRG.152";
scaffold1	Cydia_lncRNA	exon	1190178	1190559	.	+	.	transcript_id "MSTRG.152.1"; gene_id "MSTRG.152";
scaffold1	Cydia_lncRNA	exon	1123641	1123844	.	+	.	transcript_id "MSTRG.159.1"; gene_id "MSTRG.159";
scaffold1	Cydia_lncRNA	exon	1189662	1189676	.	+	.	transcript_id "MSTRG.159.1"; gene_id "MSTRG.159";
scaffold1	Cydia_lncRNA	exon	1133066	1133076	.	+	.	transcript_id "MSTRG.160.1"; gene_id "MSTRG.160";
scaffold1	Cydia_lncRNA	exon	1184408	1184628	.	+	.	transcript_id "MSTRG.160.1"; gene_id "MSTRG.160";
scaffold1	Cydia_lncRNA	exon	1402647	1402659	.	+	.	transcript_id "MSTRG.140.1"; gene_id "MSTRG.140";
scaffold1	Cydia_lncRNA	exon	1425288	1425579	.	+	.	transcript_id "MSTRG.140.1"; gene_id "MSTRG.140";
scaffold1	Cydia_lncRNA	exon	1565691	1565728	.	+	.	transcript_id "MSTRG.390.1"; gene_id "MSTRG.390";
scaffold1	Cydia_lncRNA	exon	1639549	1639971	.	+	.	transcript_id "MSTRG.390.1"; gene_id "MSTRG.390";
scaffold1	Cydia_lncRNA	exon	1607876	1608008	.	+	.	transcript_id "MSTRG.395.1"; gene_id "MSTRG.395";
scaffold1	Cydia_lncRNA	exon	1696562	1696630	.	+	.	transcript_id "MSTRG.395.1"; gene_id "MSTRG.395";
scaffold1	Cydia_lncRNA	exon	1636302	1636580	.	+	.	transcript_id "MSTRG.402.1"; gene_id "MSTRG.402";
scaffold1	Cydia_lncRNA	exon	1813756	1813813	.	+	.	transcript_id "MSTRG.402.1"; gene_id "MSTRG.402";
scaffold1	Cydia_lncRNA	exon	2157732	2157805	.	+	.	transcript_id "MSTRG.694.1"; gene_id "MSTRG.694";
scaffold1	Cydia_lncRNA	exon	2332594	2333153	.	+	.	transcript_id "MSTRG.694.1"; gene_id "MSTRG.694";
scaffold1	Cydia_lncRNA	exon	2440871	2440881	.	+	.	transcript_id "MSTRG.739.1"; gene_id "MSTRG.739";
scaffold1	Cydia_lncRNA	exon	2475573	2476615	.	+	.	transcript_id "MSTRG.739.1"; gene_id "MSTRG.739";
scaffold1	Cydia_lncRNA	exon	2714919	2714961	.	+	.	transcript_id "MSTRG.304.1"; gene_id "MSTRG.304";
scaffold1	Cydia_lncRNA	exon	2904277	2904564	.	+	.	transcript_id "MSTRG.304.1"; gene_id "MSTRG.304";
scaffold1	Cydia_lncRNA	exon	5180144	5180174	.	+	.	transcript_id "MSTRG.853.1"; gene_id "MSTRG.853";
scaffold1	Cydia_lncRNA	exon	5255471	5255656	.	+	.	transcript_id "MSTRG.853.1"; gene_id "MSTRG.853";
scaffold1	Cydia_lncRNA	exon	5293674	5293836	.	+	.	transcript_id "MSTRG.867.1"; gene_id "MSTRG.867";
scaffold1	Cydia_lncRNA	exon	5440570	5440721	.	+	.	transcript_id "MSTRG.867.1"; gene_id "MSTRG.867";
scaffold1	Cydia_lncRNA	exon	5441302	5441342	.	+	.	transcript_id "MSTRG.867.1"; gene_id "MSTRG.867";
scaffold1	Cydia_lncRNA	exon	5872624	5872721	.	+	.	transcript_id "MSTRG.1336.1"; gene_id "MSTRG.1336";
scaffold1	Cydia_lncRNA	exon	5931078	5931186	.	+	.	transcript_id "MSTRG.1336.1"; gene_id "MSTRG.1336";
scaffold1	Cydia_lncRNA	exon	6057166	6057364	.	+	.	transcript_id "MSTRG.1369.2"; gene_id "MSTRG.1369";
scaffold1	Cydia_lncRNA	exon	6210982	6212437	.	+	.	transcript_id "MSTRG.1369.2"; gene_id "MSTRG.1369";
scaffold1	Cydia_lncRNA	exon	7163427	7163477	.	+	.	transcript_id "MSTRG.1285.1"; gene_id "MSTRG.1285";
scaffold1	Cydia_lncRNA	exon	7255934	7256187	.	+	.	transcript_id "MSTRG.1285.1"; gene_id "MSTRG.1285";
scaffold1	Cydia_lncRNA	exon	7615651	7615886	.	+	.	transcript_id "MSTRG.1469.1"; gene_id "MSTRG.1469";
scaffold1	Cydia_lncRNA	exon	7616310	7616400	.	+	.	transcript_id "MSTRG.1469.1"; gene_id "MSTRG.1469";
scaffold1	Cydia_lncRNA	exon	7737802	7738440	.	+	.	transcript_id "MSTRG.1428.1"; gene_id "MSTRG.1428";
scaffold1	Cydia_lncRNA	exon	7744258	7744384	.	+	.	transcript_id "MSTRG.1428.1"; gene_id "MSTRG.1428";
scaffold1	Cydia_lncRNA	exon	10749454	10749651	.	+	.	transcript_id "MSTRG.2126.1"; gene_id "MSTRG.2126";
scaffold1	Cydia_lncRNA	exon	10770808	10770853	.	+	.	transcript_id "MSTRG.2126.1"; gene_id "MSTRG.2126";
scaffold1	Cydia_lncRNA	exon	10888579	10888902	.	+	.	transcript_id "MSTRG.2160.1"; gene_id "MSTRG.2160";
scaffold1	Cydia_lncRNA	exon	10894979	10895044	.	+	.	transcript_id "MSTRG.2160.1"; gene_id "MSTRG.2160";
scaffold1	Cydia_lncRNA	exon	11541655	11541730	.	+	.	transcript_id "MSTRG.2018.1"; gene_id "MSTRG.2018";
scaffold1	Cydia_lncRNA	exon	11603916	11604143	.	+	.	transcript_id "MSTRG.2018.1"; gene_id "MSTRG.2018";
scaffold1	Cydia_lncRNA	exon	13693611	13693621	.	+	.	transcript_id "MSTRG.2760.1"; gene_id "MSTRG.2760";
scaffold1	Cydia_lncRNA	exon	13744999	13746114	.	+	.	transcript_id "MSTRG.2760.1"; gene_id "MSTRG.2760";
scaffold1	Cydia_lncRNA	exon	13752880	13753181	.	+	.	transcript_id "MSTRG.2770.1"; gene_id "MSTRG.2770";
scaffold1	Cydia_lncRNA	exon	13799903	13799916	.	+	.	transcript_id "MSTRG.2770.1"; gene_id "MSTRG.2770";
scaffold1	Cydia_lncRNA	exon	15080697	15080709	.	+	.	transcript_id "MSTRG.2939.1"; gene_id "MSTRG.2939";
scaffold1	Cydia_lncRNA	exon	15136558	15137095	.	+	.	transcript_id "MSTRG.2939.1"; gene_id "MSTRG.2939";
scaffold1	Cydia_lncRNA	exon	15401410	15401420	.	+	.	transcript_id "MSTRG.2905.1"; gene_id "MSTRG.2905";
scaffold1	Cydia_lncRNA	exon	15416896	15417044	.	+	.	transcript_id "MSTRG.2905.1"; gene_id "MSTRG.2905";
scaffold1	Cydia_lncRNA	exon	15447043	15447126	.	+	.	transcript_id "MSTRG.2905.1"; gene_id "MSTRG.2905";
scaffold1	Cydia_lncRNA	exon	16559344	16559370	.	+	.	transcript_id "MSTRG.3195.1"; gene_id "MSTRG.3195";
scaffold1	Cydia_lncRNA	exon	16637714	16637968	.	+	.	transcript_id "MSTRG.3195.1"; gene_id "MSTRG.3195";
scaffold1	Cydia_lncRNA	exon	17362479	17362746	.	+	.	transcript_id "MSTRG.3488.1"; gene_id "MSTRG.3488";
scaffold1	Cydia_lncRNA	exon	17513235	17513334	.	+	.	transcript_id "MSTRG.3488.1"; gene_id "MSTRG.3488";
scaffold1	Cydia_lncRNA	exon	18081776	18081851	.	+	.	transcript_id "MSTRG.3401.1"; gene_id "MSTRG.3401";
scaffold1	Cydia_lncRNA	exon	18086929	18087026	.	+	.	transcript_id "MSTRG.3401.1"; gene_id "MSTRG.3401";
scaffold1	Cydia_lncRNA	exon	18102623	18102703	.	+	.	transcript_id "MSTRG.3401.1"; gene_id "MSTRG.3401";
scaffold1	Cydia_lncRNA	exon	18087451	18087588	.	+	.	transcript_id "MSTRG.3404.1"; gene_id "MSTRG.3404";
scaffold1	Cydia_lncRNA	exon	18094395	18094870	.	+	.	transcript_id "MSTRG.3404.1"; gene_id "MSTRG.3404";
scaffold1	Cydia_lncRNA	exon	19879285	19879663	.	+	.	transcript_id "MSTRG.3577.1"; gene_id "MSTRG.3577";
scaffold1	Cydia_lncRNA	exon	19915180	19915407	.	+	.	transcript_id "MSTRG.3577.1"; gene_id "MSTRG.3577";
scaffold1	Cydia_lncRNA	exon	23430028	23430177	.	+	.	transcript_id "MSTRG.4425.1"; gene_id "MSTRG.4425";
scaffold1	Cydia_lncRNA	exon	23491718	23491882	.	+	.	transcript_id "MSTRG.4425.1"; gene_id "MSTRG.4425";
scaffold1	Cydia_lncRNA	exon	23453387	23453802	.	+	.	transcript_id "MSTRG.4429.1"; gene_id "MSTRG.4429";
scaffold1	Cydia_lncRNA	exon	23505416	23505444	.	+	.	transcript_id "MSTRG.4429.1"; gene_id "MSTRG.4429";
scaffold1	Cydia_lncRNA	exon	24174611	24176917	.	+	.	transcript_id "MSTRG.3832.5"; gene_id "MSTRG.3832";
scaffold1	Cydia_lncRNA	exon	24176981	24177089	.	+	.	transcript_id "MSTRG.3832.5"; gene_id "MSTRG.3832";
scaffold1	Cydia_lncRNA	exon	24178375	24179491	.	+	.	transcript_id "MSTRG.3832.5"; gene_id "MSTRG.3832";
scaffold1	Cydia_lncRNA	exon	24480224	24480234	.	+	.	transcript_id "MSTRG.3920.1"; gene_id "MSTRG.3920";
scaffold1	Cydia_lncRNA	exon	24549026	24549277	.	+	.	transcript_id "MSTRG.3920.1"; gene_id "MSTRG.3920";
scaffold1	Cydia_lncRNA	exon	27218702	27218917	.	+	.	transcript_id "MSTRG.4692.1"; gene_id "MSTRG.4692";
scaffold1	Cydia_lncRNA	exon	27292434	27292482	.	+	.	transcript_id "MSTRG.4692.1"; gene_id "MSTRG.4692";
scaffold1	Cydia_lncRNA	exon	27297413	27297617	.	+	.	transcript_id "MSTRG.4722.1"; gene_id "MSTRG.4722";
scaffold1	Cydia_lncRNA	exon	27360380	27360393	.	+	.	transcript_id "MSTRG.4722.1"; gene_id "MSTRG.4722";
scaffold1	Cydia_lncRNA	exon	27483159	27483455	.	+	.	transcript_id "MSTRG.4530.1"; gene_id "MSTRG.4530";
scaffold1	Cydia_lncRNA	exon	27544194	27544247	.	+	.	transcript_id "MSTRG.4530.1"; gene_id "MSTRG.4530";
scaffold1	Cydia_lncRNA	exon	27621441	27621566	.	+	.	transcript_id "MSTRG.4540.1"; gene_id "MSTRG.4540";
scaffold1	Cydia_lncRNA	exon	27625833	27626318	.	+	.	transcript_id "MSTRG.4540.1"; gene_id "MSTRG.4540";
scaffold1	Cydia_lncRNA	exon	28671089	28671151	.	+	.	transcript_id "MSTRG.4824.1"; gene_id "MSTRG.4824";
scaffold1	Cydia_lncRNA	exon	28703418	28703613	.	+	.	transcript_id "MSTRG.4824.1"; gene_id "MSTRG.4824";
scaffold1	Cydia_lncRNA	exon	29823225	29823236	.	+	.	transcript_id "MSTRG.5271.1"; gene_id "MSTRG.5271";
scaffold1	Cydia_lncRNA	exon	29871820	29871877	.	+	.	transcript_id "MSTRG.5271.1"; gene_id "MSTRG.5271";
scaffold1	Cydia_lncRNA	exon	29872032	29872277	.	+	.	transcript_id "MSTRG.5271.1"; gene_id "MSTRG.5271";
scaffold1	Cydia_lncRNA	exon	29872822	29873029	.	+	.	transcript_id "MSTRG.5271.1"; gene_id "MSTRG.5271";
scaffold1	Cydia_lncRNA	exon	30933812	30934010	.	+	.	transcript_id "MSTRG.5431.1"; gene_id "MSTRG.5431";
scaffold1	Cydia_lncRNA	exon	30995851	30995861	.	+	.	transcript_id "MSTRG.5431.1"; gene_id "MSTRG.5431";
scaffold1	Cydia_lncRNA	exon	31268136	31268352	.	+	.	transcript_id "MSTRG.5737.2"; gene_id "MSTRG.5737";
scaffold1	Cydia_lncRNA	exon	31350937	31350948	.	+	.	transcript_id "MSTRG.5737.2"; gene_id "MSTRG.5737";
scaffold1	Cydia_lncRNA	exon	31767726	31767737	.	+	.	transcript_id "MSTRG.6675.1"; gene_id "MSTRG.6675";
scaffold1	Cydia_lncRNA	exon	31781756	31785186	.	+	.	transcript_id "MSTRG.6675.1"; gene_id "MSTRG.6675";
scaffold1	Cydia_lncRNA	exon	31838874	31838919	.	+	.	transcript_id "MSTRG.6692.1"; gene_id "MSTRG.6692";
scaffold1	Cydia_lncRNA	exon	31898282	31898745	.	+	.	transcript_id "MSTRG.6692.1"; gene_id "MSTRG.6692";
scaffold1	Cydia_lncRNA	exon	31847992	31848375	.	+	.	transcript_id "MSTRG.6693.1"; gene_id "MSTRG.6693";
scaffold1	Cydia_lncRNA	exon	31886142	31886158	.	+	.	transcript_id "MSTRG.6693.1"; gene_id "MSTRG.6693";
scaffold1	Cydia_lncRNA	exon	31848311	31848375	.	+	.	transcript_id "MSTRG.6693.2"; gene_id "MSTRG.6693";
scaffold1	Cydia_lncRNA	exon	31924744	31924908	.	+	.	transcript_id "MSTRG.6693.2"; gene_id "MSTRG.6693";
scaffold1	Cydia_lncRNA	exon	31954141	31954309	.	+	.	transcript_id "MSTRG.6713.1"; gene_id "MSTRG.6713";
scaffold1	Cydia_lncRNA	exon	32026178	32026329	.	+	.	transcript_id "MSTRG.6713.1"; gene_id "MSTRG.6713";
scaffold1	Cydia_lncRNA	exon	32445448	32445458	.	+	.	transcript_id "MSTRG.6401.1"; gene_id "MSTRG.6401";
scaffold1	Cydia_lncRNA	exon	32469962	32471694	.	+	.	transcript_id "MSTRG.6401.1"; gene_id "MSTRG.6401";
scaffold1	Cydia_lncRNA	exon	32473635	32473980	.	+	.	transcript_id "MSTRG.6401.1"; gene_id "MSTRG.6401";
scaffold1	Cydia_lncRNA	exon	32490968	32491236	.	+	.	transcript_id "MSTRG.6422.1"; gene_id "MSTRG.6422";
scaffold1	Cydia_lncRNA	exon	32540265	32540285	.	+	.	transcript_id "MSTRG.6422.1"; gene_id "MSTRG.6422";
scaffold1	Cydia_lncRNA	exon	32574030	32574149	.	+	.	transcript_id "MSTRG.6422.1"; gene_id "MSTRG.6422";
scaffold1	Cydia_lncRNA	exon	32700821	32700873	.	+	.	transcript_id "MSTRG.6451.1"; gene_id "MSTRG.6451";
scaffold1	Cydia_lncRNA	exon	32855890	32856072	.	+	.	transcript_id "MSTRG.6451.1"; gene_id "MSTRG.6451";
scaffold1	Cydia_lncRNA	exon	32942865	32942874	.	+	.	transcript_id "MSTRG.5951.1"; gene_id "MSTRG.5951";
scaffold1	Cydia_lncRNA	exon	32966671	32967006	.	+	.	transcript_id "MSTRG.5951.1"; gene_id "MSTRG.5951";
scaffold1	Cydia_lncRNA	exon	33021921	33021999	.	+	.	transcript_id "MSTRG.5972.1"; gene_id "MSTRG.5972";
scaffold1	Cydia_lncRNA	exon	33067019	33067160	.	+	.	transcript_id "MSTRG.5972.1"; gene_id "MSTRG.5972";
scaffold1	Cydia_lncRNA	exon	33165045	33167804	.	+	.	transcript_id "MSTRG.6019.2"; gene_id "MSTRG.6019";
scaffold1	Cydia_lncRNA	exon	33167896	33168075	.	+	.	transcript_id "MSTRG.6019.2"; gene_id "MSTRG.6019";
scaffold1	Cydia_lncRNA	exon	33741836	33742323	.	+	.	transcript_id "MSTRG.6166.1"; gene_id "MSTRG.6166";
scaffold1	Cydia_lncRNA	exon	33808931	33809124	.	+	.	transcript_id "MSTRG.6166.1"; gene_id "MSTRG.6166";
scaffold1	Cydia_lncRNA	exon	34114537	34116035	.	+	.	transcript_id "MSTRG.6487.1"; gene_id "MSTRG.6487";
scaffold1	Cydia_lncRNA	exon	34116407	34116996	.	+	.	transcript_id "MSTRG.6487.1"; gene_id "MSTRG.6487";
scaffold1	Cydia_lncRNA	exon	34273813	34273826	.	+	.	transcript_id "MSTRG.6521.1"; gene_id "MSTRG.6521";
scaffold1	Cydia_lncRNA	exon	34317720	34317959	.	+	.	transcript_id "MSTRG.6521.1"; gene_id "MSTRG.6521";
scaffold1	Cydia_lncRNA	exon	205567	205641	.	-	.	transcript_id "MSTRG.46.1"; gene_id "MSTRG.46";
scaffold1	Cydia_lncRNA	exon	260508	260655	.	-	.	transcript_id "MSTRG.46.1"; gene_id "MSTRG.46";
scaffold1	Cydia_lncRNA	exon	749683	749764	.	-	.	transcript_id "MSTRG.468.1"; gene_id "MSTRG.468";
scaffold1	Cydia_lncRNA	exon	755659	756814	.	-	.	transcript_id "MSTRG.468.1"; gene_id "MSTRG.468";
scaffold1	Cydia_lncRNA	exon	797938	797951	.	-	.	transcript_id "MSTRG.468.1"; gene_id "MSTRG.468";
scaffold1	Cydia_lncRNA	exon	849367	849526	.	-	.	transcript_id "MSTRG.478.2"; gene_id "MSTRG.478";
scaffold1	Cydia_lncRNA	exon	855109	855549	.	-	.	transcript_id "MSTRG.478.2"; gene_id "MSTRG.478";
scaffold1	Cydia_lncRNA	exon	975471	975600	.	-	.	transcript_id "MSTRG.513.1"; gene_id "MSTRG.513";
scaffold1	Cydia_lncRNA	exon	1009699	1009838	.	-	.	transcript_id "MSTRG.513.1"; gene_id "MSTRG.513";
scaffold1	Cydia_lncRNA	exon	1431373	1431383	.	-	.	transcript_id "MSTRG.370.1"; gene_id "MSTRG.370";
scaffold1	Cydia_lncRNA	exon	1487324	1488109	.	-	.	transcript_id "MSTRG.370.1"; gene_id "MSTRG.370";
scaffold1	Cydia_lncRNA	exon	1465156	1465302	.	-	.	transcript_id "MSTRG.378.1"; gene_id "MSTRG.378";
scaffold1	Cydia_lncRNA	exon	1475366	1475523	.	-	.	transcript_id "MSTRG.378.1"; gene_id "MSTRG.378";
scaffold1	Cydia_lncRNA	exon	1481410	1481746	.	-	.	transcript_id "MSTRG.378.1"; gene_id "MSTRG.378";
scaffold1	Cydia_lncRNA	exon	1692570	1692672	.	-	.	transcript_id "MSTRG.415.1"; gene_id "MSTRG.415";
scaffold1	Cydia_lncRNA	exon	1757161	1757265	.	-	.	transcript_id "MSTRG.415.1"; gene_id "MSTRG.415";
scaffold1	Cydia_lncRNA	exon	2260238	2260382	.	-	.	transcript_id "MSTRG.711.1"; gene_id "MSTRG.711";
scaffold1	Cydia_lncRNA	exon	2368272	2368487	.	-	.	transcript_id "MSTRG.711.1"; gene_id "MSTRG.711";
scaffold1	Cydia_lncRNA	exon	2474211	2474356	.	-	.	transcript_id "MSTRG.741.1"; gene_id "MSTRG.741";
scaffold1	Cydia_lncRNA	exon	2500471	2501571	.	-	.	transcript_id "MSTRG.741.1"; gene_id "MSTRG.741";
scaffold1	Cydia_lncRNA	exon	2521741	2521783	.	-	.	transcript_id "MSTRG.755.1"; gene_id "MSTRG.755";
scaffold1	Cydia_lncRNA	exon	2599792	2599965	.	-	.	transcript_id "MSTRG.755.1"; gene_id "MSTRG.755";
scaffold1	Cydia_lncRNA	exon	3562153	3562166	.	-	.	transcript_id "MSTRG.1079.1"; gene_id "MSTRG.1079";
scaffold1	Cydia_lncRNA	exon	3588425	3588707	.	-	.	transcript_id "MSTRG.1079.1"; gene_id "MSTRG.1079";
scaffold1	Cydia_lncRNA	exon	3589471	3589542	.	-	.	transcript_id "MSTRG.1079.1"; gene_id "MSTRG.1079";
scaffold1	Cydia_lncRNA	exon	3671714	3672588	.	-	.	transcript_id "MSTRG.1118.1"; gene_id "MSTRG.1118";
scaffold1	Cydia_lncRNA	exon	3750035	3750045	.	-	.	transcript_id "MSTRG.1118.1"; gene_id "MSTRG.1118";
scaffold1	Cydia_lncRNA	exon	4144504	4144709	.	-	.	transcript_id "MSTRG.981.1"; gene_id "MSTRG.981";
scaffold1	Cydia_lncRNA	exon	4318998	4319220	.	-	.	transcript_id "MSTRG.981.1"; gene_id "MSTRG.981";
scaffold1	Cydia_lncRNA	exon	5177358	5177453	.	-	.	transcript_id "MSTRG.851.1"; gene_id "MSTRG.851";
scaffold1	Cydia_lncRNA	exon	5211332	5211721	.	-	.	transcript_id "MSTRG.851.1"; gene_id "MSTRG.851";
scaffold1	Cydia_lncRNA	exon	5178758	5178885	.	-	.	transcript_id "MSTRG.852.2"; gene_id "MSTRG.852";
scaffold1	Cydia_lncRNA	exon	5213139	5213202	.	-	.	transcript_id "MSTRG.852.2"; gene_id "MSTRG.852";
scaffold1	Cydia_lncRNA	exon	5214527	5214641	.	-	.	transcript_id "MSTRG.852.2"; gene_id "MSTRG.852";
scaffold1	Cydia_lncRNA	exon	5406069	5406293	.	-	.	transcript_id "MSTRG.879.8"; gene_id "MSTRG.879";
scaffold1	Cydia_lncRNA	exon	5453971	5453980	.	-	.	transcript_id "MSTRG.879.8"; gene_id "MSTRG.879";
scaffold1	Cydia_lncRNA	exon	5641076	5641175	.	-	.	transcript_id "MSTRG.809.2"; gene_id "MSTRG.809";
scaffold1	Cydia_lncRNA	exon	5655296	5656136	.	-	.	transcript_id "MSTRG.809.2"; gene_id "MSTRG.809";
scaffold1	Cydia_lncRNA	exon	5949769	5949782	.	-	.	transcript_id "MSTRG.1350.1"; gene_id "MSTRG.1350";
scaffold1	Cydia_lncRNA	exon	5997723	6002880	.	-	.	transcript_id "MSTRG.1350.1"; gene_id "MSTRG.1350";
scaffold1	Cydia_lncRNA	exon	8527241	8527543	.	-	.	transcript_id "MSTRG.1608.1"; gene_id "MSTRG.1608";
scaffold1	Cydia_lncRNA	exon	8579885	8579934	.	-	.	transcript_id "MSTRG.1608.1"; gene_id "MSTRG.1608";
scaffold1	Cydia_lncRNA	exon	8555154	8555467	.	-	.	transcript_id "MSTRG.1612.1"; gene_id "MSTRG.1612";
scaffold1	Cydia_lncRNA	exon	8558608	8558928	.	-	.	transcript_id "MSTRG.1612.1"; gene_id "MSTRG.1612";
scaffold1	Cydia_lncRNA	exon	8816994	8817132	.	-	.	transcript_id "MSTRG.1732.1"; gene_id "MSTRG.1732";
scaffold1	Cydia_lncRNA	exon	8840762	8840868	.	-	.	transcript_id "MSTRG.1732.1"; gene_id "MSTRG.1732";
scaffold1	Cydia_lncRNA	exon	10126136	10126217	.	-	.	transcript_id "MSTRG.1916.1"; gene_id "MSTRG.1916";
scaffold1	Cydia_lncRNA	exon	10250973	10251154	.	-	.	transcript_id "MSTRG.1916.1"; gene_id "MSTRG.1916";
scaffold1	Cydia_lncRNA	exon	10354364	10354374	.	-	.	transcript_id "MSTRG.1872.1"; gene_id "MSTRG.1872";
scaffold1	Cydia_lncRNA	exon	10357510	10357726	.	-	.	transcript_id "MSTRG.1872.1"; gene_id "MSTRG.1872";
scaffold1	Cydia_lncRNA	exon	10471668	10471677	.	-	.	transcript_id "MSTRG.1985.1"; gene_id "MSTRG.1985";
scaffold1	Cydia_lncRNA	exon	10527535	10529557	.	-	.	transcript_id "MSTRG.1985.1"; gene_id "MSTRG.1985";
scaffold1	Cydia_lncRNA	exon	11298346	11298356	.	-	.	transcript_id "MSTRG.2292.1"; gene_id "MSTRG.2292";
scaffold1	Cydia_lncRNA	exon	11376804	11377290	.	-	.	transcript_id "MSTRG.2292.1"; gene_id "MSTRG.2292";
scaffold1	Cydia_lncRNA	exon	11377631	11377870	.	-	.	transcript_id "MSTRG.2292.1"; gene_id "MSTRG.2292";
scaffold1	Cydia_lncRNA	exon	11356517	11356526	.	-	.	transcript_id "MSTRG.2295.2"; gene_id "MSTRG.2295";
scaffold1	Cydia_lncRNA	exon	11387081	11387280	.	-	.	transcript_id "MSTRG.2295.2"; gene_id "MSTRG.2295";
scaffold1	Cydia_lncRNA	exon	11778797	11778820	.	-	.	transcript_id "MSTRG.2056.1"; gene_id "MSTRG.2056";
scaffold1	Cydia_lncRNA	exon	11803438	11804503	.	-	.	transcript_id "MSTRG.2056.1"; gene_id "MSTRG.2056";
scaffold1	Cydia_lncRNA	exon	12353018	12353619	.	-	.	transcript_id "MSTRG.2370.2"; gene_id "MSTRG.2370";
scaffold1	Cydia_lncRNA	exon	12510905	12510925	.	-	.	transcript_id "MSTRG.2370.2"; gene_id "MSTRG.2370";
scaffold1	Cydia_lncRNA	exon	13018571	13018775	.	-	.	transcript_id "MSTRG.2452.1"; gene_id "MSTRG.2452";
scaffold1	Cydia_lncRNA	exon	13090408	13090482	.	-	.	transcript_id "MSTRG.2452.1"; gene_id "MSTRG.2452";
scaffold1	Cydia_lncRNA	exon	13208762	13208838	.	-	.	transcript_id "MSTRG.2484.1"; gene_id "MSTRG.2484";
scaffold1	Cydia_lncRNA	exon	13209708	13213346	.	-	.	transcript_id "MSTRG.2484.1"; gene_id "MSTRG.2484";
scaffold1	Cydia_lncRNA	exon	13228857	13229103	.	-	.	transcript_id "MSTRG.2490.1"; gene_id "MSTRG.2490";
scaffold1	Cydia_lncRNA	exon	13229227	13229441	.	-	.	transcript_id "MSTRG.2490.1"; gene_id "MSTRG.2490";
scaffold1	Cydia_lncRNA	exon	13833858	13834196	.	-	.	transcript_id "MSTRG.2801.1"; gene_id "MSTRG.2801";
scaffold1	Cydia_lncRNA	exon	13900103	13900117	.	-	.	transcript_id "MSTRG.2801.1"; gene_id "MSTRG.2801";
scaffold1	Cydia_lncRNA	exon	13953593	13954241	.	-	.	transcript_id "MSTRG.2827.1"; gene_id "MSTRG.2827";
scaffold1	Cydia_lncRNA	exon	13969341	13969352	.	-	.	transcript_id "MSTRG.2827.1"; gene_id "MSTRG.2827";
scaffold1	Cydia_lncRNA	exon	14005949	14006192	.	-	.	transcript_id "MSTRG.2657.1"; gene_id "MSTRG.2657";
scaffold1	Cydia_lncRNA	exon	14030871	14030881	.	-	.	transcript_id "MSTRG.2657.1"; gene_id "MSTRG.2657";
scaffold1	Cydia_lncRNA	exon	15315394	15315518	.	-	.	transcript_id "MSTRG.2881.1"; gene_id "MSTRG.2881";
scaffold1	Cydia_lncRNA	exon	15353487	15353717	.	-	.	transcript_id "MSTRG.2881.1"; gene_id "MSTRG.2881";
scaffold1	Cydia_lncRNA	exon	16294081	16294376	.	-	.	transcript_id "MSTRG.3227.1"; gene_id "MSTRG.3227";
scaffold1	Cydia_lncRNA	exon	16354290	16354300	.	-	.	transcript_id "MSTRG.3227.1"; gene_id "MSTRG.3227";
scaffold1	Cydia_lncRNA	exon	16544325	16544458	.	-	.	transcript_id "MSTRG.3192.2"; gene_id "MSTRG.3192";
scaffold1	Cydia_lncRNA	exon	16547630	16549143	.	-	.	transcript_id "MSTRG.3192.2"; gene_id "MSTRG.3192";
scaffold1	Cydia_lncRNA	exon	16778524	16778578	.	-	.	transcript_id "MSTRG.3167.1"; gene_id "MSTRG.3167";
scaffold1	Cydia_lncRNA	exon	16812562	16812626	.	-	.	transcript_id "MSTRG.3167.1"; gene_id "MSTRG.3167";
scaffold1	Cydia_lncRNA	exon	16871893	16871972	.	-	.	transcript_id "MSTRG.3167.1"; gene_id "MSTRG.3167";
scaffold1	Cydia_lncRNA	exon	17215428	17215684	.	-	.	transcript_id "MSTRG.3457.1"; gene_id "MSTRG.3457";
scaffold1	Cydia_lncRNA	exon	17313915	17313965	.	-	.	transcript_id "MSTRG.3457.1"; gene_id "MSTRG.3457";
scaffold1	Cydia_lncRNA	exon	17224980	17225192	.	-	.	transcript_id "MSTRG.3462.1"; gene_id "MSTRG.3462";
scaffold1	Cydia_lncRNA	exon	17265457	17265467	.	-	.	transcript_id "MSTRG.3462.1"; gene_id "MSTRG.3462";
scaffold1	Cydia_lncRNA	exon	17482799	17483534	.	-	.	transcript_id "MSTRG.3498.3"; gene_id "MSTRG.3498";
scaffold1	Cydia_lncRNA	exon	17557176	17557206	.	-	.	transcript_id "MSTRG.3498.3"; gene_id "MSTRG.3498";
scaffold1	Cydia_lncRNA	exon	17753700	17753954	.	-	.	transcript_id "MSTRG.3547.1"; gene_id "MSTRG.3547";
scaffold1	Cydia_lncRNA	exon	17832826	17832836	.	-	.	transcript_id "MSTRG.3547.1"; gene_id "MSTRG.3547";
scaffold1	Cydia_lncRNA	exon	17765428	17765630	.	-	.	transcript_id "MSTRG.3549.1"; gene_id "MSTRG.3549";
scaffold1	Cydia_lncRNA	exon	17824642	17824706	.	-	.	transcript_id "MSTRG.3549.1"; gene_id "MSTRG.3549";
scaffold1	Cydia_lncRNA	exon	19695282	19695461	.	-	.	transcript_id "MSTRG.3434.1"; gene_id "MSTRG.3434";
scaffold1	Cydia_lncRNA	exon	19755270	19755331	.	-	.	transcript_id "MSTRG.3434.1"; gene_id "MSTRG.3434";
scaffold1	Cydia_lncRNA	exon	19813628	19813885	.	-	.	transcript_id "MSTRG.3434.1"; gene_id "MSTRG.3434";
scaffold1	Cydia_lncRNA	exon	19886850	19886903	.	-	.	transcript_id "MSTRG.3580.1"; gene_id "MSTRG.3580";
scaffold1	Cydia_lncRNA	exon	19894278	19894423	.	-	.	transcript_id "MSTRG.3580.1"; gene_id "MSTRG.3580";
scaffold1	Cydia_lncRNA	exon	22745019	22745031	.	-	.	transcript_id "MSTRG.3689.1"; gene_id "MSTRG.3689";
scaffold1	Cydia_lncRNA	exon	22764155	22764498	.	-	.	transcript_id "MSTRG.3689.1"; gene_id "MSTRG.3689";
scaffold1	Cydia_lncRNA	exon	24044828	24044871	.	-	.	transcript_id "MSTRG.4030.1"; gene_id "MSTRG.4030";
scaffold1	Cydia_lncRNA	exon	24121589	24122062	.	-	.	transcript_id "MSTRG.4030.1"; gene_id "MSTRG.4030";
scaffold1	Cydia_lncRNA	exon	24662352	24662499	.	-	.	transcript_id "MSTRG.3965.1"; gene_id "MSTRG.3965";
scaffold1	Cydia_lncRNA	exon	24738304	24738436	.	-	.	transcript_id "MSTRG.3965.1"; gene_id "MSTRG.3965";
scaffold1	Cydia_lncRNA	exon	24699694	24699955	.	-	.	transcript_id "MSTRG.3971.1"; gene_id "MSTRG.3971";
scaffold1	Cydia_lncRNA	exon	24819181	24819201	.	-	.	transcript_id "MSTRG.3971.1"; gene_id "MSTRG.3971";
scaffold1	Cydia_lncRNA	exon	25066452	25066465	.	-	.	transcript_id "MSTRG.3996.1"; gene_id "MSTRG.3996";
scaffold1	Cydia_lncRNA	exon	25144137	25144522	.	-	.	transcript_id "MSTRG.3996.1"; gene_id "MSTRG.3996";
scaffold1	Cydia_lncRNA	exon	25219569	25219794	.	-	.	transcript_id "MSTRG.4097.1"; gene_id "MSTRG.4097";
scaffold1	Cydia_lncRNA	exon	25229850	25229868	.	-	.	transcript_id "MSTRG.4097.1"; gene_id "MSTRG.4097";
scaffold1	Cydia_lncRNA	exon	25423304	25426819	.	-	.	transcript_id "MSTRG.4165.1"; gene_id "MSTRG.4165";
scaffold1	Cydia_lncRNA	exon	25613845	25613912	.	-	.	transcript_id "MSTRG.4165.1"; gene_id "MSTRG.4165";
scaffold1	Cydia_lncRNA	exon	27759688	27760196	.	-	.	transcript_id "MSTRG.4554.1"; gene_id "MSTRG.4554";
scaffold1	Cydia_lncRNA	exon	27760938	27761144	.	-	.	transcript_id "MSTRG.4554.1"; gene_id "MSTRG.4554";
scaffold1	Cydia_lncRNA	exon	28435866	28435877	.	-	.	transcript_id "MSTRG.4783.1"; gene_id "MSTRG.4783";
scaffold1	Cydia_lncRNA	exon	28474881	28480126	.	-	.	transcript_id "MSTRG.4783.1"; gene_id "MSTRG.4783";
scaffold1	Cydia_lncRNA	exon	28985846	28985861	.	-	.	transcript_id "MSTRG.4987.1"; gene_id "MSTRG.4987";
scaffold1	Cydia_lncRNA	exon	29026920	29027094	.	-	.	transcript_id "MSTRG.4987.1"; gene_id "MSTRG.4987";
scaffold1	Cydia_lncRNA	exon	29040433	29040733	.	-	.	transcript_id "MSTRG.4987.1"; gene_id "MSTRG.4987";
scaffold1	Cydia_lncRNA	exon	29109173	29109341	.	-	.	transcript_id "MSTRG.4987.1"; gene_id "MSTRG.4987";
scaffold1	Cydia_lncRNA	exon	29775011	29775103	.	-	.	transcript_id "MSTRG.5263.1"; gene_id "MSTRG.5263";
scaffold1	Cydia_lncRNA	exon	29828026	29828770	.	-	.	transcript_id "MSTRG.5263.1"; gene_id "MSTRG.5263";
scaffold1	Cydia_lncRNA	exon	31377665	31377855	.	-	.	transcript_id "MSTRG.5758.1"; gene_id "MSTRG.5758";
scaffold1	Cydia_lncRNA	exon	31413164	31413173	.	-	.	transcript_id "MSTRG.5758.1"; gene_id "MSTRG.5758";
scaffold1	Cydia_lncRNA	exon	31442258	31444578	.	-	.	transcript_id "MSTRG.6610.1"; gene_id "MSTRG.6610";
scaffold1	Cydia_lncRNA	exon	31444917	31445145	.	-	.	transcript_id "MSTRG.6610.1"; gene_id "MSTRG.6610";
scaffold1	Cydia_lncRNA	exon	31445551	31446537	.	-	.	transcript_id "MSTRG.6610.1"; gene_id "MSTRG.6610";
scaffold1	Cydia_lncRNA	exon	31447452	31447713	.	-	.	transcript_id "MSTRG.6610.1"; gene_id "MSTRG.6610";
scaffold1	Cydia_lncRNA	exon	31557773	31557849	.	-	.	transcript_id "MSTRG.6635.1"; gene_id "MSTRG.6635";
scaffold1	Cydia_lncRNA	exon	31558992	31560053	.	-	.	transcript_id "MSTRG.6635.1"; gene_id "MSTRG.6635";
scaffold1	Cydia_lncRNA	exon	31609403	31609619	.	-	.	transcript_id "MSTRG.6650.2"; gene_id "MSTRG.6650";
scaffold1	Cydia_lncRNA	exon	31686201	31689472	.	-	.	transcript_id "MSTRG.6650.2"; gene_id "MSTRG.6650";
scaffold1	Cydia_lncRNA	exon	31717985	31718224	.	-	.	transcript_id "MSTRG.6667.1"; gene_id "MSTRG.6667";
scaffold1	Cydia_lncRNA	exon	31769515	31770300	.	-	.	transcript_id "MSTRG.6667.1"; gene_id "MSTRG.6667";
scaffold1	Cydia_lncRNA	exon	31770774	31771309	.	-	.	transcript_id "MSTRG.6667.1"; gene_id "MSTRG.6667";
scaffold1	Cydia_lncRNA	exon	32568623	32568894	.	-	.	transcript_id "MSTRG.6434.1"; gene_id "MSTRG.6434";
scaffold1	Cydia_lncRNA	exon	32733575	32733834	.	-	.	transcript_id "MSTRG.6434.1"; gene_id "MSTRG.6434";
scaffold1	Cydia_lncRNA	exon	32661401	32661584	.	-	.	transcript_id "MSTRG.6446.1"; gene_id "MSTRG.6446";
scaffold1	Cydia_lncRNA	exon	32681073	32682508	.	-	.	transcript_id "MSTRG.6446.1"; gene_id "MSTRG.6446";
scaffold1	Cydia_lncRNA	exon	32677009	32678747	.	-	.	transcript_id "MSTRG.6446.2"; gene_id "MSTRG.6446";
scaffold1	Cydia_lncRNA	exon	32679344	32680177	.	-	.	transcript_id "MSTRG.6446.2"; gene_id "MSTRG.6446";
scaffold1	Cydia_lncRNA	exon	32830386	32830644	.	-	.	transcript_id "MSTRG.6446.2"; gene_id "MSTRG.6446";
scaffold1	Cydia_lncRNA	exon	32700574	32700801	.	-	.	transcript_id "MSTRG.6450.1"; gene_id "MSTRG.6450";
scaffold1	Cydia_lncRNA	exon	32768704	32768713	.	-	.	transcript_id "MSTRG.6450.1"; gene_id "MSTRG.6450";
scaffold1	Cydia_lncRNA	exon	32944622	32945092	.	-	.	transcript_id "MSTRG.5952.1"; gene_id "MSTRG.5952";
scaffold1	Cydia_lncRNA	exon	33104403	33104434	.	-	.	transcript_id "MSTRG.5952.1"; gene_id "MSTRG.5952";
scaffold1	Cydia_lncRNA	exon	33219091	33219450	.	-	.	transcript_id "MSTRG.6016.9"; gene_id "MSTRG.6016";
scaffold1	Cydia_lncRNA	exon	33221309	33222445	.	-	.	transcript_id "MSTRG.6016.9"; gene_id "MSTRG.6016";
scaffold1	Cydia_lncRNA	exon	33333766	33334040	.	-	.	transcript_id "MSTRG.6016.9"; gene_id "MSTRG.6016";
scaffold1	Cydia_lncRNA	exon	33360166	33360186	.	-	.	transcript_id "MSTRG.6016.9"; gene_id "MSTRG.6016";
scaffold1	Cydia_lncRNA	exon	33617482	33617859	.	-	.	transcript_id "MSTRG.6145.1"; gene_id "MSTRG.6145";
scaffold1	Cydia_lncRNA	exon	33793455	33793626	.	-	.	transcript_id "MSTRG.6145.1"; gene_id "MSTRG.6145";
scaffold1	Cydia_lncRNA	exon	34011811	34012197	.	-	.	transcript_id "MSTRG.6010.1"; gene_id "MSTRG.6010";
scaffold1	Cydia_lncRNA	exon	34031279	34032418	.	-	.	transcript_id "MSTRG.6010.1"; gene_id "MSTRG.6010";
scaffold1	Cydia_lncRNA	exon	34041091	34041149	.	-	.	transcript_id "MSTRG.6010.1"; gene_id "MSTRG.6010";
scaffold1	Cydia_lncRNA	exon	34011821	34011863	.	-	.	transcript_id "MSTRG.6010.2"; gene_id "MSTRG.6010";
scaffold1	Cydia_lncRNA	exon	34031518	34032418	.	-	.	transcript_id "MSTRG.6010.2"; gene_id "MSTRG.6010";
scaffold1	Cydia_lncRNA	exon	34050537	34050629	.	-	.	transcript_id "MSTRG.6010.2"; gene_id "MSTRG.6010";
scaffold1	Cydia_lncRNA	exon	34076953	34080211	.	-	.	transcript_id "MSTRG.6481.1"; gene_id "MSTRG.6481";
scaffold1	Cydia_lncRNA	exon	34118813	34118823	.	-	.	transcript_id "MSTRG.6481.1"; gene_id "MSTRG.6481";
scaffold10	Cydia_lncRNA	exon	1968	2151	.	+	.	transcript_id "MSTRG.6296.1"; gene_id "MSTRG.6296";
scaffold10	Cydia_lncRNA	exon	199401	199510	.	+	.	transcript_id "MSTRG.6296.1"; gene_id "MSTRG.6296";
scaffold10	Cydia_lncRNA	exon	566438	566449	.	+	.	transcript_id "MSTRG.6555.1"; gene_id "MSTRG.6555";
scaffold10	Cydia_lncRNA	exon	612837	613243	.	+	.	transcript_id "MSTRG.6555.1"; gene_id "MSTRG.6555";
scaffold10	Cydia_lncRNA	exon	1363222	1363237	.	+	.	transcript_id "MSTRG.7077.1"; gene_id "MSTRG.7077";
scaffold10	Cydia_lncRNA	exon	1431418	1431617	.	+	.	transcript_id "MSTRG.7077.1"; gene_id "MSTRG.7077";
scaffold10	Cydia_lncRNA	exon	1581704	1581713	.	+	.	transcript_id "MSTRG.7136.1"; gene_id "MSTRG.7136";
scaffold10	Cydia_lncRNA	exon	1601267	1601458	.	+	.	transcript_id "MSTRG.7136.1"; gene_id "MSTRG.7136";
scaffold10	Cydia_lncRNA	exon	1729375	1729722	.	+	.	transcript_id "MSTRG.6917.1"; gene_id "MSTRG.6917";
scaffold10	Cydia_lncRNA	exon	1742621	1742677	.	+	.	transcript_id "MSTRG.6917.1"; gene_id "MSTRG.6917";
scaffold10	Cydia_lncRNA	exon	2044956	2045703	.	+	.	transcript_id "MSTRG.7052.1"; gene_id "MSTRG.7052";
scaffold10	Cydia_lncRNA	exon	2066785	2066894	.	+	.	transcript_id "MSTRG.7052.1"; gene_id "MSTRG.7052";
scaffold10	Cydia_lncRNA	exon	2443326	2443788	.	+	.	transcript_id "MSTRG.7272.1"; gene_id "MSTRG.7272";
scaffold10	Cydia_lncRNA	exon	2460332	2460916	.	+	.	transcript_id "MSTRG.7272.1"; gene_id "MSTRG.7272";
scaffold10	Cydia_lncRNA	exon	2455873	2459726	.	+	.	transcript_id "MSTRG.7272.2"; gene_id "MSTRG.7272";
scaffold10	Cydia_lncRNA	exon	2512369	2512384	.	+	.	transcript_id "MSTRG.7272.2"; gene_id "MSTRG.7272";
scaffold10	Cydia_lncRNA	exon	2458930	2459934	.	+	.	transcript_id "MSTRG.7272.3"; gene_id "MSTRG.7272";
scaffold10	Cydia_lncRNA	exon	2460075	2460952	.	+	.	transcript_id "MSTRG.7272.3"; gene_id "MSTRG.7272";
scaffold10	Cydia_lncRNA	exon	2589255	2589272	.	+	.	transcript_id "MSTRG.7286.1"; gene_id "MSTRG.7286";
scaffold10	Cydia_lncRNA	exon	2661648	2661924	.	+	.	transcript_id "MSTRG.7286.1"; gene_id "MSTRG.7286";
scaffold10	Cydia_lncRNA	exon	2619625	2619634	.	+	.	transcript_id "MSTRG.7293.1"; gene_id "MSTRG.7293";
scaffold10	Cydia_lncRNA	exon	2652012	2652322	.	+	.	transcript_id "MSTRG.7293.1"; gene_id "MSTRG.7293";
scaffold10	Cydia_lncRNA	exon	2669160	2669489	.	+	.	transcript_id "MSTRG.7305.1"; gene_id "MSTRG.7305";
scaffold10	Cydia_lncRNA	exon	2681690	2681720	.	+	.	transcript_id "MSTRG.7305.1"; gene_id "MSTRG.7305";
scaffold10	Cydia_lncRNA	exon	2792782	2792792	.	+	.	transcript_id "MSTRG.7145.1"; gene_id "MSTRG.7145";
scaffold10	Cydia_lncRNA	exon	2807790	2808266	.	+	.	transcript_id "MSTRG.7145.1"; gene_id "MSTRG.7145";
scaffold10	Cydia_lncRNA	exon	3903261	3904527	.	+	.	transcript_id "MSTRG.7239.1"; gene_id "MSTRG.7239";
scaffold10	Cydia_lncRNA	exon	3951761	3951771	.	+	.	transcript_id "MSTRG.7239.1"; gene_id "MSTRG.7239";
scaffold10	Cydia_lncRNA	exon	4155811	4155877	.	+	.	transcript_id "MSTRG.7446.1"; gene_id "MSTRG.7446";
scaffold10	Cydia_lncRNA	exon	4273219	4273883	.	+	.	transcript_id "MSTRG.7446.1"; gene_id "MSTRG.7446";
scaffold10	Cydia_lncRNA	exon	5368096	5368353	.	+	.	transcript_id "MSTRG.7770.1"; gene_id "MSTRG.7770";
scaffold10	Cydia_lncRNA	exon	5385947	5385989	.	+	.	transcript_id "MSTRG.7770.1"; gene_id "MSTRG.7770";
scaffold10	Cydia_lncRNA	exon	5368960	5369040	.	+	.	transcript_id "MSTRG.7772.1"; gene_id "MSTRG.7772";
scaffold10	Cydia_lncRNA	exon	5401050	5401239	.	+	.	transcript_id "MSTRG.7772.1"; gene_id "MSTRG.7772";
scaffold10	Cydia_lncRNA	exon	6427623	6427690	.	+	.	transcript_id "MSTRG.8008.1"; gene_id "MSTRG.8008";
scaffold10	Cydia_lncRNA	exon	6431109	6431267	.	+	.	transcript_id "MSTRG.8008.1"; gene_id "MSTRG.8008";
scaffold10	Cydia_lncRNA	exon	7602393	7602544	.	+	.	transcript_id "MSTRG.8362.1"; gene_id "MSTRG.8362";
scaffold10	Cydia_lncRNA	exon	7604196	7604403	.	+	.	transcript_id "MSTRG.8362.1"; gene_id "MSTRG.8362";
scaffold10	Cydia_lncRNA	exon	7821667	7821879	.	+	.	transcript_id "MSTRG.8229.1"; gene_id "MSTRG.8229";
scaffold10	Cydia_lncRNA	exon	7894230	7894267	.	+	.	transcript_id "MSTRG.8229.1"; gene_id "MSTRG.8229";
scaffold10	Cydia_lncRNA	exon	8880738	8882255	.	+	.	transcript_id "MSTRG.8511.2"; gene_id "MSTRG.8511";
scaffold10	Cydia_lncRNA	exon	8882345	8882917	.	+	.	transcript_id "MSTRG.8511.2"; gene_id "MSTRG.8511";
scaffold10	Cydia_lncRNA	exon	8888023	8888032	.	+	.	transcript_id "MSTRG.8511.2"; gene_id "MSTRG.8511";
scaffold10	Cydia_lncRNA	exon	9196721	9196949	.	+	.	transcript_id "MSTRG.8494.3"; gene_id "MSTRG.8494";
scaffold10	Cydia_lncRNA	exon	9251598	9251878	.	+	.	transcript_id "MSTRG.8494.3"; gene_id "MSTRG.8494";
scaffold10	Cydia_lncRNA	exon	9256805	9256999	.	+	.	transcript_id "MSTRG.8494.3"; gene_id "MSTRG.8494";
scaffold10	Cydia_lncRNA	exon	9398314	9400525	.	+	.	transcript_id "MSTRG.8705.3"; gene_id "MSTRG.8705";
scaffold10	Cydia_lncRNA	exon	9401328	9403351	.	+	.	transcript_id "MSTRG.8705.3"; gene_id "MSTRG.8705";
scaffold10	Cydia_lncRNA	exon	9435521	9436708	.	+	.	transcript_id "MSTRG.8715.1"; gene_id "MSTRG.8715";
scaffold10	Cydia_lncRNA	exon	9459188	9459440	.	+	.	transcript_id "MSTRG.8715.1"; gene_id "MSTRG.8715";
scaffold10	Cydia_lncRNA	exon	9441279	9441408	.	+	.	transcript_id "MSTRG.8716.2"; gene_id "MSTRG.8716";
scaffold10	Cydia_lncRNA	exon	9524967	9525059	.	+	.	transcript_id "MSTRG.8716.2"; gene_id "MSTRG.8716";
scaffold10	Cydia_lncRNA	exon	9482224	9482646	.	+	.	transcript_id "MSTRG.8716.3"; gene_id "MSTRG.8716";
scaffold10	Cydia_lncRNA	exon	9525772	9525866	.	+	.	transcript_id "MSTRG.8716.3"; gene_id "MSTRG.8716";
scaffold10	Cydia_lncRNA	exon	10352747	10354448	.	+	.	transcript_id "MSTRG.9792.1"; gene_id "MSTRG.9792";
scaffold10	Cydia_lncRNA	exon	10473296	10473604	.	+	.	transcript_id "MSTRG.9792.1"; gene_id "MSTRG.9792";
scaffold10	Cydia_lncRNA	exon	10869897	10873686	.	+	.	transcript_id "MSTRG.9885.1"; gene_id "MSTRG.9885";
scaffold10	Cydia_lncRNA	exon	10919789	10920504	.	+	.	transcript_id "MSTRG.9885.1"; gene_id "MSTRG.9885";
scaffold10	Cydia_lncRNA	exon	10920616	10920983	.	+	.	transcript_id "MSTRG.9895.1"; gene_id "MSTRG.9895";
scaffold10	Cydia_lncRNA	exon	11089198	11089270	.	+	.	transcript_id "MSTRG.9895.1"; gene_id "MSTRG.9895";
scaffold10	Cydia_lncRNA	exon	12299269	12299288	.	+	.	transcript_id "MSTRG.9941.1"; gene_id "MSTRG.9941";
scaffold10	Cydia_lncRNA	exon	12369367	12369850	.	+	.	transcript_id "MSTRG.9941.1"; gene_id "MSTRG.9941";
scaffold10	Cydia_lncRNA	exon	12356289	12356551	.	+	.	transcript_id "MSTRG.9957.1"; gene_id "MSTRG.9957";
scaffold10	Cydia_lncRNA	exon	12424257	12424282	.	+	.	transcript_id "MSTRG.9957.1"; gene_id "MSTRG.9957";
scaffold10	Cydia_lncRNA	exon	12370245	12371139	.	+	.	transcript_id "MSTRG.9963.1"; gene_id "MSTRG.9963";
scaffold10	Cydia_lncRNA	exon	12427596	12427606	.	+	.	transcript_id "MSTRG.9963.1"; gene_id "MSTRG.9963";
scaffold10	Cydia_lncRNA	exon	12443295	12443501	.	+	.	transcript_id "MSTRG.9971.1"; gene_id "MSTRG.9971";
scaffold10	Cydia_lncRNA	exon	12443535	12443705	.	+	.	transcript_id "MSTRG.9971.1"; gene_id "MSTRG.9971";
scaffold10	Cydia_lncRNA	exon	12491652	12491692	.	+	.	transcript_id "MSTRG.9971.1"; gene_id "MSTRG.9971";
scaffold10	Cydia_lncRNA	exon	12740642	12740656	.	+	.	transcript_id "MSTRG.10031.1"; gene_id "MSTRG.10031";
scaffold10	Cydia_lncRNA	exon	12766919	12767659	.	+	.	transcript_id "MSTRG.10031.1"; gene_id "MSTRG.10031";
scaffold10	Cydia_lncRNA	exon	13796984	13797106	.	+	.	transcript_id "MSTRG.9146.1"; gene_id "MSTRG.9146";
scaffold10	Cydia_lncRNA	exon	13803457	13803881	.	+	.	transcript_id "MSTRG.9146.1"; gene_id "MSTRG.9146";
scaffold10	Cydia_lncRNA	exon	14228391	14228439	.	+	.	transcript_id "MSTRG.9206.1"; gene_id "MSTRG.9206";
scaffold10	Cydia_lncRNA	exon	14329566	14329747	.	+	.	transcript_id "MSTRG.9206.1"; gene_id "MSTRG.9206";
scaffold10	Cydia_lncRNA	exon	14410762	14410772	.	+	.	transcript_id "MSTRG.9098.1"; gene_id "MSTRG.9098";
scaffold10	Cydia_lncRNA	exon	14438259	14438706	.	+	.	transcript_id "MSTRG.9098.1"; gene_id "MSTRG.9098";
scaffold10	Cydia_lncRNA	exon	14848715	14849700	.	+	.	transcript_id "MSTRG.9544.1"; gene_id "MSTRG.9544";
scaffold10	Cydia_lncRNA	exon	14923818	14923828	.	+	.	transcript_id "MSTRG.9544.1"; gene_id "MSTRG.9544";
scaffold10	Cydia_lncRNA	exon	15330449	15330850	.	+	.	transcript_id "MSTRG.9311.1"; gene_id "MSTRG.9311";
scaffold10	Cydia_lncRNA	exon	15368611	15368750	.	+	.	transcript_id "MSTRG.9311.1"; gene_id "MSTRG.9311";
scaffold10	Cydia_lncRNA	exon	15878657	15878701	.	+	.	transcript_id "MSTRG.9415.1"; gene_id "MSTRG.9415";
scaffold10	Cydia_lncRNA	exon	15881175	15881390	.	+	.	transcript_id "MSTRG.9415.1"; gene_id "MSTRG.9415";
scaffold10	Cydia_lncRNA	exon	16088302	16089791	.	+	.	transcript_id "MSTRG.9656.4"; gene_id "MSTRG.9656";
scaffold10	Cydia_lncRNA	exon	16092217	16092458	.	+	.	transcript_id "MSTRG.9656.4"; gene_id "MSTRG.9656";
scaffold10	Cydia_lncRNA	exon	16382483	16382496	.	+	.	transcript_id "MSTRG.9574.2"; gene_id "MSTRG.9574";
scaffold10	Cydia_lncRNA	exon	16458955	16459186	.	+	.	transcript_id "MSTRG.9574.2"; gene_id "MSTRG.9574";
scaffold10	Cydia_lncRNA	exon	841416	841443	.	-	.	transcript_id "MSTRG.6771.1"; gene_id "MSTRG.6771";
scaffold10	Cydia_lncRNA	exon	841531	841831	.	-	.	transcript_id "MSTRG.6771.1"; gene_id "MSTRG.6771";
scaffold10	Cydia_lncRNA	exon	842797	843580	.	-	.	transcript_id "MSTRG.6772.1"; gene_id "MSTRG.6772";
scaffold10	Cydia_lncRNA	exon	917629	917696	.	-	.	transcript_id "MSTRG.6772.1"; gene_id "MSTRG.6772";
scaffold10	Cydia_lncRNA	exon	851986	852229	.	-	.	transcript_id "MSTRG.6776.1"; gene_id "MSTRG.6776";
scaffold10	Cydia_lncRNA	exon	928854	928864	.	-	.	transcript_id "MSTRG.6776.1"; gene_id "MSTRG.6776";
scaffold10	Cydia_lncRNA	exon	1116172	1116183	.	-	.	transcript_id "MSTRG.6872.1"; gene_id "MSTRG.6872";
scaffold10	Cydia_lncRNA	exon	1139933	1141234	.	-	.	transcript_id "MSTRG.6872.1"; gene_id "MSTRG.6872";
scaffold10	Cydia_lncRNA	exon	1155789	1156112	.	-	.	transcript_id "MSTRG.6876.1"; gene_id "MSTRG.6876";
scaffold10	Cydia_lncRNA	exon	1167553	1167562	.	-	.	transcript_id "MSTRG.6876.1"; gene_id "MSTRG.6876";
scaffold10	Cydia_lncRNA	exon	1207961	1207972	.	-	.	transcript_id "MSTRG.6818.1"; gene_id "MSTRG.6818";
scaffold10	Cydia_lncRNA	exon	1213719	1214671	.	-	.	transcript_id "MSTRG.6818.1"; gene_id "MSTRG.6818";
scaffold10	Cydia_lncRNA	exon	1521782	1521837	.	-	.	transcript_id "MSTRG.7115.1"; gene_id "MSTRG.7115";
scaffold10	Cydia_lncRNA	exon	1531491	1531709	.	-	.	transcript_id "MSTRG.7115.1"; gene_id "MSTRG.7115";
scaffold10	Cydia_lncRNA	exon	2433897	2433916	.	-	.	transcript_id "MSTRG.7268.1"; gene_id "MSTRG.7268";
scaffold10	Cydia_lncRNA	exon	2451025	2451702	.	-	.	transcript_id "MSTRG.7268.1"; gene_id "MSTRG.7268";
scaffold10	Cydia_lncRNA	exon	3371926	3372014	.	-	.	transcript_id "MSTRG.7617.13"; gene_id "MSTRG.7617";
scaffold10	Cydia_lncRNA	exon	3433017	3433073	.	-	.	transcript_id "MSTRG.7617.13"; gene_id "MSTRG.7617";
scaffold10	Cydia_lncRNA	exon	3534800	3535011	.	-	.	transcript_id "MSTRG.7617.13"; gene_id "MSTRG.7617";
scaffold10	Cydia_lncRNA	exon	3532231	3532401	.	-	.	transcript_id "MSTRG.7617.14"; gene_id "MSTRG.7617";
scaffold10	Cydia_lncRNA	exon	3586445	3586511	.	-	.	transcript_id "MSTRG.7617.14"; gene_id "MSTRG.7617";
scaffold10	Cydia_lncRNA	exon	3625876	3625907	.	-	.	transcript_id "MSTRG.7617.14"; gene_id "MSTRG.7617";
scaffold10	Cydia_lncRNA	exon	3633947	3634137	.	-	.	transcript_id "MSTRG.7617.14"; gene_id "MSTRG.7617";
scaffold10	Cydia_lncRNA	exon	3636613	3637278	.	-	.	transcript_id "MSTRG.7723.1"; gene_id "MSTRG.7723";
scaffold10	Cydia_lncRNA	exon	3709066	3709076	.	-	.	transcript_id "MSTRG.7723.1"; gene_id "MSTRG.7723";
scaffold10	Cydia_lncRNA	exon	4292482	4292494	.	-	.	transcript_id "MSTRG.7411.1"; gene_id "MSTRG.7411";
scaffold10	Cydia_lncRNA	exon	4323589	4323842	.	-	.	transcript_id "MSTRG.7411.1"; gene_id "MSTRG.7411";
scaffold10	Cydia_lncRNA	exon	4601515	4602062	.	-	.	transcript_id "MSTRG.7551.1"; gene_id "MSTRG.7551";
scaffold10	Cydia_lncRNA	exon	4697500	4697558	.	-	.	transcript_id "MSTRG.7551.1"; gene_id "MSTRG.7551";
scaffold10	Cydia_lncRNA	exon	4608745	4608794	.	-	.	transcript_id "MSTRG.7552.1"; gene_id "MSTRG.7552";
scaffold10	Cydia_lncRNA	exon	4637409	4637576	.	-	.	transcript_id "MSTRG.7552.1"; gene_id "MSTRG.7552";
scaffold10	Cydia_lncRNA	exon	4638223	4638274	.	-	.	transcript_id "MSTRG.7552.1"; gene_id "MSTRG.7552";
scaffold10	Cydia_lncRNA	exon	5542379	5542496	.	-	.	transcript_id "MSTRG.7785.1"; gene_id "MSTRG.7785";
scaffold10	Cydia_lncRNA	exon	5551147	5551291	.	-	.	transcript_id "MSTRG.7785.1"; gene_id "MSTRG.7785";
scaffold10	Cydia_lncRNA	exon	6026742	6026753	.	-	.	transcript_id "MSTRG.7970.1"; gene_id "MSTRG.7970";
scaffold10	Cydia_lncRNA	exon	6100146	6100441	.	-	.	transcript_id "MSTRG.7970.1"; gene_id "MSTRG.7970";
scaffold10	Cydia_lncRNA	exon	6124851	6124911	.	-	.	transcript_id "MSTRG.8014.1"; gene_id "MSTRG.8014";
scaffold10	Cydia_lncRNA	exon	6124995	6125160	.	-	.	transcript_id "MSTRG.8014.1"; gene_id "MSTRG.8014";
scaffold10	Cydia_lncRNA	exon	6125249	6125380	.	-	.	transcript_id "MSTRG.8014.1"; gene_id "MSTRG.8014";
scaffold10	Cydia_lncRNA	exon	6337545	6337554	.	-	.	transcript_id "MSTRG.8029.2"; gene_id "MSTRG.8029";
scaffold10	Cydia_lncRNA	exon	6355125	6355496	.	-	.	transcript_id "MSTRG.8029.2"; gene_id "MSTRG.8029";
scaffold10	Cydia_lncRNA	exon	8377149	8377261	.	-	.	transcript_id "MSTRG.8211.1"; gene_id "MSTRG.8211";
scaffold10	Cydia_lncRNA	exon	8406096	8406185	.	-	.	transcript_id "MSTRG.8211.1"; gene_id "MSTRG.8211";
scaffold10	Cydia_lncRNA	exon	8377379	8377567	.	-	.	transcript_id "MSTRG.8212.1"; gene_id "MSTRG.8212";
scaffold10	Cydia_lncRNA	exon	8406680	8406960	.	-	.	transcript_id "MSTRG.8212.1"; gene_id "MSTRG.8212";
scaffold10	Cydia_lncRNA	exon	9545046	9547085	.	-	.	transcript_id "MSTRG.8726.1"; gene_id "MSTRG.8726";
scaffold10	Cydia_lncRNA	exon	9607962	9608047	.	-	.	transcript_id "MSTRG.8726.1"; gene_id "MSTRG.8726";
scaffold10	Cydia_lncRNA	exon	9953133	9953143	.	-	.	transcript_id "MSTRG.8637.1"; gene_id "MSTRG.8637";
scaffold10	Cydia_lncRNA	exon	10028589	10028713	.	-	.	transcript_id "MSTRG.8637.1"; gene_id "MSTRG.8637";
scaffold10	Cydia_lncRNA	exon	10071060	10071432	.	-	.	transcript_id "MSTRG.8637.1"; gene_id "MSTRG.8637";
scaffold10	Cydia_lncRNA	exon	10189022	10189032	.	-	.	transcript_id "MSTRG.8685.4"; gene_id "MSTRG.8685";
scaffold10	Cydia_lncRNA	exon	10224128	10224410	.	-	.	transcript_id "MSTRG.8685.4"; gene_id "MSTRG.8685";
scaffold10	Cydia_lncRNA	exon	10164127	10164140	.	-	.	transcript_id "MSTRG.8686.1"; gene_id "MSTRG.8686";
scaffold10	Cydia_lncRNA	exon	10208672	10208879	.	-	.	transcript_id "MSTRG.8686.1"; gene_id "MSTRG.8686";
scaffold10	Cydia_lncRNA	exon	10422937	10423107	.	-	.	transcript_id "MSTRG.9797.1"; gene_id "MSTRG.9797";
scaffold10	Cydia_lncRNA	exon	10485604	10485774	.	-	.	transcript_id "MSTRG.9797.1"; gene_id "MSTRG.9797";
scaffold10	Cydia_lncRNA	exon	10453032	10453265	.	-	.	transcript_id "MSTRG.9801.1"; gene_id "MSTRG.9801";
scaffold10	Cydia_lncRNA	exon	10479523	10479533	.	-	.	transcript_id "MSTRG.9801.1"; gene_id "MSTRG.9801";
scaffold10	Cydia_lncRNA	exon	10552103	10552756	.	-	.	transcript_id "MSTRG.9816.1"; gene_id "MSTRG.9816";
scaffold10	Cydia_lncRNA	exon	10705451	10705769	.	-	.	transcript_id "MSTRG.9816.1"; gene_id "MSTRG.9816";
scaffold10	Cydia_lncRNA	exon	10682843	10683620	.	-	.	transcript_id "MSTRG.9846.1"; gene_id "MSTRG.9846";
scaffold10	Cydia_lncRNA	exon	10758922	10760857	.	-	.	transcript_id "MSTRG.9846.1"; gene_id "MSTRG.9846";
scaffold10	Cydia_lncRNA	exon	10711525	10712609	.	-	.	transcript_id "MSTRG.9852.1"; gene_id "MSTRG.9852";
scaffold10	Cydia_lncRNA	exon	10752527	10752688	.	-	.	transcript_id "MSTRG.9852.1"; gene_id "MSTRG.9852";
scaffold10	Cydia_lncRNA	exon	10871312	10871376	.	-	.	transcript_id "MSTRG.9879.3"; gene_id "MSTRG.9879";
scaffold10	Cydia_lncRNA	exon	11012175	11012736	.	-	.	transcript_id "MSTRG.9879.3"; gene_id "MSTRG.9879";
scaffold10	Cydia_lncRNA	exon	10915456	10916116	.	-	.	transcript_id "MSTRG.9893.1"; gene_id "MSTRG.9893";
scaffold10	Cydia_lncRNA	exon	10922942	10924157	.	-	.	transcript_id "MSTRG.9893.1"; gene_id "MSTRG.9893";
scaffold10	Cydia_lncRNA	exon	10951576	10951592	.	-	.	transcript_id "MSTRG.9902.1"; gene_id "MSTRG.9902";
scaffold10	Cydia_lncRNA	exon	10973570	10973802	.	-	.	transcript_id "MSTRG.9902.1"; gene_id "MSTRG.9902";
scaffold10	Cydia_lncRNA	exon	11220584	11220761	.	-	.	transcript_id "MSTRG.8740.1"; gene_id "MSTRG.8740";
scaffold10	Cydia_lncRNA	exon	11280508	11280760	.	-	.	transcript_id "MSTRG.8740.1"; gene_id "MSTRG.8740";
scaffold10	Cydia_lncRNA	exon	11336468	11336585	.	-	.	transcript_id "MSTRG.8822.1"; gene_id "MSTRG.8822";
scaffold10	Cydia_lncRNA	exon	11388159	11388179	.	-	.	transcript_id "MSTRG.8822.1"; gene_id "MSTRG.8822";
scaffold10	Cydia_lncRNA	exon	11477383	11477491	.	-	.	transcript_id "MSTRG.8822.1"; gene_id "MSTRG.8822";
scaffold10	Cydia_lncRNA	exon	11723559	11724330	.	-	.	transcript_id "MSTRG.8856.3"; gene_id "MSTRG.8856";
scaffold10	Cydia_lncRNA	exon	11726427	11726574	.	-	.	transcript_id "MSTRG.8856.3"; gene_id "MSTRG.8856";
scaffold10	Cydia_lncRNA	exon	11771780	11772473	.	-	.	transcript_id "MSTRG.8866.1"; gene_id "MSTRG.8866";
scaffold10	Cydia_lncRNA	exon	11774121	11774361	.	-	.	transcript_id "MSTRG.8866.1"; gene_id "MSTRG.8866";
scaffold10	Cydia_lncRNA	exon	11987459	11987648	.	-	.	transcript_id "MSTRG.8936.1"; gene_id "MSTRG.8936";
scaffold10	Cydia_lncRNA	exon	12147635	12147999	.	-	.	transcript_id "MSTRG.8936.1"; gene_id "MSTRG.8936";
scaffold10	Cydia_lncRNA	exon	12595360	12595492	.	-	.	transcript_id "MSTRG.9997.1"; gene_id "MSTRG.9997";
scaffold10	Cydia_lncRNA	exon	12666477	12666720	.	-	.	transcript_id "MSTRG.9997.1"; gene_id "MSTRG.9997";
scaffold10	Cydia_lncRNA	exon	12766168	12766885	.	-	.	transcript_id "MSTRG.10037.1"; gene_id "MSTRG.10037";
scaffold10	Cydia_lncRNA	exon	12887887	12888008	.	-	.	transcript_id "MSTRG.10037.1"; gene_id "MSTRG.10037";
scaffold10	Cydia_lncRNA	exon	15999303	15999533	.	-	.	transcript_id "MSTRG.9653.1"; gene_id "MSTRG.9653";
scaffold10	Cydia_lncRNA	exon	16044455	16046316	.	-	.	transcript_id "MSTRG.9653.1"; gene_id "MSTRG.9653";
scaffold10	Cydia_lncRNA	exon	16028698	16028707	.	-	.	transcript_id "MSTRG.9659.1"; gene_id "MSTRG.9659";
scaffold10	Cydia_lncRNA	exon	16051982	16052057	.	-	.	transcript_id "MSTRG.9659.1"; gene_id "MSTRG.9659";
scaffold10	Cydia_lncRNA	exon	16053377	16055546	.	-	.	transcript_id "MSTRG.9659.1"; gene_id "MSTRG.9659";
scaffold10	Cydia_lncRNA	exon	16420777	16420863	.	-	.	transcript_id "MSTRG.9580.3"; gene_id "MSTRG.9580";
scaffold10	Cydia_lncRNA	exon	16427785	16427911	.	-	.	transcript_id "MSTRG.9580.3"; gene_id "MSTRG.9580";
scaffold100	Cydia_lncRNA	exon	107958	113352	.	+	.	transcript_id "MSTRG.9598.1"; gene_id "MSTRG.9598";
scaffold100	Cydia_lncRNA	exon	115871	116649	.	+	.	transcript_id "MSTRG.9598.1"; gene_id "MSTRG.9598";
scaffold100	Cydia_lncRNA	exon	405216	405304	.	-	.	transcript_id "MSTRG.9712.1"; gene_id "MSTRG.9712";
scaffold100	Cydia_lncRNA	exon	596349	596463	.	-	.	transcript_id "MSTRG.9712.1"; gene_id "MSTRG.9712";
scaffold101	Cydia_lncRNA	exon	293371	293730	.	+	.	transcript_id "MSTRG.10341.1"; gene_id "MSTRG.10341";
scaffold101	Cydia_lncRNA	exon	321872	322145	.	+	.	transcript_id "MSTRG.10341.1"; gene_id "MSTRG.10341";
scaffold101	Cydia_lncRNA	exon	319882	320834	.	+	.	transcript_id "MSTRG.10341.2"; gene_id "MSTRG.10341";
scaffold101	Cydia_lncRNA	exon	334544	334705	.	+	.	transcript_id "MSTRG.10341.2"; gene_id "MSTRG.10341";
scaffold1011	Cydia_lncRNA	exon	19334	19535	.	-	.	transcript_id "MSTRG.10295.2"; gene_id "MSTRG.10295";
scaffold1011	Cydia_lncRNA	exon	20646	20794	.	-	.	transcript_id "MSTRG.10295.2"; gene_id "MSTRG.10295";
scaffold1011	Cydia_lncRNA	exon	24630	24781	.	-	.	transcript_id "MSTRG.10295.2"; gene_id "MSTRG.10295";
scaffold1011	Cydia_lncRNA	exon	19334	19535	.	-	.	transcript_id "MSTRG.10295.1"; gene_id "MSTRG.10295";
scaffold1011	Cydia_lncRNA	exon	24630	24819	.	-	.	transcript_id "MSTRG.10295.1"; gene_id "MSTRG.10295";
scaffold102	Cydia_lncRNA	exon	120347	120873	.	+	.	transcript_id "MSTRG.10615.2"; gene_id "MSTRG.10615";
scaffold102	Cydia_lncRNA	exon	121040	121178	.	+	.	transcript_id "MSTRG.10615.2"; gene_id "MSTRG.10615";
scaffold102	Cydia_lncRNA	exon	162235	162751	.	-	.	transcript_id "MSTRG.10620.1"; gene_id "MSTRG.10620";
scaffold102	Cydia_lncRNA	exon	301473	301525	.	-	.	transcript_id "MSTRG.10620.1"; gene_id "MSTRG.10620";
scaffold1023	Cydia_lncRNA	exon	5951	6381	.	-	.	transcript_id "MSTRG.10495.1"; gene_id "MSTRG.10495";
scaffold1023	Cydia_lncRNA	exon	19607	19618	.	-	.	transcript_id "MSTRG.10495.1"; gene_id "MSTRG.10495";
scaffold103	Cydia_lncRNA	exon	125330	125634	.	+	.	transcript_id "MSTRG.10714.1"; gene_id "MSTRG.10714";
scaffold103	Cydia_lncRNA	exon	131506	131577	.	+	.	transcript_id "MSTRG.10714.1"; gene_id "MSTRG.10714";
scaffold103	Cydia_lncRNA	exon	73436	73762	.	-	.	transcript_id "MSTRG.10700.2"; gene_id "MSTRG.10700";
scaffold103	Cydia_lncRNA	exon	113113	113277	.	-	.	transcript_id "MSTRG.10700.2"; gene_id "MSTRG.10700";
scaffold103	Cydia_lncRNA	exon	106949	106961	.	-	.	transcript_id "MSTRG.10700.4"; gene_id "MSTRG.10700";
scaffold103	Cydia_lncRNA	exon	112641	113300	.	-	.	transcript_id "MSTRG.10700.4"; gene_id "MSTRG.10700";
scaffold103	Cydia_lncRNA	exon	267888	268172	.	-	.	transcript_id "MSTRG.10764.1"; gene_id "MSTRG.10764";
scaffold103	Cydia_lncRNA	exon	335849	335858	.	-	.	transcript_id "MSTRG.10764.1"; gene_id "MSTRG.10764";
scaffold103	Cydia_lncRNA	exon	400521	400570	.	-	.	transcript_id "MSTRG.10782.2"; gene_id "MSTRG.10782";
scaffold103	Cydia_lncRNA	exon	466224	466412	.	-	.	transcript_id "MSTRG.10782.2"; gene_id "MSTRG.10782";
scaffold103	Cydia_lncRNA	exon	403143	403154	.	-	.	transcript_id "MSTRG.10782.3"; gene_id "MSTRG.10782";
scaffold103	Cydia_lncRNA	exon	466220	466412	.	-	.	transcript_id "MSTRG.10782.3"; gene_id "MSTRG.10782";
scaffold103	Cydia_lncRNA	exon	410676	410987	.	-	.	transcript_id "MSTRG.10782.4"; gene_id "MSTRG.10782";
scaffold103	Cydia_lncRNA	exon	466224	466424	.	-	.	transcript_id "MSTRG.10782.4"; gene_id "MSTRG.10782";
scaffold104	Cydia_lncRNA	exon	22422	22909	.	-	.	transcript_id "MSTRG.10882.1"; gene_id "MSTRG.10882";
scaffold104	Cydia_lncRNA	exon	22930	23240	.	-	.	transcript_id "MSTRG.10882.1"; gene_id "MSTRG.10882";
scaffold104	Cydia_lncRNA	exon	202356	202621	.	-	.	transcript_id "MSTRG.11064.1"; gene_id "MSTRG.11064";
scaffold104	Cydia_lncRNA	exon	247050	247159	.	-	.	transcript_id "MSTRG.11064.1"; gene_id "MSTRG.11064";
scaffold104	Cydia_lncRNA	exon	218929	219005	.	-	.	transcript_id "MSTRG.11067.4"; gene_id "MSTRG.11067";
scaffold104	Cydia_lncRNA	exon	262872	263065	.	-	.	transcript_id "MSTRG.11067.4"; gene_id "MSTRG.11067";
scaffold104	Cydia_lncRNA	exon	219832	220348	.	-	.	transcript_id "MSTRG.11067.5"; gene_id "MSTRG.11067";
scaffold104	Cydia_lncRNA	exon	263935	263945	.	-	.	transcript_id "MSTRG.11067.5"; gene_id "MSTRG.11067";
scaffold104	Cydia_lncRNA	exon	220817	221010	.	-	.	transcript_id "MSTRG.11067.6"; gene_id "MSTRG.11067";
scaffold104	Cydia_lncRNA	exon	264589	264843	.	-	.	transcript_id "MSTRG.11067.6"; gene_id "MSTRG.11067";
scaffold1048	Cydia_lncRNA	exon	9457	9536	.	-	.	transcript_id "MSTRG.11105.2"; gene_id "MSTRG.11105";
scaffold1048	Cydia_lncRNA	exon	14762	14827	.	-	.	transcript_id "MSTRG.11105.2"; gene_id "MSTRG.11105";
scaffold1048	Cydia_lncRNA	exon	25819	25971	.	-	.	transcript_id "MSTRG.11105.2"; gene_id "MSTRG.11105";
scaffold105	Cydia_lncRNA	exon	306979	307105	.	+	.	transcript_id "MSTRG.11271.1"; gene_id "MSTRG.11271";
scaffold105	Cydia_lncRNA	exon	307775	308778	.	+	.	transcript_id "MSTRG.11271.1"; gene_id "MSTRG.11271";
scaffold105	Cydia_lncRNA	exon	335940	336168	.	-	.	transcript_id "MSTRG.11283.1"; gene_id "MSTRG.11283";
scaffold105	Cydia_lncRNA	exon	414260	414290	.	-	.	transcript_id "MSTRG.11283.1"; gene_id "MSTRG.11283";
scaffold1072	Cydia_lncRNA	exon	7280	8439	.	+	.	transcript_id "MSTRG.11582.1"; gene_id "MSTRG.11582";
scaffold1072	Cydia_lncRNA	exon	35334	35396	.	+	.	transcript_id "MSTRG.11582.1"; gene_id "MSTRG.11582";
scaffold1075	Cydia_lncRNA	exon	26784	26890	.	+	.	transcript_id "MSTRG.11617.1"; gene_id "MSTRG.11617";
scaffold1075	Cydia_lncRNA	exon	28576	28690	.	+	.	transcript_id "MSTRG.11617.1"; gene_id "MSTRG.11617";
scaffold108	Cydia_lncRNA	exon	178747	179034	.	+	.	transcript_id "MSTRG.11988.1"; gene_id "MSTRG.11988";
scaffold108	Cydia_lncRNA	exon	180948	181041	.	+	.	transcript_id "MSTRG.11988.1"; gene_id "MSTRG.11988";
scaffold108	Cydia_lncRNA	exon	217948	217987	.	+	.	transcript_id "MSTRG.11999.1"; gene_id "MSTRG.11999";
scaffold108	Cydia_lncRNA	exon	293572	293736	.	+	.	transcript_id "MSTRG.11999.1"; gene_id "MSTRG.11999";
scaffold108	Cydia_lncRNA	exon	361313	363972	.	-	.	transcript_id "MSTRG.12030.3"; gene_id "MSTRG.12030";
scaffold108	Cydia_lncRNA	exon	364214	364709	.	-	.	transcript_id "MSTRG.12030.3"; gene_id "MSTRG.12030";
scaffold1088	Cydia_lncRNA	exon	8029	8155	.	+	.	transcript_id "MSTRG.11877.2"; gene_id "MSTRG.11877";
scaffold1088	Cydia_lncRNA	exon	8213	11458	.	+	.	transcript_id "MSTRG.11877.2"; gene_id "MSTRG.11877";
scaffold109	Cydia_lncRNA	exon	230508	230832	.	+	.	transcript_id "MSTRG.11952.1"; gene_id "MSTRG.11952";
scaffold109	Cydia_lncRNA	exon	264820	264998	.	+	.	transcript_id "MSTRG.11952.1"; gene_id "MSTRG.11952";
scaffold109	Cydia_lncRNA	exon	431013	431258	.	+	.	transcript_id "MSTRG.12079.1"; gene_id "MSTRG.12079";
scaffold109	Cydia_lncRNA	exon	493077	493086	.	+	.	transcript_id "MSTRG.12079.1"; gene_id "MSTRG.12079";
scaffold1092	Cydia_lncRNA	exon	6286	6307	.	+	.	transcript_id "MSTRG.12049.1"; gene_id "MSTRG.12049";
scaffold1092	Cydia_lncRNA	exon	40007	40560	.	+	.	transcript_id "MSTRG.12049.1"; gene_id "MSTRG.12049";
scaffold1096	Cydia_lncRNA	exon	9880	10007	.	+	.	transcript_id "MSTRG.12092.1"; gene_id "MSTRG.12092";
scaffold1096	Cydia_lncRNA	exon	18230	18357	.	+	.	transcript_id "MSTRG.12092.1"; gene_id "MSTRG.12092";
scaffold11	Cydia_lncRNA	exon	1641245	1641256	.	+	.	transcript_id "MSTRG.12708.1"; gene_id "MSTRG.12708";
scaffold11	Cydia_lncRNA	exon	1692997	1693198	.	+	.	transcript_id "MSTRG.12708.1"; gene_id "MSTRG.12708";
scaffold11	Cydia_lncRNA	exon	1691115	1691346	.	+	.	transcript_id "MSTRG.12708.3"; gene_id "MSTRG.12708";
scaffold11	Cydia_lncRNA	exon	1691975	1695065	.	+	.	transcript_id "MSTRG.12708.3"; gene_id "MSTRG.12708";
scaffold11	Cydia_lncRNA	exon	2477032	2477386	.	+	.	transcript_id "MSTRG.13275.1"; gene_id "MSTRG.13275";
scaffold11	Cydia_lncRNA	exon	2536154	2536166	.	+	.	transcript_id "MSTRG.13275.1"; gene_id "MSTRG.13275";
scaffold11	Cydia_lncRNA	exon	2535830	2535987	.	+	.	transcript_id "MSTRG.13275.2"; gene_id "MSTRG.13275";
scaffold11	Cydia_lncRNA	exon	2545606	2547839	.	+	.	transcript_id "MSTRG.13275.2"; gene_id "MSTRG.13275";
scaffold11	Cydia_lncRNA	exon	2727499	2727708	.	+	.	transcript_id "MSTRG.12546.1"; gene_id "MSTRG.12546";
scaffold11	Cydia_lncRNA	exon	2766557	2766585	.	+	.	transcript_id "MSTRG.12546.1"; gene_id "MSTRG.12546";
scaffold11	Cydia_lncRNA	exon	2809750	2809965	.	+	.	transcript_id "MSTRG.12546.1"; gene_id "MSTRG.12546";
scaffold11	Cydia_lncRNA	exon	2822991	2823092	.	+	.	transcript_id "MSTRG.12546.1"; gene_id "MSTRG.12546";
scaffold11	Cydia_lncRNA	exon	3415681	3415785	.	+	.	transcript_id "MSTRG.12579.1"; gene_id "MSTRG.12579";
scaffold11	Cydia_lncRNA	exon	3430399	3430480	.	+	.	transcript_id "MSTRG.12579.1"; gene_id "MSTRG.12579";
scaffold11	Cydia_lncRNA	exon	3430771	3430887	.	+	.	transcript_id "MSTRG.12579.1"; gene_id "MSTRG.12579";
scaffold11	Cydia_lncRNA	exon	3585451	3585568	.	+	.	transcript_id "MSTRG.12644.1"; gene_id "MSTRG.12644";
scaffold11	Cydia_lncRNA	exon	3663021	3663213	.	+	.	transcript_id "MSTRG.12644.1"; gene_id "MSTRG.12644";
scaffold11	Cydia_lncRNA	exon	4883221	4884266	.	+	.	transcript_id "MSTRG.13115.1"; gene_id "MSTRG.13115";
scaffold11	Cydia_lncRNA	exon	4884371	4884711	.	+	.	transcript_id "MSTRG.13115.1"; gene_id "MSTRG.13115";
scaffold11	Cydia_lncRNA	exon	5133859	5134024	.	+	.	transcript_id "MSTRG.12879.1"; gene_id "MSTRG.12879";
scaffold11	Cydia_lncRNA	exon	5134674	5134785	.	+	.	transcript_id "MSTRG.12879.1"; gene_id "MSTRG.12879";
scaffold11	Cydia_lncRNA	exon	5415843	5415853	.	+	.	transcript_id "MSTRG.12995.13"; gene_id "MSTRG.12995";
scaffold11	Cydia_lncRNA	exon	5431288	5431534	.	+	.	transcript_id "MSTRG.12995.13"; gene_id "MSTRG.12995";
scaffold11	Cydia_lncRNA	exon	5752892	5752917	.	+	.	transcript_id "MSTRG.12969.1"; gene_id "MSTRG.12969";
scaffold11	Cydia_lncRNA	exon	5883540	5883752	.	+	.	transcript_id "MSTRG.12969.1"; gene_id "MSTRG.12969";
scaffold11	Cydia_lncRNA	exon	6004735	6004949	.	+	.	transcript_id "MSTRG.13040.1"; gene_id "MSTRG.13040";
scaffold11	Cydia_lncRNA	exon	6071135	6071187	.	+	.	transcript_id "MSTRG.13040.1"; gene_id "MSTRG.13040";
scaffold11	Cydia_lncRNA	exon	6774654	6774669	.	+	.	transcript_id "MSTRG.13313.1"; gene_id "MSTRG.13313";
scaffold11	Cydia_lncRNA	exon	6808167	6809036	.	+	.	transcript_id "MSTRG.13313.1"; gene_id "MSTRG.13313";
scaffold11	Cydia_lncRNA	exon	7294812	7294825	.	+	.	transcript_id "MSTRG.14514.1"; gene_id "MSTRG.14514";
scaffold11	Cydia_lncRNA	exon	7323462	7323672	.	+	.	transcript_id "MSTRG.14514.1"; gene_id "MSTRG.14514";
scaffold11	Cydia_lncRNA	exon	7307431	7307647	.	+	.	transcript_id "MSTRG.14515.4"; gene_id "MSTRG.14515";
scaffold11	Cydia_lncRNA	exon	7336366	7336399	.	+	.	transcript_id "MSTRG.14515.4"; gene_id "MSTRG.14515";
scaffold11	Cydia_lncRNA	exon	8049766	8049789	.	+	.	transcript_id "MSTRG.13456.1"; gene_id "MSTRG.13456";
scaffold11	Cydia_lncRNA	exon	8202215	8202546	.	+	.	transcript_id "MSTRG.13456.1"; gene_id "MSTRG.13456";
scaffold11	Cydia_lncRNA	exon	8709335	8709473	.	+	.	transcript_id "MSTRG.13588.1"; gene_id "MSTRG.13588";
scaffold11	Cydia_lncRNA	exon	8907875	8908042	.	+	.	transcript_id "MSTRG.13588.1"; gene_id "MSTRG.13588";
scaffold11	Cydia_lncRNA	exon	9192582	9192593	.	+	.	transcript_id "MSTRG.13891.3"; gene_id "MSTRG.13891";
scaffold11	Cydia_lncRNA	exon	9216367	9217682	.	+	.	transcript_id "MSTRG.13891.3"; gene_id "MSTRG.13891";
scaffold11	Cydia_lncRNA	exon	9257344	9257409	.	+	.	transcript_id "MSTRG.13917.1"; gene_id "MSTRG.13917";
scaffold11	Cydia_lncRNA	exon	9444314	9445280	.	+	.	transcript_id "MSTRG.13917.1"; gene_id "MSTRG.13917";
scaffold11	Cydia_lncRNA	exon	9387732	9387806	.	+	.	transcript_id "MSTRG.13930.1"; gene_id "MSTRG.13930";
scaffold11	Cydia_lncRNA	exon	9387961	9388075	.	+	.	transcript_id "MSTRG.13930.1"; gene_id "MSTRG.13930";
scaffold11	Cydia_lncRNA	exon	9470392	9470593	.	+	.	transcript_id "MSTRG.13930.1"; gene_id "MSTRG.13930";
scaffold11	Cydia_lncRNA	exon	9463901	9463984	.	+	.	transcript_id "MSTRG.13946.1"; gene_id "MSTRG.13946";
scaffold11	Cydia_lncRNA	exon	9468957	9469072	.	+	.	transcript_id "MSTRG.13946.1"; gene_id "MSTRG.13946";
scaffold11	Cydia_lncRNA	exon	9612302	9614980	.	+	.	transcript_id "MSTRG.13705.1"; gene_id "MSTRG.13705";
scaffold11	Cydia_lncRNA	exon	9677290	9677302	.	+	.	transcript_id "MSTRG.13705.1"; gene_id "MSTRG.13705";
scaffold11	Cydia_lncRNA	exon	10338501	10338512	.	+	.	transcript_id "MSTRG.13739.1"; gene_id "MSTRG.13739";
scaffold11	Cydia_lncRNA	exon	10391268	10391477	.	+	.	transcript_id "MSTRG.13739.1"; gene_id "MSTRG.13739";
scaffold11	Cydia_lncRNA	exon	12214162	12214186	.	+	.	transcript_id "MSTRG.14236.1"; gene_id "MSTRG.14236";
scaffold11	Cydia_lncRNA	exon	12342379	12342411	.	+	.	transcript_id "MSTRG.14236.1"; gene_id "MSTRG.14236";
scaffold11	Cydia_lncRNA	exon	12489422	12489446	.	+	.	transcript_id "MSTRG.14236.1"; gene_id "MSTRG.14236";
scaffold11	Cydia_lncRNA	exon	12528110	12528156	.	+	.	transcript_id "MSTRG.14236.1"; gene_id "MSTRG.14236";
scaffold11	Cydia_lncRNA	exon	12535524	12535603	.	+	.	transcript_id "MSTRG.14236.1"; gene_id "MSTRG.14236";
scaffold11	Cydia_lncRNA	exon	14633021	14634244	.	+	.	transcript_id "MSTRG.14357.1"; gene_id "MSTRG.14357";
scaffold11	Cydia_lncRNA	exon	14637555	14637564	.	+	.	transcript_id "MSTRG.14357.1"; gene_id "MSTRG.14357";
scaffold11	Cydia_lncRNA	exon	14676171	14676407	.	+	.	transcript_id "MSTRG.14382.1"; gene_id "MSTRG.14382";
scaffold11	Cydia_lncRNA	exon	14769920	14769943	.	+	.	transcript_id "MSTRG.14382.1"; gene_id "MSTRG.14382";
scaffold11	Cydia_lncRNA	exon	15161524	15161850	.	+	.	transcript_id "MSTRG.14837.1"; gene_id "MSTRG.14837";
scaffold11	Cydia_lncRNA	exon	15241642	15241652	.	+	.	transcript_id "MSTRG.14837.1"; gene_id "MSTRG.14837";
scaffold11	Cydia_lncRNA	exon	911328	911338	.	-	.	transcript_id "MSTRG.12345.1"; gene_id "MSTRG.12345";
scaffold11	Cydia_lncRNA	exon	964935	970372	.	-	.	transcript_id "MSTRG.12345.1"; gene_id "MSTRG.12345";
scaffold11	Cydia_lncRNA	exon	1058519	1058732	.	-	.	transcript_id "MSTRG.12375.1"; gene_id "MSTRG.12375";
scaffold11	Cydia_lncRNA	exon	1058775	1059014	.	-	.	transcript_id "MSTRG.12375.1"; gene_id "MSTRG.12375";
scaffold11	Cydia_lncRNA	exon	1473289	1473442	.	-	.	transcript_id "MSTRG.12331.1"; gene_id "MSTRG.12331";
scaffold11	Cydia_lncRNA	exon	1508675	1508929	.	-	.	transcript_id "MSTRG.12331.1"; gene_id "MSTRG.12331";
scaffold11	Cydia_lncRNA	exon	3396324	3396339	.	-	.	transcript_id "MSTRG.12572.1"; gene_id "MSTRG.12572";
scaffold11	Cydia_lncRNA	exon	3442826	3443232	.	-	.	transcript_id "MSTRG.12572.1"; gene_id "MSTRG.12572";
scaffold11	Cydia_lncRNA	exon	4619758	4624292	.	-	.	transcript_id "MSTRG.12855.4"; gene_id "MSTRG.12855";
scaffold11	Cydia_lncRNA	exon	4636863	4638172	.	-	.	transcript_id "MSTRG.12855.4"; gene_id "MSTRG.12855";
scaffold11	Cydia_lncRNA	exon	4668792	4668802	.	-	.	transcript_id "MSTRG.13057.1"; gene_id "MSTRG.13057";
scaffold11	Cydia_lncRNA	exon	4723052	4723109	.	-	.	transcript_id "MSTRG.13057.1"; gene_id "MSTRG.13057";
scaffold11	Cydia_lncRNA	exon	4763381	4763672	.	-	.	transcript_id "MSTRG.13057.1"; gene_id "MSTRG.13057";
scaffold11	Cydia_lncRNA	exon	4814935	4815271	.	-	.	transcript_id "MSTRG.13097.4"; gene_id "MSTRG.13097";
scaffold11	Cydia_lncRNA	exon	4840073	4840292	.	-	.	transcript_id "MSTRG.13097.4"; gene_id "MSTRG.13097";
scaffold11	Cydia_lncRNA	exon	4814935	4816563	.	-	.	transcript_id "MSTRG.13097.3"; gene_id "MSTRG.13097";
scaffold11	Cydia_lncRNA	exon	4841355	4841615	.	-	.	transcript_id "MSTRG.13097.3"; gene_id "MSTRG.13097";
scaffold11	Cydia_lncRNA	exon	4921317	4921327	.	-	.	transcript_id "MSTRG.13097.3"; gene_id "MSTRG.13097";
scaffold11	Cydia_lncRNA	exon	4856123	4857990	.	-	.	transcript_id "MSTRG.13106.1"; gene_id "MSTRG.13106";
scaffold11	Cydia_lncRNA	exon	4917289	4917308	.	-	.	transcript_id "MSTRG.13106.1"; gene_id "MSTRG.13106";
scaffold11	Cydia_lncRNA	exon	4896501	4896549	.	-	.	transcript_id "MSTRG.13122.1"; gene_id "MSTRG.13122";
scaffold11	Cydia_lncRNA	exon	4902552	4902715	.	-	.	transcript_id "MSTRG.13122.1"; gene_id "MSTRG.13122";
scaffold11	Cydia_lncRNA	exon	6004369	6004586	.	-	.	transcript_id "MSTRG.13039.1"; gene_id "MSTRG.13039";
scaffold11	Cydia_lncRNA	exon	6070771	6070872	.	-	.	transcript_id "MSTRG.13039.1"; gene_id "MSTRG.13039";
scaffold11	Cydia_lncRNA	exon	6121579	6121588	.	-	.	transcript_id "MSTRG.13167.1"; gene_id "MSTRG.13167";
scaffold11	Cydia_lncRNA	exon	6191258	6191660	.	-	.	transcript_id "MSTRG.13167.1"; gene_id "MSTRG.13167";
scaffold11	Cydia_lncRNA	exon	6263463	6263474	.	-	.	transcript_id "MSTRG.13196.1"; gene_id "MSTRG.13196";
scaffold11	Cydia_lncRNA	exon	6299441	6299687	.	-	.	transcript_id "MSTRG.13196.1"; gene_id "MSTRG.13196";
scaffold11	Cydia_lncRNA	exon	6266238	6266473	.	-	.	transcript_id "MSTRG.13197.1"; gene_id "MSTRG.13197";
scaffold11	Cydia_lncRNA	exon	6293433	6293446	.	-	.	transcript_id "MSTRG.13197.1"; gene_id "MSTRG.13197";
scaffold11	Cydia_lncRNA	exon	6631433	6631623	.	-	.	transcript_id "MSTRG.13348.1"; gene_id "MSTRG.13348";
scaffold11	Cydia_lncRNA	exon	6702585	6702599	.	-	.	transcript_id "MSTRG.13348.1"; gene_id "MSTRG.13348";
scaffold11	Cydia_lncRNA	exon	7299643	7299660	.	-	.	transcript_id "MSTRG.14516.1"; gene_id "MSTRG.14516";
scaffold11	Cydia_lncRNA	exon	7339329	7341482	.	-	.	transcript_id "MSTRG.14516.1"; gene_id "MSTRG.14516";
scaffold11	Cydia_lncRNA	exon	7316566	7316577	.	-	.	transcript_id "MSTRG.14518.1"; gene_id "MSTRG.14518";
scaffold11	Cydia_lncRNA	exon	7388382	7389075	.	-	.	transcript_id "MSTRG.14518.1"; gene_id "MSTRG.14518";
scaffold11	Cydia_lncRNA	exon	7606135	7606352	.	-	.	transcript_id "MSTRG.14587.1"; gene_id "MSTRG.14587";
scaffold11	Cydia_lncRNA	exon	7678839	7679379	.	-	.	transcript_id "MSTRG.14587.1"; gene_id "MSTRG.14587";
scaffold11	Cydia_lncRNA	exon	7728734	7728746	.	-	.	transcript_id "MSTRG.14587.1"; gene_id "MSTRG.14587";
scaffold11	Cydia_lncRNA	exon	8990039	8990050	.	-	.	transcript_id "MSTRG.13876.1"; gene_id "MSTRG.13876";
scaffold11	Cydia_lncRNA	exon	9065773	9066023	.	-	.	transcript_id "MSTRG.13876.1"; gene_id "MSTRG.13876";
scaffold11	Cydia_lncRNA	exon	9539190	9539202	.	-	.	transcript_id "MSTRG.13696.3"; gene_id "MSTRG.13696";
scaffold11	Cydia_lncRNA	exon	9588331	9589383	.	-	.	transcript_id "MSTRG.13696.3"; gene_id "MSTRG.13696";
scaffold11	Cydia_lncRNA	exon	9644798	9644905	.	-	.	transcript_id "MSTRG.13696.3"; gene_id "MSTRG.13696";
scaffold11	Cydia_lncRNA	exon	9987441	9987791	.	-	.	transcript_id "MSTRG.13768.1"; gene_id "MSTRG.13768";
scaffold11	Cydia_lncRNA	exon	10040402	10040551	.	-	.	transcript_id "MSTRG.13768.1"; gene_id "MSTRG.13768";
scaffold11	Cydia_lncRNA	exon	10073315	10073324	.	-	.	transcript_id "MSTRG.13768.1"; gene_id "MSTRG.13768";
scaffold11	Cydia_lncRNA	exon	10496397	10496435	.	-	.	transcript_id "MSTRG.14097.1"; gene_id "MSTRG.14097";
scaffold11	Cydia_lncRNA	exon	10661297	10661585	.	-	.	transcript_id "MSTRG.14097.1"; gene_id "MSTRG.14097";
scaffold11	Cydia_lncRNA	exon	10564290	10564304	.	-	.	transcript_id "MSTRG.14113.1"; gene_id "MSTRG.14113";
scaffold11	Cydia_lncRNA	exon	10588205	10588657	.	-	.	transcript_id "MSTRG.14113.1"; gene_id "MSTRG.14113";
scaffold11	Cydia_lncRNA	exon	12527625	12527825	.	-	.	transcript_id "MSTRG.14291.1"; gene_id "MSTRG.14291";
scaffold11	Cydia_lncRNA	exon	12535508	12536095	.	-	.	transcript_id "MSTRG.14291.1"; gene_id "MSTRG.14291";
scaffold11	Cydia_lncRNA	exon	12628004	12628033	.	-	.	transcript_id "MSTRG.14197.1"; gene_id "MSTRG.14197";
scaffold11	Cydia_lncRNA	exon	12787726	12787960	.	-	.	transcript_id "MSTRG.14197.1"; gene_id "MSTRG.14197";
scaffold11	Cydia_lncRNA	exon	12769771	12769870	.	-	.	transcript_id "MSTRG.14202.1"; gene_id "MSTRG.14202";
scaffold11	Cydia_lncRNA	exon	12849853	12850052	.	-	.	transcript_id "MSTRG.14202.1"; gene_id "MSTRG.14202";
scaffold11	Cydia_lncRNA	exon	12889555	12889593	.	-	.	transcript_id "MSTRG.14202.1"; gene_id "MSTRG.14202";
scaffold11	Cydia_lncRNA	exon	14163212	14163258	.	-	.	transcript_id "MSTRG.14706.1"; gene_id "MSTRG.14706";
scaffold11	Cydia_lncRNA	exon	14203731	14204066	.	-	.	transcript_id "MSTRG.14706.1"; gene_id "MSTRG.14706";
scaffold11	Cydia_lncRNA	exon	14394912	14395337	.	-	.	transcript_id "MSTRG.14748.3"; gene_id "MSTRG.14748";
scaffold11	Cydia_lncRNA	exon	14428996	14429013	.	-	.	transcript_id "MSTRG.14748.3"; gene_id "MSTRG.14748";
scaffold11	Cydia_lncRNA	exon	14378660	14378969	.	-	.	transcript_id "MSTRG.14754.1"; gene_id "MSTRG.14754";
scaffold11	Cydia_lncRNA	exon	14379041	14380339	.	-	.	transcript_id "MSTRG.14754.1"; gene_id "MSTRG.14754";
scaffold11	Cydia_lncRNA	exon	14427490	14427660	.	-	.	transcript_id "MSTRG.14763.1"; gene_id "MSTRG.14763";
scaffold11	Cydia_lncRNA	exon	14545049	14545106	.	-	.	transcript_id "MSTRG.14763.1"; gene_id "MSTRG.14763";
scaffold11	Cydia_lncRNA	exon	14938964	14939109	.	-	.	transcript_id "MSTRG.14407.1"; gene_id "MSTRG.14407";
scaffold11	Cydia_lncRNA	exon	15002872	15003022	.	-	.	transcript_id "MSTRG.14407.1"; gene_id "MSTRG.14407";
scaffold11	Cydia_lncRNA	exon	15631334	15631585	.	-	.	transcript_id "MSTRG.14620.1"; gene_id "MSTRG.14620";
scaffold11	Cydia_lncRNA	exon	15638027	15638076	.	-	.	transcript_id "MSTRG.14620.1"; gene_id "MSTRG.14620";
scaffold11	Cydia_lncRNA	exon	15805802	15805877	.	-	.	transcript_id "MSTRG.14652.1"; gene_id "MSTRG.14652";
scaffold11	Cydia_lncRNA	exon	15848568	15848773	.	-	.	transcript_id "MSTRG.14652.1"; gene_id "MSTRG.14652";
scaffold110	Cydia_lncRNA	exon	131787	131916	.	-	.	transcript_id "MSTRG.14959.1"; gene_id "MSTRG.14959";
scaffold110	Cydia_lncRNA	exon	137744	137854	.	-	.	transcript_id "MSTRG.14959.1"; gene_id "MSTRG.14959";
scaffold110	Cydia_lncRNA	exon	302806	302855	.	-	.	transcript_id "MSTRG.15055.1"; gene_id "MSTRG.15055";
scaffold110	Cydia_lncRNA	exon	332689	333280	.	-	.	transcript_id "MSTRG.15055.1"; gene_id "MSTRG.15055";
scaffold110	Cydia_lncRNA	exon	377635	377662	.	-	.	transcript_id "MSTRG.15055.1"; gene_id "MSTRG.15055";
scaffold1100	Cydia_lncRNA	exon	11021	11032	.	-	.	transcript_id "MSTRG.15068.1"; gene_id "MSTRG.15068";
scaffold1100	Cydia_lncRNA	exon	37891	38103	.	-	.	transcript_id "MSTRG.15068.1"; gene_id "MSTRG.15068";
scaffold111	Cydia_lncRNA	exon	417364	417701	.	+	.	transcript_id "MSTRG.15304.1"; gene_id "MSTRG.15304";
scaffold111	Cydia_lncRNA	exon	452828	452929	.	+	.	transcript_id "MSTRG.15304.1"; gene_id "MSTRG.15304";
scaffold111	Cydia_lncRNA	exon	469794	469810	.	+	.	transcript_id "MSTRG.15310.1"; gene_id "MSTRG.15310";
scaffold111	Cydia_lncRNA	exon	492424	492844	.	+	.	transcript_id "MSTRG.15310.1"; gene_id "MSTRG.15310";
scaffold111	Cydia_lncRNA	exon	16860	16984	.	-	.	transcript_id "MSTRG.15158.1"; gene_id "MSTRG.15158";
scaffold111	Cydia_lncRNA	exon	101414	101996	.	-	.	transcript_id "MSTRG.15158.1"; gene_id "MSTRG.15158";
scaffold111	Cydia_lncRNA	exon	423012	423021	.	-	.	transcript_id "MSTRG.15303.2"; gene_id "MSTRG.15303";
scaffold111	Cydia_lncRNA	exon	442466	442661	.	-	.	transcript_id "MSTRG.15303.2"; gene_id "MSTRG.15303";
scaffold1116	Cydia_lncRNA	exon	8200	8256	.	+	.	transcript_id "MSTRG.15231.1"; gene_id "MSTRG.15231";
scaffold1116	Cydia_lncRNA	exon	36648	37115	.	+	.	transcript_id "MSTRG.15231.1"; gene_id "MSTRG.15231";
scaffold112	Cydia_lncRNA	exon	64408	64600	.	-	.	transcript_id "MSTRG.15355.1"; gene_id "MSTRG.15355";
scaffold112	Cydia_lncRNA	exon	106697	106817	.	-	.	transcript_id "MSTRG.15355.1"; gene_id "MSTRG.15355";
scaffold112	Cydia_lncRNA	exon	184657	185951	.	-	.	transcript_id "MSTRG.15458.1"; gene_id "MSTRG.15458";
scaffold112	Cydia_lncRNA	exon	246112	246127	.	-	.	transcript_id "MSTRG.15458.1"; gene_id "MSTRG.15458";
scaffold112	Cydia_lncRNA	exon	200788	200798	.	-	.	transcript_id "MSTRG.15462.1"; gene_id "MSTRG.15462";
scaffold112	Cydia_lncRNA	exon	250334	251261	.	-	.	transcript_id "MSTRG.15462.1"; gene_id "MSTRG.15462";
scaffold1126	Cydia_lncRNA	exon	5081	5416	.	-	.	transcript_id "MSTRG.15513.1"; gene_id "MSTRG.15513";
scaffold1126	Cydia_lncRNA	exon	23877	23903	.	-	.	transcript_id "MSTRG.15513.1"; gene_id "MSTRG.15513";
scaffold113	Cydia_lncRNA	exon	182207	182222	.	+	.	transcript_id "MSTRG.15663.1"; gene_id "MSTRG.15663";
scaffold113	Cydia_lncRNA	exon	219260	219455	.	+	.	transcript_id "MSTRG.15663.1"; gene_id "MSTRG.15663";
scaffold113	Cydia_lncRNA	exon	309378	309645	.	+	.	transcript_id "MSTRG.15680.1"; gene_id "MSTRG.15680";
scaffold113	Cydia_lncRNA	exon	419959	420096	.	+	.	transcript_id "MSTRG.15680.1"; gene_id "MSTRG.15680";
scaffold1139	Cydia_lncRNA	exon	15917	15928	.	-	.	transcript_id "MSTRG.15648.1"; gene_id "MSTRG.15648";
scaffold1139	Cydia_lncRNA	exon	35379	35585	.	-	.	transcript_id "MSTRG.15648.1"; gene_id "MSTRG.15648";
scaffold114	Cydia_lncRNA	exon	300742	300751	.	+	.	transcript_id "MSTRG.15859.1"; gene_id "MSTRG.15859";
scaffold114	Cydia_lncRNA	exon	374970	375465	.	+	.	transcript_id "MSTRG.15859.1"; gene_id "MSTRG.15859";
scaffold114	Cydia_lncRNA	exon	452264	452358	.	+	.	transcript_id "MSTRG.15859.1"; gene_id "MSTRG.15859";
scaffold114	Cydia_lncRNA	exon	238043	238229	.	-	.	transcript_id "MSTRG.15839.1"; gene_id "MSTRG.15839";
scaffold114	Cydia_lncRNA	exon	300740	300752	.	-	.	transcript_id "MSTRG.15839.1"; gene_id "MSTRG.15839";
scaffold114	Cydia_lncRNA	exon	342943	345092	.	-	.	transcript_id "MSTRG.15870.1"; gene_id "MSTRG.15870";
scaffold114	Cydia_lncRNA	exon	423018	423049	.	-	.	transcript_id "MSTRG.15870.1"; gene_id "MSTRG.15870";
scaffold116	Cydia_lncRNA	exon	43989	44027	.	-	.	transcript_id "MSTRG.16157.1"; gene_id "MSTRG.16157";
scaffold116	Cydia_lncRNA	exon	96106	96278	.	-	.	transcript_id "MSTRG.16157.1"; gene_id "MSTRG.16157";
scaffold117	Cydia_lncRNA	exon	360805	360923	.	+	.	transcript_id "MSTRG.16230.3"; gene_id "MSTRG.16230";
scaffold117	Cydia_lncRNA	exon	363786	363910	.	+	.	transcript_id "MSTRG.16230.3"; gene_id "MSTRG.16230";
scaffold117	Cydia_lncRNA	exon	370483	370624	.	+	.	transcript_id "MSTRG.16230.3"; gene_id "MSTRG.16230";
scaffold117	Cydia_lncRNA	exon	199069	201197	.	-	.	transcript_id "MSTRG.16206.1"; gene_id "MSTRG.16206";
scaffold117	Cydia_lncRNA	exon	238897	239046	.	-	.	transcript_id "MSTRG.16206.1"; gene_id "MSTRG.16206";
scaffold117	Cydia_lncRNA	exon	251120	251199	.	-	.	transcript_id "MSTRG.16206.1"; gene_id "MSTRG.16206";
scaffold118	Cydia_lncRNA	exon	400157	400279	.	+	.	transcript_id "MSTRG.16489.1"; gene_id "MSTRG.16489";
scaffold118	Cydia_lncRNA	exon	416351	416574	.	+	.	transcript_id "MSTRG.16489.1"; gene_id "MSTRG.16489";
scaffold118	Cydia_lncRNA	exon	212168	212489	.	-	.	transcript_id "MSTRG.16466.1"; gene_id "MSTRG.16466";
scaffold118	Cydia_lncRNA	exon	228787	228803	.	-	.	transcript_id "MSTRG.16466.1"; gene_id "MSTRG.16466";
scaffold1180	Cydia_lncRNA	exon	15542	15790	.	+	.	transcript_id "MSTRG.16418.1"; gene_id "MSTRG.16418";
scaffold1180	Cydia_lncRNA	exon	21785	21831	.	+	.	transcript_id "MSTRG.16418.1"; gene_id "MSTRG.16418";
scaffold119	Cydia_lncRNA	exon	234190	234387	.	+	.	transcript_id "MSTRG.16637.1"; gene_id "MSTRG.16637";
scaffold119	Cydia_lncRNA	exon	267929	269415	.	+	.	transcript_id "MSTRG.16637.1"; gene_id "MSTRG.16637";
scaffold12	Cydia_lncRNA	exon	788764	788900	.	+	.	transcript_id "MSTRG.16854.2"; gene_id "MSTRG.16854";
scaffold12	Cydia_lncRNA	exon	950111	950264	.	+	.	transcript_id "MSTRG.16854.2"; gene_id "MSTRG.16854";
scaffold12	Cydia_lncRNA	exon	1164223	1164282	.	+	.	transcript_id "MSTRG.16905.1"; gene_id "MSTRG.16905";
scaffold12	Cydia_lncRNA	exon	1164415	1164582	.	+	.	transcript_id "MSTRG.16905.1"; gene_id "MSTRG.16905";
scaffold12	Cydia_lncRNA	exon	1549112	1549121	.	+	.	transcript_id "MSTRG.17997.1"; gene_id "MSTRG.17997";
scaffold12	Cydia_lncRNA	exon	1617313	1617597	.	+	.	transcript_id "MSTRG.17997.1"; gene_id "MSTRG.17997";
scaffold12	Cydia_lncRNA	exon	2416509	2416645	.	+	.	transcript_id "MSTRG.17197.1"; gene_id "MSTRG.17197";
scaffold12	Cydia_lncRNA	exon	2471540	2471609	.	+	.	transcript_id "MSTRG.17197.1"; gene_id "MSTRG.17197";
scaffold12	Cydia_lncRNA	exon	2707258	2707448	.	+	.	transcript_id "MSTRG.17251.1"; gene_id "MSTRG.17251";
scaffold12	Cydia_lncRNA	exon	2747505	2747642	.	+	.	transcript_id "MSTRG.17251.1"; gene_id "MSTRG.17251";
scaffold12	Cydia_lncRNA	exon	2755594	2755604	.	+	.	transcript_id "MSTRG.16951.1"; gene_id "MSTRG.16951";
scaffold12	Cydia_lncRNA	exon	2771148	2772435	.	+	.	transcript_id "MSTRG.16951.1"; gene_id "MSTRG.16951";
scaffold12	Cydia_lncRNA	exon	3361928	3362239	.	+	.	transcript_id "MSTRG.17121.1"; gene_id "MSTRG.17121";
scaffold12	Cydia_lncRNA	exon	3392358	3392370	.	+	.	transcript_id "MSTRG.17121.1"; gene_id "MSTRG.17121";
scaffold12	Cydia_lncRNA	exon	3398193	3398230	.	+	.	transcript_id "MSTRG.17132.1"; gene_id "MSTRG.17132";
scaffold12	Cydia_lncRNA	exon	3410756	3410798	.	+	.	transcript_id "MSTRG.17132.1"; gene_id "MSTRG.17132";
scaffold12	Cydia_lncRNA	exon	3433169	3433339	.	+	.	transcript_id "MSTRG.17132.1"; gene_id "MSTRG.17132";
scaffold12	Cydia_lncRNA	exon	3498090	3498102	.	+	.	transcript_id "MSTRG.17148.1"; gene_id "MSTRG.17148";
scaffold12	Cydia_lncRNA	exon	3533863	3534062	.	+	.	transcript_id "MSTRG.17148.1"; gene_id "MSTRG.17148";
scaffold12	Cydia_lncRNA	exon	3500781	3500792	.	+	.	transcript_id "MSTRG.17149.1"; gene_id "MSTRG.17149";
scaffold12	Cydia_lncRNA	exon	3533533	3533825	.	+	.	transcript_id "MSTRG.17149.1"; gene_id "MSTRG.17149";
scaffold12	Cydia_lncRNA	exon	4017143	4017283	.	+	.	transcript_id "MSTRG.17866.1"; gene_id "MSTRG.17866";
scaffold12	Cydia_lncRNA	exon	4047655	4047796	.	+	.	transcript_id "MSTRG.17866.1"; gene_id "MSTRG.17866";
scaffold12	Cydia_lncRNA	exon	4339866	4340679	.	+	.	transcript_id "MSTRG.17936.1"; gene_id "MSTRG.17936";
scaffold12	Cydia_lncRNA	exon	4342492	4342954	.	+	.	transcript_id "MSTRG.17936.1"; gene_id "MSTRG.17936";
scaffold12	Cydia_lncRNA	exon	5526410	5526467	.	+	.	transcript_id "MSTRG.17407.1"; gene_id "MSTRG.17407";
scaffold12	Cydia_lncRNA	exon	5603449	5603652	.	+	.	transcript_id "MSTRG.17407.1"; gene_id "MSTRG.17407";
scaffold12	Cydia_lncRNA	exon	6101180	6101766	.	+	.	transcript_id "MSTRG.17474.1"; gene_id "MSTRG.17474";
scaffold12	Cydia_lncRNA	exon	6115925	6115946	.	+	.	transcript_id "MSTRG.17474.1"; gene_id "MSTRG.17474";
scaffold12	Cydia_lncRNA	exon	6297827	6297838	.	+	.	transcript_id "MSTRG.17727.1"; gene_id "MSTRG.17727";
scaffold12	Cydia_lncRNA	exon	6374073	6374714	.	+	.	transcript_id "MSTRG.17727.1"; gene_id "MSTRG.17727";
scaffold12	Cydia_lncRNA	exon	7335355	7335626	.	+	.	transcript_id "MSTRG.17715.2"; gene_id "MSTRG.17715";
scaffold12	Cydia_lncRNA	exon	7361290	7361303	.	+	.	transcript_id "MSTRG.17715.2"; gene_id "MSTRG.17715";
scaffold12	Cydia_lncRNA	exon	7479511	7479802	.	+	.	transcript_id "MSTRG.18196.1"; gene_id "MSTRG.18196";
scaffold12	Cydia_lncRNA	exon	7505660	7505746	.	+	.	transcript_id "MSTRG.18196.1"; gene_id "MSTRG.18196";
scaffold12	Cydia_lncRNA	exon	7580089	7580330	.	+	.	transcript_id "MSTRG.18223.2"; gene_id "MSTRG.18223";
scaffold12	Cydia_lncRNA	exon	7599354	7599548	.	+	.	transcript_id "MSTRG.18223.2"; gene_id "MSTRG.18223";
scaffold12	Cydia_lncRNA	exon	7652508	7653423	.	+	.	transcript_id "MSTRG.18225.7"; gene_id "MSTRG.18225";
scaffold12	Cydia_lncRNA	exon	7653429	7653603	.	+	.	transcript_id "MSTRG.18225.7"; gene_id "MSTRG.18225";
scaffold12	Cydia_lncRNA	exon	8135422	8135502	.	+	.	transcript_id "MSTRG.18430.2"; gene_id "MSTRG.18430";
scaffold12	Cydia_lncRNA	exon	8180618	8180709	.	+	.	transcript_id "MSTRG.18430.2"; gene_id "MSTRG.18430";
scaffold12	Cydia_lncRNA	exon	8181033	8181092	.	+	.	transcript_id "MSTRG.18430.2"; gene_id "MSTRG.18430";
scaffold12	Cydia_lncRNA	exon	8444084	8444287	.	+	.	transcript_id "MSTRG.18500.1"; gene_id "MSTRG.18500";
scaffold12	Cydia_lncRNA	exon	8476660	8476778	.	+	.	transcript_id "MSTRG.18500.1"; gene_id "MSTRG.18500";
scaffold12	Cydia_lncRNA	exon	9212279	9212488	.	+	.	transcript_id "MSTRG.18291.1"; gene_id "MSTRG.18291";
scaffold12	Cydia_lncRNA	exon	9264425	9264504	.	+	.	transcript_id "MSTRG.18291.1"; gene_id "MSTRG.18291";
scaffold12	Cydia_lncRNA	exon	10244032	10244043	.	+	.	transcript_id "MSTRG.18733.1"; gene_id "MSTRG.18733";
scaffold12	Cydia_lncRNA	exon	10284681	10285412	.	+	.	transcript_id "MSTRG.18733.1"; gene_id "MSTRG.18733";
scaffold12	Cydia_lncRNA	exon	10293606	10293756	.	+	.	transcript_id "MSTRG.18753.1"; gene_id "MSTRG.18753";
scaffold12	Cydia_lncRNA	exon	10313492	10313557	.	+	.	transcript_id "MSTRG.18753.1"; gene_id "MSTRG.18753";
scaffold12	Cydia_lncRNA	exon	10329754	10329808	.	+	.	transcript_id "MSTRG.18755.1"; gene_id "MSTRG.18755";
scaffold12	Cydia_lncRNA	exon	10337126	10338075	.	+	.	transcript_id "MSTRG.18755.1"; gene_id "MSTRG.18755";
scaffold12	Cydia_lncRNA	exon	10996293	10996389	.	+	.	transcript_id "MSTRG.19829.2"; gene_id "MSTRG.19829";
scaffold12	Cydia_lncRNA	exon	11008506	11008776	.	+	.	transcript_id "MSTRG.19829.2"; gene_id "MSTRG.19829";
scaffold12	Cydia_lncRNA	exon	11103766	11104151	.	+	.	transcript_id "MSTRG.19833.2"; gene_id "MSTRG.19833";
scaffold12	Cydia_lncRNA	exon	11167836	11168190	.	+	.	transcript_id "MSTRG.19833.2"; gene_id "MSTRG.19833";
scaffold12	Cydia_lncRNA	exon	11171404	11171521	.	+	.	transcript_id "MSTRG.19833.2"; gene_id "MSTRG.19833";
scaffold12	Cydia_lncRNA	exon	11172035	11172149	.	+	.	transcript_id "MSTRG.19833.2"; gene_id "MSTRG.19833";
scaffold12	Cydia_lncRNA	exon	11962452	11962804	.	+	.	transcript_id "MSTRG.18785.1"; gene_id "MSTRG.18785";
scaffold12	Cydia_lncRNA	exon	12091711	12091743	.	+	.	transcript_id "MSTRG.18785.1"; gene_id "MSTRG.18785";
scaffold12	Cydia_lncRNA	exon	12942149	12942374	.	+	.	transcript_id "MSTRG.19074.1"; gene_id "MSTRG.19074";
scaffold12	Cydia_lncRNA	exon	13075246	13075321	.	+	.	transcript_id "MSTRG.19074.1"; gene_id "MSTRG.19074";
scaffold12	Cydia_lncRNA	exon	13182437	13182724	.	+	.	transcript_id "MSTRG.18946.1"; gene_id "MSTRG.18946";
scaffold12	Cydia_lncRNA	exon	13192511	13192650	.	+	.	transcript_id "MSTRG.18946.1"; gene_id "MSTRG.18946";
scaffold12	Cydia_lncRNA	exon	13642181	13642456	.	+	.	transcript_id "MSTRG.19150.1"; gene_id "MSTRG.19150";
scaffold12	Cydia_lncRNA	exon	13665191	13665451	.	+	.	transcript_id "MSTRG.19150.1"; gene_id "MSTRG.19150";
scaffold12	Cydia_lncRNA	exon	13690972	13691016	.	+	.	transcript_id "MSTRG.19056.1"; gene_id "MSTRG.19056";
scaffold12	Cydia_lncRNA	exon	13691227	13692148	.	+	.	transcript_id "MSTRG.19056.1"; gene_id "MSTRG.19056";
scaffold12	Cydia_lncRNA	exon	14226510	14227096	.	+	.	transcript_id "MSTRG.19487.1"; gene_id "MSTRG.19487";
scaffold12	Cydia_lncRNA	exon	14227348	14228113	.	+	.	transcript_id "MSTRG.19487.1"; gene_id "MSTRG.19487";
scaffold12	Cydia_lncRNA	exon	15186752	15186769	.	+	.	transcript_id "MSTRG.19203.1"; gene_id "MSTRG.19203";
scaffold12	Cydia_lncRNA	exon	15261009	15261206	.	+	.	transcript_id "MSTRG.19203.1"; gene_id "MSTRG.19203";
scaffold12	Cydia_lncRNA	exon	15698449	15698755	.	+	.	transcript_id "MSTRG.19710.2"; gene_id "MSTRG.19710";
scaffold12	Cydia_lncRNA	exon	15718766	15718776	.	+	.	transcript_id "MSTRG.19710.2"; gene_id "MSTRG.19710";
scaffold12	Cydia_lncRNA	exon	15769968	15770037	.	+	.	transcript_id "MSTRG.19720.1"; gene_id "MSTRG.19720";
scaffold12	Cydia_lncRNA	exon	15834002	15834199	.	+	.	transcript_id "MSTRG.19720.1"; gene_id "MSTRG.19720";
scaffold12	Cydia_lncRNA	exon	15769968	15770037	.	+	.	transcript_id "MSTRG.19720.2"; gene_id "MSTRG.19720";
scaffold12	Cydia_lncRNA	exon	15834661	15834791	.	+	.	transcript_id "MSTRG.19720.2"; gene_id "MSTRG.19720";
scaffold12	Cydia_lncRNA	exon	15798453	15798462	.	+	.	transcript_id "MSTRG.19720.3"; gene_id "MSTRG.19720";
scaffold12	Cydia_lncRNA	exon	15853071	15853956	.	+	.	transcript_id "MSTRG.19720.3"; gene_id "MSTRG.19720";
scaffold12	Cydia_lncRNA	exon	15976320	15976579	.	+	.	transcript_id "MSTRG.19267.1"; gene_id "MSTRG.19267";
scaffold12	Cydia_lncRNA	exon	16054129	16054377	.	+	.	transcript_id "MSTRG.19267.1"; gene_id "MSTRG.19267";
scaffold12	Cydia_lncRNA	exon	1160760	1161206	.	-	.	transcript_id "MSTRG.16902.2"; gene_id "MSTRG.16902";
scaffold12	Cydia_lncRNA	exon	1161314	1161580	.	-	.	transcript_id "MSTRG.16902.2"; gene_id "MSTRG.16902";
scaffold12	Cydia_lncRNA	exon	1614799	1615228	.	-	.	transcript_id "MSTRG.18006.1"; gene_id "MSTRG.18006";
scaffold12	Cydia_lncRNA	exon	1687101	1687211	.	-	.	transcript_id "MSTRG.18006.1"; gene_id "MSTRG.18006";
scaffold12	Cydia_lncRNA	exon	2016903	2017021	.	-	.	transcript_id "MSTRG.18111.1"; gene_id "MSTRG.18111";
scaffold12	Cydia_lncRNA	exon	2017441	2018723	.	-	.	transcript_id "MSTRG.18111.1"; gene_id "MSTRG.18111";
scaffold12	Cydia_lncRNA	exon	2289739	2290042	.	-	.	transcript_id "MSTRG.17170.1"; gene_id "MSTRG.17170";
scaffold12	Cydia_lncRNA	exon	2347299	2349357	.	-	.	transcript_id "MSTRG.17170.1"; gene_id "MSTRG.17170";
scaffold12	Cydia_lncRNA	exon	2411296	2411463	.	-	.	transcript_id "MSTRG.17194.1"; gene_id "MSTRG.17194";
scaffold12	Cydia_lncRNA	exon	2445021	2445463	.	-	.	transcript_id "MSTRG.17194.1"; gene_id "MSTRG.17194";
scaffold12	Cydia_lncRNA	exon	2450050	2450185	.	-	.	transcript_id "MSTRG.17194.1"; gene_id "MSTRG.17194";
scaffold12	Cydia_lncRNA	exon	4017451	4017897	.	-	.	transcript_id "MSTRG.17868.1"; gene_id "MSTRG.17868";
scaffold12	Cydia_lncRNA	exon	4018645	4018813	.	-	.	transcript_id "MSTRG.17868.1"; gene_id "MSTRG.17868";
scaffold12	Cydia_lncRNA	exon	4129681	4129700	.	-	.	transcript_id "MSTRG.17889.4"; gene_id "MSTRG.17889";
scaffold12	Cydia_lncRNA	exon	4207185	4211656	.	-	.	transcript_id "MSTRG.17889.4"; gene_id "MSTRG.17889";
scaffold12	Cydia_lncRNA	exon	4247350	4248702	.	-	.	transcript_id "MSTRG.17889.4"; gene_id "MSTRG.17889";
scaffold12	Cydia_lncRNA	exon	4648865	4649001	.	-	.	transcript_id "MSTRG.17293.1"; gene_id "MSTRG.17293";
scaffold12	Cydia_lncRNA	exon	4713096	4713194	.	-	.	transcript_id "MSTRG.17293.1"; gene_id "MSTRG.17293";
scaffold12	Cydia_lncRNA	exon	5594363	5594549	.	-	.	transcript_id "MSTRG.17420.1"; gene_id "MSTRG.17420";
scaffold12	Cydia_lncRNA	exon	5614573	5614590	.	-	.	transcript_id "MSTRG.17420.1"; gene_id "MSTRG.17420";
scaffold12	Cydia_lncRNA	exon	5804553	5805250	.	-	.	transcript_id "MSTRG.17520.2"; gene_id "MSTRG.17520";
scaffold12	Cydia_lncRNA	exon	5957498	5958896	.	-	.	transcript_id "MSTRG.17520.2"; gene_id "MSTRG.17520";
scaffold12	Cydia_lncRNA	exon	5835053	5835857	.	-	.	transcript_id "MSTRG.17521.3"; gene_id "MSTRG.17521";
scaffold12	Cydia_lncRNA	exon	5911265	5911281	.	-	.	transcript_id "MSTRG.17521.3"; gene_id "MSTRG.17521";
scaffold12	Cydia_lncRNA	exon	5885936	5886050	.	-	.	transcript_id "MSTRG.17534.1"; gene_id "MSTRG.17534";
scaffold12	Cydia_lncRNA	exon	5886470	5886670	.	-	.	transcript_id "MSTRG.17534.1"; gene_id "MSTRG.17534";
scaffold12	Cydia_lncRNA	exon	5887570	5888025	.	-	.	transcript_id "MSTRG.17534.1"; gene_id "MSTRG.17534";
scaffold12	Cydia_lncRNA	exon	5941642	5941853	.	-	.	transcript_id "MSTRG.17534.1"; gene_id "MSTRG.17534";
scaffold12	Cydia_lncRNA	exon	6253465	6253474	.	-	.	transcript_id "MSTRG.17722.1"; gene_id "MSTRG.17722";
scaffold12	Cydia_lncRNA	exon	6310561	6312220	.	-	.	transcript_id "MSTRG.17722.1"; gene_id "MSTRG.17722";
scaffold12	Cydia_lncRNA	exon	6996728	6996920	.	-	.	transcript_id "MSTRG.17604.1"; gene_id "MSTRG.17604";
scaffold12	Cydia_lncRNA	exon	7021595	7021808	.	-	.	transcript_id "MSTRG.17604.1"; gene_id "MSTRG.17604";
scaffold12	Cydia_lncRNA	exon	7448380	7449489	.	-	.	transcript_id "MSTRG.18191.1"; gene_id "MSTRG.18191";
scaffold12	Cydia_lncRNA	exon	7516381	7516441	.	-	.	transcript_id "MSTRG.18191.1"; gene_id "MSTRG.18191";
scaffold12	Cydia_lncRNA	exon	7679775	7681118	.	-	.	transcript_id "MSTRG.17793.1"; gene_id "MSTRG.17793";
scaffold12	Cydia_lncRNA	exon	7687823	7688383	.	-	.	transcript_id "MSTRG.17793.1"; gene_id "MSTRG.17793";
scaffold12	Cydia_lncRNA	exon	7715172	7715181	.	-	.	transcript_id "MSTRG.17805.1"; gene_id "MSTRG.17805";
scaffold12	Cydia_lncRNA	exon	7720589	7720826	.	-	.	transcript_id "MSTRG.17805.1"; gene_id "MSTRG.17805";
scaffold12	Cydia_lncRNA	exon	8335917	8337013	.	-	.	transcript_id "MSTRG.18464.5"; gene_id "MSTRG.18464";
scaffold12	Cydia_lncRNA	exon	8502452	8502534	.	-	.	transcript_id "MSTRG.18464.5"; gene_id "MSTRG.18464";
scaffold12	Cydia_lncRNA	exon	8349628	8349835	.	-	.	transcript_id "MSTRG.18470.1"; gene_id "MSTRG.18470";
scaffold12	Cydia_lncRNA	exon	8380173	8380267	.	-	.	transcript_id "MSTRG.18470.1"; gene_id "MSTRG.18470";
scaffold12	Cydia_lncRNA	exon	8946899	8947615	.	-	.	transcript_id "MSTRG.18368.1"; gene_id "MSTRG.18368";
scaffold12	Cydia_lncRNA	exon	9013541	9013676	.	-	.	transcript_id "MSTRG.18368.1"; gene_id "MSTRG.18368";
scaffold12	Cydia_lncRNA	exon	9083611	9083668	.	-	.	transcript_id "MSTRG.18397.2"; gene_id "MSTRG.18397";
scaffold12	Cydia_lncRNA	exon	9083958	9084108	.	-	.	transcript_id "MSTRG.18397.2"; gene_id "MSTRG.18397";
scaffold12	Cydia_lncRNA	exon	9142198	9142207	.	-	.	transcript_id "MSTRG.18397.2"; gene_id "MSTRG.18397";
scaffold12	Cydia_lncRNA	exon	9106911	9107016	.	-	.	transcript_id "MSTRG.18402.1"; gene_id "MSTRG.18402";
scaffold12	Cydia_lncRNA	exon	9120930	9120950	.	-	.	transcript_id "MSTRG.18402.1"; gene_id "MSTRG.18402";
scaffold12	Cydia_lncRNA	exon	9143404	9143669	.	-	.	transcript_id "MSTRG.18402.1"; gene_id "MSTRG.18402";
scaffold12	Cydia_lncRNA	exon	9220365	9220378	.	-	.	transcript_id "MSTRG.18294.1"; gene_id "MSTRG.18294";
scaffold12	Cydia_lncRNA	exon	9270936	9271980	.	-	.	transcript_id "MSTRG.18294.1"; gene_id "MSTRG.18294";
scaffold12	Cydia_lncRNA	exon	9343916	9343942	.	-	.	transcript_id "MSTRG.18294.1"; gene_id "MSTRG.18294";
scaffold12	Cydia_lncRNA	exon	9470827	9471968	.	-	.	transcript_id "MSTRG.18329.1"; gene_id "MSTRG.18329";
scaffold12	Cydia_lncRNA	exon	9511031	9511044	.	-	.	transcript_id "MSTRG.18329.1"; gene_id "MSTRG.18329";
scaffold12	Cydia_lncRNA	exon	9503174	9504755	.	-	.	transcript_id "MSTRG.18334.9"; gene_id "MSTRG.18334";
scaffold12	Cydia_lncRNA	exon	9509773	9509918	.	-	.	transcript_id "MSTRG.18334.9"; gene_id "MSTRG.18334";
scaffold12	Cydia_lncRNA	exon	9588479	9588494	.	-	.	transcript_id "MSTRG.18334.9"; gene_id "MSTRG.18334";
scaffold12	Cydia_lncRNA	exon	9705017	9705093	.	-	.	transcript_id "MSTRG.18566.1"; gene_id "MSTRG.18566";
scaffold12	Cydia_lncRNA	exon	9760494	9760673	.	-	.	transcript_id "MSTRG.18566.1"; gene_id "MSTRG.18566";
scaffold12	Cydia_lncRNA	exon	10345770	10346015	.	-	.	transcript_id "MSTRG.18756.2"; gene_id "MSTRG.18756";
scaffold12	Cydia_lncRNA	exon	10346429	10346497	.	-	.	transcript_id "MSTRG.18756.2"; gene_id "MSTRG.18756";
scaffold12	Cydia_lncRNA	exon	10350222	10350350	.	-	.	transcript_id "MSTRG.18760.1"; gene_id "MSTRG.18760";
scaffold12	Cydia_lncRNA	exon	10351012	10351257	.	-	.	transcript_id "MSTRG.18760.1"; gene_id "MSTRG.18760";
scaffold12	Cydia_lncRNA	exon	10959754	10960402	.	-	.	transcript_id "MSTRG.19822.1"; gene_id "MSTRG.19822";
scaffold12	Cydia_lncRNA	exon	11015933	11015980	.	-	.	transcript_id "MSTRG.19822.1"; gene_id "MSTRG.19822";
scaffold12	Cydia_lncRNA	exon	12678511	12678532	.	-	.	transcript_id "MSTRG.18976.1"; gene_id "MSTRG.18976";
scaffold12	Cydia_lncRNA	exon	12678618	12678835	.	-	.	transcript_id "MSTRG.18976.1"; gene_id "MSTRG.18976";
scaffold12	Cydia_lncRNA	exon	12689763	12689792	.	-	.	transcript_id "MSTRG.18976.1"; gene_id "MSTRG.18976";
scaffold12	Cydia_lncRNA	exon	13424484	13424705	.	-	.	transcript_id "MSTRG.19115.1"; gene_id "MSTRG.19115";
scaffold12	Cydia_lncRNA	exon	13501544	13501564	.	-	.	transcript_id "MSTRG.19115.1"; gene_id "MSTRG.19115";
scaffold12	Cydia_lncRNA	exon	13624394	13624483	.	-	.	transcript_id "MSTRG.19115.1"; gene_id "MSTRG.19115";
scaffold12	Cydia_lncRNA	exon	13919154	13919164	.	-	.	transcript_id "MSTRG.19438.1"; gene_id "MSTRG.19438";
scaffold12	Cydia_lncRNA	exon	13988527	13988841	.	-	.	transcript_id "MSTRG.19438.1"; gene_id "MSTRG.19438";
scaffold12	Cydia_lncRNA	exon	13989013	13989153	.	-	.	transcript_id "MSTRG.19438.1"; gene_id "MSTRG.19438";
scaffold12	Cydia_lncRNA	exon	15283583	15283886	.	-	.	transcript_id "MSTRG.19226.2"; gene_id "MSTRG.19226";
scaffold12	Cydia_lncRNA	exon	15303200	15305883	.	-	.	transcript_id "MSTRG.19226.2"; gene_id "MSTRG.19226";
scaffold12	Cydia_lncRNA	exon	15611439	15611726	.	-	.	transcript_id "MSTRG.19691.1"; gene_id "MSTRG.19691";
scaffold12	Cydia_lncRNA	exon	15680498	15680513	.	-	.	transcript_id "MSTRG.19691.1"; gene_id "MSTRG.19691";
scaffold12	Cydia_lncRNA	exon	15658183	15658239	.	-	.	transcript_id "MSTRG.19699.1"; gene_id "MSTRG.19699";
scaffold12	Cydia_lncRNA	exon	15737457	15737461	.	-	.	transcript_id "MSTRG.19699.1"; gene_id "MSTRG.19699";
scaffold12	Cydia_lncRNA	exon	15739395	15739536	.	-	.	transcript_id "MSTRG.19699.1"; gene_id "MSTRG.19699";
scaffold12	Cydia_lncRNA	exon	15689894	15689944	.	-	.	transcript_id "MSTRG.19702.4"; gene_id "MSTRG.19702";
scaffold12	Cydia_lncRNA	exon	15691133	15691236	.	-	.	transcript_id "MSTRG.19702.4"; gene_id "MSTRG.19702";
scaffold12	Cydia_lncRNA	exon	15693501	15693600	.	-	.	transcript_id "MSTRG.19702.4"; gene_id "MSTRG.19702";
scaffold12	Cydia_lncRNA	exon	15693681	15693791	.	-	.	transcript_id "MSTRG.19702.4"; gene_id "MSTRG.19702";
scaffold12	Cydia_lncRNA	exon	15694184	15694343	.	-	.	transcript_id "MSTRG.19702.4"; gene_id "MSTRG.19702";
scaffold12	Cydia_lncRNA	exon	15697638	15697688	.	-	.	transcript_id "MSTRG.19702.4"; gene_id "MSTRG.19702";
scaffold12	Cydia_lncRNA	exon	15692992	15693010	.	-	.	transcript_id "MSTRG.19706.1"; gene_id "MSTRG.19706";
scaffold12	Cydia_lncRNA	exon	15722247	15722510	.	-	.	transcript_id "MSTRG.19706.1"; gene_id "MSTRG.19706";
scaffold12	Cydia_lncRNA	exon	15748449	15748465	.	-	.	transcript_id "MSTRG.19718.1"; gene_id "MSTRG.19718";
scaffold12	Cydia_lncRNA	exon	15809704	15812526	.	-	.	transcript_id "MSTRG.19718.1"; gene_id "MSTRG.19718";
scaffold12	Cydia_lncRNA	exon	16189373	16189477	.	-	.	transcript_id "MSTRG.19371.1"; gene_id "MSTRG.19371";
scaffold12	Cydia_lncRNA	exon	16299351	16299467	.	-	.	transcript_id "MSTRG.19371.1"; gene_id "MSTRG.19371";
scaffold12	Cydia_lncRNA	exon	16196285	16196716	.	-	.	transcript_id "MSTRG.19372.1"; gene_id "MSTRG.19372";
scaffold12	Cydia_lncRNA	exon	16198227	16198399	.	-	.	transcript_id "MSTRG.19372.1"; gene_id "MSTRG.19372";
scaffold12	Cydia_lncRNA	exon	16220412	16220467	.	-	.	transcript_id "MSTRG.19372.1"; gene_id "MSTRG.19372";
scaffold12	Cydia_lncRNA	exon	16221057	16221146	.	-	.	transcript_id "MSTRG.19372.1"; gene_id "MSTRG.19372";
scaffold12	Cydia_lncRNA	exon	16221300	16221347	.	-	.	transcript_id "MSTRG.19372.1"; gene_id "MSTRG.19372";
scaffold12	Cydia_lncRNA	exon	16288819	16289161	.	-	.	transcript_id "MSTRG.19372.1"; gene_id "MSTRG.19372";
scaffold12	Cydia_lncRNA	exon	16299699	16299871	.	-	.	transcript_id "MSTRG.19401.1"; gene_id "MSTRG.19401";
scaffold12	Cydia_lncRNA	exon	16300647	16300706	.	-	.	transcript_id "MSTRG.19401.1"; gene_id "MSTRG.19401";
scaffold121	Cydia_lncRNA	exon	121999	122345	.	+	.	transcript_id "MSTRG.20106.1"; gene_id "MSTRG.20106";
scaffold121	Cydia_lncRNA	exon	129563	129703	.	+	.	transcript_id "MSTRG.20106.1"; gene_id "MSTRG.20106";
scaffold121	Cydia_lncRNA	exon	250885	251224	.	+	.	transcript_id "MSTRG.20136.1"; gene_id "MSTRG.20136";
scaffold121	Cydia_lncRNA	exon	276497	276521	.	+	.	transcript_id "MSTRG.20136.1"; gene_id "MSTRG.20136";
scaffold121	Cydia_lncRNA	exon	303615	303625	.	+	.	transcript_id "MSTRG.20247.1"; gene_id "MSTRG.20247";
scaffold121	Cydia_lncRNA	exon	359496	360620	.	+	.	transcript_id "MSTRG.20247.1"; gene_id "MSTRG.20247";
scaffold121	Cydia_lncRNA	exon	389331	389536	.	-	.	transcript_id "MSTRG.20262.1"; gene_id "MSTRG.20262";
scaffold121	Cydia_lncRNA	exon	391473	391556	.	-	.	transcript_id "MSTRG.20262.1"; gene_id "MSTRG.20262";
scaffold123	Cydia_lncRNA	exon	20142	20305	.	+	.	transcript_id "MSTRG.20508.1"; gene_id "MSTRG.20508";
scaffold123	Cydia_lncRNA	exon	30810	31029	.	+	.	transcript_id "MSTRG.20508.1"; gene_id "MSTRG.20508";
scaffold123	Cydia_lncRNA	exon	87379	87400	.	-	.	transcript_id "MSTRG.20520.1"; gene_id "MSTRG.20520";
scaffold123	Cydia_lncRNA	exon	224393	224584	.	-	.	transcript_id "MSTRG.20520.1"; gene_id "MSTRG.20520";
scaffold123	Cydia_lncRNA	exon	287082	287210	.	-	.	transcript_id "MSTRG.20538.1"; gene_id "MSTRG.20538";
scaffold123	Cydia_lncRNA	exon	324078	324244	.	-	.	transcript_id "MSTRG.20538.1"; gene_id "MSTRG.20538";
scaffold1237	Cydia_lncRNA	exon	10904	11585	.	-	.	transcript_id "MSTRG.20484.1"; gene_id "MSTRG.20484";
scaffold1237	Cydia_lncRNA	exon	18011	18057	.	-	.	transcript_id "MSTRG.20484.1"; gene_id "MSTRG.20484";
scaffold124	Cydia_lncRNA	exon	50443	50462	.	-	.	transcript_id "MSTRG.20564.1"; gene_id "MSTRG.20564";
scaffold124	Cydia_lncRNA	exon	89665	89874	.	-	.	transcript_id "MSTRG.20564.1"; gene_id "MSTRG.20564";
scaffold126	Cydia_lncRNA	exon	91258	91435	.	+	.	transcript_id "MSTRG.20925.1"; gene_id "MSTRG.20925";
scaffold126	Cydia_lncRNA	exon	118539	119848	.	+	.	transcript_id "MSTRG.20925.1"; gene_id "MSTRG.20925";
scaffold127	Cydia_lncRNA	exon	329373	330168	.	-	.	transcript_id "MSTRG.21124.2"; gene_id "MSTRG.21124";
scaffold127	Cydia_lncRNA	exon	330316	332204	.	-	.	transcript_id "MSTRG.21124.2"; gene_id "MSTRG.21124";
scaffold128	Cydia_lncRNA	exon	188984	193736	.	+	.	transcript_id "MSTRG.21246.1"; gene_id "MSTRG.21246";
scaffold128	Cydia_lncRNA	exon	200476	200685	.	+	.	transcript_id "MSTRG.21246.1"; gene_id "MSTRG.21246";
scaffold128	Cydia_lncRNA	exon	210963	210996	.	+	.	transcript_id "MSTRG.21251.3"; gene_id "MSTRG.21251";
scaffold128	Cydia_lncRNA	exon	278171	278564	.	+	.	transcript_id "MSTRG.21251.3"; gene_id "MSTRG.21251";
scaffold128	Cydia_lncRNA	exon	293835	294740	.	+	.	transcript_id "MSTRG.21280.1"; gene_id "MSTRG.21280";
scaffold128	Cydia_lncRNA	exon	296067	296971	.	+	.	transcript_id "MSTRG.21280.1"; gene_id "MSTRG.21280";
scaffold128	Cydia_lncRNA	exon	310338	310352	.	-	.	transcript_id "MSTRG.21282.3"; gene_id "MSTRG.21282";
scaffold128	Cydia_lncRNA	exon	324882	325088	.	-	.	transcript_id "MSTRG.21282.3"; gene_id "MSTRG.21282";
scaffold128	Cydia_lncRNA	exon	310338	310352	.	-	.	transcript_id "MSTRG.21282.2"; gene_id "MSTRG.21282";
scaffold128	Cydia_lncRNA	exon	346356	348273	.	-	.	transcript_id "MSTRG.21282.2"; gene_id "MSTRG.21282";
scaffold13	Cydia_lncRNA	exon	1212	1275	.	+	.	transcript_id "MSTRG.21554.1"; gene_id "MSTRG.21554";
scaffold13	Cydia_lncRNA	exon	69549	69712	.	+	.	transcript_id "MSTRG.21554.1"; gene_id "MSTRG.21554";
scaffold13	Cydia_lncRNA	exon	819533	819623	.	+	.	transcript_id "MSTRG.21763.1"; gene_id "MSTRG.21763";
scaffold13	Cydia_lncRNA	exon	896418	896749	.	+	.	transcript_id "MSTRG.21763.1"; gene_id "MSTRG.21763";
scaffold13	Cydia_lncRNA	exon	1182303	1183583	.	+	.	transcript_id "MSTRG.21864.1"; gene_id "MSTRG.21864";
scaffold13	Cydia_lncRNA	exon	1200838	1200880	.	+	.	transcript_id "MSTRG.21864.1"; gene_id "MSTRG.21864";
scaffold13	Cydia_lncRNA	exon	1958643	1958784	.	+	.	transcript_id "MSTRG.21919.1"; gene_id "MSTRG.21919";
scaffold13	Cydia_lncRNA	exon	2019617	2019717	.	+	.	transcript_id "MSTRG.21919.1"; gene_id "MSTRG.21919";
scaffold13	Cydia_lncRNA	exon	2081491	2082853	.	+	.	transcript_id "MSTRG.21946.1"; gene_id "MSTRG.21946";
scaffold13	Cydia_lncRNA	exon	2100173	2100185	.	+	.	transcript_id "MSTRG.21946.1"; gene_id "MSTRG.21946";
scaffold13	Cydia_lncRNA	exon	2147187	2147306	.	+	.	transcript_id "MSTRG.23392.1"; gene_id "MSTRG.23392";
scaffold13	Cydia_lncRNA	exon	2211085	2211316	.	+	.	transcript_id "MSTRG.23392.1"; gene_id "MSTRG.23392";
scaffold13	Cydia_lncRNA	exon	2247075	2248601	.	+	.	transcript_id "MSTRG.23392.1"; gene_id "MSTRG.23392";
scaffold13	Cydia_lncRNA	exon	2210555	2210761	.	+	.	transcript_id "MSTRG.23392.2"; gene_id "MSTRG.23392";
scaffold13	Cydia_lncRNA	exon	2285420	2285429	.	+	.	transcript_id "MSTRG.23392.2"; gene_id "MSTRG.23392";
scaffold13	Cydia_lncRNA	exon	2324088	2324318	.	+	.	transcript_id "MSTRG.23427.1"; gene_id "MSTRG.23427";
scaffold13	Cydia_lncRNA	exon	2403560	2403582	.	+	.	transcript_id "MSTRG.23427.1"; gene_id "MSTRG.23427";
scaffold13	Cydia_lncRNA	exon	2728482	2728492	.	+	.	transcript_id "MSTRG.23505.1"; gene_id "MSTRG.23505";
scaffold13	Cydia_lncRNA	exon	2771553	2771793	.	+	.	transcript_id "MSTRG.23505.1"; gene_id "MSTRG.23505";
scaffold13	Cydia_lncRNA	exon	2845142	2845162	.	+	.	transcript_id "MSTRG.23505.1"; gene_id "MSTRG.23505";
scaffold13	Cydia_lncRNA	exon	2756535	2757028	.	+	.	transcript_id "MSTRG.23512.5"; gene_id "MSTRG.23512";
scaffold13	Cydia_lncRNA	exon	2759203	2759302	.	+	.	transcript_id "MSTRG.23512.5"; gene_id "MSTRG.23512";
scaffold13	Cydia_lncRNA	exon	2997892	2998844	.	+	.	transcript_id "MSTRG.23552.1"; gene_id "MSTRG.23552";
scaffold13	Cydia_lncRNA	exon	3016533	3016599	.	+	.	transcript_id "MSTRG.23552.1"; gene_id "MSTRG.23552";
scaffold13	Cydia_lncRNA	exon	3598504	3598644	.	+	.	transcript_id "MSTRG.22187.1"; gene_id "MSTRG.22187";
scaffold13	Cydia_lncRNA	exon	3768784	3768961	.	+	.	transcript_id "MSTRG.22187.1"; gene_id "MSTRG.22187";
scaffold13	Cydia_lncRNA	exon	7030013	7030050	.	+	.	transcript_id "MSTRG.23633.1"; gene_id "MSTRG.23633";
scaffold13	Cydia_lncRNA	exon	7224651	7225132	.	+	.	transcript_id "MSTRG.23633.1"; gene_id "MSTRG.23633";
scaffold13	Cydia_lncRNA	exon	7075726	7075896	.	+	.	transcript_id "MSTRG.23640.1"; gene_id "MSTRG.23640";
scaffold13	Cydia_lncRNA	exon	7144861	7145426	.	+	.	transcript_id "MSTRG.23640.1"; gene_id "MSTRG.23640";
scaffold13	Cydia_lncRNA	exon	7309588	7309777	.	+	.	transcript_id "MSTRG.23640.1"; gene_id "MSTRG.23640";
scaffold13	Cydia_lncRNA	exon	7693810	7694341	.	+	.	transcript_id "MSTRG.22714.1"; gene_id "MSTRG.22714";
scaffold13	Cydia_lncRNA	exon	7701945	7701954	.	+	.	transcript_id "MSTRG.22714.1"; gene_id "MSTRG.22714";
scaffold13	Cydia_lncRNA	exon	7698304	7701517	.	+	.	transcript_id "MSTRG.22715.1"; gene_id "MSTRG.22715";
scaffold13	Cydia_lncRNA	exon	7768391	7768504	.	+	.	transcript_id "MSTRG.22715.1"; gene_id "MSTRG.22715";
scaffold13	Cydia_lncRNA	exon	7753827	7753841	.	+	.	transcript_id "MSTRG.22718.1"; gene_id "MSTRG.22718";
scaffold13	Cydia_lncRNA	exon	7790211	7790400	.	+	.	transcript_id "MSTRG.22718.1"; gene_id "MSTRG.22718";
scaffold13	Cydia_lncRNA	exon	9039505	9039758	.	+	.	transcript_id "MSTRG.22847.1"; gene_id "MSTRG.22847";
scaffold13	Cydia_lncRNA	exon	9084886	9084962	.	+	.	transcript_id "MSTRG.22847.1"; gene_id "MSTRG.22847";
scaffold13	Cydia_lncRNA	exon	10818851	10818861	.	+	.	transcript_id "MSTRG.23090.1"; gene_id "MSTRG.23090";
scaffold13	Cydia_lncRNA	exon	10895518	10895584	.	+	.	transcript_id "MSTRG.23090.1"; gene_id "MSTRG.23090";
scaffold13	Cydia_lncRNA	exon	10920416	10920551	.	+	.	transcript_id "MSTRG.23090.1"; gene_id "MSTRG.23090";
scaffold13	Cydia_lncRNA	exon	10924084	10924149	.	+	.	transcript_id "MSTRG.23090.1"; gene_id "MSTRG.23090";
scaffold13	Cydia_lncRNA	exon	11370118	11372201	.	+	.	transcript_id "MSTRG.23890.1"; gene_id "MSTRG.23890";
scaffold13	Cydia_lncRNA	exon	11372268	11374129	.	+	.	transcript_id "MSTRG.23890.1"; gene_id "MSTRG.23890";
scaffold13	Cydia_lncRNA	exon	11406698	11406713	.	+	.	transcript_id "MSTRG.23890.1"; gene_id "MSTRG.23890";
scaffold13	Cydia_lncRNA	exon	11375510	11376717	.	+	.	transcript_id "MSTRG.23892.1"; gene_id "MSTRG.23892";
scaffold13	Cydia_lncRNA	exon	11529705	11529867	.	+	.	transcript_id "MSTRG.23892.1"; gene_id "MSTRG.23892";
scaffold13	Cydia_lncRNA	exon	11870749	11870839	.	+	.	transcript_id "MSTRG.23775.1"; gene_id "MSTRG.23775";
scaffold13	Cydia_lncRNA	exon	11921730	11922036	.	+	.	transcript_id "MSTRG.23775.1"; gene_id "MSTRG.23775";
scaffold13	Cydia_lncRNA	exon	12004335	12004552	.	+	.	transcript_id "MSTRG.23948.3"; gene_id "MSTRG.23948";
scaffold13	Cydia_lncRNA	exon	12194049	12194069	.	+	.	transcript_id "MSTRG.23948.3"; gene_id "MSTRG.23948";
scaffold13	Cydia_lncRNA	exon	12021728	12021851	.	+	.	transcript_id "MSTRG.23954.1"; gene_id "MSTRG.23954";
scaffold13	Cydia_lncRNA	exon	12152937	12153098	.	+	.	transcript_id "MSTRG.23954.1"; gene_id "MSTRG.23954";
scaffold13	Cydia_lncRNA	exon	13187545	13187648	.	+	.	transcript_id "MSTRG.24442.1"; gene_id "MSTRG.24442";
scaffold13	Cydia_lncRNA	exon	13255187	13255282	.	+	.	transcript_id "MSTRG.24442.1"; gene_id "MSTRG.24442";
scaffold13	Cydia_lncRNA	exon	13444958	13446140	.	+	.	transcript_id "MSTRG.24465.10"; gene_id "MSTRG.24465";
scaffold13	Cydia_lncRNA	exon	13446369	13446927	.	+	.	transcript_id "MSTRG.24465.10"; gene_id "MSTRG.24465";
scaffold13	Cydia_lncRNA	exon	13447047	13448945	.	+	.	transcript_id "MSTRG.24465.10"; gene_id "MSTRG.24465";
scaffold13	Cydia_lncRNA	exon	13508787	13509674	.	+	.	transcript_id "MSTRG.24465.10"; gene_id "MSTRG.24465";
scaffold13	Cydia_lncRNA	exon	14073268	14073279	.	+	.	transcript_id "MSTRG.24237.4"; gene_id "MSTRG.24237";
scaffold13	Cydia_lncRNA	exon	14086911	14087122	.	+	.	transcript_id "MSTRG.24237.4"; gene_id "MSTRG.24237";
scaffold13	Cydia_lncRNA	exon	14104488	14104505	.	+	.	transcript_id "MSTRG.24237.4"; gene_id "MSTRG.24237";
scaffold13	Cydia_lncRNA	exon	53540	53862	.	-	.	transcript_id "MSTRG.21565.1"; gene_id "MSTRG.21565";
scaffold13	Cydia_lncRNA	exon	133644	133816	.	-	.	transcript_id "MSTRG.21565.1"; gene_id "MSTRG.21565";
scaffold13	Cydia_lncRNA	exon	61845	62402	.	-	.	transcript_id "MSTRG.21566.1"; gene_id "MSTRG.21566";
scaffold13	Cydia_lncRNA	exon	130199	130305	.	-	.	transcript_id "MSTRG.21566.1"; gene_id "MSTRG.21566";
scaffold13	Cydia_lncRNA	exon	1000278	1000288	.	-	.	transcript_id "MSTRG.21602.1"; gene_id "MSTRG.21602";
scaffold13	Cydia_lncRNA	exon	1014373	1014990	.	-	.	transcript_id "MSTRG.21602.1"; gene_id "MSTRG.21602";
scaffold13	Cydia_lncRNA	exon	1068432	1068561	.	-	.	transcript_id "MSTRG.21832.2"; gene_id "MSTRG.21832";
scaffold13	Cydia_lncRNA	exon	1068654	1068820	.	-	.	transcript_id "MSTRG.21832.2"; gene_id "MSTRG.21832";
scaffold13	Cydia_lncRNA	exon	1393961	1393971	.	-	.	transcript_id "MSTRG.21969.1"; gene_id "MSTRG.21969";
scaffold13	Cydia_lncRNA	exon	1443390	1444547	.	-	.	transcript_id "MSTRG.21969.1"; gene_id "MSTRG.21969";
scaffold13	Cydia_lncRNA	exon	1599928	1604297	.	-	.	transcript_id "MSTRG.22000.1"; gene_id "MSTRG.22000";
scaffold13	Cydia_lncRNA	exon	1656454	1656540	.	-	.	transcript_id "MSTRG.22000.1"; gene_id "MSTRG.22000";
scaffold13	Cydia_lncRNA	exon	1783612	1783624	.	-	.	transcript_id "MSTRG.22033.1"; gene_id "MSTRG.22033";
scaffold13	Cydia_lncRNA	exon	1862358	1862481	.	-	.	transcript_id "MSTRG.22033.1"; gene_id "MSTRG.22033";
scaffold13	Cydia_lncRNA	exon	1864663	1864889	.	-	.	transcript_id "MSTRG.22033.1"; gene_id "MSTRG.22033";
scaffold13	Cydia_lncRNA	exon	1981911	1981927	.	-	.	transcript_id "MSTRG.21924.1"; gene_id "MSTRG.21924";
scaffold13	Cydia_lncRNA	exon	2034968	2035324	.	-	.	transcript_id "MSTRG.21924.1"; gene_id "MSTRG.21924";
scaffold13	Cydia_lncRNA	exon	2022951	2022966	.	-	.	transcript_id "MSTRG.21941.1"; gene_id "MSTRG.21941";
scaffold13	Cydia_lncRNA	exon	2087385	2087995	.	-	.	transcript_id "MSTRG.21941.1"; gene_id "MSTRG.21941";
scaffold13	Cydia_lncRNA	exon	2396425	2396723	.	-	.	transcript_id "MSTRG.23445.2"; gene_id "MSTRG.23445";
scaffold13	Cydia_lncRNA	exon	2400629	2401684	.	-	.	transcript_id "MSTRG.23445.2"; gene_id "MSTRG.23445";
scaffold13	Cydia_lncRNA	exon	2452435	2452451	.	-	.	transcript_id "MSTRG.23445.2"; gene_id "MSTRG.23445";
scaffold13	Cydia_lncRNA	exon	2455931	2455940	.	-	.	transcript_id "MSTRG.23459.1"; gene_id "MSTRG.23459";
scaffold13	Cydia_lncRNA	exon	2533849	2534998	.	-	.	transcript_id "MSTRG.23459.1"; gene_id "MSTRG.23459";
scaffold13	Cydia_lncRNA	exon	2506317	2506327	.	-	.	transcript_id "MSTRG.23465.1"; gene_id "MSTRG.23465";
scaffold13	Cydia_lncRNA	exon	2553969	2558067	.	-	.	transcript_id "MSTRG.23465.1"; gene_id "MSTRG.23465";
scaffold13	Cydia_lncRNA	exon	2558649	2559537	.	-	.	transcript_id "MSTRG.23465.1"; gene_id "MSTRG.23465";
scaffold13	Cydia_lncRNA	exon	2620366	2620380	.	-	.	transcript_id "MSTRG.23483.1"; gene_id "MSTRG.23483";
scaffold13	Cydia_lncRNA	exon	2641142	2641289	.	-	.	transcript_id "MSTRG.23483.1"; gene_id "MSTRG.23483";
scaffold13	Cydia_lncRNA	exon	2706946	2707136	.	-	.	transcript_id "MSTRG.23483.1"; gene_id "MSTRG.23483";
scaffold13	Cydia_lncRNA	exon	2808987	2809103	.	-	.	transcript_id "MSTRG.23519.1"; gene_id "MSTRG.23519";
scaffold13	Cydia_lncRNA	exon	2815318	2816745	.	-	.	transcript_id "MSTRG.23519.1"; gene_id "MSTRG.23519";
scaffold13	Cydia_lncRNA	exon	3087387	3087426	.	-	.	transcript_id "MSTRG.22045.1"; gene_id "MSTRG.22045";
scaffold13	Cydia_lncRNA	exon	3124119	3124196	.	-	.	transcript_id "MSTRG.22045.1"; gene_id "MSTRG.22045";
scaffold13	Cydia_lncRNA	exon	3165014	3165192	.	-	.	transcript_id "MSTRG.22045.1"; gene_id "MSTRG.22045";
scaffold13	Cydia_lncRNA	exon	3180090	3180155	.	-	.	transcript_id "MSTRG.22078.1"; gene_id "MSTRG.22078";
scaffold13	Cydia_lncRNA	exon	3271305	3271464	.	-	.	transcript_id "MSTRG.22078.1"; gene_id "MSTRG.22078";
scaffold13	Cydia_lncRNA	exon	3379327	3379438	.	-	.	transcript_id "MSTRG.22125.1"; gene_id "MSTRG.22125";
scaffold13	Cydia_lncRNA	exon	3501137	3501337	.	-	.	transcript_id "MSTRG.22125.1"; gene_id "MSTRG.22125";
scaffold13	Cydia_lncRNA	exon	5206612	5206645	.	-	.	transcript_id "MSTRG.23318.1"; gene_id "MSTRG.23318";
scaffold13	Cydia_lncRNA	exon	5378801	5379158	.	-	.	transcript_id "MSTRG.23318.1"; gene_id "MSTRG.23318";
scaffold13	Cydia_lncRNA	exon	5399756	5399934	.	-	.	transcript_id "MSTRG.23351.1"; gene_id "MSTRG.23351";
scaffold13	Cydia_lncRNA	exon	5443295	5443345	.	-	.	transcript_id "MSTRG.23351.1"; gene_id "MSTRG.23351";
scaffold13	Cydia_lncRNA	exon	5421407	5421609	.	-	.	transcript_id "MSTRG.23355.1"; gene_id "MSTRG.23355";
scaffold13	Cydia_lncRNA	exon	5440323	5440334	.	-	.	transcript_id "MSTRG.23355.1"; gene_id "MSTRG.23355";
scaffold13	Cydia_lncRNA	exon	5831537	5833464	.	-	.	transcript_id "MSTRG.22519.1"; gene_id "MSTRG.22519";
scaffold13	Cydia_lncRNA	exon	5880681	5880691	.	-	.	transcript_id "MSTRG.22519.1"; gene_id "MSTRG.22519";
scaffold13	Cydia_lncRNA	exon	6258406	6258511	.	-	.	transcript_id "MSTRG.22527.11"; gene_id "MSTRG.22527";
scaffold13	Cydia_lncRNA	exon	6426176	6426409	.	-	.	transcript_id "MSTRG.22527.11"; gene_id "MSTRG.22527";
scaffold13	Cydia_lncRNA	exon	6372601	6372662	.	-	.	transcript_id "MSTRG.22527.12"; gene_id "MSTRG.22527";
scaffold13	Cydia_lncRNA	exon	6426176	6426405	.	-	.	transcript_id "MSTRG.22527.12"; gene_id "MSTRG.22527";
scaffold13	Cydia_lncRNA	exon	6394660	6394962	.	-	.	transcript_id "MSTRG.22590.1"; gene_id "MSTRG.22590";
scaffold13	Cydia_lncRNA	exon	6450234	6450246	.	-	.	transcript_id "MSTRG.22590.1"; gene_id "MSTRG.22590";
scaffold13	Cydia_lncRNA	exon	6774267	6774278	.	-	.	transcript_id "MSTRG.23587.1"; gene_id "MSTRG.23587";
scaffold13	Cydia_lncRNA	exon	6830267	6830498	.	-	.	transcript_id "MSTRG.23587.1"; gene_id "MSTRG.23587";
scaffold13	Cydia_lncRNA	exon	7233567	7233611	.	-	.	transcript_id "MSTRG.23654.1"; gene_id "MSTRG.23654";
scaffold13	Cydia_lncRNA	exon	7308916	7309101	.	-	.	transcript_id "MSTRG.23654.1"; gene_id "MSTRG.23654";
scaffold13	Cydia_lncRNA	exon	7243324	7243333	.	-	.	transcript_id "MSTRG.23655.1"; gene_id "MSTRG.23655";
scaffold13	Cydia_lncRNA	exon	7281525	7282107	.	-	.	transcript_id "MSTRG.23655.1"; gene_id "MSTRG.23655";
scaffold13	Cydia_lncRNA	exon	8138352	8138499	.	-	.	transcript_id "MSTRG.22690.1"; gene_id "MSTRG.22690";
scaffold13	Cydia_lncRNA	exon	8158895	8158959	.	-	.	transcript_id "MSTRG.22690.1"; gene_id "MSTRG.22690";
scaffold13	Cydia_lncRNA	exon	8138703	8139210	.	-	.	transcript_id "MSTRG.22692.1"; gene_id "MSTRG.22692";
scaffold13	Cydia_lncRNA	exon	8175869	8175880	.	-	.	transcript_id "MSTRG.22692.1"; gene_id "MSTRG.22692";
scaffold13	Cydia_lncRNA	exon	8408764	8408967	.	-	.	transcript_id "MSTRG.22817.1"; gene_id "MSTRG.22817";
scaffold13	Cydia_lncRNA	exon	8487351	8487362	.	-	.	transcript_id "MSTRG.22817.1"; gene_id "MSTRG.22817";
scaffold13	Cydia_lncRNA	exon	8669211	8669308	.	-	.	transcript_id "MSTRG.23680.1"; gene_id "MSTRG.23680";
scaffold13	Cydia_lncRNA	exon	8724051	8724191	.	-	.	transcript_id "MSTRG.23680.1"; gene_id "MSTRG.23680";
scaffold13	Cydia_lncRNA	exon	10068112	10068375	.	-	.	transcript_id "MSTRG.23053.1"; gene_id "MSTRG.23053";
scaffold13	Cydia_lncRNA	exon	10241799	10241827	.	-	.	transcript_id "MSTRG.23053.1"; gene_id "MSTRG.23053";
scaffold13	Cydia_lncRNA	exon	10297976	10297987	.	-	.	transcript_id "MSTRG.23053.1"; gene_id "MSTRG.23053";
scaffold13	Cydia_lncRNA	exon	11476974	11477056	.	-	.	transcript_id "MSTRG.23897.1"; gene_id "MSTRG.23897";
scaffold13	Cydia_lncRNA	exon	11477408	11477622	.	-	.	transcript_id "MSTRG.23897.1"; gene_id "MSTRG.23897";
scaffold13	Cydia_lncRNA	exon	11834472	11835103	.	-	.	transcript_id "MSTRG.23766.1"; gene_id "MSTRG.23766";
scaffold13	Cydia_lncRNA	exon	11911194	11911310	.	-	.	transcript_id "MSTRG.23766.1"; gene_id "MSTRG.23766";
scaffold13	Cydia_lncRNA	exon	12281172	12281182	.	-	.	transcript_id "MSTRG.24001.1"; gene_id "MSTRG.24001";
scaffold13	Cydia_lncRNA	exon	12324788	12325444	.	-	.	transcript_id "MSTRG.24001.1"; gene_id "MSTRG.24001";
scaffold13	Cydia_lncRNA	exon	12397648	12397663	.	-	.	transcript_id "MSTRG.24001.1"; gene_id "MSTRG.24001";
scaffold13	Cydia_lncRNA	exon	12488247	12488266	.	-	.	transcript_id "MSTRG.23817.1"; gene_id "MSTRG.23817";
scaffold13	Cydia_lncRNA	exon	12553443	12553810	.	-	.	transcript_id "MSTRG.23817.1"; gene_id "MSTRG.23817";
scaffold13	Cydia_lncRNA	exon	12596915	12596926	.	-	.	transcript_id "MSTRG.23817.1"; gene_id "MSTRG.23817";
scaffold13	Cydia_lncRNA	exon	12636744	12636755	.	-	.	transcript_id "MSTRG.23836.1"; gene_id "MSTRG.23836";
scaffold13	Cydia_lncRNA	exon	12668492	12668560	.	-	.	transcript_id "MSTRG.23836.1"; gene_id "MSTRG.23836";
scaffold13	Cydia_lncRNA	exon	12669782	12669799	.	-	.	transcript_id "MSTRG.23836.1"; gene_id "MSTRG.23836";
scaffold13	Cydia_lncRNA	exon	12671551	12671616	.	-	.	transcript_id "MSTRG.23836.1"; gene_id "MSTRG.23836";
scaffold13	Cydia_lncRNA	exon	12673143	12673175	.	-	.	transcript_id "MSTRG.23836.1"; gene_id "MSTRG.23836";
scaffold13	Cydia_lncRNA	exon	12673669	12673683	.	-	.	transcript_id "MSTRG.23836.1"; gene_id "MSTRG.23836";
scaffold13	Cydia_lncRNA	exon	12676162	12676182	.	-	.	transcript_id "MSTRG.23836.1"; gene_id "MSTRG.23836";
scaffold13	Cydia_lncRNA	exon	12680493	12680549	.	-	.	transcript_id "MSTRG.23836.1"; gene_id "MSTRG.23836";
scaffold13	Cydia_lncRNA	exon	12680801	12680821	.	-	.	transcript_id "MSTRG.23836.1"; gene_id "MSTRG.23836";
scaffold13	Cydia_lncRNA	exon	12681105	12681141	.	-	.	transcript_id "MSTRG.23836.1"; gene_id "MSTRG.23836";
scaffold13	Cydia_lncRNA	exon	12681513	12681560	.	-	.	transcript_id "MSTRG.23836.1"; gene_id "MSTRG.23836";
scaffold13	Cydia_lncRNA	exon	12682984	12683005	.	-	.	transcript_id "MSTRG.23836.1"; gene_id "MSTRG.23836";
scaffold13	Cydia_lncRNA	exon	13058749	13058805	.	-	.	transcript_id "MSTRG.24110.1"; gene_id "MSTRG.24110";
scaffold13	Cydia_lncRNA	exon	13082002	13083098	.	-	.	transcript_id "MSTRG.24110.1"; gene_id "MSTRG.24110";
scaffold13	Cydia_lncRNA	exon	13875601	13875822	.	-	.	transcript_id "MSTRG.24164.3"; gene_id "MSTRG.24164";
scaffold13	Cydia_lncRNA	exon	13903298	13903336	.	-	.	transcript_id "MSTRG.24164.3"; gene_id "MSTRG.24164";
scaffold13	Cydia_lncRNA	exon	14029326	14029512	.	-	.	transcript_id "MSTRG.24233.2"; gene_id "MSTRG.24233";
scaffold13	Cydia_lncRNA	exon	14084244	14084714	.	-	.	transcript_id "MSTRG.24233.2"; gene_id "MSTRG.24233";
scaffold1305	Cydia_lncRNA	exon	930	974	.	+	.	transcript_id "MSTRG.24358.1"; gene_id "MSTRG.24358";
scaffold1305	Cydia_lncRNA	exon	1298	1327	.	+	.	transcript_id "MSTRG.24358.1"; gene_id "MSTRG.24358";
scaffold1305	Cydia_lncRNA	exon	3333	3359	.	+	.	transcript_id "MSTRG.24358.1"; gene_id "MSTRG.24358";
scaffold1305	Cydia_lncRNA	exon	6186	6212	.	+	.	transcript_id "MSTRG.24358.1"; gene_id "MSTRG.24358";
scaffold1305	Cydia_lncRNA	exon	6464	6490	.	+	.	transcript_id "MSTRG.24358.1"; gene_id "MSTRG.24358";
scaffold1305	Cydia_lncRNA	exon	6572	6598	.	+	.	transcript_id "MSTRG.24358.1"; gene_id "MSTRG.24358";
scaffold1305	Cydia_lncRNA	exon	8587	8613	.	+	.	transcript_id "MSTRG.24358.1"; gene_id "MSTRG.24358";
scaffold131	Cydia_lncRNA	exon	272869	274750	.	+	.	transcript_id "MSTRG.24547.1"; gene_id "MSTRG.24547";
scaffold131	Cydia_lncRNA	exon	297656	297667	.	+	.	transcript_id "MSTRG.24547.1"; gene_id "MSTRG.24547";
scaffold132	Cydia_lncRNA	exon	182231	182245	.	-	.	transcript_id "MSTRG.24762.1"; gene_id "MSTRG.24762";
scaffold132	Cydia_lncRNA	exon	196592	196905	.	-	.	transcript_id "MSTRG.24762.1"; gene_id "MSTRG.24762";
scaffold132	Cydia_lncRNA	exon	199280	199977	.	-	.	transcript_id "MSTRG.24762.1"; gene_id "MSTRG.24762";
scaffold132	Cydia_lncRNA	exon	200103	200569	.	-	.	transcript_id "MSTRG.24762.1"; gene_id "MSTRG.24762";
scaffold132	Cydia_lncRNA	exon	281318	281481	.	-	.	transcript_id "MSTRG.24782.1"; gene_id "MSTRG.24782";
scaffold132	Cydia_lncRNA	exon	284989	285293	.	-	.	transcript_id "MSTRG.24782.1"; gene_id "MSTRG.24782";
scaffold1326	Cydia_lncRNA	exon	12137	12280	.	-	.	transcript_id "MSTRG.24746.1"; gene_id "MSTRG.24746";
scaffold1326	Cydia_lncRNA	exon	18472	19576	.	-	.	transcript_id "MSTRG.24746.1"; gene_id "MSTRG.24746";
scaffold133	Cydia_lncRNA	exon	60377	60513	.	-	.	transcript_id "MSTRG.24905.1"; gene_id "MSTRG.24905";
scaffold133	Cydia_lncRNA	exon	178139	178227	.	-	.	transcript_id "MSTRG.24905.1"; gene_id "MSTRG.24905";
scaffold133	Cydia_lncRNA	exon	65902	66204	.	-	.	transcript_id "MSTRG.24906.1"; gene_id "MSTRG.24906";
scaffold133	Cydia_lncRNA	exon	66531	66716	.	-	.	transcript_id "MSTRG.24906.1"; gene_id "MSTRG.24906";
scaffold1332	Cydia_lncRNA	exon	30920	31370	.	+	.	transcript_id "MSTRG.24865.1"; gene_id "MSTRG.24865";
scaffold1332	Cydia_lncRNA	exon	31437	31828	.	+	.	transcript_id "MSTRG.24865.1"; gene_id "MSTRG.24865";
scaffold134	Cydia_lncRNA	exon	146882	147120	.	+	.	transcript_id "MSTRG.25058.1"; gene_id "MSTRG.25058";
scaffold134	Cydia_lncRNA	exon	303497	303537	.	+	.	transcript_id "MSTRG.25058.1"; gene_id "MSTRG.25058";
scaffold134	Cydia_lncRNA	exon	17347	18642	.	-	.	transcript_id "MSTRG.24956.1"; gene_id "MSTRG.24956";
scaffold134	Cydia_lncRNA	exon	18830	19050	.	-	.	transcript_id "MSTRG.24956.1"; gene_id "MSTRG.24956";
scaffold1348	Cydia_lncRNA	exon	11055	12695	.	+	.	transcript_id "MSTRG.25101.1"; gene_id "MSTRG.25101";
scaffold1348	Cydia_lncRNA	exon	12909	13558	.	+	.	transcript_id "MSTRG.25101.1"; gene_id "MSTRG.25101";
scaffold135	Cydia_lncRNA	exon	26792	26835	.	+	.	transcript_id "MSTRG.25107.1"; gene_id "MSTRG.25107";
scaffold135	Cydia_lncRNA	exon	123734	124083	.	+	.	transcript_id "MSTRG.25107.1"; gene_id "MSTRG.25107";
scaffold136	Cydia_lncRNA	exon	197682	197788	.	+	.	transcript_id "MSTRG.25587.10"; gene_id "MSTRG.25587";
scaffold136	Cydia_lncRNA	exon	249920	250051	.	+	.	transcript_id "MSTRG.25587.10"; gene_id "MSTRG.25587";
scaffold136	Cydia_lncRNA	exon	198329	198568	.	+	.	transcript_id "MSTRG.25587.12"; gene_id "MSTRG.25587";
scaffold136	Cydia_lncRNA	exon	205282	205666	.	+	.	transcript_id "MSTRG.25587.12"; gene_id "MSTRG.25587";
scaffold136	Cydia_lncRNA	exon	277470	277867	.	+	.	transcript_id "MSTRG.25587.12"; gene_id "MSTRG.25587";
scaffold136	Cydia_lncRNA	exon	209064	209306	.	+	.	transcript_id "MSTRG.25589.1"; gene_id "MSTRG.25589";
scaffold136	Cydia_lncRNA	exon	257741	257818	.	+	.	transcript_id "MSTRG.25589.1"; gene_id "MSTRG.25589";
scaffold136	Cydia_lncRNA	exon	211788	212275	.	+	.	transcript_id "MSTRG.25590.1"; gene_id "MSTRG.25590";
scaffold136	Cydia_lncRNA	exon	283720	283793	.	+	.	transcript_id "MSTRG.25590.1"; gene_id "MSTRG.25590";
scaffold136	Cydia_lncRNA	exon	197682	198285	.	-	.	transcript_id "MSTRG.25581.9"; gene_id "MSTRG.25581";
scaffold136	Cydia_lncRNA	exon	277367	277720	.	-	.	transcript_id "MSTRG.25581.9"; gene_id "MSTRG.25581";
scaffold136	Cydia_lncRNA	exon	302500	302553	.	-	.	transcript_id "MSTRG.25581.9"; gene_id "MSTRG.25581";
scaffold136	Cydia_lncRNA	exon	205481	205701	.	-	.	transcript_id "MSTRG.25581.22"; gene_id "MSTRG.25581";
scaffold136	Cydia_lncRNA	exon	258247	258259	.	-	.	transcript_id "MSTRG.25581.22"; gene_id "MSTRG.25581";
scaffold1367	Cydia_lncRNA	exon	26443	28277	.	+	.	transcript_id "MSTRG.25313.2"; gene_id "MSTRG.25313";
scaffold1367	Cydia_lncRNA	exon	28351	29465	.	+	.	transcript_id "MSTRG.25313.2"; gene_id "MSTRG.25313";
scaffold137	Cydia_lncRNA	exon	82255	82322	.	+	.	transcript_id "MSTRG.25401.1"; gene_id "MSTRG.25401";
scaffold137	Cydia_lncRNA	exon	131447	131774	.	+	.	transcript_id "MSTRG.25401.1"; gene_id "MSTRG.25401";
scaffold137	Cydia_lncRNA	exon	59599	59987	.	-	.	transcript_id "MSTRG.25338.1"; gene_id "MSTRG.25338";
scaffold137	Cydia_lncRNA	exon	62566	62669	.	-	.	transcript_id "MSTRG.25338.1"; gene_id "MSTRG.25338";
scaffold138	Cydia_lncRNA	exon	276476	276519	.	+	.	transcript_id "MSTRG.25648.2"; gene_id "MSTRG.25648";
scaffold138	Cydia_lncRNA	exon	282255	282518	.	+	.	transcript_id "MSTRG.25648.2"; gene_id "MSTRG.25648";
scaffold138	Cydia_lncRNA	exon	277430	277439	.	+	.	transcript_id "MSTRG.25648.3"; gene_id "MSTRG.25648";
scaffold138	Cydia_lncRNA	exon	282255	282463	.	+	.	transcript_id "MSTRG.25648.3"; gene_id "MSTRG.25648";
scaffold139	Cydia_lncRNA	exon	62755	63386	.	+	.	transcript_id "MSTRG.25832.6"; gene_id "MSTRG.25832";
scaffold139	Cydia_lncRNA	exon	64075	64683	.	+	.	transcript_id "MSTRG.25832.6"; gene_id "MSTRG.25832";
scaffold139	Cydia_lncRNA	exon	104101	104169	.	+	.	transcript_id "MSTRG.25843.1"; gene_id "MSTRG.25843";
scaffold139	Cydia_lncRNA	exon	175638	175778	.	+	.	transcript_id "MSTRG.25843.1"; gene_id "MSTRG.25843";
scaffold139	Cydia_lncRNA	exon	125959	125968	.	+	.	transcript_id "MSTRG.25847.1"; gene_id "MSTRG.25847";
scaffold139	Cydia_lncRNA	exon	194930	195180	.	+	.	transcript_id "MSTRG.25847.1"; gene_id "MSTRG.25847";
scaffold14	Cydia_lncRNA	exon	271772	271784	.	+	.	transcript_id "MSTRG.25910.1"; gene_id "MSTRG.25910";
scaffold14	Cydia_lncRNA	exon	298437	298463	.	+	.	transcript_id "MSTRG.25910.1"; gene_id "MSTRG.25910";
scaffold14	Cydia_lncRNA	exon	327178	327340	.	+	.	transcript_id "MSTRG.25910.1"; gene_id "MSTRG.25910";
scaffold14	Cydia_lncRNA	exon	1285571	1286692	.	+	.	transcript_id "MSTRG.26108.3"; gene_id "MSTRG.26108";
scaffold14	Cydia_lncRNA	exon	1286782	1288466	.	+	.	transcript_id "MSTRG.26108.3"; gene_id "MSTRG.26108";
scaffold14	Cydia_lncRNA	exon	2131457	2134950	.	+	.	transcript_id "MSTRG.26205.1"; gene_id "MSTRG.26205";
scaffold14	Cydia_lncRNA	exon	2182100	2182116	.	+	.	transcript_id "MSTRG.26205.1"; gene_id "MSTRG.26205";
scaffold14	Cydia_lncRNA	exon	2396588	2397138	.	+	.	transcript_id "MSTRG.26308.1"; gene_id "MSTRG.26308";
scaffold14	Cydia_lncRNA	exon	2398471	2398484	.	+	.	transcript_id "MSTRG.26308.1"; gene_id "MSTRG.26308";
scaffold14	Cydia_lncRNA	exon	2405634	2405906	.	+	.	transcript_id "MSTRG.26309.1"; gene_id "MSTRG.26309";
scaffold14	Cydia_lncRNA	exon	2434280	2434442	.	+	.	transcript_id "MSTRG.26309.1"; gene_id "MSTRG.26309";
scaffold14	Cydia_lncRNA	exon	2626050	2626059	.	+	.	transcript_id "MSTRG.26359.1"; gene_id "MSTRG.26359";
scaffold14	Cydia_lncRNA	exon	2644775	2645466	.	+	.	transcript_id "MSTRG.26359.1"; gene_id "MSTRG.26359";
scaffold14	Cydia_lncRNA	exon	2721021	2721030	.	+	.	transcript_id "MSTRG.26359.1"; gene_id "MSTRG.26359";
scaffold14	Cydia_lncRNA	exon	2882421	2882431	.	+	.	transcript_id "MSTRG.26427.1"; gene_id "MSTRG.26427";
scaffold14	Cydia_lncRNA	exon	2924395	2924596	.	+	.	transcript_id "MSTRG.26427.1"; gene_id "MSTRG.26427";
scaffold14	Cydia_lncRNA	exon	3266353	3267633	.	+	.	transcript_id "MSTRG.26514.1"; gene_id "MSTRG.26514";
scaffold14	Cydia_lncRNA	exon	3326855	3326900	.	+	.	transcript_id "MSTRG.26514.1"; gene_id "MSTRG.26514";
scaffold14	Cydia_lncRNA	exon	3268598	3268613	.	+	.	transcript_id "MSTRG.26516.1"; gene_id "MSTRG.26516";
scaffold14	Cydia_lncRNA	exon	3270612	3271263	.	+	.	transcript_id "MSTRG.26516.1"; gene_id "MSTRG.26516";
scaffold14	Cydia_lncRNA	exon	3271955	3272719	.	+	.	transcript_id "MSTRG.26516.1"; gene_id "MSTRG.26516";
scaffold14	Cydia_lncRNA	exon	3481496	3481508	.	+	.	transcript_id "MSTRG.26591.1"; gene_id "MSTRG.26591";
scaffold14	Cydia_lncRNA	exon	3514894	3516625	.	+	.	transcript_id "MSTRG.26591.1"; gene_id "MSTRG.26591";
scaffold14	Cydia_lncRNA	exon	3571887	3571927	.	+	.	transcript_id "MSTRG.26591.1"; gene_id "MSTRG.26591";
scaffold14	Cydia_lncRNA	exon	3858788	3859119	.	+	.	transcript_id "MSTRG.26739.5"; gene_id "MSTRG.26739";
scaffold14	Cydia_lncRNA	exon	3859919	3860568	.	+	.	transcript_id "MSTRG.26739.5"; gene_id "MSTRG.26739";
scaffold14	Cydia_lncRNA	exon	3910134	3910144	.	+	.	transcript_id "MSTRG.26739.5"; gene_id "MSTRG.26739";
scaffold14	Cydia_lncRNA	exon	4240085	4240659	.	+	.	transcript_id "MSTRG.26884.1"; gene_id "MSTRG.26884";
scaffold14	Cydia_lncRNA	exon	4240727	4242049	.	+	.	transcript_id "MSTRG.26884.1"; gene_id "MSTRG.26884";
scaffold14	Cydia_lncRNA	exon	4481597	4481607	.	+	.	transcript_id "MSTRG.26658.1"; gene_id "MSTRG.26658";
scaffold14	Cydia_lncRNA	exon	4487034	4488547	.	+	.	transcript_id "MSTRG.26658.1"; gene_id "MSTRG.26658";
scaffold14	Cydia_lncRNA	exon	4634376	4636228	.	+	.	transcript_id "MSTRG.26808.1"; gene_id "MSTRG.26808";
scaffold14	Cydia_lncRNA	exon	4642480	4642532	.	+	.	transcript_id "MSTRG.26808.1"; gene_id "MSTRG.26808";
scaffold14	Cydia_lncRNA	exon	5167618	5167634	.	+	.	transcript_id "MSTRG.26937.1"; gene_id "MSTRG.26937";
scaffold14	Cydia_lncRNA	exon	5167922	5167942	.	+	.	transcript_id "MSTRG.26937.1"; gene_id "MSTRG.26937";
scaffold14	Cydia_lncRNA	exon	5198099	5198269	.	+	.	transcript_id "MSTRG.26937.1"; gene_id "MSTRG.26937";
scaffold14	Cydia_lncRNA	exon	5306874	5306983	.	+	.	transcript_id "MSTRG.27062.1"; gene_id "MSTRG.27062";
scaffold14	Cydia_lncRNA	exon	5347827	5348502	.	+	.	transcript_id "MSTRG.27062.1"; gene_id "MSTRG.27062";
scaffold14	Cydia_lncRNA	exon	5414375	5414665	.	+	.	transcript_id "MSTRG.26982.1"; gene_id "MSTRG.26982";
scaffold14	Cydia_lncRNA	exon	5417673	5417749	.	+	.	transcript_id "MSTRG.26982.1"; gene_id "MSTRG.26982";
scaffold14	Cydia_lncRNA	exon	5479500	5479510	.	+	.	transcript_id "MSTRG.26982.1"; gene_id "MSTRG.26982";
scaffold14	Cydia_lncRNA	exon	6729339	6729670	.	+	.	transcript_id "MSTRG.27274.1"; gene_id "MSTRG.27274";
scaffold14	Cydia_lncRNA	exon	6731167	6731286	.	+	.	transcript_id "MSTRG.27274.1"; gene_id "MSTRG.27274";
scaffold14	Cydia_lncRNA	exon	6735724	6735794	.	+	.	transcript_id "MSTRG.27276.1"; gene_id "MSTRG.27276";
scaffold14	Cydia_lncRNA	exon	6757403	6757551	.	+	.	transcript_id "MSTRG.27276.1"; gene_id "MSTRG.27276";
scaffold14	Cydia_lncRNA	exon	6766097	6769320	.	+	.	transcript_id "MSTRG.27267.2"; gene_id "MSTRG.27267";
scaffold14	Cydia_lncRNA	exon	6816445	6816455	.	+	.	transcript_id "MSTRG.27267.2"; gene_id "MSTRG.27267";
scaffold14	Cydia_lncRNA	exon	6947673	6947720	.	+	.	transcript_id "MSTRG.27176.1"; gene_id "MSTRG.27176";
scaffold14	Cydia_lncRNA	exon	6965612	6966602	.	+	.	transcript_id "MSTRG.27176.1"; gene_id "MSTRG.27176";
scaffold14	Cydia_lncRNA	exon	7151886	7152085	.	+	.	transcript_id "MSTRG.27403.1"; gene_id "MSTRG.27403";
scaffold14	Cydia_lncRNA	exon	7165714	7165725	.	+	.	transcript_id "MSTRG.27403.1"; gene_id "MSTRG.27403";
scaffold14	Cydia_lncRNA	exon	7234446	7234534	.	+	.	transcript_id "MSTRG.27428.1"; gene_id "MSTRG.27428";
scaffold14	Cydia_lncRNA	exon	7296439	7297335	.	+	.	transcript_id "MSTRG.27428.1"; gene_id "MSTRG.27428";
scaffold14	Cydia_lncRNA	exon	7302175	7302304	.	+	.	transcript_id "MSTRG.27428.1"; gene_id "MSTRG.27428";
scaffold14	Cydia_lncRNA	exon	7457657	7457672	.	+	.	transcript_id "MSTRG.27331.1"; gene_id "MSTRG.27331";
scaffold14	Cydia_lncRNA	exon	7516698	7516968	.	+	.	transcript_id "MSTRG.27331.1"; gene_id "MSTRG.27331";
scaffold14	Cydia_lncRNA	exon	8008580	8008787	.	+	.	transcript_id "MSTRG.27471.1"; gene_id "MSTRG.27471";
scaffold14	Cydia_lncRNA	exon	8064022	8064120	.	+	.	transcript_id "MSTRG.27471.1"; gene_id "MSTRG.27471";
scaffold14	Cydia_lncRNA	exon	8041834	8042025	.	+	.	transcript_id "MSTRG.27480.1"; gene_id "MSTRG.27480";
scaffold14	Cydia_lncRNA	exon	8086934	8086945	.	+	.	transcript_id "MSTRG.27480.1"; gene_id "MSTRG.27480";
scaffold14	Cydia_lncRNA	exon	8251709	8252730	.	+	.	transcript_id "MSTRG.27502.7"; gene_id "MSTRG.27502";
scaffold14	Cydia_lncRNA	exon	8256918	8257201	.	+	.	transcript_id "MSTRG.27502.7"; gene_id "MSTRG.27502";
scaffold14	Cydia_lncRNA	exon	8296644	8296868	.	+	.	transcript_id "MSTRG.27527.1"; gene_id "MSTRG.27527";
scaffold14	Cydia_lncRNA	exon	8298469	8298493	.	+	.	transcript_id "MSTRG.27527.1"; gene_id "MSTRG.27527";
scaffold14	Cydia_lncRNA	exon	8845176	8845396	.	+	.	transcript_id "MSTRG.27704.1"; gene_id "MSTRG.27704";
scaffold14	Cydia_lncRNA	exon	8879493	8879503	.	+	.	transcript_id "MSTRG.27704.1"; gene_id "MSTRG.27704";
scaffold14	Cydia_lncRNA	exon	9053008	9054870	.	+	.	transcript_id "MSTRG.27740.2"; gene_id "MSTRG.27740";
scaffold14	Cydia_lncRNA	exon	9055028	9055360	.	+	.	transcript_id "MSTRG.27740.2"; gene_id "MSTRG.27740";
scaffold14	Cydia_lncRNA	exon	9624195	9624235	.	+	.	transcript_id "MSTRG.27917.2"; gene_id "MSTRG.27917";
scaffold14	Cydia_lncRNA	exon	9656039	9656377	.	+	.	transcript_id "MSTRG.27917.2"; gene_id "MSTRG.27917";
scaffold14	Cydia_lncRNA	exon	9709522	9709999	.	+	.	transcript_id "MSTRG.27942.1"; gene_id "MSTRG.27942";
scaffold14	Cydia_lncRNA	exon	9756211	9756323	.	+	.	transcript_id "MSTRG.27942.1"; gene_id "MSTRG.27942";
scaffold14	Cydia_lncRNA	exon	9846327	9846954	.	+	.	transcript_id "MSTRG.27963.1"; gene_id "MSTRG.27963";
[truncated: 5,970 more rows]
