# Supplementary material for: The landscape of lncRNAs in Cydia pomonella provides insights into their signatures and potential roles in transcriptional regulation
Source: BMC Genomics. 2021 Jan 5;22:4. doi: 10.1186/s12864-020-07313-3 (PMC7786964; doi:10.1186/s12864-020-07313-3)
Supplement: Supplementary file 3 — Additional file 3: Table S3. Genomic annotation of lncRNAs identified in B. mori using our pipeline. [file 12864_2020_7313_MOESM3_ESM.xls]

## Sheet: lincRNA
Table S3. Genomic annotation of lncRNAs identified in B. mori using our pipeline
Scaffold	Source	Feature	Start	End	Score	Strand	Frame	ID
nscaf1071	Bombyx_lncRNA	exon	468396	468653	.	-	.	transcript_id "MSTRG.94.1"; gene_id "MSTRG.94";
nscaf1071	Bombyx_lncRNA	exon	495343	495379	.	-	.	transcript_id "MSTRG.94.1"; gene_id "MSTRG.94";
nscaf1108	Bombyx_lncRNA	exon	125298	125988	.	+	.	transcript_id "MSTRG.105.3"; gene_id "MSTRG.105";
nscaf1108	Bombyx_lncRNA	exon	126503	126556	.	+	.	transcript_id "MSTRG.105.3"; gene_id "MSTRG.105";
nscaf1108	Bombyx_lncRNA	exon	127621	127661	.	+	.	transcript_id "MSTRG.105.3"; gene_id "MSTRG.105";
nscaf1108	Bombyx_lncRNA	exon	127934	128072	.	+	.	transcript_id "MSTRG.105.3"; gene_id "MSTRG.105";
nscaf1108	Bombyx_lncRNA	exon	567915	568087	.	-	.	transcript_id "MSTRG.206.1"; gene_id "MSTRG.206";
nscaf1108	Bombyx_lncRNA	exon	570135	570291	.	-	.	transcript_id "MSTRG.206.1"; gene_id "MSTRG.206";
nscaf1108	Bombyx_lncRNA	exon	570665	570764	.	-	.	transcript_id "MSTRG.207.1"; gene_id "MSTRG.207";
nscaf1108	Bombyx_lncRNA	exon	571461	571581	.	-	.	transcript_id "MSTRG.207.1"; gene_id "MSTRG.207";
nscaf1108	Bombyx_lncRNA	exon	614376	614934	.	-	.	transcript_id "MSTRG.211.1"; gene_id "MSTRG.211";
nscaf1108	Bombyx_lncRNA	exon	615026	615148	.	-	.	transcript_id "MSTRG.211.1"; gene_id "MSTRG.211";
nscaf1108	Bombyx_lncRNA	exon	615994	616377	.	+	.	transcript_id "MSTRG.212.1"; gene_id "MSTRG.212";
nscaf1108	Bombyx_lncRNA	exon	616795	616899	.	-	.	transcript_id "MSTRG.214.1"; gene_id "MSTRG.214";
nscaf1108	Bombyx_lncRNA	exon	620913	621466	.	+	.	transcript_id "MSTRG.212.1"; gene_id "MSTRG.212";
nscaf1108	Bombyx_lncRNA	exon	621026	621500	.	-	.	transcript_id "MSTRG.214.1"; gene_id "MSTRG.214";
nscaf1108	Bombyx_lncRNA	exon	684546	684646	.	-	.	transcript_id "MSTRG.174.2"; gene_id "MSTRG.174";
nscaf1108	Bombyx_lncRNA	exon	686044	686307	.	-	.	transcript_id "MSTRG.174.2"; gene_id "MSTRG.174";
nscaf1108	Bombyx_lncRNA	exon	1456995	1457190	.	-	.	transcript_id "MSTRG.408.1"; gene_id "MSTRG.408";
nscaf1108	Bombyx_lncRNA	exon	1481141	1481499	.	-	.	transcript_id "MSTRG.408.1"; gene_id "MSTRG.408";
nscaf1108	Bombyx_lncRNA	exon	2198762	2200044	.	-	.	transcript_id "MSTRG.452.4"; gene_id "MSTRG.452";
nscaf1108	Bombyx_lncRNA	exon	2200057	2201116	.	-	.	transcript_id "MSTRG.452.4"; gene_id "MSTRG.452";
nscaf1108	Bombyx_lncRNA	exon	2526606	2526829	.	-	.	transcript_id "MSTRG.478.2"; gene_id "MSTRG.478";
nscaf1108	Bombyx_lncRNA	exon	2526958	2527138	.	-	.	transcript_id "MSTRG.478.2"; gene_id "MSTRG.478";
nscaf1108	Bombyx_lncRNA	exon	2647678	2647855	.	+	.	transcript_id "MSTRG.248.1"; gene_id "MSTRG.248";
nscaf1108	Bombyx_lncRNA	exon	2649722	2649745	.	+	.	transcript_id "MSTRG.248.1"; gene_id "MSTRG.248";
nscaf120	Bombyx_lncRNA	exon	17374	17586	.	-	.	transcript_id "MSTRG.307.2"; gene_id "MSTRG.307";
nscaf120	Bombyx_lncRNA	exon	17732	17900	.	-	.	transcript_id "MSTRG.307.2"; gene_id "MSTRG.307";
nscaf120	Bombyx_lncRNA	exon	31462	31833	.	-	.	transcript_id "MSTRG.308.1"; gene_id "MSTRG.308";
nscaf120	Bombyx_lncRNA	exon	32808	33052	.	-	.	transcript_id "MSTRG.308.1"; gene_id "MSTRG.308";
nscaf125	Bombyx_lncRNA	exon	238233	239335	.	-	.	transcript_id "MSTRG.328.1"; gene_id "MSTRG.328";
nscaf125	Bombyx_lncRNA	exon	242765	242890	.	-	.	transcript_id "MSTRG.328.1"; gene_id "MSTRG.328";
nscaf125	Bombyx_lncRNA	exon	270782	270964	.	-	.	transcript_id "MSTRG.328.1"; gene_id "MSTRG.328";
nscaf1270	Bombyx_lncRNA	exon	1	1603	.	-	.	transcript_id "MSTRG.337.1"; gene_id "MSTRG.337";
nscaf1270	Bombyx_lncRNA	exon	2258	2645	.	-	.	transcript_id "MSTRG.337.1"; gene_id "MSTRG.337";
nscaf1513	Bombyx_lncRNA	exon	6656	6768	.	-	.	transcript_id "MSTRG.532.11"; gene_id "MSTRG.532";
nscaf1513	Bombyx_lncRNA	exon	7823	7962	.	-	.	transcript_id "MSTRG.532.11"; gene_id "MSTRG.532";
nscaf1681	Bombyx_lncRNA	exon	60716	61041	.	-	.	transcript_id "MSTRG.596.1"; gene_id "MSTRG.596";
nscaf1681	Bombyx_lncRNA	exon	61639	61669	.	-	.	transcript_id "MSTRG.596.1"; gene_id "MSTRG.596";
nscaf1681	Bombyx_lncRNA	exon	63223	63295	.	-	.	transcript_id "MSTRG.596.1"; gene_id "MSTRG.596";
nscaf1681	Bombyx_lncRNA	exon	193753	194211	.	+	.	transcript_id "MSTRG.616.2"; gene_id "MSTRG.616";
nscaf1681	Bombyx_lncRNA	exon	197429	197456	.	+	.	transcript_id "MSTRG.616.2"; gene_id "MSTRG.616";
nscaf1681	Bombyx_lncRNA	exon	289746	289760	.	-	.	transcript_id "MSTRG.635.2"; gene_id "MSTRG.635";
nscaf1681	Bombyx_lncRNA	exon	290531	290696	.	-	.	transcript_id "MSTRG.635.2"; gene_id "MSTRG.635";
nscaf1681	Bombyx_lncRNA	exon	320756	320807	.	-	.	transcript_id "MSTRG.635.2"; gene_id "MSTRG.635";
nscaf1681	Bombyx_lncRNA	exon	327307	327627	.	-	.	transcript_id "MSTRG.635.2"; gene_id "MSTRG.635";
nscaf1681	Bombyx_lncRNA	exon	399382	399506	.	-	.	transcript_id "MSTRG.650.1"; gene_id "MSTRG.650";
nscaf1681	Bombyx_lncRNA	exon	401405	401589	.	-	.	transcript_id "MSTRG.650.1"; gene_id "MSTRG.650";
nscaf1681	Bombyx_lncRNA	exon	704673	704893	.	+	.	transcript_id "MSTRG.693.1"; gene_id "MSTRG.693";
nscaf1681	Bombyx_lncRNA	exon	704965	706041	.	+	.	transcript_id "MSTRG.693.1"; gene_id "MSTRG.693";
nscaf1681	Bombyx_lncRNA	exon	1203162	1203299	.	+	.	transcript_id "MSTRG.740.1"; gene_id "MSTRG.740";
nscaf1681	Bombyx_lncRNA	exon	1219811	1219919	.	+	.	transcript_id "MSTRG.740.1"; gene_id "MSTRG.740";
nscaf1681	Bombyx_lncRNA	exon	1222390	1222574	.	+	.	transcript_id "MSTRG.740.1"; gene_id "MSTRG.740";
nscaf1681	Bombyx_lncRNA	exon	1914206	1914547	.	+	.	transcript_id "MSTRG.835.1"; gene_id "MSTRG.835";
nscaf1681	Bombyx_lncRNA	exon	1963153	1963164	.	+	.	transcript_id "MSTRG.835.1"; gene_id "MSTRG.835";
nscaf1681	Bombyx_lncRNA	exon	2268977	2271430	.	+	.	transcript_id "MSTRG.864.1"; gene_id "MSTRG.864";
nscaf1681	Bombyx_lncRNA	exon	2274379	2274495	.	+	.	transcript_id "MSTRG.864.1"; gene_id "MSTRG.864";
nscaf1681	Bombyx_lncRNA	exon	2655421	2655592	.	+	.	transcript_id "MSTRG.893.8"; gene_id "MSTRG.893";
nscaf1681	Bombyx_lncRNA	exon	2657242	2657722	.	+	.	transcript_id "MSTRG.893.8"; gene_id "MSTRG.893";
nscaf1681	Bombyx_lncRNA	exon	3421888	3421941	.	-	.	transcript_id "MSTRG.995.3"; gene_id "MSTRG.995";
nscaf1681	Bombyx_lncRNA	exon	3460084	3460280	.	-	.	transcript_id "MSTRG.995.3"; gene_id "MSTRG.995";
nscaf1681	Bombyx_lncRNA	exon	3550526	3550708	.	+	.	transcript_id "MSTRG.1010.1"; gene_id "MSTRG.1010";
nscaf1681	Bombyx_lncRNA	exon	3551175	3551335	.	+	.	transcript_id "MSTRG.1010.1"; gene_id "MSTRG.1010";
nscaf1681	Bombyx_lncRNA	exon	3830446	3830714	.	-	.	transcript_id "MSTRG.1040.1"; gene_id "MSTRG.1040";
nscaf1681	Bombyx_lncRNA	exon	3831406	3831571	.	-	.	transcript_id "MSTRG.1040.1"; gene_id "MSTRG.1040";
nscaf1681	Bombyx_lncRNA	exon	3890396	3890494	.	+	.	transcript_id "MSTRG.1029.1"; gene_id "MSTRG.1029";
nscaf1681	Bombyx_lncRNA	exon	3895834	3896041	.	+	.	transcript_id "MSTRG.1029.1"; gene_id "MSTRG.1029";
nscaf1681	Bombyx_lncRNA	exon	4817246	4818041	.	-	.	transcript_id "MSTRG.1115.6"; gene_id "MSTRG.1115";
nscaf1681	Bombyx_lncRNA	exon	4818927	4819152	.	-	.	transcript_id "MSTRG.1115.6"; gene_id "MSTRG.1115";
nscaf1681	Bombyx_lncRNA	exon	5642823	5642980	.	+	.	transcript_id "MSTRG.1198.1"; gene_id "MSTRG.1198";
nscaf1681	Bombyx_lncRNA	exon	5643148	5643270	.	+	.	transcript_id "MSTRG.1198.1"; gene_id "MSTRG.1198";
nscaf1681	Bombyx_lncRNA	exon	5646441	5646610	.	+	.	transcript_id "MSTRG.1198.1"; gene_id "MSTRG.1198";
nscaf1681	Bombyx_lncRNA	exon	5646703	5646784	.	+	.	transcript_id "MSTRG.1198.1"; gene_id "MSTRG.1198";
nscaf1681	Bombyx_lncRNA	exon	5717374	5720178	.	-	.	transcript_id "MSTRG.1199.4"; gene_id "MSTRG.1199";
nscaf1681	Bombyx_lncRNA	exon	5721747	5722836	.	-	.	transcript_id "MSTRG.1199.4"; gene_id "MSTRG.1199";
nscaf1681	Bombyx_lncRNA	exon	5722890	5723754	.	-	.	transcript_id "MSTRG.1199.4"; gene_id "MSTRG.1199";
nscaf1690	Bombyx_lncRNA	exon	136204	137289	.	-	.	transcript_id "MSTRG.1068.1"; gene_id "MSTRG.1068";
nscaf1690	Bombyx_lncRNA	exon	137775	138137	.	-	.	transcript_id "MSTRG.1068.1"; gene_id "MSTRG.1068";
nscaf1690	Bombyx_lncRNA	exon	623216	623405	.	+	.	transcript_id "MSTRG.1225.3"; gene_id "MSTRG.1225";
nscaf1690	Bombyx_lncRNA	exon	623653	625718	.	+	.	transcript_id "MSTRG.1225.3"; gene_id "MSTRG.1225";
nscaf1690	Bombyx_lncRNA	exon	634826	635433	.	+	.	transcript_id "MSTRG.1229.1"; gene_id "MSTRG.1229";
nscaf1690	Bombyx_lncRNA	exon	636460	636562	.	+	.	transcript_id "MSTRG.1229.1"; gene_id "MSTRG.1229";
nscaf1690	Bombyx_lncRNA	exon	642181	642314	.	+	.	transcript_id "MSTRG.1230.1"; gene_id "MSTRG.1230";
nscaf1690	Bombyx_lncRNA	exon	659411	660481	.	-	.	transcript_id "MSTRG.1234.1"; gene_id "MSTRG.1234";
nscaf1690	Bombyx_lncRNA	exon	660581	660651	.	-	.	transcript_id "MSTRG.1234.1"; gene_id "MSTRG.1234";
nscaf1690	Bombyx_lncRNA	exon	661064	661173	.	-	.	transcript_id "MSTRG.1234.1"; gene_id "MSTRG.1234";
nscaf1690	Bombyx_lncRNA	exon	661958	662154	.	-	.	transcript_id "MSTRG.1234.1"; gene_id "MSTRG.1234";
nscaf1690	Bombyx_lncRNA	exon	666318	666387	.	+	.	transcript_id "MSTRG.1235.1"; gene_id "MSTRG.1235";
nscaf1690	Bombyx_lncRNA	exon	666491	666576	.	+	.	transcript_id "MSTRG.1235.1"; gene_id "MSTRG.1235";
nscaf1690	Bombyx_lncRNA	exon	666857	666955	.	+	.	transcript_id "MSTRG.1235.1"; gene_id "MSTRG.1235";
nscaf1690	Bombyx_lncRNA	exon	667032	668286	.	+	.	transcript_id "MSTRG.1235.1"; gene_id "MSTRG.1235";
nscaf1690	Bombyx_lncRNA	exon	674256	674972	.	+	.	transcript_id "MSTRG.1230.1"; gene_id "MSTRG.1230";
nscaf1690	Bombyx_lncRNA	exon	687244	689561	.	+	.	transcript_id "MSTRG.1239.2"; gene_id "MSTRG.1239";
nscaf1690	Bombyx_lncRNA	exon	690078	691726	.	+	.	transcript_id "MSTRG.1239.2"; gene_id "MSTRG.1239";
nscaf1690	Bombyx_lncRNA	exon	1975732	1976111	.	+	.	transcript_id "MSTRG.1395.2"; gene_id "MSTRG.1395";
nscaf1690	Bombyx_lncRNA	exon	1978362	1983356	.	+	.	transcript_id "MSTRG.1395.2"; gene_id "MSTRG.1395";
nscaf1690	Bombyx_lncRNA	exon	2473064	2473093	.	+	.	transcript_id "MSTRG.1322.1"; gene_id "MSTRG.1322";
nscaf1690	Bombyx_lncRNA	exon	2524050	2524223	.	+	.	transcript_id "MSTRG.1322.1"; gene_id "MSTRG.1322";
nscaf1690	Bombyx_lncRNA	exon	3626515	3626946	.	+	.	transcript_id "MSTRG.1509.1"; gene_id "MSTRG.1509";
nscaf1690	Bombyx_lncRNA	exon	3627784	3628022	.	+	.	transcript_id "MSTRG.1509.1"; gene_id "MSTRG.1509";
nscaf1690	Bombyx_lncRNA	exon	4459641	4459794	.	-	.	transcript_id "MSTRG.1545.1"; gene_id "MSTRG.1545";
nscaf1690	Bombyx_lncRNA	exon	4459872	4459971	.	-	.	transcript_id "MSTRG.1545.1"; gene_id "MSTRG.1545";
nscaf1690	Bombyx_lncRNA	exon	5153754	5153912	.	-	.	transcript_id "MSTRG.1646.1"; gene_id "MSTRG.1646";
nscaf1690	Bombyx_lncRNA	exon	5155989	5156147	.	-	.	transcript_id "MSTRG.1646.1"; gene_id "MSTRG.1646";
nscaf1690	Bombyx_lncRNA	exon	5674498	5676947	.	-	.	transcript_id "MSTRG.1671.1"; gene_id "MSTRG.1671";
nscaf1690	Bombyx_lncRNA	exon	5677383	5677553	.	-	.	transcript_id "MSTRG.1671.1"; gene_id "MSTRG.1671";
nscaf1690	Bombyx_lncRNA	exon	5838946	5839229	.	-	.	transcript_id "MSTRG.1690.1"; gene_id "MSTRG.1690";
nscaf1690	Bombyx_lncRNA	exon	5839360	5839554	.	-	.	transcript_id "MSTRG.1690.1"; gene_id "MSTRG.1690";
nscaf1690	Bombyx_lncRNA	exon	6393267	6393359	.	+	.	transcript_id "MSTRG.1769.1"; gene_id "MSTRG.1769";
nscaf1690	Bombyx_lncRNA	exon	6393687	6393829	.	+	.	transcript_id "MSTRG.1769.1"; gene_id "MSTRG.1769";
nscaf1690	Bombyx_lncRNA	exon	6490881	6490942	.	+	.	transcript_id "MSTRG.1782.1"; gene_id "MSTRG.1782";
nscaf1690	Bombyx_lncRNA	exon	6534841	6534983	.	+	.	transcript_id "MSTRG.1782.1"; gene_id "MSTRG.1782";
nscaf1690	Bombyx_lncRNA	exon	6773281	6773510	.	-	.	transcript_id "MSTRG.1812.1"; gene_id "MSTRG.1812";
nscaf1690	Bombyx_lncRNA	exon	6773587	6773989	.	-	.	transcript_id "MSTRG.1812.1"; gene_id "MSTRG.1812";
nscaf1690	Bombyx_lncRNA	exon	6783632	6783856	.	-	.	transcript_id "MSTRG.1812.1"; gene_id "MSTRG.1812";
nscaf1690	Bombyx_lncRNA	exon	6784092	6784255	.	-	.	transcript_id "MSTRG.1812.1"; gene_id "MSTRG.1812";
nscaf1690	Bombyx_lncRNA	exon	6792039	6792168	.	-	.	transcript_id "MSTRG.1812.1"; gene_id "MSTRG.1812";
nscaf1690	Bombyx_lncRNA	exon	6792288	6792446	.	-	.	transcript_id "MSTRG.1812.1"; gene_id "MSTRG.1812";
nscaf1690	Bombyx_lncRNA	exon	6793532	6793563	.	-	.	transcript_id "MSTRG.1814.1"; gene_id "MSTRG.1814";
nscaf1690	Bombyx_lncRNA	exon	6793922	6794128	.	-	.	transcript_id "MSTRG.1814.1"; gene_id "MSTRG.1814";
nscaf1690	Bombyx_lncRNA	exon	7535133	7535143	.	+	.	transcript_id "MSTRG.1845.1"; gene_id "MSTRG.1845";
nscaf1690	Bombyx_lncRNA	exon	7549392	7549681	.	+	.	transcript_id "MSTRG.1845.1"; gene_id "MSTRG.1845";
nscaf1690	Bombyx_lncRNA	exon	7673347	7673446	.	-	.	transcript_id "MSTRG.1864.3"; gene_id "MSTRG.1864";
nscaf1690	Bombyx_lncRNA	exon	7706983	7707036	.	-	.	transcript_id "MSTRG.1864.3"; gene_id "MSTRG.1864";
nscaf1690	Bombyx_lncRNA	exon	7707821	7707907	.	-	.	transcript_id "MSTRG.1864.3"; gene_id "MSTRG.1864";
nscaf1690	Bombyx_lncRNA	exon	7708150	7708218	.	-	.	transcript_id "MSTRG.1864.3"; gene_id "MSTRG.1864";
nscaf1690	Bombyx_lncRNA	exon	7715657	7715739	.	-	.	transcript_id "MSTRG.1864.3"; gene_id "MSTRG.1864";
nscaf1690	Bombyx_lncRNA	exon	7722218	7722507	.	-	.	transcript_id "MSTRG.1864.3"; gene_id "MSTRG.1864";
nscaf1705	Bombyx_lncRNA	exon	522988	523622	.	-	.	transcript_id "MSTRG.1916.2"; gene_id "MSTRG.1916";
nscaf1705	Bombyx_lncRNA	exon	556876	557009	.	-	.	transcript_id "MSTRG.1916.2"; gene_id "MSTRG.1916";
nscaf1705	Bombyx_lncRNA	exon	1295306	1297051	.	-	.	transcript_id "MSTRG.2041.1"; gene_id "MSTRG.2041";
nscaf1705	Bombyx_lncRNA	exon	1302862	1302948	.	-	.	transcript_id "MSTRG.2041.1"; gene_id "MSTRG.2041";
nscaf1898	Bombyx_lncRNA	exon	127905	128279	.	-	.	transcript_id "MSTRG.2169.1"; gene_id "MSTRG.2169";
nscaf1898	Bombyx_lncRNA	exon	128924	131731	.	-	.	transcript_id "MSTRG.2169.1"; gene_id "MSTRG.2169";
nscaf1898	Bombyx_lncRNA	exon	308524	308791	.	-	.	transcript_id "MSTRG.2182.8"; gene_id "MSTRG.2182";
nscaf1898	Bombyx_lncRNA	exon	323513	323743	.	-	.	transcript_id "MSTRG.2182.8"; gene_id "MSTRG.2182";
nscaf1898	Bombyx_lncRNA	exon	490665	490849	.	+	.	transcript_id "MSTRG.2199.1"; gene_id "MSTRG.2199";
nscaf1898	Bombyx_lncRNA	exon	491586	491783	.	+	.	transcript_id "MSTRG.2199.1"; gene_id "MSTRG.2199";
nscaf1898	Bombyx_lncRNA	exon	747373	747949	.	+	.	transcript_id "MSTRG.2131.1"; gene_id "MSTRG.2131";
nscaf1898	Bombyx_lncRNA	exon	787863	787886	.	+	.	transcript_id "MSTRG.2131.1"; gene_id "MSTRG.2131";
nscaf1898	Bombyx_lncRNA	exon	829958	832314	.	+	.	transcript_id "MSTRG.2131.1"; gene_id "MSTRG.2131";
nscaf1898	Bombyx_lncRNA	exon	1281112	1281341	.	-	.	transcript_id "MSTRG.2139.1"; gene_id "MSTRG.2139";
nscaf1898	Bombyx_lncRNA	exon	1320742	1320802	.	-	.	transcript_id "MSTRG.2139.1"; gene_id "MSTRG.2139";
nscaf1898	Bombyx_lncRNA	exon	2360672	2361460	.	-	.	transcript_id "MSTRG.2237.1"; gene_id "MSTRG.2237";
nscaf1898	Bombyx_lncRNA	exon	2372600	2372910	.	-	.	transcript_id "MSTRG.2237.1"; gene_id "MSTRG.2237";
nscaf1898	Bombyx_lncRNA	exon	2626409	2626664	.	-	.	transcript_id "MSTRG.2252.1"; gene_id "MSTRG.2252";
nscaf1898	Bombyx_lncRNA	exon	2629871	2630031	.	-	.	transcript_id "MSTRG.2252.1"; gene_id "MSTRG.2252";
nscaf1898	Bombyx_lncRNA	exon	3286186	3286894	.	-	.	transcript_id "MSTRG.2313.1"; gene_id "MSTRG.2313";
nscaf1898	Bombyx_lncRNA	exon	3336613	3336815	.	-	.	transcript_id "MSTRG.2313.1"; gene_id "MSTRG.2313";
nscaf1898	Bombyx_lncRNA	exon	3359858	3360210	.	-	.	transcript_id "MSTRG.2313.1"; gene_id "MSTRG.2313";
nscaf1898	Bombyx_lncRNA	exon	3688616	3688925	.	-	.	transcript_id "MSTRG.2323.1"; gene_id "MSTRG.2323";
nscaf1898	Bombyx_lncRNA	exon	3688998	3689440	.	-	.	transcript_id "MSTRG.2323.1"; gene_id "MSTRG.2323";
nscaf1898	Bombyx_lncRNA	exon	4618460	4618559	.	+	.	transcript_id "MSTRG.2414.7"; gene_id "MSTRG.2414";
nscaf1898	Bombyx_lncRNA	exon	4619095	4619305	.	+	.	transcript_id "MSTRG.2414.7"; gene_id "MSTRG.2414";
nscaf1898	Bombyx_lncRNA	exon	5318646	5319148	.	+	.	transcript_id "MSTRG.2411.1"; gene_id "MSTRG.2411";
nscaf1898	Bombyx_lncRNA	exon	5321189	5321240	.	+	.	transcript_id "MSTRG.2411.1"; gene_id "MSTRG.2411";
nscaf1898	Bombyx_lncRNA	exon	5322805	5323061	.	+	.	transcript_id "MSTRG.2411.1"; gene_id "MSTRG.2411";
nscaf1898	Bombyx_lncRNA	exon	5609151	5609447	.	+	.	transcript_id "MSTRG.2522.1"; gene_id "MSTRG.2522";
nscaf1898	Bombyx_lncRNA	exon	5613908	5614030	.	+	.	transcript_id "MSTRG.2522.1"; gene_id "MSTRG.2522";
nscaf1898	Bombyx_lncRNA	exon	6111092	6111552	.	-	.	transcript_id "MSTRG.2467.1"; gene_id "MSTRG.2467";
nscaf1898	Bombyx_lncRNA	exon	6140701	6140871	.	-	.	transcript_id "MSTRG.2467.1"; gene_id "MSTRG.2467";
nscaf1898	Bombyx_lncRNA	exon	6147931	6148382	.	-	.	transcript_id "MSTRG.2467.1"; gene_id "MSTRG.2467";
nscaf1898	Bombyx_lncRNA	exon	6418490	6418794	.	-	.	transcript_id "MSTRG.2476.1"; gene_id "MSTRG.2476";
nscaf1898	Bombyx_lncRNA	exon	6420490	6420977	.	-	.	transcript_id "MSTRG.2476.1"; gene_id "MSTRG.2476";
nscaf1898	Bombyx_lncRNA	exon	6689188	6689259	.	-	.	transcript_id "MSTRG.2567.1"; gene_id "MSTRG.2567";
nscaf1898	Bombyx_lncRNA	exon	6689749	6689922	.	-	.	transcript_id "MSTRG.2567.1"; gene_id "MSTRG.2567";
nscaf1898	Bombyx_lncRNA	exon	6714051	6714452	.	-	.	transcript_id "MSTRG.2567.1"; gene_id "MSTRG.2567";
nscaf1898	Bombyx_lncRNA	exon	7443947	7444007	.	+	.	transcript_id "MSTRG.2669.1"; gene_id "MSTRG.2669";
nscaf1898	Bombyx_lncRNA	exon	7447763	7447909	.	+	.	transcript_id "MSTRG.2669.1"; gene_id "MSTRG.2669";
nscaf1898	Bombyx_lncRNA	exon	7648797	7649356	.	-	.	transcript_id "MSTRG.2677.1"; gene_id "MSTRG.2677";
nscaf1898	Bombyx_lncRNA	exon	7649671	7649840	.	-	.	transcript_id "MSTRG.2677.1"; gene_id "MSTRG.2677";
nscaf1898	Bombyx_lncRNA	exon	7657587	7657902	.	-	.	transcript_id "MSTRG.2677.1"; gene_id "MSTRG.2677";
nscaf1898	Bombyx_lncRNA	exon	7947957	7948075	.	+	.	transcript_id "MSTRG.2803.3"; gene_id "MSTRG.2803";
nscaf1898	Bombyx_lncRNA	exon	7956363	7956515	.	+	.	transcript_id "MSTRG.2803.3"; gene_id "MSTRG.2803";
nscaf1898	Bombyx_lncRNA	exon	7960567	7960922	.	+	.	transcript_id "MSTRG.2803.3"; gene_id "MSTRG.2803";
nscaf1898	Bombyx_lncRNA	exon	7993584	7993794	.	+	.	transcript_id "MSTRG.2805.1"; gene_id "MSTRG.2805";
nscaf1898	Bombyx_lncRNA	exon	7993873	7994319	.	+	.	transcript_id "MSTRG.2805.1"; gene_id "MSTRG.2805";
nscaf1898	Bombyx_lncRNA	exon	8433969	8434463	.	+	.	transcript_id "MSTRG.2837.2"; gene_id "MSTRG.2837";
nscaf1898	Bombyx_lncRNA	exon	8433969	8434311	.	+	.	transcript_id "MSTRG.2837.3"; gene_id "MSTRG.2837";
nscaf1898	Bombyx_lncRNA	exon	8435519	8435728	.	+	.	transcript_id "MSTRG.2837.2"; gene_id "MSTRG.2837";
nscaf1898	Bombyx_lncRNA	exon	8440749	8441236	.	+	.	transcript_id "MSTRG.2837.3"; gene_id "MSTRG.2837";
nscaf1898	Bombyx_lncRNA	exon	8966360	8966806	.	-	.	transcript_id "MSTRG.2704.1"; gene_id "MSTRG.2704";
nscaf1898	Bombyx_lncRNA	exon	8985389	8985403	.	-	.	transcript_id "MSTRG.2704.1"; gene_id "MSTRG.2704";
nscaf1898	Bombyx_lncRNA	exon	9286765	9287010	.	+	.	transcript_id "MSTRG.2739.2"; gene_id "MSTRG.2739";
nscaf1898	Bombyx_lncRNA	exon	9289088	9289400	.	+	.	transcript_id "MSTRG.2739.2"; gene_id "MSTRG.2739";
nscaf1898	Bombyx_lncRNA	exon	9304270	9304622	.	-	.	transcript_id "MSTRG.2741.1"; gene_id "MSTRG.2741";
nscaf1898	Bombyx_lncRNA	exon	9330702	9330714	.	-	.	transcript_id "MSTRG.2741.1"; gene_id "MSTRG.2741";
nscaf1898	Bombyx_lncRNA	exon	9453790	9454035	.	+	.	transcript_id "MSTRG.2758.1"; gene_id "MSTRG.2758";
nscaf1898	Bombyx_lncRNA	exon	9456776	9457055	.	+	.	transcript_id "MSTRG.2758.1"; gene_id "MSTRG.2758";
nscaf1898	Bombyx_lncRNA	exon	9466635	9466962	.	+	.	transcript_id "MSTRG.2758.1"; gene_id "MSTRG.2758";
nscaf1898	Bombyx_lncRNA	exon	9542035	9542163	.	+	.	transcript_id "MSTRG.2776.1"; gene_id "MSTRG.2776";
nscaf1898	Bombyx_lncRNA	exon	9543908	9544110	.	+	.	transcript_id "MSTRG.2776.1"; gene_id "MSTRG.2776";
nscaf1898	Bombyx_lncRNA	exon	10849433	10849623	.	+	.	transcript_id "MSTRG.3007.1"; gene_id "MSTRG.3007";
nscaf1898	Bombyx_lncRNA	exon	10854890	10855399	.	+	.	transcript_id "MSTRG.3007.1"; gene_id "MSTRG.3007";
nscaf1898	Bombyx_lncRNA	exon	11185341	11185393	.	-	.	transcript_id "MSTRG.3087.5"; gene_id "MSTRG.3087";
nscaf1898	Bombyx_lncRNA	exon	11185471	11185602	.	-	.	transcript_id "MSTRG.3087.5"; gene_id "MSTRG.3087";
nscaf1898	Bombyx_lncRNA	exon	11186289	11186532	.	-	.	transcript_id "MSTRG.3087.5"; gene_id "MSTRG.3087";
nscaf1898	Bombyx_lncRNA	exon	11420407	11421747	.	-	.	transcript_id "MSTRG.3129.5"; gene_id "MSTRG.3129";
nscaf1898	Bombyx_lncRNA	exon	11422183	11425970	.	-	.	transcript_id "MSTRG.3129.5"; gene_id "MSTRG.3129";
nscaf1898	Bombyx_lncRNA	exon	11642636	11643193	.	+	.	transcript_id "MSTRG.3042.2"; gene_id "MSTRG.3042";
nscaf1898	Bombyx_lncRNA	exon	11643248	11643564	.	+	.	transcript_id "MSTRG.3042.2"; gene_id "MSTRG.3042";
nscaf1898	Bombyx_lncRNA	exon	11846550	11846630	.	-	.	transcript_id "MSTRG.3045.1"; gene_id "MSTRG.3045";
nscaf1898	Bombyx_lncRNA	exon	11847565	11849501	.	-	.	transcript_id "MSTRG.3045.1"; gene_id "MSTRG.3045";
nscaf1898	Bombyx_lncRNA	exon	12363369	12363378	.	-	.	transcript_id "MSTRG.3156.2"; gene_id "MSTRG.3156";
nscaf1898	Bombyx_lncRNA	exon	12405464	12406197	.	+	.	transcript_id "MSTRG.3158.1"; gene_id "MSTRG.3158";
nscaf1898	Bombyx_lncRNA	exon	12406297	12406379	.	+	.	transcript_id "MSTRG.3158.1"; gene_id "MSTRG.3158";
nscaf1898	Bombyx_lncRNA	exon	12406912	12407133	.	-	.	transcript_id "MSTRG.3156.2"; gene_id "MSTRG.3156";
nscaf1898	Bombyx_lncRNA	exon	12830362	12830782	.	-	.	transcript_id "MSTRG.3191.5"; gene_id "MSTRG.3191";
nscaf1898	Bombyx_lncRNA	exon	12832418	12832690	.	-	.	transcript_id "MSTRG.3191.5"; gene_id "MSTRG.3191";
nscaf1898	Bombyx_lncRNA	exon	13197686	13197890	.	+	.	transcript_id "MSTRG.3215.1"; gene_id "MSTRG.3215";
nscaf1898	Bombyx_lncRNA	exon	13198608	13198821	.	+	.	transcript_id "MSTRG.3215.1"; gene_id "MSTRG.3215";
nscaf1898	Bombyx_lncRNA	exon	13427306	13427540	.	+	.	transcript_id "MSTRG.3257.1"; gene_id "MSTRG.3257";
nscaf1898	Bombyx_lncRNA	exon	13429320	13429658	.	+	.	transcript_id "MSTRG.3257.1"; gene_id "MSTRG.3257";
nscaf1898	Bombyx_lncRNA	exon	13525645	13525790	.	+	.	transcript_id "MSTRG.3260.1"; gene_id "MSTRG.3260";
nscaf1898	Bombyx_lncRNA	exon	13530906	13531024	.	+	.	transcript_id "MSTRG.3260.1"; gene_id "MSTRG.3260";
nscaf1898	Bombyx_lncRNA	exon	14053260	14053612	.	+	.	transcript_id "MSTRG.3261.1"; gene_id "MSTRG.3261";
nscaf1898	Bombyx_lncRNA	exon	14094700	14094720	.	+	.	transcript_id "MSTRG.3261.1"; gene_id "MSTRG.3261";
nscaf1898	Bombyx_lncRNA	exon	14105195	14105427	.	-	.	transcript_id "MSTRG.3266.1"; gene_id "MSTRG.3266";
nscaf1898	Bombyx_lncRNA	exon	14106562	14106670	.	-	.	transcript_id "MSTRG.3266.1"; gene_id "MSTRG.3266";
nscaf1898	Bombyx_lncRNA	exon	14521534	14521599	.	+	.	transcript_id "MSTRG.3328.1"; gene_id "MSTRG.3328";
nscaf1898	Bombyx_lncRNA	exon	14570800	14573118	.	+	.	transcript_id "MSTRG.3328.1"; gene_id "MSTRG.3328";
nscaf1898	Bombyx_lncRNA	exon	14633868	14637697	.	-	.	transcript_id "MSTRG.3324.8"; gene_id "MSTRG.3324";
nscaf1898	Bombyx_lncRNA	exon	14690354	14690565	.	-	.	transcript_id "MSTRG.3324.8"; gene_id "MSTRG.3324";
nscaf1898	Bombyx_lncRNA	exon	15002419	15003755	.	-	.	transcript_id "MSTRG.3351.1"; gene_id "MSTRG.3351";
nscaf1898	Bombyx_lncRNA	exon	15005898	15006162	.	-	.	transcript_id "MSTRG.3351.1"; gene_id "MSTRG.3351";
nscaf1962	Bombyx_lncRNA	exon	208683	208748	.	-	.	transcript_id "MSTRG.3445.1"; gene_id "MSTRG.3445";
nscaf1962	Bombyx_lncRNA	exon	216713	216880	.	-	.	transcript_id "MSTRG.3445.1"; gene_id "MSTRG.3445";
nscaf20	Bombyx_lncRNA	exon	5993	7436	.	-	.	transcript_id "MSTRG.3480.2"; gene_id "MSTRG.3480";
nscaf20	Bombyx_lncRNA	exon	13212	13494	.	-	.	transcript_id "MSTRG.3480.2"; gene_id "MSTRG.3480";
nscaf201	Bombyx_lncRNA	exon	785	972	.	-	.	transcript_id "MSTRG.3490.1"; gene_id "MSTRG.3490";
nscaf201	Bombyx_lncRNA	exon	1929	2043	.	-	.	transcript_id "MSTRG.3490.1"; gene_id "MSTRG.3490";
nscaf201	Bombyx_lncRNA	exon	6245	6393	.	-	.	transcript_id "MSTRG.3494.1"; gene_id "MSTRG.3494";
nscaf201	Bombyx_lncRNA	exon	7597	7744	.	-	.	transcript_id "MSTRG.3494.1"; gene_id "MSTRG.3494";
nscaf2053	Bombyx_lncRNA	exon	1	195	.	+	.	transcript_id "MSTRG.3542.3"; gene_id "MSTRG.3542";
nscaf2053	Bombyx_lncRNA	exon	2717	2816	.	+	.	transcript_id "MSTRG.3542.3"; gene_id "MSTRG.3542";
nscaf2053	Bombyx_lncRNA	exon	21421	21470	.	+	.	transcript_id "MSTRG.3546.1"; gene_id "MSTRG.3546";
nscaf2053	Bombyx_lncRNA	exon	24227	24481	.	+	.	transcript_id "MSTRG.3546.1"; gene_id "MSTRG.3546";
nscaf2053	Bombyx_lncRNA	exon	117425	117645	.	-	.	transcript_id "MSTRG.3561.2"; gene_id "MSTRG.3561";
nscaf2053	Bombyx_lncRNA	exon	124504	124673	.	-	.	transcript_id "MSTRG.3561.2"; gene_id "MSTRG.3561";
nscaf2053	Bombyx_lncRNA	exon	125530	125629	.	-	.	transcript_id "MSTRG.3561.2"; gene_id "MSTRG.3561";
nscaf2053	Bombyx_lncRNA	exon	130829	130897	.	+	.	transcript_id "MSTRG.3562.1"; gene_id "MSTRG.3562";
nscaf2053	Bombyx_lncRNA	exon	134027	134295	.	+	.	transcript_id "MSTRG.3562.1"; gene_id "MSTRG.3562";
nscaf2053	Bombyx_lncRNA	exon	463823	464172	.	-	.	transcript_id "MSTRG.3601.1"; gene_id "MSTRG.3601";
nscaf2053	Bombyx_lncRNA	exon	464709	466454	.	-	.	transcript_id "MSTRG.3601.1"; gene_id "MSTRG.3601";
nscaf2053	Bombyx_lncRNA	exon	619758	620042	.	-	.	transcript_id "MSTRG.3617.1"; gene_id "MSTRG.3617";
nscaf2053	Bombyx_lncRNA	exon	619826	620042	.	-	.	transcript_id "MSTRG.3617.2"; gene_id "MSTRG.3617";
nscaf2053	Bombyx_lncRNA	exon	627932	628113	.	-	.	transcript_id "MSTRG.3617.1"; gene_id "MSTRG.3617";
nscaf2053	Bombyx_lncRNA	exon	627934	628161	.	-	.	transcript_id "MSTRG.3617.2"; gene_id "MSTRG.3617";
nscaf2053	Bombyx_lncRNA	exon	629227	629449	.	-	.	transcript_id "MSTRG.3617.1"; gene_id "MSTRG.3617";
nscaf2053	Bombyx_lncRNA	exon	630208	630408	.	-	.	transcript_id "MSTRG.3617.2"; gene_id "MSTRG.3617";
nscaf2093	Bombyx_lncRNA	exon	19528	19690	.	+	.	transcript_id "MSTRG.3522.2"; gene_id "MSTRG.3522";
nscaf2093	Bombyx_lncRNA	exon	19869	20100	.	+	.	transcript_id "MSTRG.3522.2"; gene_id "MSTRG.3522";
nscaf2136	Bombyx_lncRNA	exon	513499	513670	.	+	.	transcript_id "MSTRG.3540.5"; gene_id "MSTRG.3540";
nscaf2136	Bombyx_lncRNA	exon	513499	513670	.	+	.	transcript_id "MSTRG.3540.6"; gene_id "MSTRG.3540";
nscaf2136	Bombyx_lncRNA	exon	513852	514009	.	+	.	transcript_id "MSTRG.3540.5"; gene_id "MSTRG.3540";
nscaf2136	Bombyx_lncRNA	exon	513852	514111	.	+	.	transcript_id "MSTRG.3540.6"; gene_id "MSTRG.3540";
nscaf2136	Bombyx_lncRNA	exon	515109	515424	.	+	.	transcript_id "MSTRG.3540.5"; gene_id "MSTRG.3540";
nscaf2136	Bombyx_lncRNA	exon	515397	515446	.	+	.	transcript_id "MSTRG.3540.6"; gene_id "MSTRG.3540";
nscaf2136	Bombyx_lncRNA	exon	832114	832361	.	+	.	transcript_id "MSTRG.3631.1"; gene_id "MSTRG.3631";
nscaf2136	Bombyx_lncRNA	exon	899577	899679	.	+	.	transcript_id "MSTRG.3631.1"; gene_id "MSTRG.3631";
nscaf2136	Bombyx_lncRNA	exon	1667430	1667583	.	+	.	transcript_id "MSTRG.3785.11"; gene_id "MSTRG.3785";
nscaf2136	Bombyx_lncRNA	exon	1675968	1676437	.	+	.	transcript_id "MSTRG.3785.11"; gene_id "MSTRG.3785";
nscaf2136	Bombyx_lncRNA	exon	1879624	1879810	.	-	.	transcript_id "MSTRG.3796.1"; gene_id "MSTRG.3796";
nscaf2136	Bombyx_lncRNA	exon	1880120	1880271	.	-	.	transcript_id "MSTRG.3796.1"; gene_id "MSTRG.3796";
nscaf2136	Bombyx_lncRNA	exon	2180504	2180648	.	-	.	transcript_id "MSTRG.3766.2"; gene_id "MSTRG.3766";
nscaf2136	Bombyx_lncRNA	exon	2180719	2180884	.	-	.	transcript_id "MSTRG.3766.2"; gene_id "MSTRG.3766";
nscaf2136	Bombyx_lncRNA	exon	3327669	3327743	.	-	.	transcript_id "MSTRG.3801.1"; gene_id "MSTRG.3801";
nscaf2136	Bombyx_lncRNA	exon	3328204	3328357	.	-	.	transcript_id "MSTRG.3801.1"; gene_id "MSTRG.3801";
nscaf2136	Bombyx_lncRNA	exon	3480860	3481616	.	-	.	transcript_id "MSTRG.3805.1"; gene_id "MSTRG.3805";
nscaf2136	Bombyx_lncRNA	exon	3533373	3533430	.	-	.	transcript_id "MSTRG.3805.1"; gene_id "MSTRG.3805";
nscaf2136	Bombyx_lncRNA	exon	3938200	3938336	.	+	.	transcript_id "MSTRG.3823.1"; gene_id "MSTRG.3823";
nscaf2136	Bombyx_lncRNA	exon	3938878	3938957	.	+	.	transcript_id "MSTRG.3823.1"; gene_id "MSTRG.3823";
nscaf2136	Bombyx_lncRNA	exon	3949236	3949365	.	+	.	transcript_id "MSTRG.3823.1"; gene_id "MSTRG.3823";
nscaf2136	Bombyx_lncRNA	exon	3950319	3950480	.	+	.	transcript_id "MSTRG.3823.1"; gene_id "MSTRG.3823";
nscaf2136	Bombyx_lncRNA	exon	3957064	3957232	.	+	.	transcript_id "MSTRG.3823.1"; gene_id "MSTRG.3823";
nscaf2136	Bombyx_lncRNA	exon	3965413	3965506	.	+	.	transcript_id "MSTRG.3823.1"; gene_id "MSTRG.3823";
nscaf2136	Bombyx_lncRNA	exon	3968079	3968137	.	+	.	transcript_id "MSTRG.3823.1"; gene_id "MSTRG.3823";
nscaf2136	Bombyx_lncRNA	exon	3975764	3975862	.	+	.	transcript_id "MSTRG.3823.1"; gene_id "MSTRG.3823";
nscaf2136	Bombyx_lncRNA	exon	3992956	3993071	.	+	.	transcript_id "MSTRG.3823.1"; gene_id "MSTRG.3823";
nscaf2136	Bombyx_lncRNA	exon	4201234	4201262	.	+	.	transcript_id "MSTRG.3900.1"; gene_id "MSTRG.3900";
nscaf2136	Bombyx_lncRNA	exon	4214906	4215149	.	+	.	transcript_id "MSTRG.3900.1"; gene_id "MSTRG.3900";
nscaf2136	Bombyx_lncRNA	exon	4889627	4889720	.	+	.	transcript_id "MSTRG.3983.6"; gene_id "MSTRG.3983";
nscaf2136	Bombyx_lncRNA	exon	4890464	4890644	.	+	.	transcript_id "MSTRG.3983.6"; gene_id "MSTRG.3983";
nscaf2136	Bombyx_lncRNA	exon	5845787	5846672	.	-	.	transcript_id "MSTRG.4064.1"; gene_id "MSTRG.4064";
nscaf2136	Bombyx_lncRNA	exon	5846895	5848977	.	-	.	transcript_id "MSTRG.4064.1"; gene_id "MSTRG.4064";
nscaf2136	Bombyx_lncRNA	exon	6986503	6986634	.	+	.	transcript_id "MSTRG.4121.1"; gene_id "MSTRG.4121";
nscaf2136	Bombyx_lncRNA	exon	7039543	7039647	.	+	.	transcript_id "MSTRG.4121.1"; gene_id "MSTRG.4121";
nscaf2136	Bombyx_lncRNA	exon	7079868	7080412	.	-	.	transcript_id "MSTRG.4124.1"; gene_id "MSTRG.4124";
nscaf2136	Bombyx_lncRNA	exon	7080966	7081263	.	-	.	transcript_id "MSTRG.4124.1"; gene_id "MSTRG.4124";
nscaf2136	Bombyx_lncRNA	exon	7114920	7115078	.	+	.	transcript_id "MSTRG.4138.1"; gene_id "MSTRG.4138";
nscaf2136	Bombyx_lncRNA	exon	7116197	7117372	.	+	.	transcript_id "MSTRG.4138.1"; gene_id "MSTRG.4138";
nscaf2136	Bombyx_lncRNA	exon	7458862	7459419	.	-	.	transcript_id "MSTRG.4169.2"; gene_id "MSTRG.4169";
nscaf2136	Bombyx_lncRNA	exon	7465409	7465566	.	-	.	transcript_id "MSTRG.4169.2"; gene_id "MSTRG.4169";
nscaf2136	Bombyx_lncRNA	exon	7467416	7467500	.	-	.	transcript_id "MSTRG.4171.1"; gene_id "MSTRG.4171";
nscaf2136	Bombyx_lncRNA	exon	7467589	7467714	.	-	.	transcript_id "MSTRG.4171.1"; gene_id "MSTRG.4171";
nscaf2136	Bombyx_lncRNA	exon	7843538	7843642	.	-	.	transcript_id "MSTRG.4153.1"; gene_id "MSTRG.4153";
nscaf2136	Bombyx_lncRNA	exon	7908285	7908421	.	-	.	transcript_id "MSTRG.4153.1"; gene_id "MSTRG.4153";
nscaf2176	Bombyx_lncRNA	exon	887562	889383	.	+	.	transcript_id "MSTRG.4440.1"; gene_id "MSTRG.4440";
nscaf2176	Bombyx_lncRNA	exon	890176	890211	.	+	.	transcript_id "MSTRG.4440.1"; gene_id "MSTRG.4440";
nscaf2176	Bombyx_lncRNA	exon	1011618	1011768	.	+	.	transcript_id "MSTRG.4446.3"; gene_id "MSTRG.4446";
nscaf2176	Bombyx_lncRNA	exon	1015934	1016885	.	+	.	transcript_id "MSTRG.4446.3"; gene_id "MSTRG.4446";
nscaf2176	Bombyx_lncRNA	exon	1225684	1225779	.	-	.	transcript_id "MSTRG.4454.1"; gene_id "MSTRG.4454";
nscaf2176	Bombyx_lncRNA	exon	1256464	1256567	.	-	.	transcript_id "MSTRG.4454.1"; gene_id "MSTRG.4454";
nscaf2176	Bombyx_lncRNA	exon	1342871	1343389	.	-	.	transcript_id "MSTRG.4217.1"; gene_id "MSTRG.4217";
nscaf2176	Bombyx_lncRNA	exon	1353247	1354111	.	-	.	transcript_id "MSTRG.4217.1"; gene_id "MSTRG.4217";
nscaf2176	Bombyx_lncRNA	exon	1360068	1360171	.	+	.	transcript_id "MSTRG.4219.1"; gene_id "MSTRG.4219";
nscaf2176	Bombyx_lncRNA	exon	1360683	1360812	.	+	.	transcript_id "MSTRG.4219.1"; gene_id "MSTRG.4219";
nscaf2176	Bombyx_lncRNA	exon	1411287	1412902	.	-	.	transcript_id "MSTRG.4221.3"; gene_id "MSTRG.4221";
nscaf2176	Bombyx_lncRNA	exon	1413740	1414162	.	-	.	transcript_id "MSTRG.4221.3"; gene_id "MSTRG.4221";
nscaf2176	Bombyx_lncRNA	exon	1430686	1431386	.	-	.	transcript_id "MSTRG.4221.9"; gene_id "MSTRG.4221";
nscaf2176	Bombyx_lncRNA	exon	1432598	1433340	.	-	.	transcript_id "MSTRG.4221.11"; gene_id "MSTRG.4221";
nscaf2176	Bombyx_lncRNA	exon	1442205	1444999	.	+	.	transcript_id "MSTRG.4237.2"; gene_id "MSTRG.4237";
nscaf2176	Bombyx_lncRNA	exon	1442455	1445158	.	-	.	transcript_id "MSTRG.4221.9"; gene_id "MSTRG.4221";
nscaf2176	Bombyx_lncRNA	exon	1445468	1445525	.	+	.	transcript_id "MSTRG.4237.2"; gene_id "MSTRG.4237";
nscaf2176	Bombyx_lncRNA	exon	1445687	1447252	.	-	.	transcript_id "MSTRG.4221.11"; gene_id "MSTRG.4221";
nscaf2176	Bombyx_lncRNA	exon	1606851	1606992	.	-	.	transcript_id "MSTRG.4260.1"; gene_id "MSTRG.4260";
nscaf2176	Bombyx_lncRNA	exon	1625376	1625442	.	-	.	transcript_id "MSTRG.4260.1"; gene_id "MSTRG.4260";
nscaf2176	Bombyx_lncRNA	exon	3204753	3204922	.	-	.	transcript_id "MSTRG.4717.10"; gene_id "MSTRG.4717";
nscaf2176	Bombyx_lncRNA	exon	3213654	3213874	.	-	.	transcript_id "MSTRG.4717.10"; gene_id "MSTRG.4717";
nscaf2176	Bombyx_lncRNA	exon	3581851	3582247	.	+	.	transcript_id "MSTRG.4468.1"; gene_id "MSTRG.4468";
nscaf2176	Bombyx_lncRNA	exon	3589866	3589965	.	+	.	transcript_id "MSTRG.4468.1"; gene_id "MSTRG.4468";
nscaf2176	Bombyx_lncRNA	exon	4241713	4242038	.	+	.	transcript_id "MSTRG.4611.11"; gene_id "MSTRG.4611";
nscaf2176	Bombyx_lncRNA	exon	4291102	4291694	.	+	.	transcript_id "MSTRG.4611.11"; gene_id "MSTRG.4611";
nscaf2204	Bombyx_lncRNA	exon	2007009	2007945	.	-	.	transcript_id "MSTRG.4795.3"; gene_id "MSTRG.4795";
nscaf2204	Bombyx_lncRNA	exon	2008584	2008723	.	-	.	transcript_id "MSTRG.4795.3"; gene_id "MSTRG.4795";
nscaf2204	Bombyx_lncRNA	exon	2020514	2022442	.	-	.	transcript_id "MSTRG.4795.3"; gene_id "MSTRG.4795";
nscaf2204	Bombyx_lncRNA	exon	3403389	3403938	.	+	.	transcript_id "MSTRG.4918.1"; gene_id "MSTRG.4918";
nscaf2204	Bombyx_lncRNA	exon	3404026	3404094	.	+	.	transcript_id "MSTRG.4918.1"; gene_id "MSTRG.4918";
nscaf2204	Bombyx_lncRNA	exon	3632383	3632917	.	+	.	transcript_id "MSTRG.4784.5"; gene_id "MSTRG.4784";
nscaf2204	Bombyx_lncRNA	exon	3633435	3633747	.	+	.	transcript_id "MSTRG.4784.5"; gene_id "MSTRG.4784";
nscaf2204	Bombyx_lncRNA	exon	4391523	4391656	.	-	.	transcript_id "MSTRG.5010.1"; gene_id "MSTRG.5010";
nscaf2204	Bombyx_lncRNA	exon	4394362	4394554	.	-	.	transcript_id "MSTRG.5010.1"; gene_id "MSTRG.5010";
nscaf2210	Bombyx_lncRNA	exon	425101	426483	.	+	.	transcript_id "MSTRG.5054.1"; gene_id "MSTRG.5054";
nscaf2210	Bombyx_lncRNA	exon	427947	428137	.	+	.	transcript_id "MSTRG.5054.1"; gene_id "MSTRG.5054";
nscaf2210	Bombyx_lncRNA	exon	679877	679998	.	+	.	transcript_id "MSTRG.5042.1"; gene_id "MSTRG.5042";
nscaf2210	Bombyx_lncRNA	exon	680873	681662	.	+	.	transcript_id "MSTRG.5042.1"; gene_id "MSTRG.5042";
nscaf2210	Bombyx_lncRNA	exon	1243347	1243408	.	+	.	transcript_id "MSTRG.5101.1"; gene_id "MSTRG.5101";
nscaf2210	Bombyx_lncRNA	exon	1243559	1244678	.	+	.	transcript_id "MSTRG.5101.1"; gene_id "MSTRG.5101";
nscaf2210	Bombyx_lncRNA	exon	1815471	1815745	.	-	.	transcript_id "MSTRG.5149.1"; gene_id "MSTRG.5149";
nscaf2210	Bombyx_lncRNA	exon	1816889	1817564	.	-	.	transcript_id "MSTRG.5149.1"; gene_id "MSTRG.5149";
nscaf2210	Bombyx_lncRNA	exon	2061832	2064134	.	+	.	transcript_id "MSTRG.5183.1"; gene_id "MSTRG.5183";
nscaf2210	Bombyx_lncRNA	exon	2064885	2065237	.	+	.	transcript_id "MSTRG.5183.1"; gene_id "MSTRG.5183";
nscaf2210	Bombyx_lncRNA	exon	2398527	2399639	.	+	.	transcript_id "MSTRG.5212.2"; gene_id "MSTRG.5212";
nscaf2210	Bombyx_lncRNA	exon	2402829	2403977	.	+	.	transcript_id "MSTRG.5212.2"; gene_id "MSTRG.5212";
nscaf2210	Bombyx_lncRNA	exon	2893037	2893154	.	+	.	transcript_id "MSTRG.5242.6"; gene_id "MSTRG.5242";
nscaf2210	Bombyx_lncRNA	exon	2893774	2893915	.	+	.	transcript_id "MSTRG.5242.6"; gene_id "MSTRG.5242";
nscaf2210	Bombyx_lncRNA	exon	2894623	2895423	.	+	.	transcript_id "MSTRG.5242.6"; gene_id "MSTRG.5242";
nscaf2210	Bombyx_lncRNA	exon	4147503	4147655	.	-	.	transcript_id "MSTRG.5340.4"; gene_id "MSTRG.5340";
nscaf2210	Bombyx_lncRNA	exon	4151782	4151916	.	-	.	transcript_id "MSTRG.5340.4"; gene_id "MSTRG.5340";
nscaf2216	Bombyx_lncRNA	exon	28913	28925	.	+	.	transcript_id "MSTRG.5386.1"; gene_id "MSTRG.5386";
nscaf2216	Bombyx_lncRNA	exon	32229	32505	.	+	.	transcript_id "MSTRG.5386.1"; gene_id "MSTRG.5386";
nscaf2216	Bombyx_lncRNA	exon	527204	527453	.	-	.	transcript_id "MSTRG.5428.2"; gene_id "MSTRG.5428";
nscaf2216	Bombyx_lncRNA	exon	534326	534480	.	-	.	transcript_id "MSTRG.5428.2"; gene_id "MSTRG.5428";
nscaf2216	Bombyx_lncRNA	exon	789484	789746	.	+	.	transcript_id "MSTRG.5435.1"; gene_id "MSTRG.5435";
nscaf2216	Bombyx_lncRNA	exon	799970	799996	.	+	.	transcript_id "MSTRG.5435.1"; gene_id "MSTRG.5435";
nscaf2216	Bombyx_lncRNA	exon	1475098	1475541	.	+	.	transcript_id "MSTRG.5452.1"; gene_id "MSTRG.5452";
nscaf2216	Bombyx_lncRNA	exon	1475633	1475673	.	+	.	transcript_id "MSTRG.5452.1"; gene_id "MSTRG.5452";
nscaf2253	Bombyx_lncRNA	exon	1	60	.	-	.	transcript_id "MSTRG.5504.2"; gene_id "MSTRG.5504";
nscaf2253	Bombyx_lncRNA	exon	775	854	.	-	.	transcript_id "MSTRG.5504.2"; gene_id "MSTRG.5504";
nscaf2253	Bombyx_lncRNA	exon	941	1130	.	-	.	transcript_id "MSTRG.5504.2"; gene_id "MSTRG.5504";
nscaf2253	Bombyx_lncRNA	exon	1331	1542	.	-	.	transcript_id "MSTRG.5504.2"; gene_id "MSTRG.5504";
nscaf2279	Bombyx_lncRNA	exon	282776	284229	.	-	.	transcript_id "MSTRG.5601.2"; gene_id "MSTRG.5601";
nscaf2279	Bombyx_lncRNA	exon	285398	285450	.	-	.	transcript_id "MSTRG.5601.2"; gene_id "MSTRG.5601";
nscaf2330	Bombyx_lncRNA	exon	6184	6303	.	-	.	transcript_id "MSTRG.5567.1"; gene_id "MSTRG.5567";
nscaf2330	Bombyx_lncRNA	exon	6455	6588	.	-	.	transcript_id "MSTRG.5567.1"; gene_id "MSTRG.5567";
nscaf2330	Bombyx_lncRNA	exon	285097	285196	.	-	.	transcript_id "MSTRG.5611.3"; gene_id "MSTRG.5611";
nscaf2330	Bombyx_lncRNA	exon	286497	286850	.	-	.	transcript_id "MSTRG.5611.3"; gene_id "MSTRG.5611";
nscaf2330	Bombyx_lncRNA	exon	478542	479095	.	-	.	transcript_id "MSTRG.5629.1"; gene_id "MSTRG.5629";
nscaf2330	Bombyx_lncRNA	exon	483587	483782	.	-	.	transcript_id "MSTRG.5629.1"; gene_id "MSTRG.5629";
nscaf2330	Bombyx_lncRNA	exon	485965	486008	.	-	.	transcript_id "MSTRG.5629.1"; gene_id "MSTRG.5629";
nscaf2330	Bombyx_lncRNA	exon	605731	605808	.	-	.	transcript_id "MSTRG.5647.1"; gene_id "MSTRG.5647";
nscaf2330	Bombyx_lncRNA	exon	607667	607798	.	-	.	transcript_id "MSTRG.5647.1"; gene_id "MSTRG.5647";
nscaf2330	Bombyx_lncRNA	exon	975370	975380	.	+	.	transcript_id "MSTRG.5667.1"; gene_id "MSTRG.5667";
nscaf2330	Bombyx_lncRNA	exon	985879	986368	.	+	.	transcript_id "MSTRG.5667.1"; gene_id "MSTRG.5667";
nscaf2330	Bombyx_lncRNA	exon	1220564	1220841	.	-	.	transcript_id "MSTRG.5751.1"; gene_id "MSTRG.5751";
nscaf2330	Bombyx_lncRNA	exon	1220983	1222146	.	-	.	transcript_id "MSTRG.5751.1"; gene_id "MSTRG.5751";
nscaf2330	Bombyx_lncRNA	exon	1222233	1222429	.	-	.	transcript_id "MSTRG.5751.1"; gene_id "MSTRG.5751";
nscaf2330	Bombyx_lncRNA	exon	3641017	3641057	.	-	.	transcript_id "MSTRG.5927.1"; gene_id "MSTRG.5927";
nscaf2330	Bombyx_lncRNA	exon	3731973	3732228	.	-	.	transcript_id "MSTRG.5927.1"; gene_id "MSTRG.5927";
nscaf2330	Bombyx_lncRNA	exon	3756967	3757197	.	-	.	transcript_id "MSTRG.5938.1"; gene_id "MSTRG.5938";
nscaf2330	Bombyx_lncRNA	exon	3798139	3798150	.	-	.	transcript_id "MSTRG.5938.1"; gene_id "MSTRG.5938";
nscaf2330	Bombyx_lncRNA	exon	3830469	3830539	.	-	.	transcript_id "MSTRG.5938.1"; gene_id "MSTRG.5938";
nscaf2330	Bombyx_lncRNA	exon	3835260	3835295	.	+	.	transcript_id "MSTRG.5939.6"; gene_id "MSTRG.5939";
nscaf2330	Bombyx_lncRNA	exon	3837138	3837471	.	+	.	transcript_id "MSTRG.5939.6"; gene_id "MSTRG.5939";
nscaf2330	Bombyx_lncRNA	exon	3859109	3859519	.	+	.	transcript_id "MSTRG.5939.10"; gene_id "MSTRG.5939";
nscaf2330	Bombyx_lncRNA	exon	3865560	3865572	.	+	.	transcript_id "MSTRG.5939.10"; gene_id "MSTRG.5939";
nscaf2330	Bombyx_lncRNA	exon	4034868	4034981	.	+	.	transcript_id "MSTRG.5945.16"; gene_id "MSTRG.5945";
nscaf2330	Bombyx_lncRNA	exon	4037411	4037582	.	+	.	transcript_id "MSTRG.5945.16"; gene_id "MSTRG.5945";
nscaf2330	Bombyx_lncRNA	exon	4176057	4176258	.	-	.	transcript_id "MSTRG.5974.1"; gene_id "MSTRG.5974";
nscaf2330	Bombyx_lncRNA	exon	4176319	4178410	.	-	.	transcript_id "MSTRG.5974.1"; gene_id "MSTRG.5974";
nscaf2359	Bombyx_lncRNA	exon	4165	4318	.	+	.	transcript_id "MSTRG.5809.1"; gene_id "MSTRG.5809";
nscaf2359	Bombyx_lncRNA	exon	6106	6195	.	+	.	transcript_id "MSTRG.5809.1"; gene_id "MSTRG.5809";
nscaf2359	Bombyx_lncRNA	exon	11472	11516	.	+	.	transcript_id "MSTRG.5809.1"; gene_id "MSTRG.5809";
nscaf2360	Bombyx_lncRNA	exon	2	1168	.	-	.	transcript_id "MSTRG.5815.1"; gene_id "MSTRG.5815";
nscaf2360	Bombyx_lncRNA	exon	6615	6842	.	-	.	transcript_id "MSTRG.5815.1"; gene_id "MSTRG.5815";
nscaf2360	Bombyx_lncRNA	exon	25652	26382	.	+	.	transcript_id "MSTRG.5820.2"; gene_id "MSTRG.5820";
nscaf2360	Bombyx_lncRNA	exon	26612	27740	.	+	.	transcript_id "MSTRG.5820.2"; gene_id "MSTRG.5820";
nscaf2511	Bombyx_lncRNA	exon	1069618	1070939	.	-	.	transcript_id "MSTRG.6060.1"; gene_id "MSTRG.6060";
nscaf2511	Bombyx_lncRNA	exon	1112356	1112367	.	-	.	transcript_id "MSTRG.6060.1"; gene_id "MSTRG.6060";
nscaf2511	Bombyx_lncRNA	exon	1756929	1757505	.	-	.	transcript_id "MSTRG.6103.1"; gene_id "MSTRG.6103";
nscaf2511	Bombyx_lncRNA	exon	1757663	1758024	.	-	.	transcript_id "MSTRG.6103.1"; gene_id "MSTRG.6103";
nscaf2511	Bombyx_lncRNA	exon	2782729	2782754	.	+	.	transcript_id "MSTRG.6155.1"; gene_id "MSTRG.6155";
nscaf2511	Bombyx_lncRNA	exon	2852700	2852958	.	+	.	transcript_id "MSTRG.6155.1"; gene_id "MSTRG.6155";
nscaf2511	Bombyx_lncRNA	exon	2860128	2861641	.	+	.	transcript_id "MSTRG.6236.1"; gene_id "MSTRG.6236";
nscaf2511	Bombyx_lncRNA	exon	2870852	2871116	.	+	.	transcript_id "MSTRG.6236.1"; gene_id "MSTRG.6236";
nscaf2511	Bombyx_lncRNA	exon	2884096	2884294	.	+	.	transcript_id "MSTRG.6240.1"; gene_id "MSTRG.6240";
nscaf2511	Bombyx_lncRNA	exon	2885527	2885974	.	+	.	transcript_id "MSTRG.6240.1"; gene_id "MSTRG.6240";
nscaf2511	Bombyx_lncRNA	exon	2892031	2892164	.	+	.	transcript_id "MSTRG.6242.1"; gene_id "MSTRG.6242";
nscaf2511	Bombyx_lncRNA	exon	2893016	2894003	.	+	.	transcript_id "MSTRG.6242.1"; gene_id "MSTRG.6242";
nscaf2511	Bombyx_lncRNA	exon	2929438	2929665	.	-	.	transcript_id "MSTRG.6245.1"; gene_id "MSTRG.6245";
nscaf2511	Bombyx_lncRNA	exon	2980678	2980743	.	-	.	transcript_id "MSTRG.6245.1"; gene_id "MSTRG.6245";
nscaf2511	Bombyx_lncRNA	exon	3043638	3043710	.	-	.	transcript_id "MSTRG.6249.1"; gene_id "MSTRG.6249";
nscaf2511	Bombyx_lncRNA	exon	3100518	3100830	.	-	.	transcript_id "MSTRG.6249.1"; gene_id "MSTRG.6249";
nscaf2511	Bombyx_lncRNA	exon	3607989	3608107	.	-	.	transcript_id "MSTRG.6212.1"; gene_id "MSTRG.6212";
nscaf2511	Bombyx_lncRNA	exon	3608797	3608839	.	-	.	transcript_id "MSTRG.6212.1"; gene_id "MSTRG.6212";
nscaf2511	Bombyx_lncRNA	exon	3609378	3609477	.	-	.	transcript_id "MSTRG.6212.1"; gene_id "MSTRG.6212";
nscaf2511	Bombyx_lncRNA	exon	4368605	4369953	.	+	.	transcript_id "MSTRG.6292.1"; gene_id "MSTRG.6292";
nscaf2511	Bombyx_lncRNA	exon	4382618	4382628	.	+	.	transcript_id "MSTRG.6292.1"; gene_id "MSTRG.6292";
nscaf2511	Bombyx_lncRNA	exon	4519724	4519839	.	+	.	transcript_id "MSTRG.6301.2"; gene_id "MSTRG.6301";
nscaf2511	Bombyx_lncRNA	exon	4521515	4522135	.	+	.	transcript_id "MSTRG.6301.2"; gene_id "MSTRG.6301";
nscaf2511	Bombyx_lncRNA	exon	4755000	4755020	.	-	.	transcript_id "MSTRG.6326.1"; gene_id "MSTRG.6326";
nscaf2511	Bombyx_lncRNA	exon	4831180	4831367	.	-	.	transcript_id "MSTRG.6326.1"; gene_id "MSTRG.6326";
nscaf2511	Bombyx_lncRNA	exon	4950931	4951283	.	-	.	transcript_id "MSTRG.6333.1"; gene_id "MSTRG.6333";
nscaf2511	Bombyx_lncRNA	exon	4951352	4951417	.	-	.	transcript_id "MSTRG.6333.1"; gene_id "MSTRG.6333";
nscaf2511	Bombyx_lncRNA	exon	4953208	4953428	.	-	.	transcript_id "MSTRG.6333.1"; gene_id "MSTRG.6333";
nscaf2511	Bombyx_lncRNA	exon	5326627	5327056	.	-	.	transcript_id "MSTRG.6350.1"; gene_id "MSTRG.6350";
nscaf2511	Bombyx_lncRNA	exon	5327315	5327592	.	-	.	transcript_id "MSTRG.6350.1"; gene_id "MSTRG.6350";
nscaf2511	Bombyx_lncRNA	exon	6338597	6338766	.	-	.	transcript_id "MSTRG.6396.4"; gene_id "MSTRG.6396";
nscaf2511	Bombyx_lncRNA	exon	6341417	6341554	.	-	.	transcript_id "MSTRG.6396.4"; gene_id "MSTRG.6396";
nscaf2511	Bombyx_lncRNA	exon	6573810	6573855	.	+	.	transcript_id "MSTRG.6434.1"; gene_id "MSTRG.6434";
nscaf2511	Bombyx_lncRNA	exon	6575638	6576078	.	+	.	transcript_id "MSTRG.6434.1"; gene_id "MSTRG.6434";
nscaf2529	Bombyx_lncRNA	exon	487046	487720	.	+	.	transcript_id "MSTRG.6507.11"; gene_id "MSTRG.6507";
nscaf2529	Bombyx_lncRNA	exon	511190	511369	.	+	.	transcript_id "MSTRG.6507.11"; gene_id "MSTRG.6507";
nscaf2529	Bombyx_lncRNA	exon	632128	633469	.	-	.	transcript_id "MSTRG.6521.1"; gene_id "MSTRG.6521";
nscaf2529	Bombyx_lncRNA	exon	683079	683178	.	-	.	transcript_id "MSTRG.6521.1"; gene_id "MSTRG.6521";
nscaf2529	Bombyx_lncRNA	exon	1213932	1214144	.	+	.	transcript_id "MSTRG.6537.1"; gene_id "MSTRG.6537";
nscaf2529	Bombyx_lncRNA	exon	1228464	1228610	.	+	.	transcript_id "MSTRG.6537.1"; gene_id "MSTRG.6537";
nscaf2529	Bombyx_lncRNA	exon	1228713	1229257	.	+	.	transcript_id "MSTRG.6537.1"; gene_id "MSTRG.6537";
nscaf2529	Bombyx_lncRNA	exon	1236046	1236224	.	+	.	transcript_id "MSTRG.6537.1"; gene_id "MSTRG.6537";
nscaf2529	Bombyx_lncRNA	exon	1755663	1755844	.	+	.	transcript_id "MSTRG.6531.1"; gene_id "MSTRG.6531";
nscaf2529	Bombyx_lncRNA	exon	1762228	1762322	.	+	.	transcript_id "MSTRG.6531.1"; gene_id "MSTRG.6531";
nscaf2529	Bombyx_lncRNA	exon	1762797	1762826	.	+	.	transcript_id "MSTRG.6531.1"; gene_id "MSTRG.6531";
nscaf2529	Bombyx_lncRNA	exon	1786277	1786525	.	+	.	transcript_id "MSTRG.6531.1"; gene_id "MSTRG.6531";
nscaf2529	Bombyx_lncRNA	exon	2655996	2656240	.	-	.	transcript_id "MSTRG.6748.4"; gene_id "MSTRG.6748";
nscaf2529	Bombyx_lncRNA	exon	2657828	2658560	.	-	.	transcript_id "MSTRG.6748.4"; gene_id "MSTRG.6748";
nscaf2529	Bombyx_lncRNA	exon	2659969	2660963	.	-	.	transcript_id "MSTRG.6748.4"; gene_id "MSTRG.6748";
nscaf2529	Bombyx_lncRNA	exon	2667892	2669103	.	-	.	transcript_id "MSTRG.6751.1"; gene_id "MSTRG.6751";
nscaf2529	Bombyx_lncRNA	exon	2669837	2670197	.	-	.	transcript_id "MSTRG.6751.1"; gene_id "MSTRG.6751";
nscaf2529	Bombyx_lncRNA	exon	4811791	4811924	.	+	.	transcript_id "MSTRG.6650.1"; gene_id "MSTRG.6650";
nscaf2529	Bombyx_lncRNA	exon	4812288	4812417	.	+	.	transcript_id "MSTRG.6650.1"; gene_id "MSTRG.6650";
nscaf2529	Bombyx_lncRNA	exon	4820069	4820430	.	+	.	transcript_id "MSTRG.6650.1"; gene_id "MSTRG.6650";
nscaf2529	Bombyx_lncRNA	exon	4884587	4884968	.	-	.	transcript_id "MSTRG.6652.1"; gene_id "MSTRG.6652";
nscaf2529	Bombyx_lncRNA	exon	4885222	4885389	.	-	.	transcript_id "MSTRG.6652.1"; gene_id "MSTRG.6652";
nscaf2529	Bombyx_lncRNA	exon	5730034	5730133	.	+	.	transcript_id "MSTRG.6857.1"; gene_id "MSTRG.6857";
nscaf2529	Bombyx_lncRNA	exon	5730787	5730891	.	+	.	transcript_id "MSTRG.6857.1"; gene_id "MSTRG.6857";
nscaf2564	Bombyx_lncRNA	exon	330909	330925	.	+	.	transcript_id "MSTRG.6967.1"; gene_id "MSTRG.6967";
nscaf2564	Bombyx_lncRNA	exon	344046	344319	.	+	.	transcript_id "MSTRG.6967.1"; gene_id "MSTRG.6967";
nscaf2575	Bombyx_lncRNA	exon	1663677	1663855	.	+	.	transcript_id "MSTRG.7284.1"; gene_id "MSTRG.7284";
nscaf2575	Bombyx_lncRNA	exon	1665551	1667307	.	+	.	transcript_id "MSTRG.7284.1"; gene_id "MSTRG.7284";
nscaf2575	Bombyx_lncRNA	exon	2266185	2266323	.	-	.	transcript_id "MSTRG.7357.1"; gene_id "MSTRG.7357";
nscaf2575	Bombyx_lncRNA	exon	2276962	2277155	.	-	.	transcript_id "MSTRG.7357.1"; gene_id "MSTRG.7357";
nscaf2575	Bombyx_lncRNA	exon	2377937	2378236	.	-	.	transcript_id "MSTRG.7359.1"; gene_id "MSTRG.7359";
nscaf2575	Bombyx_lncRNA	exon	2377968	2378236	.	-	.	transcript_id "MSTRG.7359.2"; gene_id "MSTRG.7359";
nscaf2575	Bombyx_lncRNA	exon	2386675	2387110	.	+	.	transcript_id "MSTRG.7360.1"; gene_id "MSTRG.7360";
nscaf2575	Bombyx_lncRNA	exon	2387490	2387618	.	+	.	transcript_id "MSTRG.7360.1"; gene_id "MSTRG.7360";
nscaf2575	Bombyx_lncRNA	exon	2441324	2441458	.	-	.	transcript_id "MSTRG.7359.2"; gene_id "MSTRG.7359";
nscaf2575	Bombyx_lncRNA	exon	2447986	2448224	.	-	.	transcript_id "MSTRG.7359.1"; gene_id "MSTRG.7359";
nscaf2575	Bombyx_lncRNA	exon	2540514	2540562	.	-	.	transcript_id "MSTRG.7368.2"; gene_id "MSTRG.7368";
nscaf2575	Bombyx_lncRNA	exon	2544983	2545171	.	+	.	transcript_id "MSTRG.7369.1"; gene_id "MSTRG.7369";
nscaf2575	Bombyx_lncRNA	exon	2552497	2556595	.	+	.	transcript_id "MSTRG.7369.1"; gene_id "MSTRG.7369";
nscaf2575	Bombyx_lncRNA	exon	2558940	2559117	.	-	.	transcript_id "MSTRG.7368.2"; gene_id "MSTRG.7368";
nscaf2575	Bombyx_lncRNA	exon	2770136	2771281	.	+	.	transcript_id "MSTRG.7372.5"; gene_id "MSTRG.7372";
nscaf2575	Bombyx_lncRNA	exon	2773568	2773720	.	+	.	transcript_id "MSTRG.7372.5"; gene_id "MSTRG.7372";
nscaf2575	Bombyx_lncRNA	exon	2811333	2811643	.	+	.	transcript_id "MSTRG.7375.2"; gene_id "MSTRG.7375";
nscaf2575	Bombyx_lncRNA	exon	2812234	2812485	.	+	.	transcript_id "MSTRG.7375.2"; gene_id "MSTRG.7375";
nscaf2575	Bombyx_lncRNA	exon	3540883	3541093	.	-	.	transcript_id "MSTRG.7178.1"; gene_id "MSTRG.7178";
nscaf2575	Bombyx_lncRNA	exon	3552084	3552340	.	-	.	transcript_id "MSTRG.7178.1"; gene_id "MSTRG.7178";
nscaf2575	Bombyx_lncRNA	exon	3712351	3712450	.	-	.	transcript_id "MSTRG.7199.1"; gene_id "MSTRG.7199";
nscaf2575	Bombyx_lncRNA	exon	3715064	3715266	.	-	.	transcript_id "MSTRG.7199.1"; gene_id "MSTRG.7199";
nscaf2575	Bombyx_lncRNA	exon	4506363	4506706	.	-	.	transcript_id "MSTRG.7280.1"; gene_id "MSTRG.7280";
nscaf2575	Bombyx_lncRNA	exon	4507323	4507891	.	-	.	transcript_id "MSTRG.7280.1"; gene_id "MSTRG.7280";
nscaf2589	Bombyx_lncRNA	exon	384156	385038	.	+	.	transcript_id "MSTRG.7419.1"; gene_id "MSTRG.7419";
nscaf2589	Bombyx_lncRNA	exon	418090	418573	.	-	.	transcript_id "MSTRG.7420.1"; gene_id "MSTRG.7420";
nscaf2589	Bombyx_lncRNA	exon	418917	419014	.	-	.	transcript_id "MSTRG.7420.1"; gene_id "MSTRG.7420";
nscaf2589	Bombyx_lncRNA	exon	425092	425320	.	-	.	transcript_id "MSTRG.7420.1"; gene_id "MSTRG.7420";
nscaf2589	Bombyx_lncRNA	exon	434065	434248	.	-	.	transcript_id "MSTRG.7423.1"; gene_id "MSTRG.7423";
nscaf2589	Bombyx_lncRNA	exon	434977	435330	.	-	.	transcript_id "MSTRG.7423.1"; gene_id "MSTRG.7423";
nscaf2589	Bombyx_lncRNA	exon	456590	456599	.	+	.	transcript_id "MSTRG.7419.1"; gene_id "MSTRG.7419";
nscaf2589	Bombyx_lncRNA	exon	829102	829208	.	-	.	transcript_id "MSTRG.7499.1"; gene_id "MSTRG.7499";
nscaf2589	Bombyx_lncRNA	exon	837748	838151	.	-	.	transcript_id "MSTRG.7499.1"; gene_id "MSTRG.7499";
nscaf2589	Bombyx_lncRNA	exon	2330593	2330778	.	+	.	transcript_id "MSTRG.7452.1"; gene_id "MSTRG.7452";
nscaf2589	Bombyx_lncRNA	exon	2332062	2332198	.	+	.	transcript_id "MSTRG.7452.1"; gene_id "MSTRG.7452";
nscaf2589	Bombyx_lncRNA	exon	2352967	2353412	.	+	.	transcript_id "MSTRG.7452.1"; gene_id "MSTRG.7452";
nscaf2589	Bombyx_lncRNA	exon	3073481	3074349	.	+	.	transcript_id "MSTRG.7628.3"; gene_id "MSTRG.7628";
nscaf2589	Bombyx_lncRNA	exon	3075552	3076096	.	+	.	transcript_id "MSTRG.7628.3"; gene_id "MSTRG.7628";
nscaf2589	Bombyx_lncRNA	exon	3321884	3322107	.	-	.	transcript_id "MSTRG.7668.1"; gene_id "MSTRG.7668";
nscaf2589	Bombyx_lncRNA	exon	3324263	3324494	.	-	.	transcript_id "MSTRG.7668.1"; gene_id "MSTRG.7668";
nscaf2589	Bombyx_lncRNA	exon	3489396	3489687	.	+	.	transcript_id "MSTRG.7616.3"; gene_id "MSTRG.7616";
nscaf2589	Bombyx_lncRNA	exon	3489799	3490500	.	+	.	transcript_id "MSTRG.7616.3"; gene_id "MSTRG.7616";
nscaf2589	Bombyx_lncRNA	exon	3582108	3582383	.	-	.	transcript_id "MSTRG.7625.1"; gene_id "MSTRG.7625";
nscaf2589	Bombyx_lncRNA	exon	3601859	3601870	.	-	.	transcript_id "MSTRG.7625.1"; gene_id "MSTRG.7625";
nscaf2589	Bombyx_lncRNA	exon	3813368	3813563	.	+	.	transcript_id "MSTRG.7691.1"; gene_id "MSTRG.7691";
nscaf2589	Bombyx_lncRNA	exon	3813724	3813821	.	+	.	transcript_id "MSTRG.7691.1"; gene_id "MSTRG.7691";
nscaf2589	Bombyx_lncRNA	exon	3813734	3813818	.	-	.	transcript_id "MSTRG.7692.1"; gene_id "MSTRG.7692";
nscaf2589	Bombyx_lncRNA	exon	3813939	3814114	.	-	.	transcript_id "MSTRG.7692.1"; gene_id "MSTRG.7692";
nscaf2589	Bombyx_lncRNA	exon	4035690	4035976	.	-	.	transcript_id "MSTRG.7769.1"; gene_id "MSTRG.7769";
nscaf2589	Bombyx_lncRNA	exon	4036055	4036242	.	-	.	transcript_id "MSTRG.7769.1"; gene_id "MSTRG.7769";
nscaf2589	Bombyx_lncRNA	exon	4373265	4373399	.	+	.	transcript_id "MSTRG.7810.1"; gene_id "MSTRG.7810";
nscaf2589	Bombyx_lncRNA	exon	4373483	4373729	.	+	.	transcript_id "MSTRG.7810.1"; gene_id "MSTRG.7810";
nscaf2589	Bombyx_lncRNA	exon	4373834	4374028	.	+	.	transcript_id "MSTRG.7810.1"; gene_id "MSTRG.7810";
nscaf2589	Bombyx_lncRNA	exon	4374201	4374517	.	+	.	transcript_id "MSTRG.7810.1"; gene_id "MSTRG.7810";
nscaf2589	Bombyx_lncRNA	exon	4435758	4435927	.	-	.	transcript_id "MSTRG.7818.7"; gene_id "MSTRG.7818";
nscaf2589	Bombyx_lncRNA	exon	4435937	4435999	.	-	.	transcript_id "MSTRG.7818.7"; gene_id "MSTRG.7818";
nscaf2589	Bombyx_lncRNA	exon	4705521	4705645	.	-	.	transcript_id "MSTRG.7849.1"; gene_id "MSTRG.7849";
nscaf2589	Bombyx_lncRNA	exon	4705915	4706109	.	-	.	transcript_id "MSTRG.7849.1"; gene_id "MSTRG.7849";
nscaf2589	Bombyx_lncRNA	exon	4746631	4748409	.	+	.	transcript_id "MSTRG.7855.3"; gene_id "MSTRG.7855";
nscaf2589	Bombyx_lncRNA	exon	4748606	4748834	.	+	.	transcript_id "MSTRG.7855.3"; gene_id "MSTRG.7855";
nscaf2589	Bombyx_lncRNA	exon	4755851	4755992	.	+	.	transcript_id "MSTRG.7857.5"; gene_id "MSTRG.7857";
nscaf2589	Bombyx_lncRNA	exon	4757163	4757543	.	+	.	transcript_id "MSTRG.7857.5"; gene_id "MSTRG.7857";
nscaf2589	Bombyx_lncRNA	exon	5523915	5524008	.	-	.	transcript_id "MSTRG.7867.1"; gene_id "MSTRG.7867";
nscaf2589	Bombyx_lncRNA	exon	5530813	5531923	.	-	.	transcript_id "MSTRG.7867.1"; gene_id "MSTRG.7867";
nscaf2589	Bombyx_lncRNA	exon	6090662	6090912	.	+	.	transcript_id "MSTRG.7941.1"; gene_id "MSTRG.7941";
nscaf2589	Bombyx_lncRNA	exon	6091062	6091241	.	+	.	transcript_id "MSTRG.7941.1"; gene_id "MSTRG.7941";
nscaf2589	Bombyx_lncRNA	exon	6091591	6091610	.	+	.	transcript_id "MSTRG.7941.1"; gene_id "MSTRG.7941";
nscaf2589	Bombyx_lncRNA	exon	6184646	6184920	.	-	.	transcript_id "MSTRG.7960.1"; gene_id "MSTRG.7960";
nscaf2589	Bombyx_lncRNA	exon	6185144	6185487	.	-	.	transcript_id "MSTRG.7960.1"; gene_id "MSTRG.7960";
nscaf2589	Bombyx_lncRNA	exon	6276712	6277410	.	-	.	transcript_id "MSTRG.7974.1"; gene_id "MSTRG.7974";
nscaf2589	Bombyx_lncRNA	exon	6280307	6280394	.	-	.	transcript_id "MSTRG.7974.1"; gene_id "MSTRG.7974";
nscaf2605	Bombyx_lncRNA	exon	1090	1156	.	+	.	transcript_id "MSTRG.8002.3"; gene_id "MSTRG.8002";
nscaf2605	Bombyx_lncRNA	exon	5542	5697	.	+	.	transcript_id "MSTRG.8002.3"; gene_id "MSTRG.8002";
nscaf2623	Bombyx_lncRNA	exon	266932	268323	.	-	.	transcript_id "MSTRG.8060.1"; gene_id "MSTRG.8060";
nscaf2623	Bombyx_lncRNA	exon	269211	269311	.	-	.	transcript_id "MSTRG.8060.1"; gene_id "MSTRG.8060";
nscaf2623	Bombyx_lncRNA	exon	487319	487714	.	-	.	transcript_id "MSTRG.8072.1"; gene_id "MSTRG.8072";
nscaf2623	Bombyx_lncRNA	exon	489551	489768	.	-	.	transcript_id "MSTRG.8072.1"; gene_id "MSTRG.8072";
nscaf2623	Bombyx_lncRNA	exon	696404	696419	.	-	.	transcript_id "MSTRG.8088.1"; gene_id "MSTRG.8088";
nscaf2623	Bombyx_lncRNA	exon	706658	706868	.	-	.	transcript_id "MSTRG.8088.1"; gene_id "MSTRG.8088";
nscaf2623	Bombyx_lncRNA	exon	751410	751447	.	+	.	transcript_id "MSTRG.8092.1"; gene_id "MSTRG.8092";
nscaf2623	Bombyx_lncRNA	exon	751908	752082	.	+	.	transcript_id "MSTRG.8092.1"; gene_id "MSTRG.8092";
nscaf2623	Bombyx_lncRNA	exon	1373328	1374184	.	+	.	transcript_id "MSTRG.8172.2"; gene_id "MSTRG.8172";
nscaf2623	Bombyx_lncRNA	exon	1374263	1375037	.	+	.	transcript_id "MSTRG.8172.2"; gene_id "MSTRG.8172";
nscaf2623	Bombyx_lncRNA	exon	1551115	1551189	.	+	.	transcript_id "MSTRG.8187.2"; gene_id "MSTRG.8187";
nscaf2623	Bombyx_lncRNA	exon	1553842	1554094	.	+	.	transcript_id "MSTRG.8187.2"; gene_id "MSTRG.8187";
nscaf2623	Bombyx_lncRNA	exon	1557056	1557177	.	+	.	transcript_id "MSTRG.8190.1"; gene_id "MSTRG.8190";
nscaf2623	Bombyx_lncRNA	exon	1589591	1589758	.	+	.	transcript_id "MSTRG.8190.1"; gene_id "MSTRG.8190";
nscaf2655	Bombyx_lncRNA	exon	1400994	1401021	.	-	.	transcript_id "MSTRG.8355.1"; gene_id "MSTRG.8355";
nscaf2655	Bombyx_lncRNA	exon	1414238	1414859	.	-	.	transcript_id "MSTRG.8355.1"; gene_id "MSTRG.8355";
nscaf2655	Bombyx_lncRNA	exon	1482347	1482842	.	+	.	transcript_id "MSTRG.8360.29"; gene_id "MSTRG.8360";
nscaf2655	Bombyx_lncRNA	exon	1484155	1484416	.	+	.	transcript_id "MSTRG.8360.29"; gene_id "MSTRG.8360";
nscaf2655	Bombyx_lncRNA	exon	1903266	1903372	.	-	.	transcript_id "MSTRG.8397.1"; gene_id "MSTRG.8397";
nscaf2655	Bombyx_lncRNA	exon	1916504	1916665	.	-	.	transcript_id "MSTRG.8397.1"; gene_id "MSTRG.8397";
nscaf2655	Bombyx_lncRNA	exon	1942186	1942881	.	+	.	transcript_id "MSTRG.8399.1"; gene_id "MSTRG.8399";
nscaf2655	Bombyx_lncRNA	exon	1953012	1953189	.	+	.	transcript_id "MSTRG.8399.1"; gene_id "MSTRG.8399";
nscaf2655	Bombyx_lncRNA	exon	2492023	2492210	.	+	.	transcript_id "MSTRG.8450.1"; gene_id "MSTRG.8450";
nscaf2655	Bombyx_lncRNA	exon	2492268	2492487	.	+	.	transcript_id "MSTRG.8450.1"; gene_id "MSTRG.8450";
nscaf2655	Bombyx_lncRNA	exon	3037764	3037938	.	+	.	transcript_id "MSTRG.8492.1"; gene_id "MSTRG.8492";
nscaf2655	Bombyx_lncRNA	exon	3038100	3038676	.	+	.	transcript_id "MSTRG.8492.1"; gene_id "MSTRG.8492";
nscaf2655	Bombyx_lncRNA	exon	3237520	3237765	.	+	.	transcript_id "MSTRG.8518.1"; gene_id "MSTRG.8518";
nscaf2655	Bombyx_lncRNA	exon	3242492	3242736	.	+	.	transcript_id "MSTRG.8518.1"; gene_id "MSTRG.8518";
nscaf2674	Bombyx_lncRNA	exon	263267	266215	.	+	.	transcript_id "MSTRG.8594.1"; gene_id "MSTRG.8594";
nscaf2674	Bombyx_lncRNA	exon	268524	268652	.	+	.	transcript_id "MSTRG.8594.1"; gene_id "MSTRG.8594";
nscaf2674	Bombyx_lncRNA	exon	511445	511554	.	-	.	transcript_id "MSTRG.8572.4"; gene_id "MSTRG.8572";
nscaf2674	Bombyx_lncRNA	exon	514682	514881	.	-	.	transcript_id "MSTRG.8572.4"; gene_id "MSTRG.8572";
nscaf2674	Bombyx_lncRNA	exon	1765542	1765690	.	-	.	transcript_id "MSTRG.8712.1"; gene_id "MSTRG.8712";
nscaf2674	Bombyx_lncRNA	exon	1826149	1826424	.	-	.	transcript_id "MSTRG.8712.1"; gene_id "MSTRG.8712";
nscaf2674	Bombyx_lncRNA	exon	1861794	1862077	.	-	.	transcript_id "MSTRG.8716.1"; gene_id "MSTRG.8716";
nscaf2674	Bombyx_lncRNA	exon	1862910	1863088	.	-	.	transcript_id "MSTRG.8716.1"; gene_id "MSTRG.8716";
nscaf2674	Bombyx_lncRNA	exon	2091188	2092875	.	+	.	transcript_id "MSTRG.8761.1"; gene_id "MSTRG.8761";
nscaf2674	Bombyx_lncRNA	exon	2093939	2094811	.	+	.	transcript_id "MSTRG.8761.1"; gene_id "MSTRG.8761";
nscaf2674	Bombyx_lncRNA	exon	2886381	2886554	.	+	.	transcript_id "MSTRG.8876.7"; gene_id "MSTRG.8876";
nscaf2674	Bombyx_lncRNA	exon	2889930	2890332	.	+	.	transcript_id "MSTRG.8876.7"; gene_id "MSTRG.8876";
nscaf2674	Bombyx_lncRNA	exon	2891751	2891976	.	+	.	transcript_id "MSTRG.8876.7"; gene_id "MSTRG.8876";
nscaf2674	Bombyx_lncRNA	exon	3132031	3132275	.	+	.	transcript_id "MSTRG.8832.1"; gene_id "MSTRG.8832";
nscaf2674	Bombyx_lncRNA	exon	3134318	3135193	.	+	.	transcript_id "MSTRG.8832.1"; gene_id "MSTRG.8832";
nscaf2674	Bombyx_lncRNA	exon	3181097	3181561	.	-	.	transcript_id "MSTRG.8807.2"; gene_id "MSTRG.8807";
nscaf2674	Bombyx_lncRNA	exon	3187926	3188057	.	-	.	transcript_id "MSTRG.8807.2"; gene_id "MSTRG.8807";
nscaf2674	Bombyx_lncRNA	exon	3188915	3189027	.	-	.	transcript_id "MSTRG.8807.2"; gene_id "MSTRG.8807";
nscaf2674	Bombyx_lncRNA	exon	3661388	3661744	.	+	.	transcript_id "MSTRG.8900.4"; gene_id "MSTRG.8900";
nscaf2674	Bombyx_lncRNA	exon	3661846	3662396	.	+	.	transcript_id "MSTRG.8900.4"; gene_id "MSTRG.8900";
nscaf2674	Bombyx_lncRNA	exon	3997877	3998151	.	+	.	transcript_id "MSTRG.8972.1"; gene_id "MSTRG.8972";
nscaf2674	Bombyx_lncRNA	exon	3998480	3998634	.	+	.	transcript_id "MSTRG.8972.1"; gene_id "MSTRG.8972";
nscaf2674	Bombyx_lncRNA	exon	4063642	4065802	.	-	.	transcript_id "MSTRG.8978.9"; gene_id "MSTRG.8978";
nscaf2674	Bombyx_lncRNA	exon	4091394	4092036	.	-	.	transcript_id "MSTRG.8978.9"; gene_id "MSTRG.8978";
nscaf2674	Bombyx_lncRNA	exon	5743816	5743977	.	-	.	transcript_id "MSTRG.9041.1"; gene_id "MSTRG.9041";
nscaf2674	Bombyx_lncRNA	exon	5744807	5745423	.	-	.	transcript_id "MSTRG.9041.1"; gene_id "MSTRG.9041";
nscaf2674	Bombyx_lncRNA	exon	5866277	5866582	.	-	.	transcript_id "MSTRG.9013.5"; gene_id "MSTRG.9013";
nscaf2674	Bombyx_lncRNA	exon	5867039	5867231	.	-	.	transcript_id "MSTRG.9013.5"; gene_id "MSTRG.9013";
nscaf2674	Bombyx_lncRNA	exon	7372535	7372979	.	-	.	transcript_id "MSTRG.9177.1"; gene_id "MSTRG.9177";
nscaf2674	Bombyx_lncRNA	exon	7374312	7375400	.	-	.	transcript_id "MSTRG.9177.1"; gene_id "MSTRG.9177";
nscaf2674	Bombyx_lncRNA	exon	7893173	7893422	.	-	.	transcript_id "MSTRG.9199.1"; gene_id "MSTRG.9199";
nscaf2674	Bombyx_lncRNA	exon	7895389	7895797	.	-	.	transcript_id "MSTRG.9199.1"; gene_id "MSTRG.9199";
nscaf2674	Bombyx_lncRNA	exon	7898386	7898611	.	-	.	transcript_id "MSTRG.9201.2"; gene_id "MSTRG.9201";
nscaf2674	Bombyx_lncRNA	exon	7898699	7898850	.	-	.	transcript_id "MSTRG.9201.2"; gene_id "MSTRG.9201";
nscaf2686	Bombyx_lncRNA	exon	2	793	.	+	.	transcript_id "MSTRG.9410.1"; gene_id "MSTRG.9410";
nscaf2686	Bombyx_lncRNA	exon	8001	8407	.	+	.	transcript_id "MSTRG.9410.1"; gene_id "MSTRG.9410";
nscaf2686	Bombyx_lncRNA	exon	49409	49558	.	+	.	transcript_id "MSTRG.9417.1"; gene_id "MSTRG.9417";
nscaf2686	Bombyx_lncRNA	exon	54741	55506	.	+	.	transcript_id "MSTRG.9417.1"; gene_id "MSTRG.9417";
nscaf2686	Bombyx_lncRNA	exon	174033	174149	.	-	.	transcript_id "MSTRG.9436.1"; gene_id "MSTRG.9436";
nscaf2686	Bombyx_lncRNA	exon	174570	174817	.	-	.	transcript_id "MSTRG.9436.1"; gene_id "MSTRG.9436";
nscaf2686	Bombyx_lncRNA	exon	211442	213307	.	+	.	transcript_id "MSTRG.9438.1"; gene_id "MSTRG.9438";
nscaf2686	Bombyx_lncRNA	exon	236447	237436	.	+	.	transcript_id "MSTRG.9438.1"; gene_id "MSTRG.9438";
nscaf2686	Bombyx_lncRNA	exon	806776	807661	.	+	.	transcript_id "MSTRG.9552.15"; gene_id "MSTRG.9552";
nscaf2686	Bombyx_lncRNA	exon	807743	807939	.	+	.	transcript_id "MSTRG.9552.15"; gene_id "MSTRG.9552";
nscaf2686	Bombyx_lncRNA	exon	809215	809916	.	+	.	transcript_id "MSTRG.9552.15"; gene_id "MSTRG.9552";
nscaf2734	Bombyx_lncRNA	exon	138915	139395	.	-	.	transcript_id "MSTRG.9505.1"; gene_id "MSTRG.9505";
nscaf2734	Bombyx_lncRNA	exon	143541	143584	.	-	.	transcript_id "MSTRG.9505.1"; gene_id "MSTRG.9505";
nscaf2734	Bombyx_lncRNA	exon	165197	165349	.	+	.	transcript_id "MSTRG.9508.1"; gene_id "MSTRG.9508";
nscaf2734	Bombyx_lncRNA	exon	186814	186910	.	+	.	transcript_id "MSTRG.9508.1"; gene_id "MSTRG.9508";
nscaf2734	Bombyx_lncRNA	exon	370959	371060	.	-	.	transcript_id "MSTRG.9514.6"; gene_id "MSTRG.9514";
nscaf2734	Bombyx_lncRNA	exon	371616	371877	.	-	.	transcript_id "MSTRG.9514.6"; gene_id "MSTRG.9514";
nscaf2758	Bombyx_lncRNA	exon	5595	5746	.	-	.	transcript_id "MSTRG.9619.1"; gene_id "MSTRG.9619";
nscaf2758	Bombyx_lncRNA	exon	5647	5854	.	-	.	transcript_id "MSTRG.9619.2"; gene_id "MSTRG.9619";
nscaf2758	Bombyx_lncRNA	exon	6055	6156	.	-	.	transcript_id "MSTRG.9619.1"; gene_id "MSTRG.9619";
nscaf2758	Bombyx_lncRNA	exon	6055	6156	.	-	.	transcript_id "MSTRG.9619.2"; gene_id "MSTRG.9619";
nscaf2758	Bombyx_lncRNA	exon	18235	18449	.	-	.	transcript_id "MSTRG.9622.2"; gene_id "MSTRG.9622";
nscaf2758	Bombyx_lncRNA	exon	28328	28342	.	-	.	transcript_id "MSTRG.9622.2"; gene_id "MSTRG.9622";
nscaf2758	Bombyx_lncRNA	exon	206365	206743	.	-	.	transcript_id "MSTRG.9720.1"; gene_id "MSTRG.9720";
nscaf2758	Bombyx_lncRNA	exon	207174	207625	.	-	.	transcript_id "MSTRG.9720.1"; gene_id "MSTRG.9720";
nscaf2759	Bombyx_lncRNA	exon	843096	843712	.	+	.	transcript_id "MSTRG.9743.1"; gene_id "MSTRG.9743";
nscaf2759	Bombyx_lncRNA	exon	845417	845571	.	+	.	transcript_id "MSTRG.9743.1"; gene_id "MSTRG.9743";
nscaf2759	Bombyx_lncRNA	exon	854304	854525	.	+	.	transcript_id "MSTRG.9743.1"; gene_id "MSTRG.9743";
nscaf2766	Bombyx_lncRNA	exon	467	895	.	-	.	transcript_id "MSTRG.9796.2"; gene_id "MSTRG.9796";
nscaf2766	Bombyx_lncRNA	exon	25604	41120	.	-	.	transcript_id "MSTRG.9796.2"; gene_id "MSTRG.9796";
nscaf2766	Bombyx_lncRNA	exon	87684	88065	.	+	.	transcript_id "MSTRG.9806.1"; gene_id "MSTRG.9806";
nscaf2766	Bombyx_lncRNA	exon	89171	89805	.	+	.	transcript_id "MSTRG.9806.1"; gene_id "MSTRG.9806";
nscaf2766	Bombyx_lncRNA	exon	241346	241578	.	-	.	transcript_id "MSTRG.9825.1"; gene_id "MSTRG.9825";
nscaf2766	Bombyx_lncRNA	exon	241719	242247	.	-	.	transcript_id "MSTRG.9825.1"; gene_id "MSTRG.9825";
nscaf2767	Bombyx_lncRNA	exon	371311	371679	.	+	.	transcript_id "MSTRG.10042.1"; gene_id "MSTRG.10042";
nscaf2767	Bombyx_lncRNA	exon	371984	372490	.	+	.	transcript_id "MSTRG.10042.1"; gene_id "MSTRG.10042";
nscaf2767	Bombyx_lncRNA	exon	397559	397787	.	+	.	transcript_id "MSTRG.10049.1"; gene_id "MSTRG.10049";
nscaf2767	Bombyx_lncRNA	exon	399214	399265	.	+	.	transcript_id "MSTRG.10049.1"; gene_id "MSTRG.10049";
nscaf2767	Bombyx_lncRNA	exon	400646	400666	.	+	.	transcript_id "MSTRG.10049.1"; gene_id "MSTRG.10049";
nscaf2767	Bombyx_lncRNA	exon	401281	401310	.	+	.	transcript_id "MSTRG.10049.1"; gene_id "MSTRG.10049";
nscaf2767	Bombyx_lncRNA	exon	402943	403699	.	+	.	transcript_id "MSTRG.10049.1"; gene_id "MSTRG.10049";
nscaf2767	Bombyx_lncRNA	exon	488448	490628	.	+	.	transcript_id "MSTRG.10064.1"; gene_id "MSTRG.10064";
nscaf2767	Bombyx_lncRNA	exon	490714	491073	.	+	.	transcript_id "MSTRG.10064.1"; gene_id "MSTRG.10064";
nscaf2767	Bombyx_lncRNA	exon	1021428	1021554	.	+	.	transcript_id "MSTRG.9924.1"; gene_id "MSTRG.9924";
nscaf2767	Bombyx_lncRNA	exon	1027994	1028262	.	+	.	transcript_id "MSTRG.9924.1"; gene_id "MSTRG.9924";
nscaf2767	Bombyx_lncRNA	exon	1124898	1125066	.	+	.	transcript_id "MSTRG.9937.1"; gene_id "MSTRG.9937";
nscaf2767	Bombyx_lncRNA	exon	1125712	1126900	.	+	.	transcript_id "MSTRG.9937.1"; gene_id "MSTRG.9937";
nscaf2767	Bombyx_lncRNA	exon	1246786	1246889	.	-	.	transcript_id "MSTRG.9953.1"; gene_id "MSTRG.9953";
nscaf2767	Bombyx_lncRNA	exon	1247373	1247505	.	-	.	transcript_id "MSTRG.9953.1"; gene_id "MSTRG.9953";
nscaf2767	Bombyx_lncRNA	exon	3388453	3389929	.	+	.	transcript_id "MSTRG.10350.1"; gene_id "MSTRG.10350";
nscaf2767	Bombyx_lncRNA	exon	3394720	3394914	.	+	.	transcript_id "MSTRG.10350.1"; gene_id "MSTRG.10350";
nscaf2767	Bombyx_lncRNA	exon	3463570	3465526	.	-	.	transcript_id "MSTRG.10352.2"; gene_id "MSTRG.10352";
nscaf2767	Bombyx_lncRNA	exon	3466099	3466728	.	-	.	transcript_id "MSTRG.10352.2"; gene_id "MSTRG.10352";
nscaf2769	Bombyx_lncRNA	exon	127350	127456	.	+	.	transcript_id "MSTRG.10176.1"; gene_id "MSTRG.10176";
nscaf2769	Bombyx_lncRNA	exon	127730	127829	.	+	.	transcript_id "MSTRG.10176.1"; gene_id "MSTRG.10176";
nscaf2770	Bombyx_lncRNA	exon	46523	46849	.	-	.	transcript_id "MSTRG.10186.1"; gene_id "MSTRG.10186";
nscaf2770	Bombyx_lncRNA	exon	49790	49893	.	-	.	transcript_id "MSTRG.10186.1"; gene_id "MSTRG.10186";
nscaf2770	Bombyx_lncRNA	exon	50101	50132	.	-	.	transcript_id "MSTRG.10186.1"; gene_id "MSTRG.10186";
nscaf2770	Bombyx_lncRNA	exon	314324	314423	.	-	.	transcript_id "MSTRG.10227.2"; gene_id "MSTRG.10227";
nscaf2770	Bombyx_lncRNA	exon	331471	331537	.	-	.	transcript_id "MSTRG.10227.2"; gene_id "MSTRG.10227";
nscaf2770	Bombyx_lncRNA	exon	332621	332779	.	-	.	transcript_id "MSTRG.10227.2"; gene_id "MSTRG.10227";
nscaf2770	Bombyx_lncRNA	exon	1377250	1377516	.	-	.	transcript_id "MSTRG.10385.1"; gene_id "MSTRG.10385";
nscaf2770	Bombyx_lncRNA	exon	1415311	1415332	.	-	.	transcript_id "MSTRG.10385.1"; gene_id "MSTRG.10385";
nscaf2779	Bombyx_lncRNA	exon	200198	200427	.	-	.	transcript_id "MSTRG.10507.1"; gene_id "MSTRG.10507";
nscaf2779	Bombyx_lncRNA	exon	204681	204815	.	-	.	transcript_id "MSTRG.10507.1"; gene_id "MSTRG.10507";
nscaf2781	Bombyx_lncRNA	exon	307175	307782	.	-	.	transcript_id "MSTRG.10577.1"; gene_id "MSTRG.10577";
nscaf2781	Bombyx_lncRNA	exon	309105	310461	.	-	.	transcript_id "MSTRG.10577.1"; gene_id "MSTRG.10577";
nscaf2783	Bombyx_lncRNA	exon	49214	51091	.	-	.	transcript_id "MSTRG.10550.5"; gene_id "MSTRG.10550";
nscaf2783	Bombyx_lncRNA	exon	51231	51476	.	-	.	transcript_id "MSTRG.10550.5"; gene_id "MSTRG.10550";
nscaf2789	Bombyx_lncRNA	exon	105534	105915	.	+	.	transcript_id "MSTRG.10630.1"; gene_id "MSTRG.10630";
nscaf2789	Bombyx_lncRNA	exon	106192	106276	.	+	.	transcript_id "MSTRG.10630.1"; gene_id "MSTRG.10630";
nscaf2789	Bombyx_lncRNA	exon	107666	108918	.	+	.	transcript_id "MSTRG.10630.1"; gene_id "MSTRG.10630";
nscaf2789	Bombyx_lncRNA	exon	222580	225478	.	-	.	transcript_id "MSTRG.10656.15"; gene_id "MSTRG.10656";
nscaf2789	Bombyx_lncRNA	exon	225897	227032	.	-	.	transcript_id "MSTRG.10656.15"; gene_id "MSTRG.10656";
nscaf2789	Bombyx_lncRNA	exon	347913	348069	.	-	.	transcript_id "MSTRG.10673.1"; gene_id "MSTRG.10673";
nscaf2789	Bombyx_lncRNA	exon	348242	348375	.	-	.	transcript_id "MSTRG.10673.1"; gene_id "MSTRG.10673";
nscaf2789	Bombyx_lncRNA	exon	372619	373185	.	-	.	transcript_id "MSTRG.10672.9"; gene_id "MSTRG.10672";
nscaf2789	Bombyx_lncRNA	exon	373269	373564	.	-	.	transcript_id "MSTRG.10672.9"; gene_id "MSTRG.10672";
nscaf2795	Bombyx_lncRNA	exon	885751	885861	.	-	.	transcript_id "MSTRG.10929.1"; gene_id "MSTRG.10929";
nscaf2795	Bombyx_lncRNA	exon	903213	903442	.	-	.	transcript_id "MSTRG.10929.1"; gene_id "MSTRG.10929";
nscaf2795	Bombyx_lncRNA	exon	1091846	1092667	.	-	.	transcript_id "MSTRG.10939.1"; gene_id "MSTRG.10939";
nscaf2795	Bombyx_lncRNA	exon	1093969	1094080	.	-	.	transcript_id "MSTRG.10939.1"; gene_id "MSTRG.10939";
nscaf2795	Bombyx_lncRNA	exon	1094573	1094626	.	-	.	transcript_id "MSTRG.10939.1"; gene_id "MSTRG.10939";
nscaf2795	Bombyx_lncRNA	exon	1095055	1095115	.	-	.	transcript_id "MSTRG.10939.1"; gene_id "MSTRG.10939";
nscaf2795	Bombyx_lncRNA	exon	1096988	1097207	.	-	.	transcript_id "MSTRG.10939.1"; gene_id "MSTRG.10939";
nscaf2795	Bombyx_lncRNA	exon	1099272	1099362	.	-	.	transcript_id "MSTRG.10939.1"; gene_id "MSTRG.10939";
nscaf2795	Bombyx_lncRNA	exon	1100880	1100928	.	-	.	transcript_id "MSTRG.10939.1"; gene_id "MSTRG.10939";
nscaf2795	Bombyx_lncRNA	exon	1409117	1409584	.	+	.	transcript_id "MSTRG.10869.1"; gene_id "MSTRG.10869";
nscaf2795	Bombyx_lncRNA	exon	1410383	1411051	.	+	.	transcript_id "MSTRG.10869.1"; gene_id "MSTRG.10869";
nscaf2795	Bombyx_lncRNA	exon	2655241	2655384	.	+	.	transcript_id "MSTRG.11012.1"; gene_id "MSTRG.11012";
nscaf2795	Bombyx_lncRNA	exon	2660682	2660781	.	+	.	transcript_id "MSTRG.11012.1"; gene_id "MSTRG.11012";
nscaf2795	Bombyx_lncRNA	exon	2747245	2747811	.	+	.	transcript_id "MSTRG.11026.1"; gene_id "MSTRG.11026";
nscaf2795	Bombyx_lncRNA	exon	2748071	2748222	.	+	.	transcript_id "MSTRG.11026.1"; gene_id "MSTRG.11026";
nscaf2795	Bombyx_lncRNA	exon	3583940	3584126	.	+	.	transcript_id "MSTRG.11078.1"; gene_id "MSTRG.11078";
nscaf2795	Bombyx_lncRNA	exon	3585155	3585295	.	+	.	transcript_id "MSTRG.11078.1"; gene_id "MSTRG.11078";
nscaf2795	Bombyx_lncRNA	exon	3825754	3825887	.	-	.	transcript_id "MSTRG.11101.1"; gene_id "MSTRG.11101";
nscaf2795	Bombyx_lncRNA	exon	3881457	3881579	.	-	.	transcript_id "MSTRG.11101.1"; gene_id "MSTRG.11101";
nscaf2795	Bombyx_lncRNA	exon	3932039	3932387	.	+	.	transcript_id "MSTRG.11108.1"; gene_id "MSTRG.11108";
nscaf2795	Bombyx_lncRNA	exon	3935641	3935828	.	+	.	transcript_id "MSTRG.11108.2"; gene_id "MSTRG.11108";
nscaf2795	Bombyx_lncRNA	exon	3935772	3935828	.	+	.	transcript_id "MSTRG.11108.1"; gene_id "MSTRG.11108";
nscaf2795	Bombyx_lncRNA	exon	3937031	3937208	.	+	.	transcript_id "MSTRG.11108.2"; gene_id "MSTRG.11108";
nscaf2795	Bombyx_lncRNA	exon	3938285	3938372	.	+	.	transcript_id "MSTRG.11108.1"; gene_id "MSTRG.11108";
nscaf2796	Bombyx_lncRNA	exon	8389	8582	.	-	.	transcript_id "MSTRG.11125.1"; gene_id "MSTRG.11125";
nscaf2796	Bombyx_lncRNA	exon	10452	10512	.	-	.	transcript_id "MSTRG.11125.1"; gene_id "MSTRG.11125";
nscaf2796	Bombyx_lncRNA	exon	11779	11903	.	-	.	transcript_id "MSTRG.11125.1"; gene_id "MSTRG.11125";
nscaf2796	Bombyx_lncRNA	exon	93324	94057	.	+	.	transcript_id "MSTRG.11132.1"; gene_id "MSTRG.11132";
nscaf2796	Bombyx_lncRNA	exon	105789	105995	.	+	.	transcript_id "MSTRG.11132.2"; gene_id "MSTRG.11132";
nscaf2796	Bombyx_lncRNA	exon	112684	112747	.	+	.	transcript_id "MSTRG.11132.1"; gene_id "MSTRG.11132";
nscaf2796	Bombyx_lncRNA	exon	112684	112974	.	+	.	transcript_id "MSTRG.11132.2"; gene_id "MSTRG.11132";
nscaf2797	Bombyx_lncRNA	exon	4567	5292	.	+	.	transcript_id "MSTRG.11120.3"; gene_id "MSTRG.11120";
nscaf2797	Bombyx_lncRNA	exon	5340	5586	.	+	.	transcript_id "MSTRG.11120.3"; gene_id "MSTRG.11120";
nscaf2797	Bombyx_lncRNA	exon	32938	33622	.	+	.	transcript_id "MSTRG.11133.1"; gene_id "MSTRG.11133";
nscaf2797	Bombyx_lncRNA	exon	34375	34642	.	+	.	transcript_id "MSTRG.11133.1"; gene_id "MSTRG.11133";
nscaf2797	Bombyx_lncRNA	exon	1204289	1205355	.	-	.	transcript_id "MSTRG.11220.1"; gene_id "MSTRG.11220";
nscaf2797	Bombyx_lncRNA	exon	1208504	1208706	.	-	.	transcript_id "MSTRG.11220.1"; gene_id "MSTRG.11220";
nscaf2797	Bombyx_lncRNA	exon	1209158	1209306	.	-	.	transcript_id "MSTRG.11220.1"; gene_id "MSTRG.11220";
nscaf2797	Bombyx_lncRNA	exon	1209910	1209989	.	-	.	transcript_id "MSTRG.11220.1"; gene_id "MSTRG.11220";
nscaf2800	Bombyx_lncRNA	exon	155286	155527	.	-	.	transcript_id "MSTRG.11184.5"; gene_id "MSTRG.11184";
nscaf2800	Bombyx_lncRNA	exon	157758	160992	.	-	.	transcript_id "MSTRG.11184.5"; gene_id "MSTRG.11184";
nscaf2800	Bombyx_lncRNA	exon	187024	187067	.	-	.	transcript_id "MSTRG.11184.6"; gene_id "MSTRG.11184";
nscaf2800	Bombyx_lncRNA	exon	197466	197696	.	-	.	transcript_id "MSTRG.11184.6"; gene_id "MSTRG.11184";
nscaf2800	Bombyx_lncRNA	exon	977603	978059	.	+	.	transcript_id "MSTRG.11268.1"; gene_id "MSTRG.11268";
nscaf2800	Bombyx_lncRNA	exon	978391	978988	.	+	.	transcript_id "MSTRG.11268.1"; gene_id "MSTRG.11268";
nscaf2800	Bombyx_lncRNA	exon	1094656	1095055	.	+	.	transcript_id "MSTRG.11284.1"; gene_id "MSTRG.11284";
nscaf2800	Bombyx_lncRNA	exon	1097694	1097714	.	+	.	transcript_id "MSTRG.11284.1"; gene_id "MSTRG.11284";
nscaf2800	Bombyx_lncRNA	exon	2094680	2094875	.	+	.	transcript_id "MSTRG.11490.1"; gene_id "MSTRG.11490";
nscaf2800	Bombyx_lncRNA	exon	2105347	2105359	.	+	.	transcript_id "MSTRG.11490.1"; gene_id "MSTRG.11490";
nscaf2800	Bombyx_lncRNA	exon	2149183	2149297	.	+	.	transcript_id "MSTRG.11493.1"; gene_id "MSTRG.11493";
nscaf2800	Bombyx_lncRNA	exon	2149466	2149636	.	+	.	transcript_id "MSTRG.11493.1"; gene_id "MSTRG.11493";
nscaf2801	Bombyx_lncRNA	exon	83128	83464	.	+	.	transcript_id "MSTRG.11319.1"; gene_id "MSTRG.11319";
nscaf2801	Bombyx_lncRNA	exon	143331	143368	.	+	.	transcript_id "MSTRG.11319.1"; gene_id "MSTRG.11319";
nscaf2801	Bombyx_lncRNA	exon	184508	184811	.	-	.	transcript_id "MSTRG.11327.1"; gene_id "MSTRG.11327";
nscaf2801	Bombyx_lncRNA	exon	185575	185789	.	-	.	transcript_id "MSTRG.11327.1"; gene_id "MSTRG.11327";
nscaf2801	Bombyx_lncRNA	exon	242143	242814	.	-	.	transcript_id "MSTRG.11334.3"; gene_id "MSTRG.11334";
nscaf2801	Bombyx_lncRNA	exon	242997	243176	.	-	.	transcript_id "MSTRG.11334.3"; gene_id "MSTRG.11334";
nscaf2801	Bombyx_lncRNA	exon	244129	245018	.	-	.	transcript_id "MSTRG.11334.3"; gene_id "MSTRG.11334";
nscaf2803	Bombyx_lncRNA	exon	7543	7629	.	+	.	transcript_id "MSTRG.11337.1"; gene_id "MSTRG.11337";
nscaf2803	Bombyx_lncRNA	exon	8075	8195	.	+	.	transcript_id "MSTRG.11337.1"; gene_id "MSTRG.11337";
nscaf2803	Bombyx_lncRNA	exon	8287	8514	.	+	.	transcript_id "MSTRG.11337.1"; gene_id "MSTRG.11337";
nscaf2810	Bombyx_lncRNA	exon	90708	90814	.	-	.	transcript_id "MSTRG.11557.1"; gene_id "MSTRG.11557";
nscaf2810	Bombyx_lncRNA	exon	95696	95844	.	-	.	transcript_id "MSTRG.11557.1"; gene_id "MSTRG.11557";
nscaf2810	Bombyx_lncRNA	exon	288304	288648	.	+	.	transcript_id "MSTRG.11609.1"; gene_id "MSTRG.11609";
nscaf2810	Bombyx_lncRNA	exon	292921	293602	.	+	.	transcript_id "MSTRG.11609.1"; gene_id "MSTRG.11609";
nscaf2810	Bombyx_lncRNA	exon	309624	310161	.	-	.	transcript_id "MSTRG.11606.2"; gene_id "MSTRG.11606";
nscaf2810	Bombyx_lncRNA	exon	310236	310529	.	-	.	transcript_id "MSTRG.11606.2"; gene_id "MSTRG.11606";
nscaf2810	Bombyx_lncRNA	exon	316353	317035	.	-	.	transcript_id "MSTRG.11606.2"; gene_id "MSTRG.11606";
nscaf2811	Bombyx_lncRNA	exon	221058	225351	.	-	.	transcript_id "MSTRG.11596.1"; gene_id "MSTRG.11596";
nscaf2811	Bombyx_lncRNA	exon	225933	226400	.	-	.	transcript_id "MSTRG.11596.1"; gene_id "MSTRG.11596";
nscaf2811	Bombyx_lncRNA	exon	576699	577614	.	+	.	transcript_id "MSTRG.11658.2"; gene_id "MSTRG.11658";
nscaf2811	Bombyx_lncRNA	exon	577691	580338	.	+	.	transcript_id "MSTRG.11658.2"; gene_id "MSTRG.11658";
nscaf2814	Bombyx_lncRNA	exon	401681	402042	.	-	.	transcript_id "MSTRG.11784.1"; gene_id "MSTRG.11784";
nscaf2814	Bombyx_lncRNA	exon	403214	403244	.	-	.	transcript_id "MSTRG.11784.1"; gene_id "MSTRG.11784";
nscaf2814	Bombyx_lncRNA	exon	403692	403990	.	-	.	transcript_id "MSTRG.11784.1"; gene_id "MSTRG.11784";
nscaf2814	Bombyx_lncRNA	exon	513578	513734	.	+	.	transcript_id "MSTRG.11792.2"; gene_id "MSTRG.11792";
nscaf2814	Bombyx_lncRNA	exon	541721	542202	.	+	.	transcript_id "MSTRG.11792.2"; gene_id "MSTRG.11792";
nscaf2815	Bombyx_lncRNA	exon	56322	56355	.	+	.	transcript_id "MSTRG.11746.1"; gene_id "MSTRG.11746";
nscaf2815	Bombyx_lncRNA	exon	56929	57363	.	+	.	transcript_id "MSTRG.11746.1"; gene_id "MSTRG.11746";
nscaf2818	Bombyx_lncRNA	exon	49592	50831	.	+	.	transcript_id "MSTRG.11912.2"; gene_id "MSTRG.11912";
nscaf2818	Bombyx_lncRNA	exon	51211	52458	.	+	.	transcript_id "MSTRG.11912.2"; gene_id "MSTRG.11912";
nscaf2818	Bombyx_lncRNA	exon	1214133	1214311	.	-	.	transcript_id "MSTRG.12132.1"; gene_id "MSTRG.12132";
nscaf2818	Bombyx_lncRNA	exon	1214426	1214474	.	-	.	transcript_id "MSTRG.12132.1"; gene_id "MSTRG.12132";
nscaf2818	Bombyx_lncRNA	exon	1974642	1974784	.	+	.	transcript_id "MSTRG.11948.1"; gene_id "MSTRG.11948";
nscaf2818	Bombyx_lncRNA	exon	1975055	1975154	.	+	.	transcript_id "MSTRG.11948.1"; gene_id "MSTRG.11948";
nscaf2818	Bombyx_lncRNA	exon	2152096	2152278	.	+	.	transcript_id "MSTRG.11967.1"; gene_id "MSTRG.11967";
nscaf2818	Bombyx_lncRNA	exon	2172395	2172490	.	+	.	transcript_id "MSTRG.11967.1"; gene_id "MSTRG.11967";
nscaf2818	Bombyx_lncRNA	exon	2179817	2180670	.	+	.	transcript_id "MSTRG.11967.1"; gene_id "MSTRG.11967";
nscaf2818	Bombyx_lncRNA	exon	2226724	2227007	.	+	.	transcript_id "MSTRG.11972.1"; gene_id "MSTRG.11972";
nscaf2818	Bombyx_lncRNA	exon	2272383	2272407	.	+	.	transcript_id "MSTRG.11972.1"; gene_id "MSTRG.11972";
nscaf2818	Bombyx_lncRNA	exon	2501271	2501429	.	+	.	transcript_id "MSTRG.11984.1"; gene_id "MSTRG.11984";
nscaf2818	Bombyx_lncRNA	exon	2504818	2505048	.	+	.	transcript_id "MSTRG.11984.1"; gene_id "MSTRG.11984";
nscaf2818	Bombyx_lncRNA	exon	2576723	2577480	.	+	.	transcript_id "MSTRG.11991.1"; gene_id "MSTRG.11991";
nscaf2818	Bombyx_lncRNA	exon	2579295	2581976	.	+	.	transcript_id "MSTRG.11991.1"; gene_id "MSTRG.11991";
nscaf2818	Bombyx_lncRNA	exon	2600332	2600352	.	-	.	transcript_id "MSTRG.11987.6"; gene_id "MSTRG.11987";
nscaf2818	Bombyx_lncRNA	exon	2602986	2603427	.	+	.	transcript_id "MSTRG.11998.1"; gene_id "MSTRG.11998";
nscaf2818	Bombyx_lncRNA	exon	2603593	2603699	.	+	.	transcript_id "MSTRG.11998.2"; gene_id "MSTRG.11998";
nscaf2818	Bombyx_lncRNA	exon	2603948	2605030	.	+	.	transcript_id "MSTRG.11998.1"; gene_id "MSTRG.11998";
nscaf2818	Bombyx_lncRNA	exon	2604777	2605083	.	+	.	transcript_id "MSTRG.11998.2"; gene_id "MSTRG.11998";
nscaf2818	Bombyx_lncRNA	exon	2608240	2608757	.	-	.	transcript_id "MSTRG.11987.6"; gene_id "MSTRG.11987";
nscaf2818	Bombyx_lncRNA	exon	2646412	2646496	.	+	.	transcript_id "MSTRG.12004.5"; gene_id "MSTRG.12004";
nscaf2818	Bombyx_lncRNA	exon	2646599	2646769	.	-	.	transcript_id "MSTRG.12005.1"; gene_id "MSTRG.12005";
nscaf2818	Bombyx_lncRNA	exon	2648782	2649220	.	-	.	transcript_id "MSTRG.12005.1"; gene_id "MSTRG.12005";
nscaf2818	Bombyx_lncRNA	exon	2650467	2651079	.	+	.	transcript_id "MSTRG.12004.5"; gene_id "MSTRG.12004";
nscaf2818	Bombyx_lncRNA	exon	2651957	2653661	.	+	.	transcript_id "MSTRG.12004.5"; gene_id "MSTRG.12004";
nscaf2819	Bombyx_lncRNA	exon	281286	281523	.	-	.	transcript_id "MSTRG.12200.1"; gene_id "MSTRG.12200";
nscaf2819	Bombyx_lncRNA	exon	330476	330489	.	-	.	transcript_id "MSTRG.12200.1"; gene_id "MSTRG.12200";
nscaf2819	Bombyx_lncRNA	exon	354809	354979	.	+	.	transcript_id "MSTRG.12059.1"; gene_id "MSTRG.12059";
nscaf2819	Bombyx_lncRNA	exon	355899	356305	.	+	.	transcript_id "MSTRG.12059.1"; gene_id "MSTRG.12059";
nscaf2822	Bombyx_lncRNA	exon	333651	333730	.	-	.	transcript_id "MSTRG.12251.5"; gene_id "MSTRG.12251";
nscaf2822	Bombyx_lncRNA	exon	333848	334105	.	-	.	transcript_id "MSTRG.12251.5"; gene_id "MSTRG.12251";
nscaf2822	Bombyx_lncRNA	exon	1862570	1862585	.	-	.	transcript_id "MSTRG.12365.1"; gene_id "MSTRG.12365";
nscaf2822	Bombyx_lncRNA	exon	1912544	1912743	.	-	.	transcript_id "MSTRG.12365.1"; gene_id "MSTRG.12365";
nscaf2823	Bombyx_lncRNA	exon	45505	45544	.	-	.	transcript_id "MSTRG.12449.1"; gene_id "MSTRG.12449";
nscaf2823	Bombyx_lncRNA	exon	47667	47901	.	-	.	transcript_id "MSTRG.12449.1"; gene_id "MSTRG.12449";
nscaf2823	Bombyx_lncRNA	exon	146921	147268	.	-	.	transcript_id "MSTRG.12466.1"; gene_id "MSTRG.12466";
nscaf2823	Bombyx_lncRNA	exon	149911	153380	.	+	.	transcript_id "MSTRG.12467.1"; gene_id "MSTRG.12467";
nscaf2823	Bombyx_lncRNA	exon	180510	180593	.	+	.	transcript_id "MSTRG.12467.1"; gene_id "MSTRG.12467";
nscaf2823	Bombyx_lncRNA	exon	195631	195700	.	-	.	transcript_id "MSTRG.12466.1"; gene_id "MSTRG.12466";
nscaf2823	Bombyx_lncRNA	exon	616905	617124	.	-	.	transcript_id "MSTRG.12518.1"; gene_id "MSTRG.12518";
nscaf2823	Bombyx_lncRNA	exon	687874	688190	.	+	.	transcript_id "MSTRG.12519.1"; gene_id "MSTRG.12519";
nscaf2823	Bombyx_lncRNA	exon	730724	730788	.	-	.	transcript_id "MSTRG.12518.1"; gene_id "MSTRG.12518";
nscaf2823	Bombyx_lncRNA	exon	731552	731562	.	+	.	transcript_id "MSTRG.12519.1"; gene_id "MSTRG.12519";
nscaf2823	Bombyx_lncRNA	exon	1098262	1098367	.	+	.	transcript_id "MSTRG.12533.1"; gene_id "MSTRG.12533";
nscaf2823	Bombyx_lncRNA	exon	1125280	1125333	.	+	.	transcript_id "MSTRG.12533.1"; gene_id "MSTRG.12533";
nscaf2823	Bombyx_lncRNA	exon	1158573	1159431	.	+	.	transcript_id "MSTRG.12533.1"; gene_id "MSTRG.12533";
nscaf2823	Bombyx_lncRNA	exon	1180330	1180864	.	+	.	transcript_id "MSTRG.12537.1"; gene_id "MSTRG.12537";
nscaf2823	Bombyx_lncRNA	exon	1202152	1202176	.	+	.	transcript_id "MSTRG.12537.5"; gene_id "MSTRG.12537";
nscaf2823	Bombyx_lncRNA	exon	1203267	1203356	.	+	.	transcript_id "MSTRG.12537.1"; gene_id "MSTRG.12537";
nscaf2823	Bombyx_lncRNA	exon	1225501	1231062	.	+	.	transcript_id "MSTRG.12537.1"; gene_id "MSTRG.12537";
nscaf2823	Bombyx_lncRNA	exon	1237066	1237302	.	+	.	transcript_id "MSTRG.12537.5"; gene_id "MSTRG.12537";
nscaf2823	Bombyx_lncRNA	exon	1386376	1386583	.	-	.	transcript_id "MSTRG.12560.5"; gene_id "MSTRG.12560";
nscaf2823	Bombyx_lncRNA	exon	1386832	1387011	.	-	.	transcript_id "MSTRG.12560.5"; gene_id "MSTRG.12560";
nscaf2823	Bombyx_lncRNA	exon	1548870	1548975	.	+	.	transcript_id "MSTRG.12589.5"; gene_id "MSTRG.12589";
nscaf2823	Bombyx_lncRNA	exon	1549211	1549264	.	+	.	transcript_id "MSTRG.12589.5"; gene_id "MSTRG.12589";
nscaf2823	Bombyx_lncRNA	exon	1568377	1568438	.	+	.	transcript_id "MSTRG.12589.5"; gene_id "MSTRG.12589";
nscaf2823	Bombyx_lncRNA	exon	2455261	2455527	.	+	.	transcript_id "MSTRG.12690.2"; gene_id "MSTRG.12690";
nscaf2823	Bombyx_lncRNA	exon	2457267	2462860	.	+	.	transcript_id "MSTRG.12690.2"; gene_id "MSTRG.12690";
nscaf2823	Bombyx_lncRNA	exon	2627419	2627718	.	-	.	transcript_id "MSTRG.12724.1"; gene_id "MSTRG.12724";
nscaf2823	Bombyx_lncRNA	exon	2630895	2631173	.	-	.	transcript_id "MSTRG.12724.1"; gene_id "MSTRG.12724";
nscaf2823	Bombyx_lncRNA	exon	3382666	3382675	.	+	.	transcript_id "MSTRG.12704.1"; gene_id "MSTRG.12704";
nscaf2823	Bombyx_lncRNA	exon	3431889	3432081	.	+	.	transcript_id "MSTRG.12704.1"; gene_id "MSTRG.12704";
nscaf2823	Bombyx_lncRNA	exon	4126764	4127415	.	-	.	transcript_id "MSTRG.12862.28"; gene_id "MSTRG.12862";
nscaf2823	Bombyx_lncRNA	exon	4126784	4127862	.	+	.	transcript_id "MSTRG.12860.29"; gene_id "MSTRG.12860";
nscaf2823	Bombyx_lncRNA	exon	4126784	4129176	.	+	.	transcript_id "MSTRG.12860.28"; gene_id "MSTRG.12860";
nscaf2823	Bombyx_lncRNA	exon	4129438	4130992	.	+	.	transcript_id "MSTRG.12860.30"; gene_id "MSTRG.12860";
nscaf2823	Bombyx_lncRNA	exon	4131516	4131670	.	-	.	transcript_id "MSTRG.12862.28"; gene_id "MSTRG.12862";
nscaf2823	Bombyx_lncRNA	exon	4131965	4132250	.	+	.	transcript_id "MSTRG.12860.29"; gene_id "MSTRG.12860";
nscaf2823	Bombyx_lncRNA	exon	4133264	4133451	.	+	.	transcript_id "MSTRG.12860.28"; gene_id "MSTRG.12860";
nscaf2823	Bombyx_lncRNA	exon	4134957	4135069	.	+	.	transcript_id "MSTRG.12860.30"; gene_id "MSTRG.12860";
nscaf2823	Bombyx_lncRNA	exon	4154179	4154512	.	-	.	transcript_id "MSTRG.12863.1"; gene_id "MSTRG.12863";
nscaf2823	Bombyx_lncRNA	exon	4160365	4160598	.	-	.	transcript_id "MSTRG.12863.1"; gene_id "MSTRG.12863";
nscaf2823	Bombyx_lncRNA	exon	4360147	4360733	.	+	.	transcript_id "MSTRG.12882.8"; gene_id "MSTRG.12882";
nscaf2823	Bombyx_lncRNA	exon	4363203	4366090	.	+	.	transcript_id "MSTRG.12882.8"; gene_id "MSTRG.12882";
nscaf2824	Bombyx_lncRNA	exon	1	18	.	-	.	transcript_id "MSTRG.12856.3"; gene_id "MSTRG.12856";
nscaf2824	Bombyx_lncRNA	exon	828	1119	.	-	.	transcript_id "MSTRG.12856.3"; gene_id "MSTRG.12856";
nscaf2825	Bombyx_lncRNA	exon	286047	286101	.	-	.	transcript_id "MSTRG.12984.1"; gene_id "MSTRG.12984";
nscaf2825	Bombyx_lncRNA	exon	289534	289771	.	-	.	transcript_id "MSTRG.12984.1"; gene_id "MSTRG.12984";
nscaf2826	Bombyx_lncRNA	exon	446763	448967	.	-	.	transcript_id "MSTRG.12944.1"; gene_id "MSTRG.12944";
nscaf2826	Bombyx_lncRNA	exon	528892	528906	.	-	.	transcript_id "MSTRG.12944.1"; gene_id "MSTRG.12944";
nscaf2826	Bombyx_lncRNA	exon	748836	748899	.	-	.	transcript_id "MSTRG.12890.1"; gene_id "MSTRG.12890";
nscaf2826	Bombyx_lncRNA	exon	760691	760900	.	-	.	transcript_id "MSTRG.12890.1"; gene_id "MSTRG.12890";
nscaf2827	Bombyx_lncRNA	exon	306466	306860	.	-	.	transcript_id "MSTRG.13078.1"; gene_id "MSTRG.13078";
nscaf2827	Bombyx_lncRNA	exon	307027	307172	.	-	.	transcript_id "MSTRG.13078.1"; gene_id "MSTRG.13078";
nscaf2827	Bombyx_lncRNA	exon	628992	629292	.	+	.	transcript_id "MSTRG.13035.1"; gene_id "MSTRG.13035";
nscaf2827	Bombyx_lncRNA	exon	634180	634364	.	+	.	transcript_id "MSTRG.13035.1"; gene_id "MSTRG.13035";
nscaf2827	Bombyx_lncRNA	exon	1016894	1021060	.	-	.	transcript_id "MSTRG.13098.1"; gene_id "MSTRG.13098";
nscaf2827	Bombyx_lncRNA	exon	1089720	1089797	.	-	.	transcript_id "MSTRG.13098.1"; gene_id "MSTRG.13098";
nscaf2827	Bombyx_lncRNA	exon	1252811	1252910	.	+	.	transcript_id "MSTRG.13122.1"; gene_id "MSTRG.13122";
nscaf2827	Bombyx_lncRNA	exon	1257611	1257827	.	+	.	transcript_id "MSTRG.13122.1"; gene_id "MSTRG.13122";
nscaf2827	Bombyx_lncRNA	exon	1393672	1393935	.	+	.	transcript_id "MSTRG.13130.1"; gene_id "MSTRG.13130";
nscaf2827	Bombyx_lncRNA	exon	1394579	1394670	.	+	.	transcript_id "MSTRG.13130.1"; gene_id "MSTRG.13130";
nscaf2827	Bombyx_lncRNA	exon	1467096	1467556	.	-	.	transcript_id "MSTRG.13143.2"; gene_id "MSTRG.13143";
nscaf2827	Bombyx_lncRNA	exon	1470380	1473532	.	-	.	transcript_id "MSTRG.13143.2"; gene_id "MSTRG.13143";
nscaf2827	Bombyx_lncRNA	exon	1778680	1778843	.	-	.	transcript_id "MSTRG.13168.6"; gene_id "MSTRG.13168";
nscaf2827	Bombyx_lncRNA	exon	1779078	1779267	.	-	.	transcript_id "MSTRG.13168.6"; gene_id "MSTRG.13168";
nscaf2827	Bombyx_lncRNA	exon	1780123	1780613	.	-	.	transcript_id "MSTRG.13168.6"; gene_id "MSTRG.13168";
nscaf2828	Bombyx_lncRNA	exon	146526	149120	.	-	.	transcript_id "MSTRG.13190.2"; gene_id "MSTRG.13190";
nscaf2828	Bombyx_lncRNA	exon	226971	227004	.	-	.	transcript_id "MSTRG.13190.2"; gene_id "MSTRG.13190";
nscaf2828	Bombyx_lncRNA	exon	271709	271736	.	+	.	transcript_id "MSTRG.13188.1"; gene_id "MSTRG.13188";
nscaf2828	Bombyx_lncRNA	exon	271807	271928	.	+	.	transcript_id "MSTRG.13188.1"; gene_id "MSTRG.13188";
nscaf2828	Bombyx_lncRNA	exon	272101	272259	.	+	.	transcript_id "MSTRG.13188.1"; gene_id "MSTRG.13188";
nscaf2828	Bombyx_lncRNA	exon	355275	355307	.	+	.	transcript_id "MSTRG.13217.1"; gene_id "MSTRG.13217";
nscaf2828	Bombyx_lncRNA	exon	355391	355634	.	+	.	transcript_id "MSTRG.13217.1"; gene_id "MSTRG.13217";
nscaf2828	Bombyx_lncRNA	exon	355843	356171	.	+	.	transcript_id "MSTRG.13217.1"; gene_id "MSTRG.13217";
nscaf2828	Bombyx_lncRNA	exon	587427	587616	.	-	.	transcript_id "MSTRG.13239.1"; gene_id "MSTRG.13239";
nscaf2828	Bombyx_lncRNA	exon	590790	590976	.	-	.	transcript_id "MSTRG.13239.1"; gene_id "MSTRG.13239";
nscaf2828	Bombyx_lncRNA	exon	591631	592416	.	-	.	transcript_id "MSTRG.13239.1"; gene_id "MSTRG.13239";
nscaf2828	Bombyx_lncRNA	exon	738041	738464	.	-	.	transcript_id "MSTRG.13258.2"; gene_id "MSTRG.13258";
nscaf2828	Bombyx_lncRNA	exon	739262	739356	.	-	.	transcript_id "MSTRG.13258.2"; gene_id "MSTRG.13258";
nscaf2828	Bombyx_lncRNA	exon	740019	740097	.	-	.	transcript_id "MSTRG.13258.2"; gene_id "MSTRG.13258";
nscaf2828	Bombyx_lncRNA	exon	740625	740768	.	-	.	transcript_id "MSTRG.13258.2"; gene_id "MSTRG.13258";
nscaf2828	Bombyx_lncRNA	exon	741554	741625	.	-	.	transcript_id "MSTRG.13258.2"; gene_id "MSTRG.13258";
nscaf2828	Bombyx_lncRNA	exon	1121363	1122720	.	-	.	transcript_id "MSTRG.13314.2"; gene_id "MSTRG.13314";
nscaf2828	Bombyx_lncRNA	exon	1123324	1125434	.	-	.	transcript_id "MSTRG.13314.2"; gene_id "MSTRG.13314";
nscaf2828	Bombyx_lncRNA	exon	1221787	1221898	.	+	.	transcript_id "MSTRG.13327.1"; gene_id "MSTRG.13327";
nscaf2828	Bombyx_lncRNA	exon	1222557	1223146	.	+	.	transcript_id "MSTRG.13327.1"; gene_id "MSTRG.13327";
nscaf2828	Bombyx_lncRNA	exon	1418812	1418867	.	-	.	transcript_id "MSTRG.13347.1"; gene_id "MSTRG.13347";
nscaf2828	Bombyx_lncRNA	exon	1419400	1419975	.	-	.	transcript_id "MSTRG.13347.1"; gene_id "MSTRG.13347";
nscaf2828	Bombyx_lncRNA	exon	1918140	1923229	.	-	.	transcript_id "MSTRG.13415.1"; gene_id "MSTRG.13415";
nscaf2828	Bombyx_lncRNA	exon	1956321	1956517	.	-	.	transcript_id "MSTRG.13415.1"; gene_id "MSTRG.13415";
nscaf2828	Bombyx_lncRNA	exon	2075609	2075674	.	-	.	transcript_id "MSTRG.13423.2"; gene_id "MSTRG.13423";
nscaf2828	Bombyx_lncRNA	exon	2092659	2093651	.	-	.	transcript_id "MSTRG.13423.2"; gene_id "MSTRG.13423";
nscaf2828	Bombyx_lncRNA	exon	2168792	2169138	.	-	.	transcript_id "MSTRG.13433.1"; gene_id "MSTRG.13433";
nscaf2828	Bombyx_lncRNA	exon	2169656	2170056	.	-	.	transcript_id "MSTRG.13433.1"; gene_id "MSTRG.13433";
nscaf2828	Bombyx_lncRNA	exon	2432959	2433317	.	+	.	transcript_id "MSTRG.13455.6"; gene_id "MSTRG.13455";
nscaf2828	Bombyx_lncRNA	exon	2439111	2439493	.	+	.	transcript_id "MSTRG.13455.6"; gene_id "MSTRG.13455";
nscaf2828	Bombyx_lncRNA	exon	2446272	2446669	.	-	.	transcript_id "MSTRG.13457.1"; gene_id "MSTRG.13457";
nscaf2828	Bombyx_lncRNA	exon	2451257	2451460	.	-	.	transcript_id "MSTRG.13457.1"; gene_id "MSTRG.13457";
nscaf2828	Bombyx_lncRNA	exon	3261400	3261481	.	-	.	transcript_id "MSTRG.13472.1"; gene_id "MSTRG.13472";
nscaf2828	Bombyx_lncRNA	exon	3261859	3262009	.	-	.	transcript_id "MSTRG.13472.1"; gene_id "MSTRG.13472";
nscaf2828	Bombyx_lncRNA	exon	3262436	3262670	.	-	.	transcript_id "MSTRG.13472.1"; gene_id "MSTRG.13472";
nscaf2828	Bombyx_lncRNA	exon	3639626	3639666	.	-	.	transcript_id "MSTRG.13522.1"; gene_id "MSTRG.13522";
nscaf2828	Bombyx_lncRNA	exon	3645475	3645858	.	-	.	transcript_id "MSTRG.13522.1"; gene_id "MSTRG.13522";
nscaf2828	Bombyx_lncRNA	exon	3986653	3987090	.	+	.	transcript_id "MSTRG.13568.1"; gene_id "MSTRG.13568";
nscaf2828	Bombyx_lncRNA	exon	3987860	3989869	.	+	.	transcript_id "MSTRG.13568.1"; gene_id "MSTRG.13568";
nscaf2828	Bombyx_lncRNA	exon	4023807	4024705	.	-	.	transcript_id "MSTRG.13572.1"; gene_id "MSTRG.13572";
nscaf2828	Bombyx_lncRNA	exon	4025126	4025328	.	-	.	transcript_id "MSTRG.13572.1"; gene_id "MSTRG.13572";
nscaf2828	Bombyx_lncRNA	exon	5307709	5308763	.	-	.	transcript_id "MSTRG.13882.1"; gene_id "MSTRG.13882";
nscaf2828	Bombyx_lncRNA	exon	5308880	5309166	.	-	.	transcript_id "MSTRG.13882.1"; gene_id "MSTRG.13882";
nscaf2828	Bombyx_lncRNA	exon	5491276	5491450	.	+	.	transcript_id "MSTRG.13903.1"; gene_id "MSTRG.13903";
nscaf2828	Bombyx_lncRNA	exon	5492894	5493075	.	+	.	transcript_id "MSTRG.13903.1"; gene_id "MSTRG.13903";
nscaf2828	Bombyx_lncRNA	exon	5493769	5493814	.	+	.	transcript_id "MSTRG.13903.1"; gene_id "MSTRG.13903";
nscaf2828	Bombyx_lncRNA	exon	5494879	5495000	.	+	.	transcript_id "MSTRG.13903.1"; gene_id "MSTRG.13903";
nscaf2828	Bombyx_lncRNA	exon	5496084	5496286	.	+	.	transcript_id "MSTRG.13903.1"; gene_id "MSTRG.13903";
nscaf2828	Bombyx_lncRNA	exon	5527517	5527639	.	-	.	transcript_id "MSTRG.13907.1"; gene_id "MSTRG.13907";
nscaf2828	Bombyx_lncRNA	exon	5528636	5528755	.	-	.	transcript_id "MSTRG.13907.1"; gene_id "MSTRG.13907";
nscaf2828	Bombyx_lncRNA	exon	5731651	5731661	.	+	.	transcript_id "MSTRG.13926.3"; gene_id "MSTRG.13926";
nscaf2828	Bombyx_lncRNA	exon	5732245	5733037	.	+	.	transcript_id "MSTRG.13926.3"; gene_id "MSTRG.13926";
nscaf2828	Bombyx_lncRNA	exon	5784223	5784547	.	+	.	transcript_id "MSTRG.13937.1"; gene_id "MSTRG.13937";
nscaf2828	Bombyx_lncRNA	exon	5784761	5784918	.	+	.	transcript_id "MSTRG.13937.1"; gene_id "MSTRG.13937";
nscaf2829	Bombyx_lncRNA	exon	69612	69655	.	-	.	transcript_id "MSTRG.13695.2"; gene_id "MSTRG.13695";
nscaf2829	Bombyx_lncRNA	exon	69902	70156	.	-	.	transcript_id "MSTRG.13695.2"; gene_id "MSTRG.13695";
nscaf2829	Bombyx_lncRNA	exon	110352	110524	.	-	.	transcript_id "MSTRG.13704.2"; gene_id "MSTRG.13704";
nscaf2829	Bombyx_lncRNA	exon	111051	111511	.	-	.	transcript_id "MSTRG.13704.6"; gene_id "MSTRG.13704";
nscaf2829	Bombyx_lncRNA	exon	112389	112673	.	-	.	transcript_id "MSTRG.13704.2"; gene_id "MSTRG.13704";
nscaf2829	Bombyx_lncRNA	exon	114026	114426	.	-	.	transcript_id "MSTRG.13704.6"; gene_id "MSTRG.13704";
nscaf2829	Bombyx_lncRNA	exon	1979589	1979806	.	+	.	transcript_id "MSTRG.13822.2"; gene_id "MSTRG.13822";
nscaf2829	Bombyx_lncRNA	exon	1979988	1980079	.	+	.	transcript_id "MSTRG.13822.2"; gene_id "MSTRG.13822";
nscaf2829	Bombyx_lncRNA	exon	4385744	4386054	.	-	.	transcript_id "MSTRG.14140.1"; gene_id "MSTRG.14140";
nscaf2829	Bombyx_lncRNA	exon	4385764	4386299	.	+	.	transcript_id "MSTRG.14141.1"; gene_id "MSTRG.14141";
nscaf2829	Bombyx_lncRNA	exon	4386426	4386746	.	-	.	transcript_id "MSTRG.14140.1"; gene_id "MSTRG.14140";
nscaf2829	Bombyx_lncRNA	exon	4386606	4387006	.	+	.	transcript_id "MSTRG.14141.1"; gene_id "MSTRG.14141";
nscaf2833	Bombyx_lncRNA	exon	217767	217913	.	+	.	transcript_id "MSTRG.14232.1"; gene_id "MSTRG.14232";
nscaf2833	Bombyx_lncRNA	exon	218485	219149	.	+	.	transcript_id "MSTRG.14232.1"; gene_id "MSTRG.14232";
nscaf2833	Bombyx_lncRNA	exon	429816	430071	.	-	.	transcript_id "MSTRG.14238.7"; gene_id "MSTRG.14238";
nscaf2833	Bombyx_lncRNA	exon	482173	482333	.	-	.	transcript_id "MSTRG.14238.7"; gene_id "MSTRG.14238";
nscaf2833	Bombyx_lncRNA	exon	660899	661148	.	-	.	transcript_id "MSTRG.14238.7"; gene_id "MSTRG.14238";
nscaf2836	Bombyx_lncRNA	exon	71791	71801	.	+	.	transcript_id "MSTRG.14241.1"; gene_id "MSTRG.14241";
nscaf2836	Bombyx_lncRNA	exon	149814	150074	.	+	.	transcript_id "MSTRG.14241.1"; gene_id "MSTRG.14241";
nscaf2836	Bombyx_lncRNA	exon	203871	204119	.	-	.	transcript_id "MSTRG.14242.3"; gene_id "MSTRG.14242";
nscaf2836	Bombyx_lncRNA	exon	205373	205537	.	-	.	transcript_id "MSTRG.14242.3"; gene_id "MSTRG.14242";
nscaf2836	Bombyx_lncRNA	exon	209710	210082	.	-	.	transcript_id "MSTRG.14242.3"; gene_id "MSTRG.14242";
nscaf2836	Bombyx_lncRNA	exon	245538	245748	.	-	.	transcript_id "MSTRG.14251.1"; gene_id "MSTRG.14251";
nscaf2836	Bombyx_lncRNA	exon	245992	246329	.	-	.	transcript_id "MSTRG.14251.1"; gene_id "MSTRG.14251";
nscaf2838	Bombyx_lncRNA	exon	317564	317907	.	+	.	transcript_id "MSTRG.14332.1"; gene_id "MSTRG.14332";
nscaf2838	Bombyx_lncRNA	exon	318690	318854	.	+	.	transcript_id "MSTRG.14332.1"; gene_id "MSTRG.14332";
nscaf2838	Bombyx_lncRNA	exon	319258	319270	.	+	.	transcript_id "MSTRG.14332.1"; gene_id "MSTRG.14332";
nscaf2838	Bombyx_lncRNA	exon	568146	568332	.	+	.	transcript_id "MSTRG.14368.1"; gene_id "MSTRG.14368";
nscaf2838	Bombyx_lncRNA	exon	569558	569906	.	+	.	transcript_id "MSTRG.14368.1"; gene_id "MSTRG.14368";
nscaf2838	Bombyx_lncRNA	exon	921389	921475	.	+	.	transcript_id "MSTRG.14405.1"; gene_id "MSTRG.14405";
nscaf2838	Bombyx_lncRNA	exon	923372	923749	.	+	.	transcript_id "MSTRG.14405.1"; gene_id "MSTRG.14405";
nscaf2838	Bombyx_lncRNA	exon	1817035	1817049	.	-	.	transcript_id "MSTRG.14448.1"; gene_id "MSTRG.14448";
nscaf2838	Bombyx_lncRNA	exon	1819631	1819914	.	-	.	transcript_id "MSTRG.14448.1"; gene_id "MSTRG.14448";
nscaf2839	Bombyx_lncRNA	exon	478342	478352	.	+	.	transcript_id "MSTRG.14499.1"; gene_id "MSTRG.14499";
nscaf2839	Bombyx_lncRNA	exon	510509	510783	.	+	.	transcript_id "MSTRG.14499.1"; gene_id "MSTRG.14499";
nscaf2839	Bombyx_lncRNA	exon	517426	518199	.	-	.	transcript_id "MSTRG.14500.2"; gene_id "MSTRG.14500";
nscaf2839	Bombyx_lncRNA	exon	518466	518722	.	-	.	transcript_id "MSTRG.14500.2"; gene_id "MSTRG.14500";
nscaf2839	Bombyx_lncRNA	exon	519228	519416	.	-	.	transcript_id "MSTRG.14500.2"; gene_id "MSTRG.14500";
nscaf2839	Bombyx_lncRNA	exon	520323	520573	.	+	.	transcript_id "MSTRG.14506.1"; gene_id "MSTRG.14506";
nscaf2839	Bombyx_lncRNA	exon	520663	520694	.	+	.	transcript_id "MSTRG.14506.1"; gene_id "MSTRG.14506";
nscaf2839	Bombyx_lncRNA	exon	521403	521527	.	+	.	transcript_id "MSTRG.14506.1"; gene_id "MSTRG.14506";
nscaf2839	Bombyx_lncRNA	exon	537336	537572	.	+	.	transcript_id "MSTRG.14506.1"; gene_id "MSTRG.14506";
nscaf2842	Bombyx_lncRNA	exon	130989	131024	.	-	.	transcript_id "MSTRG.14528.1"; gene_id "MSTRG.14528";
nscaf2842	Bombyx_lncRNA	exon	201043	202798	.	-	.	transcript_id "MSTRG.14528.1"; gene_id "MSTRG.14528";
nscaf2842	Bombyx_lncRNA	exon	304955	305143	.	-	.	transcript_id "MSTRG.14545.1"; gene_id "MSTRG.14545";
nscaf2842	Bombyx_lncRNA	exon	307183	307433	.	-	.	transcript_id "MSTRG.14545.1"; gene_id "MSTRG.14545";
nscaf2842	Bombyx_lncRNA	exon	308329	308794	.	-	.	transcript_id "MSTRG.14545.1"; gene_id "MSTRG.14545";
nscaf2847	Bombyx_lncRNA	exon	927461	927750	.	-	.	transcript_id "MSTRG.14801.3"; gene_id "MSTRG.14801";
nscaf2847	Bombyx_lncRNA	exon	928171	928338	.	-	.	transcript_id "MSTRG.14801.3"; gene_id "MSTRG.14801";
nscaf2847	Bombyx_lncRNA	exon	928865	929252	.	-	.	transcript_id "MSTRG.14801.3"; gene_id "MSTRG.14801";
nscaf2847	Bombyx_lncRNA	exon	1735271	1736990	.	-	.	transcript_id "MSTRG.14970.1"; gene_id "MSTRG.14970";
nscaf2847	Bombyx_lncRNA	exon	1737085	1737102	.	-	.	transcript_id "MSTRG.14970.1"; gene_id "MSTRG.14970";
nscaf2847	Bombyx_lncRNA	exon	2394795	2395145	.	-	.	transcript_id "MSTRG.15024.1"; gene_id "MSTRG.15024";
nscaf2847	Bombyx_lncRNA	exon	2396666	2396676	.	-	.	transcript_id "MSTRG.15024.1"; gene_id "MSTRG.15024";
nscaf2847	Bombyx_lncRNA	exon	3442152	3443395	.	-	.	transcript_id "MSTRG.14888.1"; gene_id "MSTRG.14888";
nscaf2847	Bombyx_lncRNA	exon	3449799	3449883	.	-	.	transcript_id "MSTRG.14888.1"; gene_id "MSTRG.14888";
nscaf2847	Bombyx_lncRNA	exon	3468995	3469094	.	-	.	transcript_id "MSTRG.14888.1"; gene_id "MSTRG.14888";
nscaf2847	Bombyx_lncRNA	exon	3525757	3526740	.	-	.	transcript_id "MSTRG.14893.1"; gene_id "MSTRG.14893";
nscaf2847	Bombyx_lncRNA	exon	3526814	3526934	.	-	.	transcript_id "MSTRG.14893.1"; gene_id "MSTRG.14893";
nscaf2847	Bombyx_lncRNA	exon	4472104	4472221	.	-	.	transcript_id "MSTRG.14931.1"; gene_id "MSTRG.14931";
nscaf2847	Bombyx_lncRNA	exon	4472717	4472831	.	-	.	transcript_id "MSTRG.14931.1"; gene_id "MSTRG.14931";
nscaf2847	Bombyx_lncRNA	exon	5011420	5011568	.	-	.	transcript_id "MSTRG.15088.3"; gene_id "MSTRG.15088";
nscaf2847	Bombyx_lncRNA	exon	5011931	5012057	.	-	.	transcript_id "MSTRG.15088.3"; gene_id "MSTRG.15088";
nscaf2847	Bombyx_lncRNA	exon	5016436	5016558	.	-	.	transcript_id "MSTRG.15088.3"; gene_id "MSTRG.15088";
nscaf2847	Bombyx_lncRNA	exon	5017350	5017490	.	-	.	transcript_id "MSTRG.15088.3"; gene_id "MSTRG.15088";
nscaf2847	Bombyx_lncRNA	exon	5018036	5018310	.	-	.	transcript_id "MSTRG.15088.3"; gene_id "MSTRG.15088";
nscaf2847	Bombyx_lncRNA	exon	5424625	5424903	.	+	.	transcript_id "MSTRG.15139.2"; gene_id "MSTRG.15139";
nscaf2847	Bombyx_lncRNA	exon	5425488	5425555	.	+	.	transcript_id "MSTRG.15139.2"; gene_id "MSTRG.15139";
nscaf2847	Bombyx_lncRNA	exon	6037776	6038015	.	-	.	transcript_id "MSTRG.15208.5"; gene_id "MSTRG.15208";
nscaf2847	Bombyx_lncRNA	exon	6038045	6038748	.	-	.	transcript_id "MSTRG.15208.5"; gene_id "MSTRG.15208";
nscaf2847	Bombyx_lncRNA	exon	6321309	6322828	.	-	.	transcript_id "MSTRG.15228.2"; gene_id "MSTRG.15228";
nscaf2847	Bombyx_lncRNA	exon	6322927	6323061	.	-	.	transcript_id "MSTRG.15228.2"; gene_id "MSTRG.15228";
nscaf2847	Bombyx_lncRNA	exon	7236909	7237078	.	-	.	transcript_id "MSTRG.15143.2"; gene_id "MSTRG.15143";
nscaf2847	Bombyx_lncRNA	exon	7237230	7238153	.	-	.	transcript_id "MSTRG.15143.2"; gene_id "MSTRG.15143";
nscaf2847	Bombyx_lncRNA	exon	7271116	7273345	.	+	.	transcript_id "MSTRG.15336.2"; gene_id "MSTRG.15336";
nscaf2847	Bombyx_lncRNA	exon	7273443	7273734	.	+	.	transcript_id "MSTRG.15336.2"; gene_id "MSTRG.15336";
nscaf2847	Bombyx_lncRNA	exon	7283435	7283981	.	+	.	transcript_id "MSTRG.15338.1"; gene_id "MSTRG.15338";
nscaf2847	Bombyx_lncRNA	exon	7284378	7284713	.	+	.	transcript_id "MSTRG.15338.1"; gene_id "MSTRG.15338";
nscaf2847	Bombyx_lncRNA	exon	7302827	7304087	.	+	.	transcript_id "MSTRG.15346.1"; gene_id "MSTRG.15346";
nscaf2847	Bombyx_lncRNA	exon	7305038	7305182	.	+	.	transcript_id "MSTRG.15346.1"; gene_id "MSTRG.15346";
nscaf2847	Bombyx_lncRNA	exon	7305257	7305372	.	+	.	transcript_id "MSTRG.15346.1"; gene_id "MSTRG.15346";
nscaf2847	Bombyx_lncRNA	exon	7331336	7331351	.	+	.	transcript_id "MSTRG.15351.3"; gene_id "MSTRG.15351";
nscaf2847	Bombyx_lncRNA	exon	7332272	7332373	.	+	.	transcript_id "MSTRG.15351.3"; gene_id "MSTRG.15351";
nscaf2847	Bombyx_lncRNA	exon	7333956	7334287	.	+	.	transcript_id "MSTRG.15351.3"; gene_id "MSTRG.15351";
nscaf2847	Bombyx_lncRNA	exon	7375771	7376254	.	+	.	transcript_id "MSTRG.15363.1"; gene_id "MSTRG.15363";
nscaf2847	Bombyx_lncRNA	exon	7376436	7376621	.	+	.	transcript_id "MSTRG.15363.1"; gene_id "MSTRG.15363";
nscaf2847	Bombyx_lncRNA	exon	7512590	7513101	.	-	.	transcript_id "MSTRG.15380.1"; gene_id "MSTRG.15380";
nscaf2847	Bombyx_lncRNA	exon	7520704	7520896	.	-	.	transcript_id "MSTRG.15380.1"; gene_id "MSTRG.15380";
nscaf2847	Bombyx_lncRNA	exon	7702825	7702895	.	+	.	transcript_id "MSTRG.15239.1"; gene_id "MSTRG.15239";
nscaf2847	Bombyx_lncRNA	exon	7705464	7706106	.	+	.	transcript_id "MSTRG.15239.1"; gene_id "MSTRG.15239";
nscaf2847	Bombyx_lncRNA	exon	8050806	8051994	.	-	.	transcript_id "MSTRG.15409.1"; gene_id "MSTRG.15409";
nscaf2847	Bombyx_lncRNA	exon	8052102	8052408	.	-	.	transcript_id "MSTRG.15409.1"; gene_id "MSTRG.15409";
nscaf2847	Bombyx_lncRNA	exon	8169573	8169851	.	+	.	transcript_id "MSTRG.15420.2"; gene_id "MSTRG.15420";
nscaf2847	Bombyx_lncRNA	exon	8170378	8170764	.	+	.	transcript_id "MSTRG.15420.2"; gene_id "MSTRG.15420";
nscaf2847	Bombyx_lncRNA	exon	8171010	8171607	.	+	.	transcript_id "MSTRG.15420.2"; gene_id "MSTRG.15420";
nscaf2847	Bombyx_lncRNA	exon	8578889	8579089	.	+	.	transcript_id "MSTRG.15428.1"; gene_id "MSTRG.15428";
nscaf2847	Bombyx_lncRNA	exon	8579430	8579720	.	+	.	transcript_id "MSTRG.15428.1"; gene_id "MSTRG.15428";
nscaf2851	Bombyx_lncRNA	exon	167618	168824	.	-	.	transcript_id "MSTRG.15443.1"; gene_id "MSTRG.15443";
nscaf2851	Bombyx_lncRNA	exon	170886	171139	.	-	.	transcript_id "MSTRG.15443.1"; gene_id "MSTRG.15443";
nscaf2851	Bombyx_lncRNA	exon	350262	350991	.	-	.	transcript_id "MSTRG.15495.3"; gene_id "MSTRG.15495";
nscaf2851	Bombyx_lncRNA	exon	351887	352182	.	-	.	transcript_id "MSTRG.15495.3"; gene_id "MSTRG.15495";
nscaf2851	Bombyx_lncRNA	exon	352959	352970	.	-	.	transcript_id "MSTRG.15495.3"; gene_id "MSTRG.15495";
nscaf2851	Bombyx_lncRNA	exon	455666	456217	.	+	.	transcript_id "MSTRG.15512.3"; gene_id "MSTRG.15512";
nscaf2851	Bombyx_lncRNA	exon	456732	456817	.	+	.	transcript_id "MSTRG.15512.3"; gene_id "MSTRG.15512";
nscaf2851	Bombyx_lncRNA	exon	457680	457970	.	+	.	transcript_id "MSTRG.15512.3"; gene_id "MSTRG.15512";
nscaf2851	Bombyx_lncRNA	exon	742927	743126	.	-	.	transcript_id "MSTRG.15524.1"; gene_id "MSTRG.15524";
nscaf2851	Bombyx_lncRNA	exon	744286	744448	.	-	.	transcript_id "MSTRG.15524.1"; gene_id "MSTRG.15524";
nscaf2851	Bombyx_lncRNA	exon	1128467	1128776	.	-	.	transcript_id "MSTRG.15560.1"; gene_id "MSTRG.15560";
nscaf2851	Bombyx_lncRNA	exon	1129819	1129952	.	-	.	transcript_id "MSTRG.15560.1"; gene_id "MSTRG.15560";
nscaf2851	Bombyx_lncRNA	exon	1187753	1188472	.	+	.	transcript_id "MSTRG.15563.1"; gene_id "MSTRG.15563";
nscaf2851	Bombyx_lncRNA	exon	1193544	1193555	.	+	.	transcript_id "MSTRG.15563.1"; gene_id "MSTRG.15563";
nscaf2851	Bombyx_lncRNA	exon	1309364	1309374	.	+	.	transcript_id "MSTRG.15567.3"; gene_id "MSTRG.15567";
nscaf2851	Bombyx_lncRNA	exon	1309423	1309637	.	+	.	transcript_id "MSTRG.15567.3"; gene_id "MSTRG.15567";
nscaf2851	Bombyx_lncRNA	exon	1350636	1351077	.	+	.	transcript_id "MSTRG.15569.1"; gene_id "MSTRG.15569";
nscaf2851	Bombyx_lncRNA	exon	1369317	1369399	.	+	.	transcript_id "MSTRG.15569.1"; gene_id "MSTRG.15569";
nscaf2851	Bombyx_lncRNA	exon	1537606	1537705	.	-	.	transcript_id "MSTRG.15533.1"; gene_id "MSTRG.15533";
nscaf2851	Bombyx_lncRNA	exon	1552980	1553079	.	-	.	transcript_id "MSTRG.15533.1"; gene_id "MSTRG.15533";
nscaf2852	Bombyx_lncRNA	exon	2113	2860	.	-	.	transcript_id "MSTRG.15581.1"; gene_id "MSTRG.15581";
nscaf2852	Bombyx_lncRNA	exon	17753	17850	.	-	.	transcript_id "MSTRG.15582.1"; gene_id "MSTRG.15582";
nscaf2852	Bombyx_lncRNA	exon	42471	42492	.	-	.	transcript_id "MSTRG.15582.1"; gene_id "MSTRG.15582";
nscaf2852	Bombyx_lncRNA	exon	46793	46804	.	-	.	transcript_id "MSTRG.15581.2"; gene_id "MSTRG.15581";
nscaf2852	Bombyx_lncRNA	exon	53409	54164	.	-	.	transcript_id "MSTRG.15582.1"; gene_id "MSTRG.15582";
nscaf2852	Bombyx_lncRNA	exon	55703	55791	.	-	.	transcript_id "MSTRG.15581.3"; gene_id "MSTRG.15581";
nscaf2852	Bombyx_lncRNA	exon	57628	57879	.	-	.	transcript_id "MSTRG.15581.1"; gene_id "MSTRG.15581";
nscaf2852	Bombyx_lncRNA	exon	57628	57854	.	-	.	transcript_id "MSTRG.15581.2"; gene_id "MSTRG.15581";
nscaf2852	Bombyx_lncRNA	exon	57628	57852	.	-	.	transcript_id "MSTRG.15581.3"; gene_id "MSTRG.15581";
nscaf2852	Bombyx_lncRNA	exon	712054	712287	.	+	.	transcript_id "MSTRG.15635.1"; gene_id "MSTRG.15635";
nscaf2852	Bombyx_lncRNA	exon	804202	804451	.	-	.	transcript_id "MSTRG.15636.1"; gene_id "MSTRG.15636";
nscaf2852	Bombyx_lncRNA	exon	807505	807703	.	-	.	transcript_id "MSTRG.15636.1"; gene_id "MSTRG.15636";
nscaf2852	Bombyx_lncRNA	exon	808889	809001	.	-	.	transcript_id "MSTRG.15636.1"; gene_id "MSTRG.15636";
nscaf2852	Bombyx_lncRNA	exon	809364	809478	.	+	.	transcript_id "MSTRG.15635.1"; gene_id "MSTRG.15635";
nscaf2852	Bombyx_lncRNA	exon	810106	810258	.	-	.	transcript_id "MSTRG.15636.1"; gene_id "MSTRG.15636";
nscaf2852	Bombyx_lncRNA	exon	2175569	2176566	.	+	.	transcript_id "MSTRG.15759.8"; gene_id "MSTRG.15759";
nscaf2852	Bombyx_lncRNA	exon	2176655	2177015	.	+	.	transcript_id "MSTRG.15759.8"; gene_id "MSTRG.15759";
nscaf2852	Bombyx_lncRNA	exon	2425497	2425663	.	-	.	transcript_id "MSTRG.15726.1"; gene_id "MSTRG.15726";
nscaf2852	Bombyx_lncRNA	exon	2479285	2479321	.	-	.	transcript_id "MSTRG.15726.1"; gene_id "MSTRG.15726";
nscaf2853	Bombyx_lncRNA	exon	17112	17316	.	-	.	transcript_id "MSTRG.15978.1"; gene_id "MSTRG.15978";
nscaf2853	Bombyx_lncRNA	exon	27475	27583	.	-	.	transcript_id "MSTRG.15978.1"; gene_id "MSTRG.15978";
nscaf2853	Bombyx_lncRNA	exon	29234	29253	.	-	.	transcript_id "MSTRG.15978.1"; gene_id "MSTRG.15978";
nscaf2853	Bombyx_lncRNA	exon	459961	460418	.	-	.	transcript_id "MSTRG.16011.4"; gene_id "MSTRG.16011";
nscaf2853	Bombyx_lncRNA	exon	473287	473314	.	-	.	transcript_id "MSTRG.16011.4"; gene_id "MSTRG.16011";
nscaf2853	Bombyx_lncRNA	exon	621832	622667	.	-	.	transcript_id "MSTRG.16037.1"; gene_id "MSTRG.16037";
nscaf2853	Bombyx_lncRNA	exon	651774	652447	.	-	.	transcript_id "MSTRG.16037.1"; gene_id "MSTRG.16037";
nscaf2853	Bombyx_lncRNA	exon	2387518	2387675	.	+	.	transcript_id "MSTRG.15805.1"; gene_id "MSTRG.15805";
nscaf2853	Bombyx_lncRNA	exon	2389146	2389210	.	+	.	transcript_id "MSTRG.15805.1"; gene_id "MSTRG.15805";
nscaf2853	Bombyx_lncRNA	exon	2392666	2392753	.	+	.	transcript_id "MSTRG.15805.1"; gene_id "MSTRG.15805";
nscaf2853	Bombyx_lncRNA	exon	2406112	2406237	.	+	.	transcript_id "MSTRG.15805.1"; gene_id "MSTRG.15805";
nscaf2853	Bombyx_lncRNA	exon	2518375	2518674	.	-	.	transcript_id "MSTRG.15829.1"; gene_id "MSTRG.15829";
nscaf2853	Bombyx_lncRNA	exon	2543387	2543397	.	-	.	transcript_id "MSTRG.15829.1"; gene_id "MSTRG.15829";
nscaf2853	Bombyx_lncRNA	exon	2564438	2564461	.	-	.	transcript_id "MSTRG.15829.1"; gene_id "MSTRG.15829";
nscaf2853	Bombyx_lncRNA	exon	2742605	2742719	.	+	.	transcript_id "MSTRG.15836.1"; gene_id "MSTRG.15836";
nscaf2853	Bombyx_lncRNA	exon	2763156	2764210	.	+	.	transcript_id "MSTRG.15836.1"; gene_id "MSTRG.15836";
nscaf2853	Bombyx_lncRNA	exon	3071125	3074597	.	-	.	transcript_id "MSTRG.15883.2"; gene_id "MSTRG.15883";
nscaf2853	Bombyx_lncRNA	exon	3089513	3089861	.	-	.	transcript_id "MSTRG.15883.2"; gene_id "MSTRG.15883";
nscaf2853	Bombyx_lncRNA	exon	3293671	3293844	.	+	.	transcript_id "MSTRG.15881.1"; gene_id "MSTRG.15881";
nscaf2853	Bombyx_lncRNA	exon	3313480	3313763	.	+	.	transcript_id "MSTRG.15881.1"; gene_id "MSTRG.15881";
nscaf2853	Bombyx_lncRNA	exon	3416898	3417201	.	-	.	transcript_id "MSTRG.15892.1"; gene_id "MSTRG.15892";
nscaf2853	Bombyx_lncRNA	exon	3420234	3420284	.	-	.	transcript_id "MSTRG.15892.1"; gene_id "MSTRG.15892";
nscaf2853	Bombyx_lncRNA	exon	3420357	3420380	.	-	.	transcript_id "MSTRG.15892.1"; gene_id "MSTRG.15892";
nscaf2853	Bombyx_lncRNA	exon	3448068	3448145	.	-	.	transcript_id "MSTRG.15892.1"; gene_id "MSTRG.15892";
nscaf2853	Bombyx_lncRNA	exon	3452682	3452807	.	-	.	transcript_id "MSTRG.15892.1"; gene_id "MSTRG.15892";
nscaf2853	Bombyx_lncRNA	exon	3453626	3453761	.	-	.	transcript_id "MSTRG.15892.1"; gene_id "MSTRG.15892";
nscaf2853	Bombyx_lncRNA	exon	3475522	3475623	.	+	.	transcript_id "MSTRG.15895.1"; gene_id "MSTRG.15895";
nscaf2853	Bombyx_lncRNA	exon	3476275	3476951	.	+	.	transcript_id "MSTRG.15895.1"; gene_id "MSTRG.15895";
nscaf2853	Bombyx_lncRNA	exon	3811762	3812294	.	-	.	transcript_id "MSTRG.15929.1"; gene_id "MSTRG.15929";
nscaf2853	Bombyx_lncRNA	exon	3813033	3813158	.	-	.	transcript_id "MSTRG.15929.1"; gene_id "MSTRG.15929";
nscaf2853	Bombyx_lncRNA	exon	3965882	3965985	.	+	.	transcript_id "MSTRG.15944.1"; gene_id "MSTRG.15944";
nscaf2853	Bombyx_lncRNA	exon	4025214	4025270	.	+	.	transcript_id "MSTRG.15944.1"; gene_id "MSTRG.15944";
nscaf2853	Bombyx_lncRNA	exon	4025748	4025850	.	+	.	transcript_id "MSTRG.15944.1"; gene_id "MSTRG.15944";
nscaf2853	Bombyx_lncRNA	exon	4189575	4189715	.	-	.	transcript_id "MSTRG.15973.2"; gene_id "MSTRG.15973";
nscaf2853	Bombyx_lncRNA	exon	4189789	4189921	.	-	.	transcript_id "MSTRG.15973.2"; gene_id "MSTRG.15973";
nscaf2853	Bombyx_lncRNA	exon	4759519	4759530	.	-	.	transcript_id "MSTRG.16093.1"; gene_id "MSTRG.16093";
nscaf2853	Bombyx_lncRNA	exon	4764874	4767672	.	-	.	transcript_id "MSTRG.16093.1"; gene_id "MSTRG.16093";
nscaf2853	Bombyx_lncRNA	exon	5152095	5152681	.	-	.	transcript_id "MSTRG.16135.1"; gene_id "MSTRG.16135";
nscaf2853	Bombyx_lncRNA	exon	5153034	5154926	.	-	.	transcript_id "MSTRG.16135.1"; gene_id "MSTRG.16135";
nscaf2853	Bombyx_lncRNA	exon	5159845	5160257	.	-	.	transcript_id "MSTRG.16138.1"; gene_id "MSTRG.16138";
nscaf2853	Bombyx_lncRNA	exon	5160338	5160437	.	-	.	transcript_id "MSTRG.16138.1"; gene_id "MSTRG.16138";
nscaf2853	Bombyx_lncRNA	exon	5431102	5431285	.	-	.	transcript_id "MSTRG.16166.1"; gene_id "MSTRG.16166";
nscaf2853	Bombyx_lncRNA	exon	5442195	5442723	.	-	.	transcript_id "MSTRG.16166.1"; gene_id "MSTRG.16166";
nscaf2853	Bombyx_lncRNA	exon	6154569	6154581	.	-	.	transcript_id "MSTRG.16175.1"; gene_id "MSTRG.16175";
nscaf2853	Bombyx_lncRNA	exon	6223377	6223821	.	-	.	transcript_id "MSTRG.16175.1"; gene_id "MSTRG.16175";
nscaf2853	Bombyx_lncRNA	exon	6631757	6632200	.	-	.	transcript_id "MSTRG.16230.1"; gene_id "MSTRG.16230";
nscaf2853	Bombyx_lncRNA	exon	6692588	6693161	.	-	.	transcript_id "MSTRG.16230.1"; gene_id "MSTRG.16230";
nscaf2853	Bombyx_lncRNA	exon	6697845	6697858	.	-	.	transcript_id "MSTRG.16230.1"; gene_id "MSTRG.16230";
nscaf2853	Bombyx_lncRNA	exon	6896829	6897027	.	+	.	transcript_id "MSTRG.16250.1"; gene_id "MSTRG.16250";
nscaf2853	Bombyx_lncRNA	exon	6897635	6897772	.	+	.	transcript_id "MSTRG.16250.1"; gene_id "MSTRG.16250";
nscaf2853	Bombyx_lncRNA	exon	6900297	6900462	.	+	.	transcript_id "MSTRG.16250.1"; gene_id "MSTRG.16250";
nscaf2855	Bombyx_lncRNA	exon	19044	19241	.	-	.	transcript_id "MSTRG.16282.1"; gene_id "MSTRG.16282";
nscaf2855	Bombyx_lncRNA	exon	20247	20480	.	-	.	transcript_id "MSTRG.16282.1"; gene_id "MSTRG.16282";
nscaf2855	Bombyx_lncRNA	exon	20719	21095	.	-	.	transcript_id "MSTRG.16282.1"; gene_id "MSTRG.16282";
nscaf2855	Bombyx_lncRNA	exon	212959	213110	.	+	.	transcript_id "MSTRG.16303.1"; gene_id "MSTRG.16303";
nscaf2855	Bombyx_lncRNA	exon	271315	271404	.	+	.	transcript_id "MSTRG.16303.1"; gene_id "MSTRG.16303";
nscaf2855	Bombyx_lncRNA	exon	506902	507033	.	-	.	transcript_id "MSTRG.16315.1"; gene_id "MSTRG.16315";
nscaf2855	Bombyx_lncRNA	exon	507146	507228	.	-	.	transcript_id "MSTRG.16315.1"; gene_id "MSTRG.16315";
nscaf2855	Bombyx_lncRNA	exon	1506552	1506765	.	+	.	transcript_id "MSTRG.16477.3"; gene_id "MSTRG.16477";
nscaf2855	Bombyx_lncRNA	exon	1506856	1507815	.	+	.	transcript_id "MSTRG.16477.3"; gene_id "MSTRG.16477";
nscaf2855	Bombyx_lncRNA	exon	1523577	1523999	.	+	.	transcript_id "MSTRG.16478.1"; gene_id "MSTRG.16478";
nscaf2855	Bombyx_lncRNA	exon	1526255	1526280	.	+	.	transcript_id "MSTRG.16478.1"; gene_id "MSTRG.16478";
nscaf2855	Bombyx_lncRNA	exon	2136310	2136490	.	+	.	transcript_id "MSTRG.16507.1"; gene_id "MSTRG.16507";
nscaf2855	Bombyx_lncRNA	exon	2136567	2136726	.	+	.	transcript_id "MSTRG.16507.1"; gene_id "MSTRG.16507";
nscaf2855	Bombyx_lncRNA	exon	2165486	2165882	.	-	.	transcript_id "MSTRG.16512.1"; gene_id "MSTRG.16512";
nscaf2855	Bombyx_lncRNA	exon	2166553	2169092	.	-	.	transcript_id "MSTRG.16512.1"; gene_id "MSTRG.16512";
nscaf2855	Bombyx_lncRNA	exon	2337593	2337684	.	-	.	transcript_id "MSTRG.16532.2"; gene_id "MSTRG.16532";
nscaf2855	Bombyx_lncRNA	exon	2338128	2338286	.	-	.	transcript_id "MSTRG.16532.2"; gene_id "MSTRG.16532";
nscaf2855	Bombyx_lncRNA	exon	2338559	2338715	.	-	.	transcript_id "MSTRG.16532.2"; gene_id "MSTRG.16532";
nscaf2855	Bombyx_lncRNA	exon	3076629	3076789	.	+	.	transcript_id "MSTRG.16594.1"; gene_id "MSTRG.16594";
nscaf2855	Bombyx_lncRNA	exon	3094551	3095114	.	-	.	transcript_id "MSTRG.16596.1"; gene_id "MSTRG.16596";
nscaf2855	Bombyx_lncRNA	exon	3095245	3095568	.	-	.	transcript_id "MSTRG.16596.1"; gene_id "MSTRG.16596";
nscaf2855	Bombyx_lncRNA	exon	3114465	3114729	.	+	.	transcript_id "MSTRG.16594.1"; gene_id "MSTRG.16594";
nscaf2855	Bombyx_lncRNA	exon	3225243	3225266	.	+	.	transcript_id "MSTRG.16336.1"; gene_id "MSTRG.16336";
nscaf2855	Bombyx_lncRNA	exon	3239702	3239945	.	+	.	transcript_id "MSTRG.16336.1"; gene_id "MSTRG.16336";
nscaf2855	Bombyx_lncRNA	exon	4107446	4107735	.	+	.	transcript_id "MSTRG.16639.1"; gene_id "MSTRG.16639";
nscaf2855	Bombyx_lncRNA	exon	4109573	4109808	.	+	.	transcript_id "MSTRG.16639.1"; gene_id "MSTRG.16639";
nscaf2855	Bombyx_lncRNA	exon	4113181	4113513	.	+	.	transcript_id "MSTRG.16639.1"; gene_id "MSTRG.16639";
nscaf2855	Bombyx_lncRNA	exon	4286108	4286212	.	+	.	transcript_id "MSTRG.16671.1"; gene_id "MSTRG.16671";
nscaf2855	Bombyx_lncRNA	exon	4288631	4288736	.	+	.	transcript_id "MSTRG.16671.1"; gene_id "MSTRG.16671";
nscaf2855	Bombyx_lncRNA	exon	5163801	5164337	.	+	.	transcript_id "MSTRG.16453.1"; gene_id "MSTRG.16453";
nscaf2855	Bombyx_lncRNA	exon	5165284	5165387	.	+	.	transcript_id "MSTRG.16453.1"; gene_id "MSTRG.16453";
nscaf2855	Bombyx_lncRNA	exon	5445115	5445471	.	+	.	transcript_id "MSTRG.16611.1"; gene_id "MSTRG.16611";
nscaf2855	Bombyx_lncRNA	exon	5453097	5453232	.	+	.	transcript_id "MSTRG.16611.1"; gene_id "MSTRG.16611";
nscaf2855	Bombyx_lncRNA	exon	5455216	5455511	.	+	.	transcript_id "MSTRG.16611.1"; gene_id "MSTRG.16611";
nscaf2855	Bombyx_lncRNA	exon	5478335	5479462	.	-	.	transcript_id "MSTRG.16605.1"; gene_id "MSTRG.16605";
nscaf2855	Bombyx_lncRNA	exon	5497547	5497771	.	-	.	transcript_id "MSTRG.16605.1"; gene_id "MSTRG.16605";
nscaf2855	Bombyx_lncRNA	exon	5504629	5507674	.	-	.	transcript_id "MSTRG.16613.1"; gene_id "MSTRG.16613";
nscaf2855	Bombyx_lncRNA	exon	5508190	5508507	.	-	.	transcript_id "MSTRG.16613.1"; gene_id "MSTRG.16613";
nscaf2855	Bombyx_lncRNA	exon	5560691	5561001	.	+	.	transcript_id "MSTRG.16602.1"; gene_id "MSTRG.16602";
nscaf2855	Bombyx_lncRNA	exon	5561176	5561382	.	+	.	transcript_id "MSTRG.16602.1"; gene_id "MSTRG.16602";
nscaf2855	Bombyx_lncRNA	exon	5591236	5591459	.	-	.	transcript_id "MSTRG.16723.1"; gene_id "MSTRG.16723";
nscaf2855	Bombyx_lncRNA	exon	5591560	5591801	.	-	.	transcript_id "MSTRG.16723.1"; gene_id "MSTRG.16723";
nscaf2855	Bombyx_lncRNA	exon	6441518	6441999	.	-	.	transcript_id "MSTRG.16790.4"; gene_id "MSTRG.16790";
nscaf2855	Bombyx_lncRNA	exon	6442954	6443540	.	-	.	transcript_id "MSTRG.16790.4"; gene_id "MSTRG.16790";
nscaf2855	Bombyx_lncRNA	exon	6732844	6733249	.	-	.	transcript_id "MSTRG.16842.23"; gene_id "MSTRG.16842";
nscaf2855	Bombyx_lncRNA	exon	6733852	6733986	.	-	.	transcript_id "MSTRG.16842.23"; gene_id "MSTRG.16842";
nscaf2855	Bombyx_lncRNA	exon	6862862	6862943	.	-	.	transcript_id "MSTRG.16861.1"; gene_id "MSTRG.16861";
nscaf2855	Bombyx_lncRNA	exon	6863792	6864750	.	-	.	transcript_id "MSTRG.16861.1"; gene_id "MSTRG.16861";
nscaf2855	Bombyx_lncRNA	exon	7127484	7127683	.	+	.	transcript_id "MSTRG.16824.1"; gene_id "MSTRG.16824";
nscaf2855	Bombyx_lncRNA	exon	7131998	7132177	.	+	.	transcript_id "MSTRG.16824.1"; gene_id "MSTRG.16824";
nscaf2859	Bombyx_lncRNA	exon	488872	488990	.	-	.	transcript_id "MSTRG.16914.1"; gene_id "MSTRG.16914";
nscaf2859	Bombyx_lncRNA	exon	490539	491011	.	-	.	transcript_id "MSTRG.16914.1"; gene_id "MSTRG.16914";
nscaf2859	Bombyx_lncRNA	exon	1255331	1255459	.	+	.	transcript_id "MSTRG.17039.1"; gene_id "MSTRG.17039";
nscaf2859	Bombyx_lncRNA	exon	1258584	1259194	.	+	.	transcript_id "MSTRG.17039.1"; gene_id "MSTRG.17039";
nscaf2859	Bombyx_lncRNA	exon	1270822	1271043	.	-	.	transcript_id "MSTRG.17043.1"; gene_id "MSTRG.17043";
nscaf2859	Bombyx_lncRNA	exon	1271114	1271173	.	-	.	transcript_id "MSTRG.17043.1"; gene_id "MSTRG.17043";
nscaf2859	Bombyx_lncRNA	exon	1271365	1271464	.	-	.	transcript_id "MSTRG.17043.1"; gene_id "MSTRG.17043";
nscaf2859	Bombyx_lncRNA	exon	1557526	1557737	.	-	.	transcript_id "MSTRG.17098.1"; gene_id "MSTRG.17098";
nscaf2859	Bombyx_lncRNA	exon	1558321	1558651	.	-	.	transcript_id "MSTRG.17098.1"; gene_id "MSTRG.17098";
nscaf2859	Bombyx_lncRNA	exon	1736623	1737388	.	-	.	transcript_id "MSTRG.17092.1"; gene_id "MSTRG.17092";
nscaf2859	Bombyx_lncRNA	exon	1737704	1737765	.	-	.	transcript_id "MSTRG.17092.1"; gene_id "MSTRG.17092";
nscaf2860	Bombyx_lncRNA	exon	853781	853973	.	-	.	transcript_id "MSTRG.17227.2"; gene_id "MSTRG.17227";
nscaf2860	Bombyx_lncRNA	exon	854083	854441	.	-	.	transcript_id "MSTRG.17227.2"; gene_id "MSTRG.17227";
nscaf2860	Bombyx_lncRNA	exon	1888300	1890608	.	-	.	transcript_id "MSTRG.17292.2"; gene_id "MSTRG.17292";
nscaf2860	Bombyx_lncRNA	exon	1890619	1891246	.	-	.	transcript_id "MSTRG.17292.2"; gene_id "MSTRG.17292";
nscaf2860	Bombyx_lncRNA	exon	2263198	2264008	.	-	.	transcript_id "MSTRG.17309.1"; gene_id "MSTRG.17309";
nscaf2860	Bombyx_lncRNA	exon	2264297	2266105	.	-	.	transcript_id "MSTRG.17309.1"; gene_id "MSTRG.17309";
nscaf2860	Bombyx_lncRNA	exon	2542073	2542343	.	+	.	transcript_id "MSTRG.17317.1"; gene_id "MSTRG.17317";
nscaf2860	Bombyx_lncRNA	exon	2551213	2552267	.	+	.	transcript_id "MSTRG.17317.1"; gene_id "MSTRG.17317";
nscaf2860	Bombyx_lncRNA	exon	3039717	3040781	.	-	.	transcript_id "MSTRG.17391.1"; gene_id "MSTRG.17391";
nscaf2860	Bombyx_lncRNA	exon	3040967	3041078	.	-	.	transcript_id "MSTRG.17391.1"; gene_id "MSTRG.17391";
nscaf2862	Bombyx_lncRNA	exon	5324	5681	.	+	.	transcript_id "MSTRG.17368.1"; gene_id "MSTRG.17368";
nscaf2862	Bombyx_lncRNA	exon	13878	14390	.	+	.	transcript_id "MSTRG.17368.1"; gene_id "MSTRG.17368";
nscaf2865	Bombyx_lncRNA	exon	43958	44057	.	+	.	transcript_id "MSTRG.17399.1"; gene_id "MSTRG.17399";
nscaf2865	Bombyx_lncRNA	exon	83301	83666	.	+	.	transcript_id "MSTRG.17399.1"; gene_id "MSTRG.17399";
nscaf2865	Bombyx_lncRNA	exon	277318	277401	.	+	.	transcript_id "MSTRG.17452.1"; gene_id "MSTRG.17452";
nscaf2865	Bombyx_lncRNA	exon	290412	290564	.	+	.	transcript_id "MSTRG.17452.1"; gene_id "MSTRG.17452";
nscaf2865	Bombyx_lncRNA	exon	292866	295111	.	+	.	transcript_id "MSTRG.17452.1"; gene_id "MSTRG.17452";
nscaf2865	Bombyx_lncRNA	exon	434315	434592	.	+	.	transcript_id "MSTRG.17463.2"; gene_id "MSTRG.17463";
nscaf2865	Bombyx_lncRNA	exon	435963	436133	.	+	.	transcript_id "MSTRG.17463.2"; gene_id "MSTRG.17463";
nscaf2865	Bombyx_lncRNA	exon	437904	442108	.	+	.	transcript_id "MSTRG.17463.2"; gene_id "MSTRG.17463";
nscaf2865	Bombyx_lncRNA	exon	2033411	2033677	.	+	.	transcript_id "MSTRG.17504.1"; gene_id "MSTRG.17504";
nscaf2865	Bombyx_lncRNA	exon	2034010	2034109	.	+	.	transcript_id "MSTRG.17504.1"; gene_id "MSTRG.17504";
nscaf2865	Bombyx_lncRNA	exon	2304930	2305364	.	+	.	transcript_id "MSTRG.17603.1"; gene_id "MSTRG.17603";
nscaf2865	Bombyx_lncRNA	exon	2381541	2381552	.	+	.	transcript_id "MSTRG.17603.1"; gene_id "MSTRG.17603";
nscaf2865	Bombyx_lncRNA	exon	2663012	2663121	.	-	.	transcript_id "MSTRG.17552.3"; gene_id "MSTRG.17552";
nscaf2865	Bombyx_lncRNA	exon	2663609	2665456	.	-	.	transcript_id "MSTRG.17552.3"; gene_id "MSTRG.17552";
nscaf2865	Bombyx_lncRNA	exon	2691425	2691745	.	+	.	transcript_id "MSTRG.17624.1"; gene_id "MSTRG.17624";
nscaf2865	Bombyx_lncRNA	exon	2692604	2692881	.	+	.	transcript_id "MSTRG.17624.1"; gene_id "MSTRG.17624";
nscaf2865	Bombyx_lncRNA	exon	2692963	2693088	.	+	.	transcript_id "MSTRG.17624.1"; gene_id "MSTRG.17624";
nscaf2865	Bombyx_lncRNA	exon	3013109	3013241	.	-	.	transcript_id "MSTRG.17642.1"; gene_id "MSTRG.17642";
nscaf2865	Bombyx_lncRNA	exon	3015454	3015591	.	-	.	transcript_id "MSTRG.17642.1"; gene_id "MSTRG.17642";
nscaf2865	Bombyx_lncRNA	exon	3025547	3025682	.	-	.	transcript_id "MSTRG.17642.1"; gene_id "MSTRG.17642";
nscaf2865	Bombyx_lncRNA	exon	3088838	3089214	.	-	.	transcript_id "MSTRG.17620.1"; gene_id "MSTRG.17620";
nscaf2865	Bombyx_lncRNA	exon	3090351	3090418	.	-	.	transcript_id "MSTRG.17620.1"; gene_id "MSTRG.17620";
nscaf2865	Bombyx_lncRNA	exon	3092334	3092566	.	-	.	transcript_id "MSTRG.17620.1"; gene_id "MSTRG.17620";
nscaf2865	Bombyx_lncRNA	exon	3555482	3555552	.	+	.	transcript_id "MSTRG.17696.1"; gene_id "MSTRG.17696";
nscaf2865	Bombyx_lncRNA	exon	3560747	3560916	.	+	.	transcript_id "MSTRG.17696.1"; gene_id "MSTRG.17696";
nscaf2865	Bombyx_lncRNA	exon	4581801	4581997	.	-	.	transcript_id "MSTRG.17765.1"; gene_id "MSTRG.17765";
nscaf2865	Bombyx_lncRNA	exon	4613064	4613074	.	-	.	transcript_id "MSTRG.17765.1"; gene_id "MSTRG.17765";
nscaf2865	Bombyx_lncRNA	exon	5059825	5059892	.	-	.	transcript_id "MSTRG.17813.1"; gene_id "MSTRG.17813";
nscaf2865	Bombyx_lncRNA	exon	5061275	5061515	.	-	.	transcript_id "MSTRG.17813.1"; gene_id "MSTRG.17813";
nscaf2865	Bombyx_lncRNA	exon	5300869	5301106	.	-	.	transcript_id "MSTRG.17844.1"; gene_id "MSTRG.17844";
nscaf2865	Bombyx_lncRNA	exon	5301199	5301219	.	-	.	transcript_id "MSTRG.17844.1"; gene_id "MSTRG.17844";
nscaf2868	Bombyx_lncRNA	exon	363562	363999	.	-	.	transcript_id "MSTRG.17883.3"; gene_id "MSTRG.17883";
nscaf2868	Bombyx_lncRNA	exon	364618	364997	.	-	.	transcript_id "MSTRG.17883.3"; gene_id "MSTRG.17883";
nscaf2868	Bombyx_lncRNA	exon	1187338	1187959	.	-	.	transcript_id "MSTRG.17979.1"; gene_id "MSTRG.17979";
nscaf2868	Bombyx_lncRNA	exon	1204940	1205138	.	-	.	transcript_id "MSTRG.17979.1"; gene_id "MSTRG.17979";
nscaf2868	Bombyx_lncRNA	exon	1829437	1829828	.	-	.	transcript_id "MSTRG.17934.1"; gene_id "MSTRG.17934";
nscaf2868	Bombyx_lncRNA	exon	1832856	1833184	.	-	.	transcript_id "MSTRG.17934.1"; gene_id "MSTRG.17934";
nscaf2873	Bombyx_lncRNA	exon	150238	150364	.	-	.	transcript_id "MSTRG.18008.2"; gene_id "MSTRG.18008";
nscaf2873	Bombyx_lncRNA	exon	150568	150837	.	-	.	transcript_id "MSTRG.18008.2"; gene_id "MSTRG.18008";
nscaf2873	Bombyx_lncRNA	exon	167007	167433	.	+	.	transcript_id "MSTRG.17989.1"; gene_id "MSTRG.17989";
nscaf2873	Bombyx_lncRNA	exon	167522	167558	.	+	.	transcript_id "MSTRG.17989.1"; gene_id "MSTRG.17989";
nscaf2874	Bombyx_lncRNA	exon	142327	142733	.	+	.	transcript_id "MSTRG.18101.2"; gene_id "MSTRG.18101";
nscaf2874	Bombyx_lncRNA	exon	143806	144486	.	+	.	transcript_id "MSTRG.18101.2"; gene_id "MSTRG.18101";
nscaf2876	Bombyx_lncRNA	exon	204002	204181	.	-	.	transcript_id "MSTRG.18047.1"; gene_id "MSTRG.18047";
nscaf2876	Bombyx_lncRNA	exon	204374	204706	.	-	.	transcript_id "MSTRG.18047.1"; gene_id "MSTRG.18047";
nscaf2876	Bombyx_lncRNA	exon	823329	825346	.	-	.	transcript_id "MSTRG.18134.1"; gene_id "MSTRG.18134";
nscaf2876	Bombyx_lncRNA	exon	825664	825801	.	-	.	transcript_id "MSTRG.18134.1"; gene_id "MSTRG.18134";
nscaf2882	Bombyx_lncRNA	exon	134054	134262	.	-	.	transcript_id "MSTRG.18299.5"; gene_id "MSTRG.18299";
nscaf2882	Bombyx_lncRNA	exon	135509	137094	.	-	.	transcript_id "MSTRG.18299.5"; gene_id "MSTRG.18299";
nscaf2882	Bombyx_lncRNA	exon	138163	138921	.	-	.	transcript_id "MSTRG.18299.5"; gene_id "MSTRG.18299";
nscaf2883	Bombyx_lncRNA	exon	1317249	1317393	.	-	.	transcript_id "MSTRG.18474.6"; gene_id "MSTRG.18474";
nscaf2883	Bombyx_lncRNA	exon	1317528	1317753	.	+	.	transcript_id "MSTRG.18475.2"; gene_id "MSTRG.18475";
nscaf2883	Bombyx_lncRNA	exon	1317531	1317753	.	-	.	transcript_id "MSTRG.18474.6"; gene_id "MSTRG.18474";
nscaf2883	Bombyx_lncRNA	exon	1318430	1318572	.	+	.	transcript_id "MSTRG.18475.2"; gene_id "MSTRG.18475";
nscaf2883	Bombyx_lncRNA	exon	1324501	1324608	.	+	.	transcript_id "MSTRG.18475.2"; gene_id "MSTRG.18475";
nscaf2883	Bombyx_lncRNA	exon	1324854	1325566	.	+	.	transcript_id "MSTRG.18475.2"; gene_id "MSTRG.18475";
nscaf2883	Bombyx_lncRNA	exon	1414639	1415173	.	-	.	transcript_id "MSTRG.18474.9"; gene_id "MSTRG.18474";
nscaf2883	Bombyx_lncRNA	exon	1415881	1416034	.	-	.	transcript_id "MSTRG.18474.9"; gene_id "MSTRG.18474";
nscaf2883	Bombyx_lncRNA	exon	1416574	1416769	.	-	.	transcript_id "MSTRG.18474.9"; gene_id "MSTRG.18474";
nscaf2883	Bombyx_lncRNA	exon	2113209	2113400	.	+	.	transcript_id "MSTRG.18414.1"; gene_id "MSTRG.18414";
nscaf2883	Bombyx_lncRNA	exon	2197205	2197263	.	+	.	transcript_id "MSTRG.18414.1"; gene_id "MSTRG.18414";
nscaf2883	Bombyx_lncRNA	exon	2237238	2237391	.	+	.	transcript_id "MSTRG.18419.1"; gene_id "MSTRG.18419";
nscaf2883	Bombyx_lncRNA	exon	2237887	2237997	.	+	.	transcript_id "MSTRG.18419.1"; gene_id "MSTRG.18419";
nscaf2883	Bombyx_lncRNA	exon	2240766	2241491	.	+	.	transcript_id "MSTRG.18419.1"; gene_id "MSTRG.18419";
nscaf2886	Bombyx_lncRNA	exon	194681	195156	.	+	.	transcript_id "MSTRG.18545.1"; gene_id "MSTRG.18545";
nscaf2886	Bombyx_lncRNA	exon	199819	200168	.	+	.	transcript_id "MSTRG.18545.1"; gene_id "MSTRG.18545";
nscaf2886	Bombyx_lncRNA	exon	1017728	1019201	.	-	.	transcript_id "MSTRG.18621.14"; gene_id "MSTRG.18621";
nscaf2886	Bombyx_lncRNA	exon	1019279	1019602	.	-	.	transcript_id "MSTRG.18621.14"; gene_id "MSTRG.18621";
nscaf2887	Bombyx_lncRNA	exon	784802	784973	.	-	.	transcript_id "MSTRG.18668.1"; gene_id "MSTRG.18668";
nscaf2887	Bombyx_lncRNA	exon	822185	822247	.	-	.	transcript_id "MSTRG.18668.1"; gene_id "MSTRG.18668";
nscaf2887	Bombyx_lncRNA	exon	946976	947149	.	+	.	transcript_id "MSTRG.18728.2"; gene_id "MSTRG.18728";
nscaf2887	Bombyx_lncRNA	exon	947839	947977	.	+	.	transcript_id "MSTRG.18728.2"; gene_id "MSTRG.18728";
nscaf2887	Bombyx_lncRNA	exon	1023375	1023513	.	+	.	transcript_id "MSTRG.18925.1"; gene_id "MSTRG.18925";
nscaf2887	Bombyx_lncRNA	exon	1023799	1023990	.	+	.	transcript_id "MSTRG.18925.1"; gene_id "MSTRG.18925";
nscaf2887	Bombyx_lncRNA	exon	1149586	1150684	.	-	.	transcript_id "MSTRG.18947.1"; gene_id "MSTRG.18947";
nscaf2887	Bombyx_lncRNA	exon	1157153	1158220	.	-	.	transcript_id "MSTRG.18947.1"; gene_id "MSTRG.18947";
nscaf2887	Bombyx_lncRNA	exon	1471495	1471800	.	+	.	transcript_id "MSTRG.18999.1"; gene_id "MSTRG.18999";
nscaf2887	Bombyx_lncRNA	exon	1473772	1473843	.	+	.	transcript_id "MSTRG.18999.1"; gene_id "MSTRG.18999";
nscaf2887	Bombyx_lncRNA	exon	1819309	1819485	.	-	.	transcript_id "MSTRG.19028.2"; gene_id "MSTRG.19028";
nscaf2887	Bombyx_lncRNA	exon	1820011	1820875	.	-	.	transcript_id "MSTRG.19028.2"; gene_id "MSTRG.19028";
nscaf2888	Bombyx_lncRNA	exon	177778	178037	.	+	.	transcript_id "MSTRG.18760.1"; gene_id "MSTRG.18760";
nscaf2888	Bombyx_lncRNA	exon	190072	190188	.	+	.	transcript_id "MSTRG.18760.1"; gene_id "MSTRG.18760";
nscaf2888	Bombyx_lncRNA	exon	276555	276832	.	+	.	transcript_id "MSTRG.18768.1"; gene_id "MSTRG.18768";
nscaf2888	Bombyx_lncRNA	exon	277276	277397	.	+	.	transcript_id "MSTRG.18768.1"; gene_id "MSTRG.18768";
nscaf2888	Bombyx_lncRNA	exon	279525	280040	.	+	.	transcript_id "MSTRG.18768.1"; gene_id "MSTRG.18768";
nscaf2888	Bombyx_lncRNA	exon	433097	433291	.	+	.	transcript_id "MSTRG.18788.1"; gene_id "MSTRG.18788";
nscaf2888	Bombyx_lncRNA	exon	439832	440099	.	+	.	transcript_id "MSTRG.18788.1"; gene_id "MSTRG.18788";
nscaf2888	Bombyx_lncRNA	exon	592574	592610	.	-	.	transcript_id "MSTRG.18815.1"; gene_id "MSTRG.18815";
nscaf2888	Bombyx_lncRNA	exon	594592	594684	.	-	.	transcript_id "MSTRG.18815.1"; gene_id "MSTRG.18815";
nscaf2888	Bombyx_lncRNA	exon	622209	622245	.	-	.	transcript_id "MSTRG.18815.1"; gene_id "MSTRG.18815";
nscaf2888	Bombyx_lncRNA	exon	639803	639902	.	-	.	transcript_id "MSTRG.18815.1"; gene_id "MSTRG.18815";
nscaf2888	Bombyx_lncRNA	exon	1159598	1159866	.	+	.	transcript_id "MSTRG.18905.1"; gene_id "MSTRG.18905";
nscaf2888	Bombyx_lncRNA	exon	1160066	1160483	.	+	.	transcript_id "MSTRG.18905.1"; gene_id "MSTRG.18905";
nscaf2888	Bombyx_lncRNA	exon	1271055	1271352	.	-	.	transcript_id "MSTRG.19046.1"; gene_id "MSTRG.19046";
nscaf2888	Bombyx_lncRNA	exon	1271823	1273668	.	-	.	transcript_id "MSTRG.19046.1"; gene_id "MSTRG.19046";
nscaf2888	Bombyx_lncRNA	exon	2037755	2037957	.	-	.	transcript_id "MSTRG.19123.1"; gene_id "MSTRG.19123";
nscaf2888	Bombyx_lncRNA	exon	2038300	2038580	.	-	.	transcript_id "MSTRG.19123.1"; gene_id "MSTRG.19123";
nscaf2888	Bombyx_lncRNA	exon	2040260	2040472	.	-	.	transcript_id "MSTRG.19123.1"; gene_id "MSTRG.19123";
nscaf2888	Bombyx_lncRNA	exon	2382902	2382998	.	-	.	transcript_id "MSTRG.19189.1"; gene_id "MSTRG.19189";
nscaf2888	Bombyx_lncRNA	exon	2383796	2385213	.	-	.	transcript_id "MSTRG.19189.1"; gene_id "MSTRG.19189";
nscaf2888	Bombyx_lncRNA	exon	2527671	2528100	.	+	.	transcript_id "MSTRG.19159.1"; gene_id "MSTRG.19159";
nscaf2888	Bombyx_lncRNA	exon	2532611	2533205	.	+	.	transcript_id "MSTRG.19159.1"; gene_id "MSTRG.19159";
nscaf2888	Bombyx_lncRNA	exon	3108515	3108712	.	+	.	transcript_id "MSTRG.19214.1"; gene_id "MSTRG.19214";
nscaf2888	Bombyx_lncRNA	exon	3109308	3109416	.	+	.	transcript_id "MSTRG.19214.1"; gene_id "MSTRG.19214";
nscaf2888	Bombyx_lncRNA	exon	3109594	3109702	.	+	.	transcript_id "MSTRG.19215.1"; gene_id "MSTRG.19215";
nscaf2888	Bombyx_lncRNA	exon	3116517	3117116	.	+	.	transcript_id "MSTRG.19214.1"; gene_id "MSTRG.19214";
nscaf2888	Bombyx_lncRNA	exon	3117470	3117705	.	+	.	transcript_id "MSTRG.19214.1"; gene_id "MSTRG.19214";
nscaf2888	Bombyx_lncRNA	exon	3119260	3119480	.	+	.	transcript_id "MSTRG.19215.1"; gene_id "MSTRG.19215";
nscaf2888	Bombyx_lncRNA	exon	3545116	3545339	.	+	.	transcript_id "MSTRG.19267.1"; gene_id "MSTRG.19267";
nscaf2888	Bombyx_lncRNA	exon	3548386	3549602	.	+	.	transcript_id "MSTRG.19267.1"; gene_id "MSTRG.19267";
nscaf2888	Bombyx_lncRNA	exon	3693304	3693478	.	-	.	transcript_id "MSTRG.19281.1"; gene_id "MSTRG.19281";
nscaf2888	Bombyx_lncRNA	exon	3699028	3699129	.	-	.	transcript_id "MSTRG.19281.1"; gene_id "MSTRG.19281";
nscaf2888	Bombyx_lncRNA	exon	4546130	4548307	.	+	.	transcript_id "MSTRG.19403.2"; gene_id "MSTRG.19403";
nscaf2888	Bombyx_lncRNA	exon	4549120	4549633	.	+	.	transcript_id "MSTRG.19403.2"; gene_id "MSTRG.19403";
nscaf2888	Bombyx_lncRNA	exon	5325248	5325453	.	-	.	transcript_id "MSTRG.19427.1"; gene_id "MSTRG.19427";
nscaf2888	Bombyx_lncRNA	exon	5328892	5328939	.	-	.	transcript_id "MSTRG.19427.1"; gene_id "MSTRG.19427";
nscaf2888	Bombyx_lncRNA	exon	5918078	5918259	.	-	.	transcript_id "MSTRG.19553.1"; gene_id "MSTRG.19553";
nscaf2888	Bombyx_lncRNA	exon	5918759	5918900	.	-	.	transcript_id "MSTRG.19553.1"; gene_id "MSTRG.19553";
nscaf2888	Bombyx_lncRNA	exon	6016746	6017109	.	+	.	transcript_id "MSTRG.19558.1"; gene_id "MSTRG.19558";
nscaf2888	Bombyx_lncRNA	exon	6038084	6038137	.	+	.	transcript_id "MSTRG.19558.1"; gene_id "MSTRG.19558";
nscaf2888	Bombyx_lncRNA	exon	6314918	6315545	.	-	.	transcript_id "MSTRG.19580.1"; gene_id "MSTRG.19580";
nscaf2888	Bombyx_lncRNA	exon	6320915	6320974	.	-	.	transcript_id "MSTRG.19580.1"; gene_id "MSTRG.19580";
nscaf2888	Bombyx_lncRNA	exon	6321521	6321677	.	-	.	transcript_id "MSTRG.19580.1"; gene_id "MSTRG.19580";
nscaf2888	Bombyx_lncRNA	exon	6463261	6463416	.	+	.	transcript_id "MSTRG.19599.1"; gene_id "MSTRG.19599";
nscaf2888	Bombyx_lncRNA	exon	6464178	6464313	.	+	.	transcript_id "MSTRG.19599.1"; gene_id "MSTRG.19599";
nscaf2888	Bombyx_lncRNA	exon	6466654	6466904	.	+	.	transcript_id "MSTRG.19599.1"; gene_id "MSTRG.19599";
nscaf2888	Bombyx_lncRNA	exon	7046084	7046301	.	+	.	transcript_id "MSTRG.19615.1"; gene_id "MSTRG.19615";
nscaf2888	Bombyx_lncRNA	exon	7046084	7046301	.	+	.	transcript_id "MSTRG.19615.2"; gene_id "MSTRG.19615";
nscaf2888	Bombyx_lncRNA	exon	7046468	7046635	.	+	.	transcript_id "MSTRG.19615.1"; gene_id "MSTRG.19615";
nscaf2888	Bombyx_lncRNA	exon	7046468	7046635	.	+	.	transcript_id "MSTRG.19615.2"; gene_id "MSTRG.19615";
nscaf2888	Bombyx_lncRNA	exon	7047797	7048346	.	+	.	transcript_id "MSTRG.19615.1"; gene_id "MSTRG.19615";
nscaf2888	Bombyx_lncRNA	exon	7056261	7056374	.	+	.	transcript_id "MSTRG.19615.2"; gene_id "MSTRG.19615";
nscaf2888	Bombyx_lncRNA	exon	7069242	7069483	.	+	.	transcript_id "MSTRG.19615.2"; gene_id "MSTRG.19615";
nscaf2888	Bombyx_lncRNA	exon	7645475	7645686	.	+	.	transcript_id "MSTRG.19857.1"; gene_id "MSTRG.19857";
nscaf2888	Bombyx_lncRNA	exon	7658021	7658038	.	+	.	transcript_id "MSTRG.19858.1"; gene_id "MSTRG.19858";
nscaf2888	Bombyx_lncRNA	exon	7673478	7673592	.	+	.	transcript_id "MSTRG.19857.1"; gene_id "MSTRG.19857";
nscaf2888	Bombyx_lncRNA	exon	7681628	7681926	.	+	.	transcript_id "MSTRG.19858.1"; gene_id "MSTRG.19858";
nscaf2888	Bombyx_lncRNA	exon	9130100	9130938	.	-	.	transcript_id "MSTRG.19687.1"; gene_id "MSTRG.19687";
nscaf2888	Bombyx_lncRNA	exon	9134232	9134465	.	-	.	transcript_id "MSTRG.19687.1"; gene_id "MSTRG.19687";
nscaf2888	Bombyx_lncRNA	exon	9160187	9160435	.	-	.	transcript_id "MSTRG.19692.1"; gene_id "MSTRG.19692";
nscaf2888	Bombyx_lncRNA	exon	9165726	9165920	.	-	.	transcript_id "MSTRG.19692.1"; gene_id "MSTRG.19692";
nscaf2888	Bombyx_lncRNA	exon	9546076	9546118	.	+	.	transcript_id "MSTRG.19772.1"; gene_id "MSTRG.19772";
nscaf2888	Bombyx_lncRNA	exon	9546922	9547114	.	+	.	transcript_id "MSTRG.19772.1"; gene_id "MSTRG.19772";
nscaf2888	Bombyx_lncRNA	exon	9664001	9664051	.	-	.	transcript_id "MSTRG.19788.1"; gene_id "MSTRG.19788";
nscaf2888	Bombyx_lncRNA	exon	9669421	9670089	.	-	.	transcript_id "MSTRG.19788.1"; gene_id "MSTRG.19788";
nscaf2888	Bombyx_lncRNA	exon	9824211	9824421	.	-	.	transcript_id "MSTRG.19710.1"; gene_id "MSTRG.19710";
nscaf2888	Bombyx_lncRNA	exon	9830649	9830736	.	+	.	transcript_id "MSTRG.19711.1"; gene_id "MSTRG.19711";
nscaf2888	Bombyx_lncRNA	exon	9832074	9832268	.	+	.	transcript_id "MSTRG.19711.1"; gene_id "MSTRG.19711";
nscaf2888	Bombyx_lncRNA	exon	9838405	9838718	.	-	.	transcript_id "MSTRG.19710.1"; gene_id "MSTRG.19710";
nscaf2889	Bombyx_lncRNA	exon	388313	389378	.	-	.	transcript_id "MSTRG.19740.1"; gene_id "MSTRG.19740";
nscaf2889	Bombyx_lncRNA	exon	390734	392152	.	-	.	transcript_id "MSTRG.19740.1"; gene_id "MSTRG.19740";
nscaf2889	Bombyx_lncRNA	exon	778711	778922	.	-	.	transcript_id "MSTRG.19990.1"; gene_id "MSTRG.19990";
nscaf2889	Bombyx_lncRNA	exon	779269	779423	.	-	.	transcript_id "MSTRG.19990.1"; gene_id "MSTRG.19990";
nscaf2889	Bombyx_lncRNA	exon	1010700	1010819	.	-	.	transcript_id "MSTRG.20011.3"; gene_id "MSTRG.20011";
nscaf2889	Bombyx_lncRNA	exon	1011885	1012395	.	-	.	transcript_id "MSTRG.20011.3"; gene_id "MSTRG.20011";
nscaf2889	Bombyx_lncRNA	exon	1132435	1132452	.	-	.	transcript_id "MSTRG.19965.1"; gene_id "MSTRG.19965";
nscaf2889	Bombyx_lncRNA	exon	1151887	1151992	.	-	.	transcript_id "MSTRG.19966.2"; gene_id "MSTRG.19966";
nscaf2889	Bombyx_lncRNA	exon	1175346	1175535	.	-	.	transcript_id "MSTRG.19966.3"; gene_id "MSTRG.19966";
nscaf2889	Bombyx_lncRNA	exon	1209698	1210011	.	-	.	transcript_id "MSTRG.19966.2"; gene_id "MSTRG.19966";
nscaf2889	Bombyx_lncRNA	exon	1210157	1210619	.	-	.	transcript_id "MSTRG.19965.1"; gene_id "MSTRG.19965";
nscaf2889	Bombyx_lncRNA	exon	1213725	1214110	.	-	.	transcript_id "MSTRG.19966.3"; gene_id "MSTRG.19966";
nscaf2889	Bombyx_lncRNA	exon	1541686	1541920	.	+	.	transcript_id "MSTRG.20040.1"; gene_id "MSTRG.20040";
nscaf2889	Bombyx_lncRNA	exon	1549212	1549790	.	+	.	transcript_id "MSTRG.20040.1"; gene_id "MSTRG.20040";
nscaf2889	Bombyx_lncRNA	exon	2570905	2570973	.	-	.	transcript_id "MSTRG.20094.1"; gene_id "MSTRG.20094";
nscaf2889	Bombyx_lncRNA	exon	2571102	2571277	.	-	.	transcript_id "MSTRG.20094.1"; gene_id "MSTRG.20094";
nscaf2889	Bombyx_lncRNA	exon	3157967	3157976	.	+	.	transcript_id "MSTRG.20118.1"; gene_id "MSTRG.20118";
nscaf2889	Bombyx_lncRNA	exon	3225638	3225913	.	+	.	transcript_id "MSTRG.20118.1"; gene_id "MSTRG.20118";
nscaf2889	Bombyx_lncRNA	exon	3379472	3379515	.	+	.	transcript_id "MSTRG.20118.1"; gene_id "MSTRG.20118";
nscaf2889	Bombyx_lncRNA	exon	3671750	3672015	.	+	.	transcript_id "MSTRG.20170.1"; gene_id "MSTRG.20170";
nscaf2889	Bombyx_lncRNA	exon	3672145	3672957	.	+	.	transcript_id "MSTRG.20170.1"; gene_id "MSTRG.20170";
nscaf2890	Bombyx_lncRNA	exon	617099	617355	.	+	.	transcript_id "MSTRG.20209.1"; gene_id "MSTRG.20209";
nscaf2890	Bombyx_lncRNA	exon	619773	619953	.	+	.	transcript_id "MSTRG.20209.1"; gene_id "MSTRG.20209";
nscaf2890	Bombyx_lncRNA	exon	812150	812428	.	-	.	transcript_id "MSTRG.20219.1"; gene_id "MSTRG.20219";
nscaf2890	Bombyx_lncRNA	exon	812597	812847	.	-	.	transcript_id "MSTRG.20219.1"; gene_id "MSTRG.20219";
nscaf2890	Bombyx_lncRNA	exon	812988	813315	.	-	.	transcript_id "MSTRG.20219.1"; gene_id "MSTRG.20219";
nscaf2891	Bombyx_lncRNA	exon	172589	172727	.	-	.	transcript_id "MSTRG.20193.1"; gene_id "MSTRG.20193";
nscaf2891	Bombyx_lncRNA	exon	208219	208281	.	-	.	transcript_id "MSTRG.20193.1"; gene_id "MSTRG.20193";
nscaf2891	Bombyx_lncRNA	exon	380087	380222	.	-	.	transcript_id "MSTRG.20309.1"; gene_id "MSTRG.20309";
nscaf2891	Bombyx_lncRNA	exon	392323	392458	.	-	.	transcript_id "MSTRG.20309.1"; gene_id "MSTRG.20309";
nscaf2891	Bombyx_lncRNA	exon	655547	655725	.	-	.	transcript_id "MSTRG.20335.2"; gene_id "MSTRG.20335";
nscaf2891	Bombyx_lncRNA	exon	656938	657011	.	-	.	transcript_id "MSTRG.20335.2"; gene_id "MSTRG.20335";
nscaf2891	Bombyx_lncRNA	exon	801094	801285	.	-	.	transcript_id "MSTRG.20344.1"; gene_id "MSTRG.20344";
nscaf2891	Bombyx_lncRNA	exon	813121	813171	.	-	.	transcript_id "MSTRG.20344.1"; gene_id "MSTRG.20344";
nscaf2891	Bombyx_lncRNA	exon	1431856	1433826	.	-	.	transcript_id "MSTRG.20353.6"; gene_id "MSTRG.20353";
nscaf2891	Bombyx_lncRNA	exon	1512112	1512225	.	-	.	transcript_id "MSTRG.20353.6"; gene_id "MSTRG.20353";
nscaf2891	Bombyx_lncRNA	exon	1630614	1630763	.	-	.	transcript_id "MSTRG.20353.6"; gene_id "MSTRG.20353";
nscaf2891	Bombyx_lncRNA	exon	1807257	1807344	.	+	.	transcript_id "MSTRG.20395.1"; gene_id "MSTRG.20395";
nscaf2891	Bombyx_lncRNA	exon	1810580	1810789	.	+	.	transcript_id "MSTRG.20395.1"; gene_id "MSTRG.20395";
nscaf2891	Bombyx_lncRNA	exon	2234150	2234830	.	-	.	transcript_id "MSTRG.20417.1"; gene_id "MSTRG.20417";
nscaf2891	Bombyx_lncRNA	exon	2234911	2235044	.	-	.	transcript_id "MSTRG.20417.1"; gene_id "MSTRG.20417";
nscaf2891	Bombyx_lncRNA	exon	2255556	2260600	.	-	.	transcript_id "MSTRG.20418.3"; gene_id "MSTRG.20418";
nscaf2891	Bombyx_lncRNA	exon	2261451	2262282	.	-	.	transcript_id "MSTRG.20418.3"; gene_id "MSTRG.20418";
nscaf2891	Bombyx_lncRNA	exon	2263013	2265629	.	-	.	transcript_id "MSTRG.20418.3"; gene_id "MSTRG.20418";
nscaf2899	Bombyx_lncRNA	exon	111204	111393	.	+	.	transcript_id "MSTRG.20527.1"; gene_id "MSTRG.20527";
nscaf2899	Bombyx_lncRNA	exon	113358	113510	.	+	.	transcript_id "MSTRG.20528.1"; gene_id "MSTRG.20528";
nscaf2899	Bombyx_lncRNA	exon	115830	115850	.	+	.	transcript_id "MSTRG.20527.1"; gene_id "MSTRG.20527";
nscaf2899	Bombyx_lncRNA	exon	125923	126125	.	+	.	transcript_id "MSTRG.20528.1"; gene_id "MSTRG.20528";
nscaf2899	Bombyx_lncRNA	exon	457662	457761	.	+	.	transcript_id "MSTRG.20542.3"; gene_id "MSTRG.20542";
nscaf2899	Bombyx_lncRNA	exon	465951	466213	.	+	.	transcript_id "MSTRG.20542.3"; gene_id "MSTRG.20542";
nscaf2901	Bombyx_lncRNA	exon	1080761	1081098	.	-	.	transcript_id "MSTRG.20614.1"; gene_id "MSTRG.20614";
nscaf2901	Bombyx_lncRNA	exon	1082088	1082187	.	-	.	transcript_id "MSTRG.20614.1"; gene_id "MSTRG.20614";
nscaf2901	Bombyx_lncRNA	exon	1107500	1107776	.	-	.	transcript_id "MSTRG.20617.1"; gene_id "MSTRG.20617";
nscaf2901	Bombyx_lncRNA	exon	1130818	1130842	.	-	.	transcript_id "MSTRG.20617.1"; gene_id "MSTRG.20617";
nscaf2901	Bombyx_lncRNA	exon	1157186	1157483	.	-	.	transcript_id "MSTRG.20619.1"; gene_id "MSTRG.20619";
nscaf2901	Bombyx_lncRNA	exon	1158055	1158121	.	-	.	transcript_id "MSTRG.20619.1"; gene_id "MSTRG.20619";
nscaf2901	Bombyx_lncRNA	exon	1436666	1439522	.	+	.	transcript_id "MSTRG.20667.2"; gene_id "MSTRG.20667";
nscaf2901	Bombyx_lncRNA	exon	1442382	1442657	.	+	.	transcript_id "MSTRG.20667.2"; gene_id "MSTRG.20667";
nscaf2901	Bombyx_lncRNA	exon	1576099	1576437	.	+	.	transcript_id "MSTRG.20680.1"; gene_id "MSTRG.20680";
nscaf2901	Bombyx_lncRNA	exon	1596836	1597854	.	+	.	transcript_id "MSTRG.20680.1"; gene_id "MSTRG.20680";
nscaf2902	Bombyx_lncRNA	exon	799311	799563	.	+	.	transcript_id "MSTRG.20963.1"; gene_id "MSTRG.20963";
nscaf2902	Bombyx_lncRNA	exon	800710	801694	.	+	.	transcript_id "MSTRG.20963.1"; gene_id "MSTRG.20963";
nscaf2902	Bombyx_lncRNA	exon	828469	828742	.	-	.	transcript_id "MSTRG.20960.2"; gene_id "MSTRG.20960";
nscaf2902	Bombyx_lncRNA	exon	828834	828858	.	-	.	transcript_id "MSTRG.20960.2"; gene_id "MSTRG.20960";
nscaf2902	Bombyx_lncRNA	exon	858162	858744	.	-	.	transcript_id "MSTRG.20966.3"; gene_id "MSTRG.20966";
nscaf2902	Bombyx_lncRNA	exon	858822	860133	.	-	.	transcript_id "MSTRG.20966.3"; gene_id "MSTRG.20966";
nscaf2902	Bombyx_lncRNA	exon	1587654	1587925	.	+	.	transcript_id "MSTRG.20682.2"; gene_id "MSTRG.20682";
nscaf2902	Bombyx_lncRNA	exon	1590011	1590199	.	+	.	transcript_id "MSTRG.20682.2"; gene_id "MSTRG.20682";
nscaf2902	Bombyx_lncRNA	exon	1597393	1597653	.	+	.	transcript_id "MSTRG.20682.2"; gene_id "MSTRG.20682";
nscaf2902	Bombyx_lncRNA	exon	1599688	1599892	.	+	.	transcript_id "MSTRG.20686.2"; gene_id "MSTRG.20686";
nscaf2902	Bombyx_lncRNA	exon	1609019	1609197	.	+	.	transcript_id "MSTRG.20686.2"; gene_id "MSTRG.20686";
nscaf2902	Bombyx_lncRNA	exon	1732221	1732410	.	+	.	transcript_id "MSTRG.20703.1"; gene_id "MSTRG.20703";
nscaf2902	Bombyx_lncRNA	exon	1732718	1733111	.	+	.	transcript_id "MSTRG.20703.1"; gene_id "MSTRG.20703";
nscaf2902	Bombyx_lncRNA	exon	1755661	1755865	.	+	.	transcript_id "MSTRG.20696.6"; gene_id "MSTRG.20696";
nscaf2902	Bombyx_lncRNA	exon	1756623	1756737	.	+	.	transcript_id "MSTRG.20696.6"; gene_id "MSTRG.20696";
nscaf2902	Bombyx_lncRNA	exon	1915360	1917319	.	-	.	transcript_id "MSTRG.20722.1"; gene_id "MSTRG.20722";
nscaf2902	Bombyx_lncRNA	exon	1953607	1953980	.	-	.	transcript_id "MSTRG.20722.1"; gene_id "MSTRG.20722";
nscaf2902	Bombyx_lncRNA	exon	2236042	2236141	.	-	.	transcript_id "MSTRG.20737.1"; gene_id "MSTRG.20737";
nscaf2902	Bombyx_lncRNA	exon	2248583	2249761	.	-	.	transcript_id "MSTRG.20737.1"; gene_id "MSTRG.20737";
nscaf2902	Bombyx_lncRNA	exon	2313215	2313393	.	+	.	transcript_id "MSTRG.20738.1"; gene_id "MSTRG.20738";
nscaf2902	Bombyx_lncRNA	exon	2313647	2314002	.	+	.	transcript_id "MSTRG.20738.1"; gene_id "MSTRG.20738";
nscaf2902	Bombyx_lncRNA	exon	2539231	2540621	.	+	.	transcript_id "MSTRG.20774.1"; gene_id "MSTRG.20774";
nscaf2902	Bombyx_lncRNA	exon	2541041	2542711	.	+	.	transcript_id "MSTRG.20774.1"; gene_id "MSTRG.20774";
nscaf2902	Bombyx_lncRNA	exon	2674288	2674387	.	+	.	transcript_id "MSTRG.20785.1"; gene_id "MSTRG.20785";
nscaf2902	Bombyx_lncRNA	exon	2704038	2704223	.	+	.	transcript_id "MSTRG.20785.1"; gene_id "MSTRG.20785";
nscaf2902	Bombyx_lncRNA	exon	2729597	2729745	.	+	.	transcript_id "MSTRG.20785.1"; gene_id "MSTRG.20785";
nscaf2902	Bombyx_lncRNA	exon	2761582	2765239	.	+	.	transcript_id "MSTRG.20785.1"; gene_id "MSTRG.20785";
nscaf2902	Bombyx_lncRNA	exon	2814416	2815406	.	-	.	transcript_id "MSTRG.20789.1"; gene_id "MSTRG.20789";
nscaf2902	Bombyx_lncRNA	exon	2828718	2832766	.	-	.	transcript_id "MSTRG.20789.1"; gene_id "MSTRG.20789";
nscaf2902	Bombyx_lncRNA	exon	3367444	3367742	.	-	.	transcript_id "MSTRG.20760.1"; gene_id "MSTRG.20760";
nscaf2902	Bombyx_lncRNA	exon	3368295	3368387	.	-	.	transcript_id "MSTRG.20760.1"; gene_id "MSTRG.20760";
nscaf2902	Bombyx_lncRNA	exon	3368758	3369147	.	-	.	transcript_id "MSTRG.20760.1"; gene_id "MSTRG.20760";
nscaf2902	Bombyx_lncRNA	exon	4136668	4136877	.	-	.	transcript_id "MSTRG.20885.3"; gene_id "MSTRG.20885";
nscaf2902	Bombyx_lncRNA	exon	4137035	4137169	.	-	.	transcript_id "MSTRG.20885.3"; gene_id "MSTRG.20885";
nscaf2902	Bombyx_lncRNA	exon	4137253	4137363	.	-	.	transcript_id "MSTRG.20885.3"; gene_id "MSTRG.20885";
nscaf2902	Bombyx_lncRNA	exon	4137439	4137641	.	-	.	transcript_id "MSTRG.20885.3"; gene_id "MSTRG.20885";
nscaf2902	Bombyx_lncRNA	exon	4233870	4234116	.	-	.	transcript_id "MSTRG.20900.2"; gene_id "MSTRG.20900";
nscaf2902	Bombyx_lncRNA	exon	4234477	4234515	.	-	.	transcript_id "MSTRG.20900.2"; gene_id "MSTRG.20900";
nscaf2902	Bombyx_lncRNA	exon	4292157	4292487	.	+	.	transcript_id "MSTRG.20841.1"; gene_id "MSTRG.20841";
nscaf2902	Bombyx_lncRNA	exon	4294471	4294672	.	+	.	transcript_id "MSTRG.20842.1"; gene_id "MSTRG.20842";
nscaf2902	Bombyx_lncRNA	exon	4299621	4299817	.	+	.	transcript_id "MSTRG.20842.1"; gene_id "MSTRG.20842";
nscaf2902	Bombyx_lncRNA	exon	4310898	4310913	.	+	.	transcript_id "MSTRG.20841.1"; gene_id "MSTRG.20841";
nscaf2902	Bombyx_lncRNA	exon	4466942	4467235	.	+	.	transcript_id "MSTRG.21075.2"; gene_id "MSTRG.21075";
nscaf2902	Bombyx_lncRNA	exon	4467323	4467525	.	+	.	transcript_id "MSTRG.21075.2"; gene_id "MSTRG.21075";
nscaf2902	Bombyx_lncRNA	exon	4756222	4756345	.	-	.	transcript_id "MSTRG.21091.1"; gene_id "MSTRG.21091";
nscaf2902	Bombyx_lncRNA	exon	4772286	4772449	.	-	.	transcript_id "MSTRG.21091.1"; gene_id "MSTRG.21091";
nscaf2902	Bombyx_lncRNA	exon	5178833	5178997	.	+	.	transcript_id "MSTRG.21045.1"; gene_id "MSTRG.21045";
nscaf2902	Bombyx_lncRNA	exon	5210389	5210442	.	+	.	transcript_id "MSTRG.21045.1"; gene_id "MSTRG.21045";
nscaf2902	Bombyx_lncRNA	exon	5950060	5950484	.	+	.	transcript_id "MSTRG.21166.1"; gene_id "MSTRG.21166";
nscaf2902	Bombyx_lncRNA	exon	5952583	5952729	.	+	.	transcript_id "MSTRG.21166.1"; gene_id "MSTRG.21166";
nscaf2902	Bombyx_lncRNA	exon	6034191	6035362	.	-	.	transcript_id "MSTRG.21176.1"; gene_id "MSTRG.21176";
nscaf2902	Bombyx_lncRNA	exon	6110967	6110991	.	-	.	transcript_id "MSTRG.21176.1"; gene_id "MSTRG.21176";
nscaf2902	Bombyx_lncRNA	exon	6351062	6351092	.	+	.	transcript_id "MSTRG.21191.1"; gene_id "MSTRG.21191";
nscaf2902	Bombyx_lncRNA	exon	6351309	6351707	.	+	.	transcript_id "MSTRG.21191.1"; gene_id "MSTRG.21191";
nscaf2902	Bombyx_lncRNA	exon	6396525	6396723	.	-	.	transcript_id "MSTRG.21204.2"; gene_id "MSTRG.21204";
nscaf2902	Bombyx_lncRNA	exon	6397009	6397328	.	-	.	transcript_id "MSTRG.21204.2"; gene_id "MSTRG.21204";
nscaf2902	Bombyx_lncRNA	exon	7376363	7376392	.	+	.	transcript_id "MSTRG.21306.4"; gene_id "MSTRG.21306";
nscaf2902	Bombyx_lncRNA	exon	7376507	7377515	.	+	.	transcript_id "MSTRG.21306.4"; gene_id "MSTRG.21306";
nscaf2902	Bombyx_lncRNA	exon	7484360	7484467	.	+	.	transcript_id "MSTRG.21321.1"; gene_id "MSTRG.21321";
nscaf2902	Bombyx_lncRNA	exon	7484878	7485147	.	+	.	transcript_id "MSTRG.21321.1"; gene_id "MSTRG.21321";
nscaf2902	Bombyx_lncRNA	exon	7868092	7868417	.	+	.	transcript_id "MSTRG.21274.4"; gene_id "MSTRG.21274";
nscaf2902	Bombyx_lncRNA	exon	7868505	7868803	.	+	.	transcript_id "MSTRG.21274.4"; gene_id "MSTRG.21274";
nscaf2902	Bombyx_lncRNA	exon	7909245	7909363	.	+	.	transcript_id "MSTRG.21278.1"; gene_id "MSTRG.21278";
nscaf2902	Bombyx_lncRNA	exon	7912473	7912602	.	+	.	transcript_id "MSTRG.21278.1"; gene_id "MSTRG.21278";
nscaf2902	Bombyx_lncRNA	exon	8283884	8283942	.	+	.	transcript_id "MSTRG.21376.1"; gene_id "MSTRG.21376";
nscaf2902	Bombyx_lncRNA	exon	8284243	8284424	.	+	.	transcript_id "MSTRG.21376.1"; gene_id "MSTRG.21376";
nscaf2902	Bombyx_lncRNA	exon	8344861	8346089	.	-	.	transcript_id "MSTRG.21385.1"; gene_id "MSTRG.21385";
nscaf2902	Bombyx_lncRNA	exon	8347293	8347686	.	-	.	transcript_id "MSTRG.21385.1"; gene_id "MSTRG.21385";
nscaf2902	Bombyx_lncRNA	exon	8557286	8557514	.	+	.	transcript_id "MSTRG.21330.1"; gene_id "MSTRG.21330";
nscaf2902	Bombyx_lncRNA	exon	8558075	8558265	.	+	.	transcript_id "MSTRG.21330.1"; gene_id "MSTRG.21330";
nscaf2902	Bombyx_lncRNA	exon	8604529	8604771	.	+	.	transcript_id "MSTRG.21332.2"; gene_id "MSTRG.21332";
nscaf2902	Bombyx_lncRNA	exon	8605307	8605502	.	+	.	transcript_id "MSTRG.21332.2"; gene_id "MSTRG.21332";
nscaf2902	Bombyx_lncRNA	exon	8612861	8613043	.	+	.	transcript_id "MSTRG.21332.2"; gene_id "MSTRG.21332";
nscaf2902	Bombyx_lncRNA	exon	8614247	8614762	.	+	.	transcript_id "MSTRG.21332.2"; gene_id "MSTRG.21332";
nscaf2902	Bombyx_lncRNA	exon	9041877	9041891	.	-	.	transcript_id "MSTRG.21421.1"; gene_id "MSTRG.21421";
nscaf2902	Bombyx_lncRNA	exon	9070826	9071112	.	-	.	transcript_id "MSTRG.21421.1"; gene_id "MSTRG.21421";
nscaf2902	Bombyx_lncRNA	exon	9071460	9071612	.	-	.	transcript_id "MSTRG.21421.1"; gene_id "MSTRG.21421";
nscaf2902	Bombyx_lncRNA	exon	9427183	9427317	.	-	.	transcript_id "MSTRG.21398.1"; gene_id "MSTRG.21398";
nscaf2902	Bombyx_lncRNA	exon	9427646	9427705	.	-	.	transcript_id "MSTRG.21398.1"; gene_id "MSTRG.21398";
nscaf2902	Bombyx_lncRNA	exon	9427830	9427930	.	-	.	transcript_id "MSTRG.21398.1"; gene_id "MSTRG.21398";
nscaf2902	Bombyx_lncRNA	exon	9544177	9544292	.	-	.	transcript_id "MSTRG.21443.1"; gene_id "MSTRG.21443";
nscaf2902	Bombyx_lncRNA	exon	9544915	9545095	.	-	.	transcript_id "MSTRG.21443.1"; gene_id "MSTRG.21443";
nscaf2902	Bombyx_lncRNA	exon	9677338	9677370	.	+	.	transcript_id "MSTRG.21463.1"; gene_id "MSTRG.21463";
nscaf2902	Bombyx_lncRNA	exon	9694897	9694986	.	+	.	transcript_id "MSTRG.21463.1"; gene_id "MSTRG.21463";
nscaf2902	Bombyx_lncRNA	exon	9698620	9701065	.	+	.	transcript_id "MSTRG.21463.1"; gene_id "MSTRG.21463";
nscaf2902	Bombyx_lncRNA	exon	10581887	10582044	.	+	.	transcript_id "MSTRG.21523.1"; gene_id "MSTRG.21523";
nscaf2902	Bombyx_lncRNA	exon	10604979	10605251	.	+	.	transcript_id "MSTRG.21523.1"; gene_id "MSTRG.21523";
nscaf2909	Bombyx_lncRNA	exon	17109	17160	.	+	.	transcript_id "MSTRG.21671.1"; gene_id "MSTRG.21671";
nscaf2909	Bombyx_lncRNA	exon	30447	31253	.	+	.	transcript_id "MSTRG.21671.1"; gene_id "MSTRG.21671";
nscaf2912	Bombyx_lncRNA	exon	56730	57517	.	-	.	transcript_id "MSTRG.21827.1"; gene_id "MSTRG.21827";
nscaf2912	Bombyx_lncRNA	exon	58297	58396	.	-	.	transcript_id "MSTRG.21827.1"; gene_id "MSTRG.21827";
nscaf2912	Bombyx_lncRNA	exon	714386	715144	.	+	.	transcript_id "MSTRG.21875.1"; gene_id "MSTRG.21875";
nscaf2912	Bombyx_lncRNA	exon	715243	715469	.	+	.	transcript_id "MSTRG.21875.1"; gene_id "MSTRG.21875";
nscaf2912	Bombyx_lncRNA	exon	716994	717287	.	+	.	transcript_id "MSTRG.21875.1"; gene_id "MSTRG.21875";
nscaf2916	Bombyx_lncRNA	exon	159481	159635	.	-	.	transcript_id "MSTRG.21934.1"; gene_id "MSTRG.21934";
nscaf2916	Bombyx_lncRNA	exon	159964	160236	.	-	.	transcript_id "MSTRG.21934.1"; gene_id "MSTRG.21934";
nscaf2924	Bombyx_lncRNA	exon	302754	302813	.	-	.	transcript_id "MSTRG.21982.7"; gene_id "MSTRG.21982";
nscaf2924	Bombyx_lncRNA	exon	305564	305755	.	-	.	transcript_id "MSTRG.21982.7"; gene_id "MSTRG.21982";
nscaf2924	Bombyx_lncRNA	exon	306032	306228	.	-	.	transcript_id "MSTRG.21982.7"; gene_id "MSTRG.21982";
nscaf2930	Bombyx_lncRNA	exon	1675626	1675808	.	+	.	transcript_id "MSTRG.22219.1"; gene_id "MSTRG.22219";
nscaf2930	Bombyx_lncRNA	exon	1676020	1676648	.	+	.	transcript_id "MSTRG.22219.1"; gene_id "MSTRG.22219";
nscaf2930	Bombyx_lncRNA	exon	1748155	1748527	.	-	.	transcript_id "MSTRG.22251.1"; gene_id "MSTRG.22251";
nscaf2930	Bombyx_lncRNA	exon	1748622	1748905	.	-	.	transcript_id "MSTRG.22251.1"; gene_id "MSTRG.22251";
nscaf2930	Bombyx_lncRNA	exon	1902867	1904119	.	+	.	transcript_id "MSTRG.22267.1"; gene_id "MSTRG.22267";
nscaf2930	Bombyx_lncRNA	exon	1905297	1905627	.	+	.	transcript_id "MSTRG.22267.1"; gene_id "MSTRG.22267";
nscaf2930	Bombyx_lncRNA	exon	3291197	3291388	.	-	.	transcript_id "MSTRG.22469.1"; gene_id "MSTRG.22469";
nscaf2930	Bombyx_lncRNA	exon	3297997	3298200	.	-	.	transcript_id "MSTRG.22469.1"; gene_id "MSTRG.22469";
nscaf2930	Bombyx_lncRNA	exon	3473997	3475673	.	-	.	transcript_id "MSTRG.22490.1"; gene_id "MSTRG.22490";
nscaf2930	Bombyx_lncRNA	exon	3476426	3476611	.	-	.	transcript_id "MSTRG.22490.1"; gene_id "MSTRG.22490";
nscaf2930	Bombyx_lncRNA	exon	3525648	3525788	.	+	.	transcript_id "MSTRG.22496.1"; gene_id "MSTRG.22496";
nscaf2930	Bombyx_lncRNA	exon	3528463	3528643	.	+	.	transcript_id "MSTRG.22497.1"; gene_id "MSTRG.22497";
nscaf2930	Bombyx_lncRNA	exon	3559054	3559096	.	+	.	transcript_id "MSTRG.22497.1"; gene_id "MSTRG.22497";
nscaf2930	Bombyx_lncRNA	exon	3562087	3562175	.	+	.	transcript_id "MSTRG.22496.1"; gene_id "MSTRG.22496";
nscaf2930	Bombyx_lncRNA	exon	3846522	3846743	.	-	.	transcript_id "MSTRG.22388.1"; gene_id "MSTRG.22388";
nscaf2930	Bombyx_lncRNA	exon	3851502	3851530	.	-	.	transcript_id "MSTRG.22388.1"; gene_id "MSTRG.22388";
nscaf2930	Bombyx_lncRNA	exon	3852292	3852370	.	-	.	transcript_id "MSTRG.22388.1"; gene_id "MSTRG.22388";
nscaf2930	Bombyx_lncRNA	exon	3859768	3859906	.	-	.	transcript_id "MSTRG.22388.1"; gene_id "MSTRG.22388";
nscaf2930	Bombyx_lncRNA	exon	4536888	4537092	.	-	.	transcript_id "MSTRG.22535.6"; gene_id "MSTRG.22535";
nscaf2930	Bombyx_lncRNA	exon	4538158	4538398	.	-	.	transcript_id "MSTRG.22535.6"; gene_id "MSTRG.22535";
nscaf2930	Bombyx_lncRNA	exon	4601596	4601742	.	-	.	transcript_id "MSTRG.22538.1"; gene_id "MSTRG.22538";
nscaf2930	Bombyx_lncRNA	exon	4634062	4634753	.	-	.	transcript_id "MSTRG.22538.1"; gene_id "MSTRG.22538";
nscaf2930	Bombyx_lncRNA	exon	5998487	5999308	.	-	.	transcript_id "MSTRG.22634.4"; gene_id "MSTRG.22634";
nscaf2930	Bombyx_lncRNA	exon	5999745	5999867	.	-	.	transcript_id "MSTRG.22634.4"; gene_id "MSTRG.22634";
nscaf2930	Bombyx_lncRNA	exon	6108190	6108303	.	-	.	transcript_id "MSTRG.22641.1"; gene_id "MSTRG.22641";
nscaf2930	Bombyx_lncRNA	exon	6108474	6109189	.	-	.	transcript_id "MSTRG.22641.1"; gene_id "MSTRG.22641";
nscaf2931	Bombyx_lncRNA	exon	66737	67082	.	+	.	transcript_id "MSTRG.22606.1"; gene_id "MSTRG.22606";
nscaf2931	Bombyx_lncRNA	exon	68160	68504	.	+	.	transcript_id "MSTRG.22606.1"; gene_id "MSTRG.22606";
nscaf2931	Bombyx_lncRNA	exon	233068	238189	.	+	.	transcript_id "MSTRG.22659.1"; gene_id "MSTRG.22659";
nscaf2931	Bombyx_lncRNA	exon	284067	284284	.	+	.	transcript_id "MSTRG.22659.1"; gene_id "MSTRG.22659";
nscaf2931	Bombyx_lncRNA	exon	973452	973551	.	-	.	transcript_id "MSTRG.22690.1"; gene_id "MSTRG.22690";
nscaf2931	Bombyx_lncRNA	exon	979155	979351	.	-	.	transcript_id "MSTRG.22690.1"; gene_id "MSTRG.22690";
nscaf2931	Bombyx_lncRNA	exon	979743	980358	.	-	.	transcript_id "MSTRG.22690.1"; gene_id "MSTRG.22690";
nscaf2931	Bombyx_lncRNA	exon	1298786	1299160	.	-	.	transcript_id "MSTRG.22759.3"; gene_id "MSTRG.22759";
nscaf2931	Bombyx_lncRNA	exon	1324528	1326351	.	-	.	transcript_id "MSTRG.22759.3"; gene_id "MSTRG.22759";
nscaf2931	Bombyx_lncRNA	exon	1328023	1328162	.	-	.	transcript_id "MSTRG.22766.1"; gene_id "MSTRG.22766";
nscaf2931	Bombyx_lncRNA	exon	1328242	1328251	.	-	.	transcript_id "MSTRG.22766.1"; gene_id "MSTRG.22766";
nscaf2931	Bombyx_lncRNA	exon	1328356	1328593	.	-	.	transcript_id "MSTRG.22766.1"; gene_id "MSTRG.22766";
nscaf2931	Bombyx_lncRNA	exon	1328677	1328846	.	-	.	transcript_id "MSTRG.22766.1"; gene_id "MSTRG.22766";
nscaf2931	Bombyx_lncRNA	exon	1370432	1370661	.	-	.	transcript_id "MSTRG.22771.1"; gene_id "MSTRG.22771";
nscaf2931	Bombyx_lncRNA	exon	1371030	1371531	.	-	.	transcript_id "MSTRG.22771.1"; gene_id "MSTRG.22771";
nscaf2931	Bombyx_lncRNA	exon	1371948	1372000	.	-	.	transcript_id "MSTRG.22771.1"; gene_id "MSTRG.22771";
nscaf2931	Bombyx_lncRNA	exon	1591752	1591855	.	+	.	transcript_id "MSTRG.22796.1"; gene_id "MSTRG.22796";
nscaf2931	Bombyx_lncRNA	exon	1592464	1592585	.	+	.	transcript_id "MSTRG.22796.1"; gene_id "MSTRG.22796";
nscaf2931	Bombyx_lncRNA	exon	1756534	1756914	.	+	.	transcript_id "MSTRG.22805.1"; gene_id "MSTRG.22805";
nscaf2931	Bombyx_lncRNA	exon	1757202	1757540	.	+	.	transcript_id "MSTRG.22805.1"; gene_id "MSTRG.22805";
nscaf2939	Bombyx_lncRNA	exon	5756	6200	.	+	.	transcript_id "MSTRG.22905.1"; gene_id "MSTRG.22905";
nscaf2939	Bombyx_lncRNA	exon	16560	16804	.	+	.	transcript_id "MSTRG.22905.1"; gene_id "MSTRG.22905";
nscaf2943	Bombyx_lncRNA	exon	29942	30046	.	+	.	transcript_id "MSTRG.22893.1"; gene_id "MSTRG.22893";
nscaf2943	Bombyx_lncRNA	exon	30584	33331	.	+	.	transcript_id "MSTRG.22893.1"; gene_id "MSTRG.22893";
nscaf2943	Bombyx_lncRNA	exon	37432	38481	.	-	.	transcript_id "MSTRG.23008.1"; gene_id "MSTRG.23008";
nscaf2943	Bombyx_lncRNA	exon	55389	55924	.	-	.	transcript_id "MSTRG.23008.1"; gene_id "MSTRG.23008";
nscaf2943	Bombyx_lncRNA	exon	179857	180036	.	+	.	transcript_id "MSTRG.23016.1"; gene_id "MSTRG.23016";
nscaf2943	Bombyx_lncRNA	exon	218430	218491	.	+	.	transcript_id "MSTRG.23016.1"; gene_id "MSTRG.23016";
nscaf2943	Bombyx_lncRNA	exon	487535	487698	.	+	.	transcript_id "MSTRG.23036.1"; gene_id "MSTRG.23036";
nscaf2943	Bombyx_lncRNA	exon	488253	488434	.	+	.	transcript_id "MSTRG.23036.1"; gene_id "MSTRG.23036";
nscaf2943	Bombyx_lncRNA	exon	750381	753894	.	+	.	transcript_id "MSTRG.23064.1"; gene_id "MSTRG.23064";
nscaf2943	Bombyx_lncRNA	exon	754061	754341	.	+	.	transcript_id "MSTRG.23064.1"; gene_id "MSTRG.23064";
nscaf2943	Bombyx_lncRNA	exon	1815033	1815180	.	+	.	transcript_id "MSTRG.23057.1"; gene_id "MSTRG.23057";
nscaf2943	Bombyx_lncRNA	exon	1815259	1815403	.	+	.	transcript_id "MSTRG.23057.1"; gene_id "MSTRG.23057";
nscaf2943	Bombyx_lncRNA	exon	1816323	1816441	.	+	.	transcript_id "MSTRG.23057.1"; gene_id "MSTRG.23057";
nscaf2943	Bombyx_lncRNA	exon	2538762	2539347	.	+	.	transcript_id "MSTRG.23196.1"; gene_id "MSTRG.23196";
nscaf2943	Bombyx_lncRNA	exon	2549969	2550299	.	+	.	transcript_id "MSTRG.23196.1"; gene_id "MSTRG.23196";
nscaf2943	Bombyx_lncRNA	exon	2955028	2955040	.	-	.	transcript_id "MSTRG.23215.1"; gene_id "MSTRG.23215";
nscaf2943	Bombyx_lncRNA	exon	2963302	2963490	.	-	.	transcript_id "MSTRG.23215.1"; gene_id "MSTRG.23215";
nscaf2948	Bombyx_lncRNA	exon	1101129	1101601	.	+	.	transcript_id "MSTRG.23441.1"; gene_id "MSTRG.23441";
nscaf2948	Bombyx_lncRNA	exon	1102625	1102740	.	+	.	transcript_id "MSTRG.23441.1"; gene_id "MSTRG.23441";
nscaf2948	Bombyx_lncRNA	exon	1658537	1658830	.	+	.	transcript_id "MSTRG.23474.2"; gene_id "MSTRG.23474";
nscaf2948	Bombyx_lncRNA	exon	1661763	1661804	.	+	.	transcript_id "MSTRG.23474.2"; gene_id "MSTRG.23474";
nscaf2951	Bombyx_lncRNA	exon	121799	122191	.	-	.	transcript_id "MSTRG.23413.1"; gene_id "MSTRG.23413";
nscaf2951	Bombyx_lncRNA	exon	121807	122108	.	-	.	transcript_id "MSTRG.23413.2"; gene_id "MSTRG.23413";
nscaf2951	Bombyx_lncRNA	exon	157378	157532	.	-	.	transcript_id "MSTRG.23414.1"; gene_id "MSTRG.23414";
nscaf2951	Bombyx_lncRNA	exon	181717	181767	.	-	.	transcript_id "MSTRG.23414.1"; gene_id "MSTRG.23414";
nscaf2951	Bombyx_lncRNA	exon	218160	218171	.	-	.	transcript_id "MSTRG.23415.1"; gene_id "MSTRG.23415";
nscaf2951	Bombyx_lncRNA	exon	240695	240772	.	-	.	transcript_id "MSTRG.23413.1"; gene_id "MSTRG.23413";
nscaf2951	Bombyx_lncRNA	exon	256681	256958	.	-	.	transcript_id "MSTRG.23416.1"; gene_id "MSTRG.23416";
nscaf2951	Bombyx_lncRNA	exon	296120	296569	.	-	.	transcript_id "MSTRG.23413.2"; gene_id "MSTRG.23413";
nscaf2951	Bombyx_lncRNA	exon	297521	299423	.	-	.	transcript_id "MSTRG.23413.2"; gene_id "MSTRG.23413";
nscaf2951	Bombyx_lncRNA	exon	298525	299386	.	-	.	transcript_id "MSTRG.23413.1"; gene_id "MSTRG.23413";
nscaf2951	Bombyx_lncRNA	exon	300147	300411	.	-	.	transcript_id "MSTRG.23416.1"; gene_id "MSTRG.23416";
nscaf2951	Bombyx_lncRNA	exon	300724	301225	.	-	.	transcript_id "MSTRG.23415.1"; gene_id "MSTRG.23415";
nscaf2951	Bombyx_lncRNA	exon	550168	550211	.	+	.	transcript_id "MSTRG.23543.4"; gene_id "MSTRG.23543";
nscaf2951	Bombyx_lncRNA	exon	550679	550756	.	+	.	transcript_id "MSTRG.23543.4"; gene_id "MSTRG.23543";
nscaf2951	Bombyx_lncRNA	exon	551232	551344	.	+	.	transcript_id "MSTRG.23543.4"; gene_id "MSTRG.23543";
nscaf2951	Bombyx_lncRNA	exon	554562	554744	.	-	.	transcript_id "MSTRG.23546.1"; gene_id "MSTRG.23546";
nscaf2951	Bombyx_lncRNA	exon	555348	555422	.	-	.	transcript_id "MSTRG.23546.1"; gene_id "MSTRG.23546";
nscaf2951	Bombyx_lncRNA	exon	556000	556046	.	-	.	transcript_id "MSTRG.23546.1"; gene_id "MSTRG.23546";
nscaf2951	Bombyx_lncRNA	exon	630223	630233	.	-	.	transcript_id "MSTRG.23556.1"; gene_id "MSTRG.23556";
nscaf2951	Bombyx_lncRNA	exon	681991	682445	.	-	.	transcript_id "MSTRG.23556.1"; gene_id "MSTRG.23556";
nscaf2951	Bombyx_lncRNA	exon	1085654	1085799	.	-	.	transcript_id "MSTRG.23583.1"; gene_id "MSTRG.23583";
nscaf2951	Bombyx_lncRNA	exon	1085877	1086008	.	-	.	transcript_id "MSTRG.23583.1"; gene_id "MSTRG.23583";
nscaf2951	Bombyx_lncRNA	exon	1086387	1086573	.	-	.	transcript_id "MSTRG.23583.1"; gene_id "MSTRG.23583";
nscaf2951	Bombyx_lncRNA	exon	1086723	1086746	.	-	.	transcript_id "MSTRG.23583.1"; gene_id "MSTRG.23583";
nscaf2952	Bombyx_lncRNA	exon	24681	24691	.	-	.	transcript_id "MSTRG.23602.1"; gene_id "MSTRG.23602";
nscaf2952	Bombyx_lncRNA	exon	25586	26240	.	-	.	transcript_id "MSTRG.23602.1"; gene_id "MSTRG.23602";
nscaf2952	Bombyx_lncRNA	exon	85464	85629	.	+	.	transcript_id "MSTRG.23614.1"; gene_id "MSTRG.23614";
nscaf2952	Bombyx_lncRNA	exon	86343	86450	.	+	.	transcript_id "MSTRG.23614.1"; gene_id "MSTRG.23614";
nscaf2953	Bombyx_lncRNA	exon	649729	650054	.	+	.	transcript_id "MSTRG.23669.2"; gene_id "MSTRG.23669";
nscaf2953	Bombyx_lncRNA	exon	759116	760944	.	+	.	transcript_id "MSTRG.23669.2"; gene_id "MSTRG.23669";
nscaf2953	Bombyx_lncRNA	exon	1737763	1737885	.	-	.	transcript_id "MSTRG.23751.1"; gene_id "MSTRG.23751";
nscaf2953	Bombyx_lncRNA	exon	1738034	1738136	.	-	.	transcript_id "MSTRG.23751.1"; gene_id "MSTRG.23751";
nscaf2953	Bombyx_lncRNA	exon	2198270	2198436	.	-	.	transcript_id "MSTRG.23828.1"; gene_id "MSTRG.23828";
nscaf2953	Bombyx_lncRNA	exon	2198523	2198642	.	-	.	transcript_id "MSTRG.23828.1"; gene_id "MSTRG.23828";
nscaf2953	Bombyx_lncRNA	exon	2238022	2238170	.	+	.	transcript_id "MSTRG.23833.1"; gene_id "MSTRG.23833";
nscaf2953	Bombyx_lncRNA	exon	2239087	2239434	.	+	.	transcript_id "MSTRG.23833.1"; gene_id "MSTRG.23833";
nscaf2953	Bombyx_lncRNA	exon	2264194	2265602	.	+	.	transcript_id "MSTRG.23837.2"; gene_id "MSTRG.23837";
nscaf2953	Bombyx_lncRNA	exon	2271231	2271344	.	+	.	transcript_id "MSTRG.23837.2"; gene_id "MSTRG.23837";
nscaf2953	Bombyx_lncRNA	exon	2271866	2272724	.	+	.	transcript_id "MSTRG.23837.2"; gene_id "MSTRG.23837";
nscaf2953	Bombyx_lncRNA	exon	3017455	3017680	.	+	.	transcript_id "MSTRG.23785.1"; gene_id "MSTRG.23785";
nscaf2953	Bombyx_lncRNA	exon	3044572	3044582	.	+	.	transcript_id "MSTRG.23785.1"; gene_id "MSTRG.23785";
nscaf2953	Bombyx_lncRNA	exon	3154021	3154030	.	+	.	transcript_id "MSTRG.23788.1"; gene_id "MSTRG.23788";
nscaf2953	Bombyx_lncRNA	exon	3203851	3204295	.	+	.	transcript_id "MSTRG.23788.1"; gene_id "MSTRG.23788";
nscaf2953	Bombyx_lncRNA	exon	3359743	3360087	.	+	.	transcript_id "MSTRG.23800.2"; gene_id "MSTRG.23800";
nscaf2953	Bombyx_lncRNA	exon	3360486	3360599	.	+	.	transcript_id "MSTRG.23800.2"; gene_id "MSTRG.23800";
nscaf2953	Bombyx_lncRNA	exon	3534148	3534249	.	-	.	transcript_id "MSTRG.23861.6"; gene_id "MSTRG.23861";
nscaf2953	Bombyx_lncRNA	exon	3540170	3540197	.	-	.	transcript_id "MSTRG.23861.6"; gene_id "MSTRG.23861";
nscaf2953	Bombyx_lncRNA	exon	3540587	3540665	.	-	.	transcript_id "MSTRG.23861.6"; gene_id "MSTRG.23861";
nscaf2953	Bombyx_lncRNA	exon	3541368	3541572	.	-	.	transcript_id "MSTRG.23861.6"; gene_id "MSTRG.23861";
nscaf2953	Bombyx_lncRNA	exon	3714439	3714832	.	+	.	transcript_id "MSTRG.23876.2"; gene_id "MSTRG.23876";
nscaf2953	Bombyx_lncRNA	exon	3727793	3731187	.	+	.	transcript_id "MSTRG.23876.2"; gene_id "MSTRG.23876";
nscaf2953	Bombyx_lncRNA	exon	3795142	3795873	.	+	.	transcript_id "MSTRG.23879.1"; gene_id "MSTRG.23879";
nscaf2953	Bombyx_lncRNA	exon	3797071	3797227	.	+	.	transcript_id "MSTRG.23879.1"; gene_id "MSTRG.23879";
nscaf2956	Bombyx_lncRNA	exon	45512	45726	.	+	.	transcript_id "MSTRG.23908.1"; gene_id "MSTRG.23908";
nscaf2956	Bombyx_lncRNA	exon	74081	74272	.	+	.	transcript_id "MSTRG.23908.1"; gene_id "MSTRG.23908";
nscaf2956	Bombyx_lncRNA	exon	86123	86180	.	+	.	transcript_id "MSTRG.23908.1"; gene_id "MSTRG.23908";
nscaf2956	Bombyx_lncRNA	exon	368814	368858	.	-	.	transcript_id "MSTRG.23918.1"; gene_id "MSTRG.23918";
nscaf2956	Bombyx_lncRNA	exon	371714	372820	.	-	.	transcript_id "MSTRG.23918.1"; gene_id "MSTRG.23918";
nscaf2957	Bombyx_lncRNA	exon	52360	52711	.	+	.	transcript_id "MSTRG.23945.1"; gene_id "MSTRG.23945";
nscaf2957	Bombyx_lncRNA	exon	53628	53957	.	+	.	transcript_id "MSTRG.23945.1"; gene_id "MSTRG.23945";
nscaf2959	Bombyx_lncRNA	exon	17680	17728	.	-	.	transcript_id "MSTRG.23956.2"; gene_id "MSTRG.23956";
nscaf2959	Bombyx_lncRNA	exon	18728	18802	.	-	.	transcript_id "MSTRG.23956.2"; gene_id "MSTRG.23956";
nscaf2959	Bombyx_lncRNA	exon	19522	19708	.	-	.	transcript_id "MSTRG.23956.2"; gene_id "MSTRG.23956";
nscaf2964	Bombyx_lncRNA	exon	1631136	1631249	.	-	.	transcript_id "MSTRG.24304.2"; gene_id "MSTRG.24304";
nscaf2964	Bombyx_lncRNA	exon	1632047	1632233	.	-	.	transcript_id "MSTRG.24304.2"; gene_id "MSTRG.24304";
nscaf2964	Bombyx_lncRNA	exon	1642092	1642718	.	-	.	transcript_id "MSTRG.24310.2"; gene_id "MSTRG.24310";
nscaf2964	Bombyx_lncRNA	exon	1662307	1662379	.	-	.	transcript_id "MSTRG.24310.2"; gene_id "MSTRG.24310";
nscaf2964	Bombyx_lncRNA	exon	1662522	1662788	.	-	.	transcript_id "MSTRG.24310.2"; gene_id "MSTRG.24310";
nscaf2964	Bombyx_lncRNA	exon	1663324	1663358	.	-	.	transcript_id "MSTRG.24310.2"; gene_id "MSTRG.24310";
nscaf2964	Bombyx_lncRNA	exon	2291413	2291588	.	+	.	transcript_id "MSTRG.24221.1"; gene_id "MSTRG.24221";
nscaf2964	Bombyx_lncRNA	exon	2291729	2292346	.	+	.	transcript_id "MSTRG.24221.1"; gene_id "MSTRG.24221";
nscaf2964	Bombyx_lncRNA	exon	3482698	3483462	.	-	.	transcript_id "MSTRG.24568.16"; gene_id "MSTRG.24568";
nscaf2964	Bombyx_lncRNA	exon	3483718	3484236	.	+	.	transcript_id "MSTRG.24572.10"; gene_id "MSTRG.24572";
nscaf2964	Bombyx_lncRNA	exon	3483722	3484353	.	-	.	transcript_id "MSTRG.24568.16"; gene_id "MSTRG.24568";
nscaf2964	Bombyx_lncRNA	exon	3484871	3485226	.	+	.	transcript_id "MSTRG.24572.10"; gene_id "MSTRG.24572";
nscaf2964	Bombyx_lncRNA	exon	3485507	3485847	.	+	.	transcript_id "MSTRG.24572.10"; gene_id "MSTRG.24572";
nscaf2964	Bombyx_lncRNA	exon	3550616	3550870	.	-	.	transcript_id "MSTRG.24579.1"; gene_id "MSTRG.24579";
nscaf2964	Bombyx_lncRNA	exon	3555243	3555540	.	-	.	transcript_id "MSTRG.24579.1"; gene_id "MSTRG.24579";
nscaf2964	Bombyx_lncRNA	exon	3580315	3580511	.	-	.	transcript_id "MSTRG.24582.2"; gene_id "MSTRG.24582";
nscaf2964	Bombyx_lncRNA	exon	3580928	3581158	.	-	.	transcript_id "MSTRG.24582.2"; gene_id "MSTRG.24582";
nscaf2964	Bombyx_lncRNA	exon	3581699	3581850	.	-	.	transcript_id "MSTRG.24582.2"; gene_id "MSTRG.24582";
nscaf2964	Bombyx_lncRNA	exon	4528107	4528273	.	-	.	transcript_id "MSTRG.24677.1"; gene_id "MSTRG.24677";
nscaf2964	Bombyx_lncRNA	exon	4529671	4529705	.	+	.	transcript_id "MSTRG.24679.1"; gene_id "MSTRG.24679";
nscaf2964	Bombyx_lncRNA	exon	4532917	4533209	.	+	.	transcript_id "MSTRG.24679.1"; gene_id "MSTRG.24679";
nscaf2964	Bombyx_lncRNA	exon	4533006	4533216	.	-	.	transcript_id "MSTRG.24677.1"; gene_id "MSTRG.24677";
nscaf2964	Bombyx_lncRNA	exon	4624509	4624544	.	+	.	transcript_id "MSTRG.24689.1"; gene_id "MSTRG.24689";
nscaf2964	Bombyx_lncRNA	exon	4637909	4638106	.	+	.	transcript_id "MSTRG.24689.1"; gene_id "MSTRG.24689";
nscaf2964	Bombyx_lncRNA	exon	4643981	4644083	.	+	.	transcript_id "MSTRG.24691.1"; gene_id "MSTRG.24691";
nscaf2964	Bombyx_lncRNA	exon	4644162	4644390	.	+	.	transcript_id "MSTRG.24691.1"; gene_id "MSTRG.24691";
nscaf2964	Bombyx_lncRNA	exon	4816830	4816964	.	+	.	transcript_id "MSTRG.24698.1"; gene_id "MSTRG.24698";
nscaf2964	Bombyx_lncRNA	exon	4828933	4829218	.	+	.	transcript_id "MSTRG.24698.1"; gene_id "MSTRG.24698";
nscaf2965	Bombyx_lncRNA	exon	26412	28886	.	+	.	transcript_id "MSTRG.24339.2"; gene_id "MSTRG.24339";
nscaf2965	Bombyx_lncRNA	exon	33293	33491	.	+	.	transcript_id "MSTRG.24339.2"; gene_id "MSTRG.24339";
nscaf2965	Bombyx_lncRNA	exon	248080	249202	.	+	.	transcript_id "MSTRG.24371.2"; gene_id "MSTRG.24371";
nscaf2965	Bombyx_lncRNA	exon	249775	250155	.	+	.	transcript_id "MSTRG.24371.2"; gene_id "MSTRG.24371";
nscaf2970	Bombyx_lncRNA	exon	554988	555719	.	-	.	transcript_id "MSTRG.24422.1"; gene_id "MSTRG.24422";
nscaf2970	Bombyx_lncRNA	exon	559944	560168	.	-	.	transcript_id "MSTRG.24422.1"; gene_id "MSTRG.24422";
nscaf2970	Bombyx_lncRNA	exon	973083	973306	.	+	.	transcript_id "MSTRG.24460.1"; gene_id "MSTRG.24460";
nscaf2970	Bombyx_lncRNA	exon	975226	975598	.	+	.	transcript_id "MSTRG.24460.1"; gene_id "MSTRG.24460";
nscaf2970	Bombyx_lncRNA	exon	1006781	1007351	.	+	.	transcript_id "MSTRG.24461.2"; gene_id "MSTRG.24461";
nscaf2970	Bombyx_lncRNA	exon	1015726	1015825	.	+	.	transcript_id "MSTRG.24461.2"; gene_id "MSTRG.24461";
nscaf2970	Bombyx_lncRNA	exon	1211647	1212262	.	-	.	transcript_id "MSTRG.24477.2"; gene_id "MSTRG.24477";
nscaf2970	Bombyx_lncRNA	exon	1252990	1253242	.	-	.	transcript_id "MSTRG.24477.2"; gene_id "MSTRG.24477";
nscaf2970	Bombyx_lncRNA	exon	1481198	1482037	.	+	.	transcript_id "MSTRG.24491.13"; gene_id "MSTRG.24491";
nscaf2970	Bombyx_lncRNA	exon	1485073	1486183	.	+	.	transcript_id "MSTRG.24491.15"; gene_id "MSTRG.24491";
nscaf2970	Bombyx_lncRNA	exon	1485117	1485172	.	+	.	transcript_id "MSTRG.24491.13"; gene_id "MSTRG.24491";
nscaf2970	Bombyx_lncRNA	exon	1487226	1491965	.	+	.	transcript_id "MSTRG.24491.13"; gene_id "MSTRG.24491";
nscaf2970	Bombyx_lncRNA	exon	1487226	1489467	.	+	.	transcript_id "MSTRG.24491.15"; gene_id "MSTRG.24491";
nscaf2970	Bombyx_lncRNA	exon	1598648	1598859	.	-	.	transcript_id "MSTRG.24506.1"; gene_id "MSTRG.24506";
nscaf2970	Bombyx_lncRNA	exon	1599032	1599125	.	-	.	transcript_id "MSTRG.24506.1"; gene_id "MSTRG.24506";
nscaf2970	Bombyx_lncRNA	exon	1599553	1599919	.	-	.	transcript_id "MSTRG.24506.1"; gene_id "MSTRG.24506";
nscaf2970	Bombyx_lncRNA	exon	1752683	1752728	.	-	.	transcript_id "MSTRG.24719.1"; gene_id "MSTRG.24719";
nscaf2970	Bombyx_lncRNA	exon	1942138	1942331	.	-	.	transcript_id "MSTRG.24719.1"; gene_id "MSTRG.24719";
nscaf2970	Bombyx_lncRNA	exon	2055510	2055611	.	+	.	transcript_id "MSTRG.24735.6"; gene_id "MSTRG.24735";
nscaf2970	Bombyx_lncRNA	exon	2057339	2067064	.	+	.	transcript_id "MSTRG.24735.6"; gene_id "MSTRG.24735";
nscaf2971	Bombyx_lncRNA	exon	325287	325442	.	+	.	transcript_id "MSTRG.24864.1"; gene_id "MSTRG.24864";
nscaf2971	Bombyx_lncRNA	exon	326005	326140	.	+	.	transcript_id "MSTRG.24864.1"; gene_id "MSTRG.24864";
nscaf2980	Bombyx_lncRNA	exon	80469	80541	.	+	.	transcript_id "MSTRG.24923.1"; gene_id "MSTRG.24923";
nscaf2980	Bombyx_lncRNA	exon	80822	80985	.	+	.	transcript_id "MSTRG.24923.1"; gene_id "MSTRG.24923";
nscaf2980	Bombyx_lncRNA	exon	82463	82782	.	+	.	transcript_id "MSTRG.24924.3"; gene_id "MSTRG.24924";
nscaf2980	Bombyx_lncRNA	exon	82884	83134	.	+	.	transcript_id "MSTRG.24924.3"; gene_id "MSTRG.24924";
nscaf2980	Bombyx_lncRNA	exon	161855	161971	.	+	.	transcript_id "MSTRG.24931.3"; gene_id "MSTRG.24931";
nscaf2980	Bombyx_lncRNA	exon	162472	162700	.	+	.	transcript_id "MSTRG.24931.3"; gene_id "MSTRG.24931";
nscaf2980	Bombyx_lncRNA	exon	164057	164224	.	+	.	transcript_id "MSTRG.24931.3"; gene_id "MSTRG.24931";
nscaf2980	Bombyx_lncRNA	exon	651072	651171	.	+	.	transcript_id "MSTRG.24957.1"; gene_id "MSTRG.24957";
nscaf2980	Bombyx_lncRNA	exon	727220	727319	.	+	.	transcript_id "MSTRG.24957.1"; gene_id "MSTRG.24957";
nscaf2981	Bombyx_lncRNA	exon	139556	140319	.	-	.	transcript_id "MSTRG.24979.1"; gene_id "MSTRG.24979";
nscaf2981	Bombyx_lncRNA	exon	140728	140810	.	-	.	transcript_id "MSTRG.24979.1"; gene_id "MSTRG.24979";
nscaf2981	Bombyx_lncRNA	exon	141158	141741	.	-	.	transcript_id "MSTRG.24979.1"; gene_id "MSTRG.24979";
nscaf2983	Bombyx_lncRNA	exon	42006	43576	.	-	.	transcript_id "MSTRG.25006.2"; gene_id "MSTRG.25006";
nscaf2983	Bombyx_lncRNA	exon	45382	45630	.	-	.	transcript_id "MSTRG.25006.2"; gene_id "MSTRG.25006";
nscaf2983	Bombyx_lncRNA	exon	808734	809199	.	-	.	transcript_id "MSTRG.25164.1"; gene_id "MSTRG.25164";
nscaf2983	Bombyx_lncRNA	exon	810196	810214	.	-	.	transcript_id "MSTRG.25164.1"; gene_id "MSTRG.25164";
nscaf2983	Bombyx_lncRNA	exon	1189747	1190009	.	+	.	transcript_id "MSTRG.25186.3"; gene_id "MSTRG.25186";
nscaf2983	Bombyx_lncRNA	exon	1190113	1190502	.	+	.	transcript_id "MSTRG.25186.3"; gene_id "MSTRG.25186";
nscaf2983	Bombyx_lncRNA	exon	1558097	1558261	.	-	.	transcript_id "MSTRG.25213.1"; gene_id "MSTRG.25213";
nscaf2983	Bombyx_lncRNA	exon	1558721	1558804	.	-	.	transcript_id "MSTRG.25213.1"; gene_id "MSTRG.25213";
nscaf2983	Bombyx_lncRNA	exon	1560422	1560493	.	-	.	transcript_id "MSTRG.25213.1"; gene_id "MSTRG.25213";
nscaf2983	Bombyx_lncRNA	exon	1561805	1561939	.	-	.	transcript_id "MSTRG.25213.1"; gene_id "MSTRG.25213";
nscaf2983	Bombyx_lncRNA	exon	1562019	1562270	.	-	.	transcript_id "MSTRG.25213.1"; gene_id "MSTRG.25213";
nscaf2983	Bombyx_lncRNA	exon	1964745	1964763	.	-	.	transcript_id "MSTRG.25075.1"; gene_id "MSTRG.25075";
nscaf2983	Bombyx_lncRNA	exon	1972401	1972918	.	-	.	transcript_id "MSTRG.25075.1"; gene_id "MSTRG.25075";
nscaf2983	Bombyx_lncRNA	exon	1973107	1973537	.	-	.	transcript_id "MSTRG.25076.1"; gene_id "MSTRG.25076";
nscaf2983	Bombyx_lncRNA	exon	1973130	1974037	.	+	.	transcript_id "MSTRG.25077.1"; gene_id "MSTRG.25077";
nscaf2983	Bombyx_lncRNA	exon	1981936	1981974	.	+	.	transcript_id "MSTRG.25077.1"; gene_id "MSTRG.25077";
nscaf2983	Bombyx_lncRNA	exon	1984922	1985371	.	-	.	transcript_id "MSTRG.25076.1"; gene_id "MSTRG.25076";
nscaf2983	Bombyx_lncRNA	exon	2333980	2334217	.	-	.	transcript_id "MSTRG.25087.1"; gene_id "MSTRG.25087";
nscaf2983	Bombyx_lncRNA	exon	2384336	2384575	.	-	.	transcript_id "MSTRG.25089.1"; gene_id "MSTRG.25089";
nscaf2983	Bombyx_lncRNA	exon	2412497	2412514	.	-	.	transcript_id "MSTRG.25087.1"; gene_id "MSTRG.25087";
nscaf2983	Bombyx_lncRNA	exon	2478686	2478781	.	-	.	transcript_id "MSTRG.25089.1"; gene_id "MSTRG.25089";
nscaf2986	Bombyx_lncRNA	exon	1	277	.	-	.	transcript_id "MSTRG.25144.1"; gene_id "MSTRG.25144";
nscaf2986	Bombyx_lncRNA	exon	8630	8755	.	-	.	transcript_id "MSTRG.25144.1"; gene_id "MSTRG.25144";
nscaf2986	Bombyx_lncRNA	exon	444974	445422	.	-	.	transcript_id "MSTRG.25262.1"; gene_id "MSTRG.25262";
nscaf2986	Bombyx_lncRNA	exon	446293	446625	.	-	.	transcript_id "MSTRG.25262.1"; gene_id "MSTRG.25262";
nscaf2986	Bombyx_lncRNA	exon	552183	553030	.	+	.	transcript_id "MSTRG.25276.3"; gene_id "MSTRG.25276";
nscaf2986	Bombyx_lncRNA	exon	553170	553191	.	+	.	transcript_id "MSTRG.25276.3"; gene_id "MSTRG.25276";
nscaf2986	Bombyx_lncRNA	exon	761746	762035	.	+	.	transcript_id "MSTRG.25233.1"; gene_id "MSTRG.25233";
nscaf2986	Bombyx_lncRNA	exon	767984	768079	.	+	.	transcript_id "MSTRG.25233.1"; gene_id "MSTRG.25233";
nscaf2986	Bombyx_lncRNA	exon	1231635	1232001	.	-	.	transcript_id "MSTRG.25325.1"; gene_id "MSTRG.25325";
nscaf2986	Bombyx_lncRNA	exon	1232758	1232925	.	-	.	transcript_id "MSTRG.25325.1"; gene_id "MSTRG.25325";
nscaf2986	Bombyx_lncRNA	exon	1290463	1290903	.	+	.	transcript_id "MSTRG.25326.1"; gene_id "MSTRG.25326";
nscaf2986	Bombyx_lncRNA	exon	1291121	1294083	.	+	.	transcript_id "MSTRG.25326.1"; gene_id "MSTRG.25326";
nscaf2986	Bombyx_lncRNA	exon	1448968	1449094	.	+	.	transcript_id "MSTRG.25292.1"; gene_id "MSTRG.25292";
nscaf2986	Bombyx_lncRNA	exon	1451074	1451194	.	+	.	transcript_id "MSTRG.25292.1"; gene_id "MSTRG.25292";
nscaf2986	Bombyx_lncRNA	exon	1484553	1484595	.	+	.	transcript_id "MSTRG.25299.1"; gene_id "MSTRG.25299";
nscaf2986	Bombyx_lncRNA	exon	1490130	1490374	.	+	.	transcript_id "MSTRG.25299.1"; gene_id "MSTRG.25299";
nscaf2986	Bombyx_lncRNA	exon	1549470	1549748	.	+	.	transcript_id "MSTRG.25301.1"; gene_id "MSTRG.25301";
nscaf2986	Bombyx_lncRNA	exon	1549878	1550274	.	+	.	transcript_id "MSTRG.25301.1"; gene_id "MSTRG.25301";
nscaf2986	Bombyx_lncRNA	exon	1570241	1570438	.	-	.	transcript_id "MSTRG.25383.1"; gene_id "MSTRG.25383";
nscaf2986	Bombyx_lncRNA	exon	1629615	1629625	.	-	.	transcript_id "MSTRG.25383.1"; gene_id "MSTRG.25383";
nscaf2986	Bombyx_lncRNA	exon	4681757	4681901	.	+	.	transcript_id "MSTRG.25746.1"; gene_id "MSTRG.25746";
nscaf2986	Bombyx_lncRNA	exon	4690344	4690420	.	+	.	transcript_id "MSTRG.25746.1"; gene_id "MSTRG.25746";
nscaf2986	Bombyx_lncRNA	exon	4690506	4690752	.	+	.	transcript_id "MSTRG.25746.1"; gene_id "MSTRG.25746";
nscaf2986	Bombyx_lncRNA	exon	4758424	4758550	.	+	.	transcript_id "MSTRG.25747.1"; gene_id "MSTRG.25747";
nscaf2986	Bombyx_lncRNA	exon	4761665	4761888	.	+	.	transcript_id "MSTRG.25747.1"; gene_id "MSTRG.25747";
nscaf2986	Bombyx_lncRNA	exon	4849490	4849546	.	+	.	transcript_id "MSTRG.25752.4"; gene_id "MSTRG.25752";
nscaf2986	Bombyx_lncRNA	exon	4868376	4868483	.	+	.	transcript_id "MSTRG.25752.4"; gene_id "MSTRG.25752";
nscaf2986	Bombyx_lncRNA	exon	4904628	4904733	.	+	.	transcript_id "MSTRG.25752.4"; gene_id "MSTRG.25752";
nscaf2986	Bombyx_lncRNA	exon	4907286	4908102	.	+	.	transcript_id "MSTRG.25752.4"; gene_id "MSTRG.25752";
nscaf2986	Bombyx_lncRNA	exon	5350549	5350910	.	-	.	transcript_id "MSTRG.25797.2"; gene_id "MSTRG.25797";
nscaf2986	Bombyx_lncRNA	exon	5351503	5351717	.	-	.	transcript_id "MSTRG.25797.2"; gene_id "MSTRG.25797";
nscaf2987	Bombyx_lncRNA	exon	15719	15793	.	+	.	transcript_id "MSTRG.25705.1"; gene_id "MSTRG.25705";
nscaf2987	Bombyx_lncRNA	exon	16417	16676	.	+	.	transcript_id "MSTRG.25705.1"; gene_id "MSTRG.25705";
nscaf2987	Bombyx_lncRNA	exon	479735	480947	.	-	.	transcript_id "MSTRG.25736.5"; gene_id "MSTRG.25736";
nscaf2987	Bombyx_lncRNA	exon	481071	483824	.	-	.	transcript_id "MSTRG.25736.5"; gene_id "MSTRG.25736";
nscaf2990	Bombyx_lncRNA	exon	593969	594098	.	-	.	transcript_id "MSTRG.25939.1"; gene_id "MSTRG.25939";
nscaf2990	Bombyx_lncRNA	exon	594206	594451	.	-	.	transcript_id "MSTRG.25939.1"; gene_id "MSTRG.25939";
nscaf2990	Bombyx_lncRNA	exon	594904	595104	.	-	.	transcript_id "MSTRG.25939.1"; gene_id "MSTRG.25939";
nscaf2990	Bombyx_lncRNA	exon	709604	709950	.	-	.	transcript_id "MSTRG.25941.2"; gene_id "MSTRG.25941";
nscaf2990	Bombyx_lncRNA	exon	744843	744853	.	-	.	transcript_id "MSTRG.25941.2"; gene_id "MSTRG.25941";
nscaf2992	Bombyx_lncRNA	exon	65225	65418	.	-	.	transcript_id "MSTRG.25865.1"; gene_id "MSTRG.25865";
nscaf2992	Bombyx_lncRNA	exon	65580	65754	.	-	.	transcript_id "MSTRG.25865.1"; gene_id "MSTRG.25865";
nscaf2993	Bombyx_lncRNA	exon	28010	28157	.	+	.	transcript_id "MSTRG.25950.1"; gene_id "MSTRG.25950";
nscaf2993	Bombyx_lncRNA	exon	28330	28428	.	+	.	transcript_id "MSTRG.25950.1"; gene_id "MSTRG.25950";
nscaf2993	Bombyx_lncRNA	exon	29230	29594	.	+	.	transcript_id "MSTRG.25950.1"; gene_id "MSTRG.25950";
nscaf2993	Bombyx_lncRNA	exon	57963	58121	.	+	.	transcript_id "MSTRG.25956.1"; gene_id "MSTRG.25956";
nscaf2993	Bombyx_lncRNA	exon	59608	59722	.	+	.	transcript_id "MSTRG.25956.1"; gene_id "MSTRG.25956";
nscaf2993	Bombyx_lncRNA	exon	228489	228706	.	-	.	transcript_id "MSTRG.25978.1"; gene_id "MSTRG.25978";
nscaf2993	Bombyx_lncRNA	exon	232493	232718	.	-	.	transcript_id "MSTRG.25978.1"; gene_id "MSTRG.25978";
nscaf2993	Bombyx_lncRNA	exon	243441	243772	.	-	.	transcript_id "MSTRG.25978.1"; gene_id "MSTRG.25978";
nscaf2993	Bombyx_lncRNA	exon	852391	852680	.	+	.	transcript_id "MSTRG.26049.1"; gene_id "MSTRG.26049";
nscaf2993	Bombyx_lncRNA	exon	853078	853864	.	+	.	transcript_id "MSTRG.26049.1"; gene_id "MSTRG.26049";
nscaf2993	Bombyx_lncRNA	exon	1936161	1937729	.	-	.	transcript_id "MSTRG.26117.1"; gene_id "MSTRG.26117";
nscaf2993	Bombyx_lncRNA	exon	1938331	1938463	.	-	.	transcript_id "MSTRG.26117.1"; gene_id "MSTRG.26117";
nscaf2993	Bombyx_lncRNA	exon	1960127	1960469	.	-	.	transcript_id "MSTRG.26085.1"; gene_id "MSTRG.26085";
nscaf2993	Bombyx_lncRNA	exon	1976717	1976803	.	-	.	transcript_id "MSTRG.26085.1"; gene_id "MSTRG.26085";
nscaf2993	Bombyx_lncRNA	exon	2535650	2537501	.	-	.	transcript_id "MSTRG.26163.16"; gene_id "MSTRG.26163";
nscaf2993	Bombyx_lncRNA	exon	2536164	2537501	.	-	.	transcript_id "MSTRG.26163.17"; gene_id "MSTRG.26163";
nscaf2993	Bombyx_lncRNA	exon	2625835	2626050	.	-	.	transcript_id "MSTRG.26163.16"; gene_id "MSTRG.26163";
nscaf2993	Bombyx_lncRNA	exon	2666735	2666801	.	-	.	transcript_id "MSTRG.26163.17"; gene_id "MSTRG.26163";
nscaf2993	Bombyx_lncRNA	exon	2698183	2698214	.	-	.	transcript_id "MSTRG.26163.17"; gene_id "MSTRG.26163";
nscaf2993	Bombyx_lncRNA	exon	2703090	2703292	.	-	.	transcript_id "MSTRG.26163.17"; gene_id "MSTRG.26163";
nscaf2993	Bombyx_lncRNA	exon	3679049	3681760	.	-	.	transcript_id "MSTRG.26235.1"; gene_id "MSTRG.26235";
nscaf2993	Bombyx_lncRNA	exon	3681836	3683508	.	-	.	transcript_id "MSTRG.26235.1"; gene_id "MSTRG.26235";
nscaf2993	Bombyx_lncRNA	exon	4688434	4689505	.	-	.	transcript_id "MSTRG.26275.1"; gene_id "MSTRG.26275";
nscaf2993	Bombyx_lncRNA	exon	4718038	4718240	.	-	.	transcript_id "MSTRG.26275.1"; gene_id "MSTRG.26275";
nscaf2993	Bombyx_lncRNA	exon	4766837	4772348	.	+	.	transcript_id "MSTRG.26276.2"; gene_id "MSTRG.26276";
nscaf2993	Bombyx_lncRNA	exon	4766837	4771364	.	-	.	transcript_id "MSTRG.26281.2"; gene_id "MSTRG.26281";
nscaf2993	Bombyx_lncRNA	exon	4766871	4771893	.	-	.	transcript_id "MSTRG.26281.8"; gene_id "MSTRG.26281";
nscaf2993	Bombyx_lncRNA	exon	4773336	4773851	.	-	.	transcript_id "MSTRG.26281.2"; gene_id "MSTRG.26281";
nscaf2993	Bombyx_lncRNA	exon	4773702	4774299	.	-	.	transcript_id "MSTRG.26281.8"; gene_id "MSTRG.26281";
nscaf2993	Bombyx_lncRNA	exon	4774321	4774799	.	+	.	transcript_id "MSTRG.26276.2"; gene_id "MSTRG.26276";
nscaf2993	Bombyx_lncRNA	exon	4947033	4947132	.	+	.	transcript_id "MSTRG.26292.1"; gene_id "MSTRG.26292";
nscaf2993	Bombyx_lncRNA	exon	4947698	4949246	.	+	.	transcript_id "MSTRG.26292.1"; gene_id "MSTRG.26292";
nscaf2993	Bombyx_lncRNA	exon	4973154	4973285	.	+	.	transcript_id "MSTRG.26294.1"; gene_id "MSTRG.26294";
nscaf2993	Bombyx_lncRNA	exon	4991641	4992683	.	+	.	transcript_id "MSTRG.26294.1"; gene_id "MSTRG.26294";
nscaf2993	Bombyx_lncRNA	exon	5212555	5212733	.	-	.	transcript_id "MSTRG.26314.1"; gene_id "MSTRG.26314";
nscaf2993	Bombyx_lncRNA	exon	5230318	5230456	.	-	.	transcript_id "MSTRG.26314.1"; gene_id "MSTRG.26314";
nscaf2993	Bombyx_lncRNA	exon	5788420	5789118	.	+	.	transcript_id "MSTRG.26363.1"; gene_id "MSTRG.26363";
nscaf2993	Bombyx_lncRNA	exon	5802266	5802448	.	+	.	transcript_id "MSTRG.26363.1"; gene_id "MSTRG.26363";
nscaf2993	Bombyx_lncRNA	exon	6360606	6360749	.	-	.	transcript_id "MSTRG.26417.1"; gene_id "MSTRG.26417";
nscaf2993	Bombyx_lncRNA	exon	6361031	6361204	.	-	.	transcript_id "MSTRG.26417.1"; gene_id "MSTRG.26417";
nscaf2993	Bombyx_lncRNA	exon	6794148	6794403	.	+	.	transcript_id "MSTRG.26459.1"; gene_id "MSTRG.26459";
nscaf2993	Bombyx_lncRNA	exon	6795715	6795994	.	+	.	transcript_id "MSTRG.26459.1"; gene_id "MSTRG.26459";
nscaf2993	Bombyx_lncRNA	exon	7615588	7615763	.	-	.	transcript_id "MSTRG.26572.1"; gene_id "MSTRG.26572";
nscaf2993	Bombyx_lncRNA	exon	7635336	7635712	.	-	.	transcript_id "MSTRG.26572.1"; gene_id "MSTRG.26572";
nscaf2993	Bombyx_lncRNA	exon	8093508	8093732	.	+	.	transcript_id "MSTRG.26610.1"; gene_id "MSTRG.26610";
nscaf2993	Bombyx_lncRNA	exon	8095373	8097457	.	+	.	transcript_id "MSTRG.26610.1"; gene_id "MSTRG.26610";
nscaf2998	Bombyx_lncRNA	exon	217934	218336	.	-	.	transcript_id "MSTRG.26654.1"; gene_id "MSTRG.26654";
nscaf2998	Bombyx_lncRNA	exon	218983	219100	.	-	.	transcript_id "MSTRG.26654.1"; gene_id "MSTRG.26654";
nscaf2998	Bombyx_lncRNA	exon	220288	220584	.	-	.	transcript_id "MSTRG.26654.1"; gene_id "MSTRG.26654";
nscaf2998	Bombyx_lncRNA	exon	356695	356833	.	+	.	transcript_id "MSTRG.26673.1"; gene_id "MSTRG.26673";
nscaf2998	Bombyx_lncRNA	exon	366201	366353	.	+	.	transcript_id "MSTRG.26673.1"; gene_id "MSTRG.26673";
nscaf2998	Bombyx_lncRNA	exon	815319	815554	.	-	.	transcript_id "MSTRG.26707.3"; gene_id "MSTRG.26707";
nscaf2998	Bombyx_lncRNA	exon	815649	815760	.	-	.	transcript_id "MSTRG.26707.3"; gene_id "MSTRG.26707";
nscaf2998	Bombyx_lncRNA	exon	1075323	1076043	.	-	.	transcript_id "MSTRG.26808.26"; gene_id "MSTRG.26808";
nscaf2998	Bombyx_lncRNA	exon	1078614	1079505	.	-	.	transcript_id "MSTRG.26808.26"; gene_id "MSTRG.26808";
nscaf2998	Bombyx_lncRNA	exon	1617740	1618056	.	-	.	transcript_id "MSTRG.26759.1"; gene_id "MSTRG.26759";
nscaf2998	Bombyx_lncRNA	exon	1618627	1619424	.	-	.	transcript_id "MSTRG.26759.1"; gene_id "MSTRG.26759";
nscaf3003	Bombyx_lncRNA	exon	1550742	1551009	.	+	.	transcript_id "MSTRG.26914.1"; gene_id "MSTRG.26914";
nscaf3003	Bombyx_lncRNA	exon	1551159	1551504	.	+	.	transcript_id "MSTRG.26914.1"; gene_id "MSTRG.26914";
nscaf3003	Bombyx_lncRNA	exon	1854316	1855909	.	+	.	transcript_id "MSTRG.26975.1"; gene_id "MSTRG.26975";
nscaf3003	Bombyx_lncRNA	exon	1859953	1860153	.	+	.	transcript_id "MSTRG.26975.1"; gene_id "MSTRG.26975";
nscaf3003	Bombyx_lncRNA	exon	1898172	1901239	.	+	.	transcript_id "MSTRG.26978.3"; gene_id "MSTRG.26978";
nscaf3003	Bombyx_lncRNA	exon	1903138	1903286	.	+	.	transcript_id "MSTRG.26978.3"; gene_id "MSTRG.26978";
nscaf3003	Bombyx_lncRNA	exon	2087990	2088482	.	-	.	transcript_id "MSTRG.27029.10"; gene_id "MSTRG.27029";
nscaf3003	Bombyx_lncRNA	exon	2102845	2102924	.	-	.	transcript_id "MSTRG.27029.10"; gene_id "MSTRG.27029";
nscaf3003	Bombyx_lncRNA	exon	2103064	2103166	.	-	.	transcript_id "MSTRG.27029.10"; gene_id "MSTRG.27029";
nscaf3003	Bombyx_lncRNA	exon	2129063	2129987	.	+	.	transcript_id "MSTRG.27043.1"; gene_id "MSTRG.27043";
nscaf3003	Bombyx_lncRNA	exon	2130728	2131193	.	+	.	transcript_id "MSTRG.27043.1"; gene_id "MSTRG.27043";
nscaf3003	Bombyx_lncRNA	exon	2813361	2813448	.	+	.	transcript_id "MSTRG.27016.1"; gene_id "MSTRG.27016";
nscaf3003	Bombyx_lncRNA	exon	2814774	2814897	.	+	.	transcript_id "MSTRG.27016.1"; gene_id "MSTRG.27016";
nscaf3003	Bombyx_lncRNA	exon	3463146	3463252	.	-	.	transcript_id "MSTRG.27125.6"; gene_id "MSTRG.27125";
nscaf3003	Bombyx_lncRNA	exon	3470211	3470430	.	-	.	transcript_id "MSTRG.27125.6"; gene_id "MSTRG.27125";
nscaf3003	Bombyx_lncRNA	exon	4036931	4036942	.	+	.	transcript_id "MSTRG.27169.1"; gene_id "MSTRG.27169";
nscaf3003	Bombyx_lncRNA	exon	4049367	4049647	.	+	.	transcript_id "MSTRG.27169.1"; gene_id "MSTRG.27169";
nscaf3003	Bombyx_lncRNA	exon	4059732	4060855	.	-	.	transcript_id "MSTRG.27171.1"; gene_id "MSTRG.27171";
nscaf3003	Bombyx_lncRNA	exon	4069100	4069622	.	-	.	transcript_id "MSTRG.27171.1"; gene_id "MSTRG.27171";
nscaf3003	Bombyx_lncRNA	exon	4874005	4874457	.	-	.	transcript_id "MSTRG.27205.1"; gene_id "MSTRG.27205";
nscaf3003	Bombyx_lncRNA	exon	4879993	4880050	.	-	.	transcript_id "MSTRG.27205.1"; gene_id "MSTRG.27205";
nscaf3005	Bombyx_lncRNA	exon	141950	142059	.	-	.	transcript_id "MSTRG.27248.1"; gene_id "MSTRG.27248";
nscaf3005	Bombyx_lncRNA	exon	142422	142524	.	-	.	transcript_id "MSTRG.27248.1"; gene_id "MSTRG.27248";
nscaf3005	Bombyx_lncRNA	exon	148020	148097	.	-	.	transcript_id "MSTRG.27248.1"; gene_id "MSTRG.27248";
nscaf3005	Bombyx_lncRNA	exon	177010	177435	.	+	.	transcript_id "MSTRG.27259.10"; gene_id "MSTRG.27259";
nscaf3005	Bombyx_lncRNA	exon	178138	178371	.	+	.	transcript_id "MSTRG.27259.10"; gene_id "MSTRG.27259";
nscaf3005	Bombyx_lncRNA	exon	356340	357017	.	-	.	transcript_id "MSTRG.27277.1"; gene_id "MSTRG.27277";
nscaf3005	Bombyx_lncRNA	exon	357431	357572	.	-	.	transcript_id "MSTRG.27277.1"; gene_id "MSTRG.27277";
nscaf3005	Bombyx_lncRNA	exon	358941	358981	.	-	.	transcript_id "MSTRG.27277.1"; gene_id "MSTRG.27277";
nscaf3005	Bombyx_lncRNA	exon	359685	359750	.	-	.	transcript_id "MSTRG.27277.1"; gene_id "MSTRG.27277";
nscaf3005	Bombyx_lncRNA	exon	493613	493770	.	+	.	transcript_id "MSTRG.27286.1"; gene_id "MSTRG.27286";
nscaf3005	Bombyx_lncRNA	exon	498015	498426	.	+	.	transcript_id "MSTRG.27286.1"; gene_id "MSTRG.27286";
nscaf3005	Bombyx_lncRNA	exon	505200	505955	.	+	.	transcript_id "MSTRG.27287.4"; gene_id "MSTRG.27287";
nscaf3005	Bombyx_lncRNA	exon	506311	506448	.	+	.	transcript_id "MSTRG.27287.4"; gene_id "MSTRG.27287";
nscaf3005	Bombyx_lncRNA	exon	510217	510416	.	+	.	transcript_id "MSTRG.27287.4"; gene_id "MSTRG.27287";
nscaf3005	Bombyx_lncRNA	exon	1079048	1079134	.	+	.	transcript_id "MSTRG.27298.1"; gene_id "MSTRG.27298";
nscaf3005	Bombyx_lncRNA	exon	1080716	1080904	.	+	.	transcript_id "MSTRG.27298.1"; gene_id "MSTRG.27298";
nscaf3005	Bombyx_lncRNA	exon	1652585	1652662	.	-	.	transcript_id "MSTRG.27357.1"; gene_id "MSTRG.27357";
nscaf3005	Bombyx_lncRNA	exon	1652740	1652875	.	-	.	transcript_id "MSTRG.27357.1"; gene_id "MSTRG.27357";
nscaf3005	Bombyx_lncRNA	exon	1716636	1716724	.	+	.	transcript_id "MSTRG.27367.1"; gene_id "MSTRG.27367";
nscaf3005	Bombyx_lncRNA	exon	1719522	1720077	.	+	.	transcript_id "MSTRG.27367.1"; gene_id "MSTRG.27367";
nscaf3008	Bombyx_lncRNA	exon	82242	82403	.	+	.	transcript_id "MSTRG.27436.1"; gene_id "MSTRG.27436";
nscaf3008	Bombyx_lncRNA	exon	104057	104223	.	+	.	transcript_id "MSTRG.27436.1"; gene_id "MSTRG.27436";
nscaf3008	Bombyx_lncRNA	exon	1696346	1696445	.	+	.	transcript_id "MSTRG.27493.1"; gene_id "MSTRG.27493";
nscaf3008	Bombyx_lncRNA	exon	1749163	1749262	.	+	.	transcript_id "MSTRG.27493.1"; gene_id "MSTRG.27493";
nscaf3008	Bombyx_lncRNA	exon	2071310	2071470	.	+	.	transcript_id "MSTRG.27580.1"; gene_id "MSTRG.27580";
nscaf3008	Bombyx_lncRNA	exon	2072209	2072344	.	+	.	transcript_id "MSTRG.27580.1"; gene_id "MSTRG.27580";
nscaf3010	Bombyx_lncRNA	exon	451	1984	.	+	.	transcript_id "MSTRG.27592.2"; gene_id "MSTRG.27592";
nscaf3010	Bombyx_lncRNA	exon	2083	3451	.	+	.	transcript_id "MSTRG.27592.2"; gene_id "MSTRG.27592";
nscaf3012	Bombyx_lncRNA	exon	9319	9354	.	-	.	transcript_id "MSTRG.27589.1"; gene_id "MSTRG.27589";
nscaf3012	Bombyx_lncRNA	exon	9587	9829	.	-	.	transcript_id "MSTRG.27589.1"; gene_id "MSTRG.27589";
nscaf3013	Bombyx_lncRNA	exon	432096	432244	.	+	.	transcript_id "MSTRG.27634.1"; gene_id "MSTRG.27634";
nscaf3013	Bombyx_lncRNA	exon	432448	432648	.	+	.	transcript_id "MSTRG.27634.1"; gene_id "MSTRG.27634";
nscaf3013	Bombyx_lncRNA	exon	433213	433691	.	+	.	transcript_id "MSTRG.27634.1"; gene_id "MSTRG.27634";
nscaf3013	Bombyx_lncRNA	exon	962533	962721	.	-	.	transcript_id "MSTRG.27675.1"; gene_id "MSTRG.27675";
nscaf3013	Bombyx_lncRNA	exon	1029971	1030070	.	-	.	transcript_id "MSTRG.27675.1"; gene_id "MSTRG.27675";
nscaf3013	Bombyx_lncRNA	exon	1223615	1223685	.	-	.	transcript_id "MSTRG.27699.1"; gene_id "MSTRG.27699";
nscaf3013	Bombyx_lncRNA	exon	1223771	1224023	.	-	.	transcript_id "MSTRG.27699.1"; gene_id "MSTRG.27699";
nscaf3013	Bombyx_lncRNA	exon	1488584	1488870	.	+	.	transcript_id "MSTRG.27734.2"; gene_id "MSTRG.27734";
nscaf3013	Bombyx_lncRNA	exon	1489774	1489951	.	+	.	transcript_id "MSTRG.27734.2"; gene_id "MSTRG.27734";
nscaf3015	Bombyx_lncRNA	exon	372365	372598	.	+	.	transcript_id "MSTRG.27771.2"; gene_id "MSTRG.27771";
nscaf3015	Bombyx_lncRNA	exon	374630	374796	.	+	.	transcript_id "MSTRG.27771.2"; gene_id "MSTRG.27771";
nscaf3015	Bombyx_lncRNA	exon	620709	620985	.	-	.	transcript_id "MSTRG.27798.2"; gene_id "MSTRG.27798";
nscaf3015	Bombyx_lncRNA	exon	621990	622517	.	-	.	transcript_id "MSTRG.27798.2"; gene_id "MSTRG.27798";
nscaf3015	Bombyx_lncRNA	exon	886534	886790	.	-	.	transcript_id "MSTRG.27846.2"; gene_id "MSTRG.27846";
nscaf3015	Bombyx_lncRNA	exon	894700	894838	.	-	.	transcript_id "MSTRG.27846.2"; gene_id "MSTRG.27846";
nscaf3015	Bombyx_lncRNA	exon	895190	895441	.	-	.	transcript_id "MSTRG.27846.2"; gene_id "MSTRG.27846";
nscaf3015	Bombyx_lncRNA	exon	896701	896757	.	-	.	transcript_id "MSTRG.27846.2"; gene_id "MSTRG.27846";
nscaf3015	Bombyx_lncRNA	exon	897237	897370	.	-	.	transcript_id "MSTRG.27846.2"; gene_id "MSTRG.27846";
nscaf3015	Bombyx_lncRNA	exon	1825750	1825948	.	+	.	transcript_id "MSTRG.27818.1"; gene_id "MSTRG.27818";
nscaf3015	Bombyx_lncRNA	exon	1826898	1826922	.	+	.	transcript_id "MSTRG.27818.1"; gene_id "MSTRG.27818";
nscaf3015	Bombyx_lncRNA	exon	2137161	2137312	.	-	.	transcript_id "MSTRG.27835.1"; gene_id "MSTRG.27835";
nscaf3015	Bombyx_lncRNA	exon	2138811	2139450	.	-	.	transcript_id "MSTRG.27835.1"; gene_id "MSTRG.27835";
nscaf3021	Bombyx_lncRNA	exon	59982	60500	.	+	.	transcript_id "MSTRG.27978.1"; gene_id "MSTRG.27978";
nscaf3021	Bombyx_lncRNA	exon	78054	79580	.	+	.	transcript_id "MSTRG.27978.1"; gene_id "MSTRG.27978";
nscaf3022	Bombyx_lncRNA	exon	263427	263685	.	-	.	transcript_id "MSTRG.28065.3"; gene_id "MSTRG.28065";
nscaf3022	Bombyx_lncRNA	exon	265064	267344	.	-	.	transcript_id "MSTRG.28065.3"; gene_id "MSTRG.28065";
nscaf3022	Bombyx_lncRNA	exon	386236	386461	.	-	.	transcript_id "MSTRG.28074.1"; gene_id "MSTRG.28074";
nscaf3022	Bombyx_lncRNA	exon	386772	387051	.	-	.	transcript_id "MSTRG.28074.1"; gene_id "MSTRG.28074";
nscaf3022	Bombyx_lncRNA	exon	492999	493109	.	-	.	transcript_id "MSTRG.28083.1"; gene_id "MSTRG.28083";
nscaf3022	Bombyx_lncRNA	exon	497844	497980	.	-	.	transcript_id "MSTRG.28083.1"; gene_id "MSTRG.28083";
nscaf3022	Bombyx_lncRNA	exon	537963	538291	.	-	.	transcript_id "MSTRG.28116.1"; gene_id "MSTRG.28116";
nscaf3022	Bombyx_lncRNA	exon	538497	538854	.	-	.	transcript_id "MSTRG.28116.1"; gene_id "MSTRG.28116";
nscaf3022	Bombyx_lncRNA	exon	970788	970859	.	+	.	transcript_id "MSTRG.28156.5"; gene_id "MSTRG.28156";
nscaf3022	Bombyx_lncRNA	exon	971114	971281	.	+	.	transcript_id "MSTRG.28156.5"; gene_id "MSTRG.28156";
nscaf3026	Bombyx_lncRNA	exon	816582	816716	.	+	.	transcript_id "MSTRG.28250.1"; gene_id "MSTRG.28250";
nscaf3026	Bombyx_lncRNA	exon	817702	818067	.	+	.	transcript_id "MSTRG.28250.1"; gene_id "MSTRG.28250";
nscaf3026	Bombyx_lncRNA	exon	1357928	1357964	.	+	.	transcript_id "MSTRG.28285.1"; gene_id "MSTRG.28285";
nscaf3026	Bombyx_lncRNA	exon	1359397	1359608	.	-	.	transcript_id "MSTRG.28286.1"; gene_id "MSTRG.28286";
nscaf3026	Bombyx_lncRNA	exon	1421863	1422100	.	-	.	transcript_id "MSTRG.28286.1"; gene_id "MSTRG.28286";
nscaf3026	Bombyx_lncRNA	exon	1422274	1422597	.	+	.	transcript_id "MSTRG.28285.1"; gene_id "MSTRG.28285";
nscaf3026	Bombyx_lncRNA	exon	2778733	2778967	.	-	.	transcript_id "MSTRG.28513.6"; gene_id "MSTRG.28513";
nscaf3026	Bombyx_lncRNA	exon	2781225	2781562	.	-	.	transcript_id "MSTRG.28513.6"; gene_id "MSTRG.28513";
nscaf3026	Bombyx_lncRNA	exon	2826771	2827179	.	+	.	transcript_id "MSTRG.28523.3"; gene_id "MSTRG.28523";
nscaf3026	Bombyx_lncRNA	exon	2836647	2836693	.	+	.	transcript_id "MSTRG.28523.3"; gene_id "MSTRG.28523";
nscaf3026	Bombyx_lncRNA	exon	2846501	2846679	.	+	.	transcript_id "MSTRG.28523.3"; gene_id "MSTRG.28523";
nscaf3026	Bombyx_lncRNA	exon	2907232	2907470	.	+	.	transcript_id "MSTRG.28530.1"; gene_id "MSTRG.28530";
nscaf3026	Bombyx_lncRNA	exon	2908392	2908786	.	+	.	transcript_id "MSTRG.28530.1"; gene_id "MSTRG.28530";
nscaf3026	Bombyx_lncRNA	exon	2981989	2982113	.	-	.	transcript_id "MSTRG.28535.2"; gene_id "MSTRG.28535";
nscaf3026	Bombyx_lncRNA	exon	2983205	2984402	.	-	.	transcript_id "MSTRG.28535.2"; gene_id "MSTRG.28535";
nscaf3026	Bombyx_lncRNA	exon	4494398	4494495	.	+	.	transcript_id "MSTRG.28396.6"; gene_id "MSTRG.28396";
nscaf3026	Bombyx_lncRNA	exon	4495032	4495383	.	+	.	transcript_id "MSTRG.28396.6"; gene_id "MSTRG.28396";
nscaf3026	Bombyx_lncRNA	exon	4505606	4506609	.	-	.	transcript_id "MSTRG.28405.1"; gene_id "MSTRG.28405";
nscaf3026	Bombyx_lncRNA	exon	4520134	4520351	.	+	.	transcript_id "MSTRG.28396.16"; gene_id "MSTRG.28396";
nscaf3026	Bombyx_lncRNA	exon	4523938	4524844	.	+	.	transcript_id "MSTRG.28396.16"; gene_id "MSTRG.28396";
nscaf3026	Bombyx_lncRNA	exon	4524348	4524860	.	-	.	transcript_id "MSTRG.28405.1"; gene_id "MSTRG.28405";
nscaf3026	Bombyx_lncRNA	exon	4585531	4585681	.	+	.	transcript_id "MSTRG.28406.1"; gene_id "MSTRG.28406";
nscaf3026	Bombyx_lncRNA	exon	4586276	4587220	.	+	.	transcript_id "MSTRG.28406.1"; gene_id "MSTRG.28406";
nscaf3026	Bombyx_lncRNA	exon	4767045	4767858	.	+	.	transcript_id "MSTRG.28431.1"; gene_id "MSTRG.28431";
nscaf3026	Bombyx_lncRNA	exon	4767911	4767962	.	+	.	transcript_id "MSTRG.28431.1"; gene_id "MSTRG.28431";
nscaf3026	Bombyx_lncRNA	exon	4829581	4829956	.	-	.	transcript_id "MSTRG.28439.1"; gene_id "MSTRG.28439";
nscaf3026	Bombyx_lncRNA	exon	4833142	4833557	.	-	.	transcript_id "MSTRG.28439.1"; gene_id "MSTRG.28439";
nscaf3026	Bombyx_lncRNA	exon	4923584	4924062	.	-	.	transcript_id "MSTRG.28442.6"; gene_id "MSTRG.28442";
nscaf3026	Bombyx_lncRNA	exon	4924207	4924299	.	-	.	transcript_id "MSTRG.28442.6"; gene_id "MSTRG.28442";
nscaf3026	Bombyx_lncRNA	exon	4924665	4924791	.	-	.	transcript_id "MSTRG.28442.6"; gene_id "MSTRG.28442";
nscaf3026	Bombyx_lncRNA	exon	4925642	4925875	.	-	.	transcript_id "MSTRG.28442.6"; gene_id "MSTRG.28442";
nscaf3026	Bombyx_lncRNA	exon	5432665	5432687	.	-	.	transcript_id "MSTRG.28475.1"; gene_id "MSTRG.28475";
nscaf3026	Bombyx_lncRNA	exon	5434642	5435112	.	-	.	transcript_id "MSTRG.28475.1"; gene_id "MSTRG.28475";
nscaf3026	Bombyx_lncRNA	exon	5528813	5531158	.	-	.	transcript_id "MSTRG.28485.2"; gene_id "MSTRG.28485";
nscaf3026	Bombyx_lncRNA	exon	5531659	5531914	.	-	.	transcript_id "MSTRG.28485.2"; gene_id "MSTRG.28485";
nscaf3026	Bombyx_lncRNA	exon	6482494	6482728	.	-	.	transcript_id "MSTRG.28698.1"; gene_id "MSTRG.28698";
nscaf3026	Bombyx_lncRNA	exon	6483246	6483423	.	-	.	transcript_id "MSTRG.28698.1"; gene_id "MSTRG.28698";
nscaf3027	Bombyx_lncRNA	exon	739147	739371	.	-	.	transcript_id "MSTRG.28779.1"; gene_id "MSTRG.28779";
nscaf3027	Bombyx_lncRNA	exon	739480	739659	.	-	.	transcript_id "MSTRG.28779.1"; gene_id "MSTRG.28779";
nscaf3027	Bombyx_lncRNA	exon	740536	740656	.	-	.	transcript_id "MSTRG.28779.1"; gene_id "MSTRG.28779";
nscaf3027	Bombyx_lncRNA	exon	741745	741887	.	-	.	transcript_id "MSTRG.28779.1"; gene_id "MSTRG.28779";
nscaf3027	Bombyx_lncRNA	exon	743299	743411	.	-	.	transcript_id "MSTRG.28779.1"; gene_id "MSTRG.28779";
nscaf3027	Bombyx_lncRNA	exon	2891231	2891402	.	+	.	transcript_id "MSTRG.28917.1"; gene_id "MSTRG.28917";
nscaf3027	Bombyx_lncRNA	exon	2892938	2893032	.	+	.	transcript_id "MSTRG.28917.1"; gene_id "MSTRG.28917";
nscaf3027	Bombyx_lncRNA	exon	3341291	3341579	.	+	.	transcript_id "MSTRG.29060.1"; gene_id "MSTRG.29060";
nscaf3027	Bombyx_lncRNA	exon	3343881	3344017	.	+	.	transcript_id "MSTRG.29060.1"; gene_id "MSTRG.29060";
nscaf3027	Bombyx_lncRNA	exon	3344547	3344617	.	+	.	transcript_id "MSTRG.29060.1"; gene_id "MSTRG.29060";
nscaf3027	Bombyx_lncRNA	exon	3344719	3345164	.	+	.	transcript_id "MSTRG.29060.1"; gene_id "MSTRG.29060";
nscaf3027	Bombyx_lncRNA	exon	3597048	3598476	.	+	.	transcript_id "MSTRG.29074.2"; gene_id "MSTRG.29074";
nscaf3027	Bombyx_lncRNA	exon	3599351	3600306	.	+	.	transcript_id "MSTRG.29074.2"; gene_id "MSTRG.29074";
nscaf3031	Bombyx_lncRNA	exon	90967	91189	.	-	.	transcript_id "MSTRG.29160.1"; gene_id "MSTRG.29160";
nscaf3031	Bombyx_lncRNA	exon	92343	92482	.	-	.	transcript_id "MSTRG.29160.1"; gene_id "MSTRG.29160";
nscaf3031	Bombyx_lncRNA	exon	93535	93634	.	-	.	transcript_id "MSTRG.29160.1"; gene_id "MSTRG.29160";
nscaf3031	Bombyx_lncRNA	exon	315122	315466	.	+	.	transcript_id "MSTRG.29173.2"; gene_id "MSTRG.29173";
nscaf3031	Bombyx_lncRNA	exon	329138	329881	.	+	.	transcript_id "MSTRG.29173.2"; gene_id "MSTRG.29173";
nscaf3031	Bombyx_lncRNA	exon	968462	968555	.	-	.	transcript_id "MSTRG.29260.7"; gene_id "MSTRG.29260";
nscaf3031	Bombyx_lncRNA	exon	972586	972714	.	-	.	transcript_id "MSTRG.29260.7"; gene_id "MSTRG.29260";
nscaf3031	Bombyx_lncRNA	exon	1407138	1407243	.	-	.	transcript_id "MSTRG.29473.5"; gene_id "MSTRG.29473";
nscaf3031	Bombyx_lncRNA	exon	1408627	1412250	.	-	.	transcript_id "MSTRG.29473.5"; gene_id "MSTRG.29473";
nscaf3031	Bombyx_lncRNA	exon	2078109	2078524	.	+	.	transcript_id "MSTRG.29535.1"; gene_id "MSTRG.29535";
nscaf3031	Bombyx_lncRNA	exon	2079226	2080023	.	+	.	transcript_id "MSTRG.29535.1"; gene_id "MSTRG.29535";
nscaf3031	Bombyx_lncRNA	exon	2389737	2390183	.	+	.	transcript_id "MSTRG.29300.1"; gene_id "MSTRG.29300";
nscaf3031	Bombyx_lncRNA	exon	2433602	2433612	.	+	.	transcript_id "MSTRG.29300.1"; gene_id "MSTRG.29300";
nscaf3031	Bombyx_lncRNA	exon	2711098	2711281	.	+	.	transcript_id "MSTRG.29332.1"; gene_id "MSTRG.29332";
nscaf3031	Bombyx_lncRNA	exon	2712905	2713723	.	+	.	transcript_id "MSTRG.29332.1"; gene_id "MSTRG.29332";
nscaf3031	Bombyx_lncRNA	exon	2714681	2715724	.	-	.	transcript_id "MSTRG.29335.1"; gene_id "MSTRG.29335";
nscaf3031	Bombyx_lncRNA	exon	2717766	2717866	.	-	.	transcript_id "MSTRG.29335.1"; gene_id "MSTRG.29335";
nscaf3031	Bombyx_lncRNA	exon	2730140	2730369	.	+	.	transcript_id "MSTRG.29338.1"; gene_id "MSTRG.29338";
nscaf3031	Bombyx_lncRNA	exon	2730923	2731047	.	+	.	transcript_id "MSTRG.29338.1"; gene_id "MSTRG.29338";
nscaf3031	Bombyx_lncRNA	exon	2737385	2737557	.	+	.	transcript_id "MSTRG.29340.1"; gene_id "MSTRG.29340";
nscaf3031	Bombyx_lncRNA	exon	2738142	2738222	.	+	.	transcript_id "MSTRG.29340.1"; gene_id "MSTRG.29340";
nscaf3031	Bombyx_lncRNA	exon	2738694	2739948	.	+	.	transcript_id "MSTRG.29340.1"; gene_id "MSTRG.29340";
nscaf3031	Bombyx_lncRNA	exon	2835449	2835699	.	-	.	transcript_id "MSTRG.29354.2"; gene_id "MSTRG.29354";
nscaf3031	Bombyx_lncRNA	exon	2836113	2836293	.	-	.	transcript_id "MSTRG.29354.2"; gene_id "MSTRG.29354";
nscaf3031	Bombyx_lncRNA	exon	2891542	2892042	.	-	.	transcript_id "MSTRG.29360.4"; gene_id "MSTRG.29360";
nscaf3031	Bombyx_lncRNA	exon	2894867	2897051	.	+	.	transcript_id "MSTRG.29361.2"; gene_id "MSTRG.29361";
nscaf3031	Bombyx_lncRNA	exon	2900539	2900557	.	-	.	transcript_id "MSTRG.29360.4"; gene_id "MSTRG.29360";
nscaf3031	Bombyx_lncRNA	exon	2925077	2925289	.	+	.	transcript_id "MSTRG.29361.2"; gene_id "MSTRG.29361";
nscaf3031	Bombyx_lncRNA	exon	3005923	3006157	.	+	.	transcript_id "MSTRG.29373.4"; gene_id "MSTRG.29373";
nscaf3031	Bombyx_lncRNA	exon	3006781	3006865	.	+	.	transcript_id "MSTRG.29373.4"; gene_id "MSTRG.29373";
nscaf3031	Bombyx_lncRNA	exon	3010406	3010528	.	+	.	transcript_id "MSTRG.29373.4"; gene_id "MSTRG.29373";
nscaf3031	Bombyx_lncRNA	exon	3207650	3208869	.	-	.	transcript_id "MSTRG.29413.1"; gene_id "MSTRG.29413";
nscaf3031	Bombyx_lncRNA	exon	3209603	3210457	.	-	.	transcript_id "MSTRG.29413.1"; gene_id "MSTRG.29413";
nscaf3031	Bombyx_lncRNA	exon	4434246	4434321	.	-	.	transcript_id "MSTRG.29607.1"; gene_id "MSTRG.29607";
nscaf3031	Bombyx_lncRNA	exon	4437800	4438145	.	-	.	transcript_id "MSTRG.29607.1"; gene_id "MSTRG.29607";
nscaf3031	Bombyx_lncRNA	exon	4438219	4438359	.	-	.	transcript_id "MSTRG.29607.1"; gene_id "MSTRG.29607";
nscaf3031	Bombyx_lncRNA	exon	4646178	4646267	.	+	.	transcript_id "MSTRG.29443.1"; gene_id "MSTRG.29443";
nscaf3031	Bombyx_lncRNA	exon	4646599	4646673	.	+	.	transcript_id "MSTRG.29443.1"; gene_id "MSTRG.29443";
nscaf3031	Bombyx_lncRNA	exon	4647007	4647495	.	+	.	transcript_id "MSTRG.29443.1"; gene_id "MSTRG.29443";
nscaf3031	Bombyx_lncRNA	exon	4905067	4918809	.	-	.	transcript_id "MSTRG.29567.1"; gene_id "MSTRG.29567";
nscaf3031	Bombyx_lncRNA	exon	4929792	4929828	.	-	.	transcript_id "MSTRG.29567.1"; gene_id "MSTRG.29567";
nscaf3031	Bombyx_lncRNA	exon	4944643	4947890	.	-	.	transcript_id "MSTRG.29567.1"; gene_id "MSTRG.29567";
nscaf3031	Bombyx_lncRNA	exon	4973861	4973908	.	-	.	transcript_id "MSTRG.29567.4"; gene_id "MSTRG.29567";
nscaf3031	Bombyx_lncRNA	exon	4975123	4979551	.	-	.	transcript_id "MSTRG.29567.4"; gene_id "MSTRG.29567";
nscaf3031	Bombyx_lncRNA	exon	5025015	5025228	.	+	.	transcript_id "MSTRG.29569.2"; gene_id "MSTRG.29569";
nscaf3031	Bombyx_lncRNA	exon	5034951	5035200	.	-	.	transcript_id "MSTRG.29567.4"; gene_id "MSTRG.29567";
nscaf3031	Bombyx_lncRNA	exon	5044135	5044222	.	+	.	transcript_id "MSTRG.29569.2"; gene_id "MSTRG.29569";
nscaf3031	Bombyx_lncRNA	exon	5046337	5047305	.	+	.	transcript_id "MSTRG.29569.2"; gene_id "MSTRG.29569";
nscaf3031	Bombyx_lncRNA	exon	5047563	5048452	.	+	.	transcript_id "MSTRG.29569.2"; gene_id "MSTRG.29569";
nscaf3031	Bombyx_lncRNA	exon	5052197	5054401	.	+	.	transcript_id "MSTRG.29570.1"; gene_id "MSTRG.29570";
nscaf3031	Bombyx_lncRNA	exon	5058660	5059023	.	+	.	transcript_id "MSTRG.29570.1"; gene_id "MSTRG.29570";
nscaf3031	Bombyx_lncRNA	exon	5253741	5255053	.	-	.	transcript_id "MSTRG.29634.7"; gene_id "MSTRG.29634";
nscaf3031	Bombyx_lncRNA	exon	5260349	5260692	.	-	.	transcript_id "MSTRG.29634.7"; gene_id "MSTRG.29634";
nscaf3031	Bombyx_lncRNA	exon	5533436	5533629	.	+	.	transcript_id "MSTRG.29655.4"; gene_id "MSTRG.29655";
nscaf3031	Bombyx_lncRNA	exon	5533749	5535443	.	+	.	transcript_id "MSTRG.29655.4"; gene_id "MSTRG.29655";
nscaf3032	Bombyx_lncRNA	exon	630237	630408	.	-	.	transcript_id "MSTRG.29774.1"; gene_id "MSTRG.29774";
nscaf3032	Bombyx_lncRNA	exon	638425	642927	.	-	.	transcript_id "MSTRG.29774.1"; gene_id "MSTRG.29774";
nscaf3032	Bombyx_lncRNA	exon	686414	686648	.	-	.	transcript_id "MSTRG.29778.1"; gene_id "MSTRG.29778";
nscaf3032	Bombyx_lncRNA	exon	727663	728121	.	-	.	transcript_id "MSTRG.29778.1"; gene_id "MSTRG.29778";
nscaf3034	Bombyx_lncRNA	exon	80357	80380	.	+	.	transcript_id "MSTRG.29880.1"; gene_id "MSTRG.29880";
nscaf3034	Bombyx_lncRNA	exon	234456	234709	.	+	.	transcript_id "MSTRG.29880.1"; gene_id "MSTRG.29880";
nscaf3034	Bombyx_lncRNA	exon	935181	935512	.	-	.	transcript_id "MSTRG.30014.1"; gene_id "MSTRG.30014";
nscaf3034	Bombyx_lncRNA	exon	965000	965062	.	-	.	transcript_id "MSTRG.30014.1"; gene_id "MSTRG.30014";
nscaf3034	Bombyx_lncRNA	exon	1668269	1668321	.	+	.	transcript_id "MSTRG.30033.1"; gene_id "MSTRG.30033";
nscaf3034	Bombyx_lncRNA	exon	1725116	1725229	.	+	.	transcript_id "MSTRG.30034.1"; gene_id "MSTRG.30034";
nscaf3034	Bombyx_lncRNA	exon	1733227	1733597	.	+	.	transcript_id "MSTRG.30034.1"; gene_id "MSTRG.30034";
nscaf3034	Bombyx_lncRNA	exon	1748352	1748779	.	+	.	transcript_id "MSTRG.30033.1"; gene_id "MSTRG.30033";
nscaf3034	Bombyx_lncRNA	exon	2169972	2169982	.	+	.	transcript_id "MSTRG.30076.1"; gene_id "MSTRG.30076";
nscaf3034	Bombyx_lncRNA	exon	2175031	2175259	.	+	.	transcript_id "MSTRG.30076.1"; gene_id "MSTRG.30076";
nscaf3034	Bombyx_lncRNA	exon	2820590	2821454	.	-	.	transcript_id "MSTRG.30136.5"; gene_id "MSTRG.30136";
nscaf3034	Bombyx_lncRNA	exon	2824729	2824769	.	-	.	transcript_id "MSTRG.30136.5"; gene_id "MSTRG.30136";
nscaf3034	Bombyx_lncRNA	exon	2844010	2844970	.	-	.	transcript_id "MSTRG.30136.6"; gene_id "MSTRG.30136";
nscaf3034	Bombyx_lncRNA	exon	2845689	2846232	.	-	.	transcript_id "MSTRG.30136.5"; gene_id "MSTRG.30136";
nscaf3034	Bombyx_lncRNA	exon	2845689	2845904	.	-	.	transcript_id "MSTRG.30136.6"; gene_id "MSTRG.30136";
nscaf3034	Bombyx_lncRNA	exon	3016261	3016410	.	+	.	transcript_id "MSTRG.30162.1"; gene_id "MSTRG.30162";
nscaf3034	Bombyx_lncRNA	exon	3016521	3016606	.	+	.	transcript_id "MSTRG.30162.1"; gene_id "MSTRG.30162";
[truncated: 955 more rows]

## Sheet: ilncRNA
Table S3. Genomic annotation of lncRNAs identified in B. mori using our pipeline
Scaffold	Source	Feature	Start	End	Score	Strand	Frame	ID
nscaf1690	Bombyx_lncRNA	exon	5940912	5941094	.	-	.	transcript_id "MSTRG.1699.2"; gene_id "MSTRG.1699";
nscaf1690	Bombyx_lncRNA	exon	5942961	5943134	.	-	.	transcript_id "MSTRG.1699.2"; gene_id "MSTRG.1699";
nscaf1898	Bombyx_lncRNA	exon	10827416	10827654	.	-	.	transcript_id "MSTRG.3000.9"; gene_id "MSTRG.3000";
nscaf1898	Bombyx_lncRNA	exon	10827865	10827934	.	-	.	transcript_id "MSTRG.3000.9"; gene_id "MSTRG.3000";
nscaf2210	Bombyx_lncRNA	exon	3848866	3848981	.	-	.	transcript_id "MSTRG.5323.2"; gene_id "MSTRG.5323";
nscaf2210	Bombyx_lncRNA	exon	3850153	3850333	.	-	.	transcript_id "MSTRG.5323.2"; gene_id "MSTRG.5323";
nscaf2210	Bombyx_lncRNA	exon	3850920	3851065	.	-	.	transcript_id "MSTRG.5323.2"; gene_id "MSTRG.5323";
nscaf2330	Bombyx_lncRNA	exon	3313781	3314256	.	-	.	transcript_id "MSTRG.5741.1"; gene_id "MSTRG.5741";
nscaf2330	Bombyx_lncRNA	exon	3315646	3315882	.	-	.	transcript_id "MSTRG.5741.1"; gene_id "MSTRG.5741";
nscaf2589	Bombyx_lncRNA	exon	3100579	3100655	.	-	.	transcript_id "MSTRG.7636.1"; gene_id "MSTRG.7636";
nscaf2589	Bombyx_lncRNA	exon	3102064	3102187	.	-	.	transcript_id "MSTRG.7636.1"; gene_id "MSTRG.7636";
nscaf2767	Bombyx_lncRNA	exon	832299	832472	.	+	.	transcript_id "MSTRG.9916.1"; gene_id "MSTRG.9916";
nscaf2767	Bombyx_lncRNA	exon	833184	833313	.	+	.	transcript_id "MSTRG.9916.1"; gene_id "MSTRG.9916";
nscaf2767	Bombyx_lncRNA	exon	2781734	2781916	.	+	.	transcript_id "MSTRG.10276.1"; gene_id "MSTRG.10276";
nscaf2767	Bombyx_lncRNA	exon	2782216	2782771	.	+	.	transcript_id "MSTRG.10276.1"; gene_id "MSTRG.10276";
nscaf2795	Bombyx_lncRNA	exon	2397712	2397785	.	+	.	transcript_id "MSTRG.10999.1"; gene_id "MSTRG.10999";
nscaf2795	Bombyx_lncRNA	exon	2398516	2399361	.	+	.	transcript_id "MSTRG.10999.1"; gene_id "MSTRG.10999";
nscaf2800	Bombyx_lncRNA	exon	1908877	1908955	.	-	.	transcript_id "MSTRG.11440.5"; gene_id "MSTRG.11440";
nscaf2800	Bombyx_lncRNA	exon	1909329	1909368	.	-	.	transcript_id "MSTRG.11440.6"; gene_id "MSTRG.11440";
nscaf2800	Bombyx_lncRNA	exon	1910727	1911063	.	-	.	transcript_id "MSTRG.11440.6"; gene_id "MSTRG.11440";
nscaf2800	Bombyx_lncRNA	exon	1910928	1911060	.	-	.	transcript_id "MSTRG.11440.5"; gene_id "MSTRG.11440";
nscaf2822	Bombyx_lncRNA	exon	53572	55000	.	-	.	transcript_id "MSTRG.12218.1"; gene_id "MSTRG.12218";
nscaf2822	Bombyx_lncRNA	exon	55284	55866	.	-	.	transcript_id "MSTRG.12218.1"; gene_id "MSTRG.12218";
nscaf2828	Bombyx_lncRNA	exon	5482811	5483355	.	-	.	transcript_id "MSTRG.13900.1"; gene_id "MSTRG.13900";
nscaf2828	Bombyx_lncRNA	exon	5484206	5484268	.	-	.	transcript_id "MSTRG.13900.1"; gene_id "MSTRG.13900";
nscaf2859	Bombyx_lncRNA	exon	1179719	1179885	.	-	.	transcript_id "MSTRG.17033.3"; gene_id "MSTRG.17033";
nscaf2859	Bombyx_lncRNA	exon	1180603	1182589	.	-	.	transcript_id "MSTRG.17033.3"; gene_id "MSTRG.17033";
nscaf2868	Bombyx_lncRNA	exon	1876886	1876974	.	-	.	transcript_id "MSTRG.17936.1"; gene_id "MSTRG.17936";
nscaf2868	Bombyx_lncRNA	exon	1886039	1886380	.	-	.	transcript_id "MSTRG.17936.1"; gene_id "MSTRG.17936";
nscaf2874	Bombyx_lncRNA	exon	578691	578807	.	-	.	transcript_id "MSTRG.18015.1"; gene_id "MSTRG.18015";
nscaf2874	Bombyx_lncRNA	exon	579254	579418	.	-	.	transcript_id "MSTRG.18015.1"; gene_id "MSTRG.18015";
nscaf2943	Bombyx_lncRNA	exon	2380624	2380799	.	-	.	transcript_id "MSTRG.23184.1"; gene_id "MSTRG.23184";
nscaf2943	Bombyx_lncRNA	exon	2381190	2381335	.	-	.	transcript_id "MSTRG.23184.1"; gene_id "MSTRG.23184";
nscaf2986	Bombyx_lncRNA	exon	1929553	1929838	.	+	.	transcript_id "MSTRG.25400.1"; gene_id "MSTRG.25400";
nscaf2986	Bombyx_lncRNA	exon	1930135	1930930	.	+	.	transcript_id "MSTRG.25400.1"; gene_id "MSTRG.25400";
nscaf2993	Bombyx_lncRNA	exon	271519	272084	.	+	.	transcript_id "MSTRG.25981.1"; gene_id "MSTRG.25981";
nscaf2993	Bombyx_lncRNA	exon	274203	274245	.	+	.	transcript_id "MSTRG.25981.1"; gene_id "MSTRG.25981";
nscaf2993	Bombyx_lncRNA	exon	274479	274901	.	+	.	transcript_id "MSTRG.25981.1"; gene_id "MSTRG.25981";
nscaf2993	Bombyx_lncRNA	exon	7886917	7887151	.	-	.	transcript_id "MSTRG.26588.4"; gene_id "MSTRG.26588";
nscaf2993	Bombyx_lncRNA	exon	7887482	7888616	.	-	.	transcript_id "MSTRG.26588.4"; gene_id "MSTRG.26588";
nscaf3003	Bombyx_lncRNA	exon	2966856	2966962	.	-	.	transcript_id "MSTRG.27024.1"; gene_id "MSTRG.27024";
nscaf3003	Bombyx_lncRNA	exon	2967212	2967326	.	-	.	transcript_id "MSTRG.27024.1"; gene_id "MSTRG.27024";
nscaf3015	Bombyx_lncRNA	exon	58560	58603	.	-	.	transcript_id "MSTRG.27753.4"; gene_id "MSTRG.27753";
nscaf3015	Bombyx_lncRNA	exon	58700	58898	.	-	.	transcript_id "MSTRG.27753.4"; gene_id "MSTRG.27753";
nscaf3027	Bombyx_lncRNA	exon	1504055	1504683	.	-	.	transcript_id "MSTRG.28973.1"; gene_id "MSTRG.28973";
nscaf3027	Bombyx_lncRNA	exon	1505030	1505308	.	-	.	transcript_id "MSTRG.28973.1"; gene_id "MSTRG.28973";
nscaf3027	Bombyx_lncRNA	exon	3401856	3401911	.	+	.	transcript_id "MSTRG.29065.1"; gene_id "MSTRG.29065";
nscaf3027	Bombyx_lncRNA	exon	3402002	3402180	.	+	.	transcript_id "MSTRG.29065.1"; gene_id "MSTRG.29065";
nscaf3031	Bombyx_lncRNA	exon	56390	56503	.	-	.	transcript_id "MSTRG.29151.18"; gene_id "MSTRG.29151";
nscaf3031	Bombyx_lncRNA	exon	57012	57467	.	-	.	transcript_id "MSTRG.29151.18"; gene_id "MSTRG.29151";
nscaf3040	Bombyx_lncRNA	exon	1439789	1439930	.	+	.	transcript_id "MSTRG.30612.1"; gene_id "MSTRG.30612";
nscaf3040	Bombyx_lncRNA	exon	1440549	1440676	.	+	.	transcript_id "MSTRG.30612.1"; gene_id "MSTRG.30612";
nscaf3075	Bombyx_lncRNA	exon	397778	401425	.	-	.	transcript_id "MSTRG.33661.1"; gene_id "MSTRG.33661";
nscaf3075	Bombyx_lncRNA	exon	403258	403800	.	-	.	transcript_id "MSTRG.33661.1"; gene_id "MSTRG.33661";
nscaf3099	Bombyx_lncRNA	exon	1735521	1735756	.	-	.	transcript_id "MSTRG.34713.1"; gene_id "MSTRG.34713";
nscaf3099	Bombyx_lncRNA	exon	1736044	1736215	.	-	.	transcript_id "MSTRG.34713.1"; gene_id "MSTRG.34713";
nscaf3099	Bombyx_lncRNA	exon	3369567	3369619	.	-	.	transcript_id "MSTRG.34787.1"; gene_id "MSTRG.34787";
nscaf3099	Bombyx_lncRNA	exon	3369788	3370079	.	-	.	transcript_id "MSTRG.34787.1"; gene_id "MSTRG.34787";
nscaf481	Bombyx_lncRNA	exon	505469	505687	.	-	.	transcript_id "MSTRG.35597.3"; gene_id "MSTRG.35597";
nscaf481	Bombyx_lncRNA	exon	507099	507177	.	-	.	transcript_id "MSTRG.35597.3"; gene_id "MSTRG.35597";
nscaf481	Bombyx_lncRNA	exon	508466	508588	.	-	.	transcript_id "MSTRG.35597.3"; gene_id "MSTRG.35597";
scaffold919	Bombyx_lncRNA	exon	5356	5455	.	+	.	transcript_id "MSTRG.47347.1"; gene_id "MSTRG.47347";
scaffold919	Bombyx_lncRNA	exon	6362	6461	.	+	.	transcript_id "MSTRG.47347.1"; gene_id "MSTRG.47347";

## Sheet: lncNAT
Table S3. Genomic annotation of lncRNAs identified in B. mori using our pipeline
Scaffold	Source	Feature	Start	End	Score	Strand	Frame	ID
nscaf1071	Bombyx_lncRNA	exon	44634	45473	.	-	.	transcript_id "MSTRG.19.1"; gene_id "MSTRG.19";
nscaf1071	Bombyx_lncRNA	exon	46410	47469	.	-	.	transcript_id "MSTRG.19.1"; gene_id "MSTRG.19";
nscaf1108	Bombyx_lncRNA	exon	123779	123790	.	-	.	transcript_id "MSTRG.106.1"; gene_id "MSTRG.106";
nscaf1108	Bombyx_lncRNA	exon	139529	140021	.	-	.	transcript_id "MSTRG.106.1"; gene_id "MSTRG.106";
nscaf1108	Bombyx_lncRNA	exon	141271	144406	.	-	.	transcript_id "MSTRG.106.1"; gene_id "MSTRG.106";
nscaf1108	Bombyx_lncRNA	exon	151210	151238	.	-	.	transcript_id "MSTRG.106.1"; gene_id "MSTRG.106";
nscaf1108	Bombyx_lncRNA	exon	447116	449247	.	+	.	transcript_id "MSTRG.195.7"; gene_id "MSTRG.195";
nscaf1108	Bombyx_lncRNA	exon	450181	451792	.	+	.	transcript_id "MSTRG.195.7"; gene_id "MSTRG.195";
nscaf1108	Bombyx_lncRNA	exon	557143	557341	.	+	.	transcript_id "MSTRG.203.5"; gene_id "MSTRG.203";
nscaf1108	Bombyx_lncRNA	exon	557828	557857	.	+	.	transcript_id "MSTRG.203.5"; gene_id "MSTRG.203";
nscaf1108	Bombyx_lncRNA	exon	746532	746878	.	+	.	transcript_id "MSTRG.176.1"; gene_id "MSTRG.176";
nscaf1108	Bombyx_lncRNA	exon	747063	747106	.	+	.	transcript_id "MSTRG.176.1"; gene_id "MSTRG.176";
nscaf1108	Bombyx_lncRNA	exon	749227	749482	.	+	.	transcript_id "MSTRG.176.1"; gene_id "MSTRG.176";
nscaf1108	Bombyx_lncRNA	exon	749799	749899	.	+	.	transcript_id "MSTRG.176.1"; gene_id "MSTRG.176";
nscaf1108	Bombyx_lncRNA	exon	751060	751225	.	+	.	transcript_id "MSTRG.176.1"; gene_id "MSTRG.176";
nscaf1108	Bombyx_lncRNA	exon	1155508	1155650	.	+	.	transcript_id "MSTRG.220.1"; gene_id "MSTRG.220";
nscaf1108	Bombyx_lncRNA	exon	1166859	1166988	.	+	.	transcript_id "MSTRG.220.1"; gene_id "MSTRG.220";
nscaf1108	Bombyx_lncRNA	exon	1201578	1201632	.	+	.	transcript_id "MSTRG.220.1"; gene_id "MSTRG.220";
nscaf1108	Bombyx_lncRNA	exon	1238214	1240698	.	+	.	transcript_id "MSTRG.220.1"; gene_id "MSTRG.220";
nscaf1108	Bombyx_lncRNA	exon	1273749	1273939	.	-	.	transcript_id "MSTRG.227.2"; gene_id "MSTRG.227";
nscaf1108	Bombyx_lncRNA	exon	1316774	1317054	.	-	.	transcript_id "MSTRG.227.10"; gene_id "MSTRG.227";
nscaf1108	Bombyx_lncRNA	exon	1319391	1319514	.	-	.	transcript_id "MSTRG.227.2"; gene_id "MSTRG.227";
nscaf1108	Bombyx_lncRNA	exon	1334836	1335043	.	-	.	transcript_id "MSTRG.227.2"; gene_id "MSTRG.227";
nscaf1108	Bombyx_lncRNA	exon	1388768	1388867	.	-	.	transcript_id "MSTRG.227.10"; gene_id "MSTRG.227";
nscaf1108	Bombyx_lncRNA	exon	1440994	1443044	.	+	.	transcript_id "MSTRG.405.1"; gene_id "MSTRG.405";
nscaf1108	Bombyx_lncRNA	exon	1479675	1479687	.	+	.	transcript_id "MSTRG.405.1"; gene_id "MSTRG.405";
nscaf1108	Bombyx_lncRNA	exon	1978592	1978785	.	-	.	transcript_id "MSTRG.432.1"; gene_id "MSTRG.432";
nscaf1108	Bombyx_lncRNA	exon	2043723	2043753	.	-	.	transcript_id "MSTRG.432.1"; gene_id "MSTRG.432";
nscaf1108	Bombyx_lncRNA	exon	2172450	2172539	.	-	.	transcript_id "MSTRG.432.1"; gene_id "MSTRG.432";
nscaf1108	Bombyx_lncRNA	exon	2297416	2298253	.	+	.	transcript_id "MSTRG.462.1"; gene_id "MSTRG.462";
nscaf1108	Bombyx_lncRNA	exon	2353467	2353601	.	+	.	transcript_id "MSTRG.462.1"; gene_id "MSTRG.462";
nscaf1108	Bombyx_lncRNA	exon	2380199	2380653	.	+	.	transcript_id "MSTRG.470.1"; gene_id "MSTRG.470";
nscaf1108	Bombyx_lncRNA	exon	2381644	2384782	.	+	.	transcript_id "MSTRG.470.1"; gene_id "MSTRG.470";
nscaf1108	Bombyx_lncRNA	exon	2389093	2389219	.	+	.	transcript_id "MSTRG.470.1"; gene_id "MSTRG.470";
nscaf1108	Bombyx_lncRNA	exon	2437960	2441641	.	+	.	transcript_id "MSTRG.472.3"; gene_id "MSTRG.472";
nscaf1108	Bombyx_lncRNA	exon	2465589	2465604	.	+	.	transcript_id "MSTRG.472.3"; gene_id "MSTRG.472";
nscaf1108	Bombyx_lncRNA	exon	2481954	2481971	.	-	.	transcript_id "MSTRG.477.1"; gene_id "MSTRG.477";
nscaf1108	Bombyx_lncRNA	exon	2523792	2525900	.	-	.	transcript_id "MSTRG.477.1"; gene_id "MSTRG.477";
nscaf1108	Bombyx_lncRNA	exon	2575642	2575942	.	-	.	transcript_id "MSTRG.242.2"; gene_id "MSTRG.242";
nscaf1108	Bombyx_lncRNA	exon	2576545	2577076	.	-	.	transcript_id "MSTRG.242.2"; gene_id "MSTRG.242";
nscaf1108	Bombyx_lncRNA	exon	3293123	3293167	.	-	.	transcript_id "MSTRG.288.1"; gene_id "MSTRG.288";
nscaf1108	Bombyx_lncRNA	exon	3309643	3312774	.	-	.	transcript_id "MSTRG.288.1"; gene_id "MSTRG.288";
nscaf125	Bombyx_lncRNA	exon	81731	81985	.	+	.	transcript_id "MSTRG.346.4"; gene_id "MSTRG.346";
nscaf125	Bombyx_lncRNA	exon	93332	93712	.	+	.	transcript_id "MSTRG.346.4"; gene_id "MSTRG.346";
nscaf1681	Bombyx_lncRNA	exon	92299	92375	.	-	.	transcript_id "MSTRG.588.2"; gene_id "MSTRG.588";
nscaf1681	Bombyx_lncRNA	exon	99518	100098	.	-	.	transcript_id "MSTRG.588.4"; gene_id "MSTRG.588";
nscaf1681	Bombyx_lncRNA	exon	100925	101052	.	-	.	transcript_id "MSTRG.588.2"; gene_id "MSTRG.588";
nscaf1681	Bombyx_lncRNA	exon	116482	116517	.	-	.	transcript_id "MSTRG.588.4"; gene_id "MSTRG.588";
nscaf1681	Bombyx_lncRNA	exon	148745	148755	.	-	.	transcript_id "MSTRG.588.2"; gene_id "MSTRG.588";
nscaf1681	Bombyx_lncRNA	exon	376166	376429	.	-	.	transcript_id "MSTRG.645.1"; gene_id "MSTRG.645";
nscaf1681	Bombyx_lncRNA	exon	376518	376573	.	-	.	transcript_id "MSTRG.645.1"; gene_id "MSTRG.645";
nscaf1681	Bombyx_lncRNA	exon	429414	429669	.	+	.	transcript_id "MSTRG.659.1"; gene_id "MSTRG.659";
nscaf1681	Bombyx_lncRNA	exon	455209	455220	.	-	.	transcript_id "MSTRG.645.1"; gene_id "MSTRG.645";
nscaf1681	Bombyx_lncRNA	exon	458406	458417	.	+	.	transcript_id "MSTRG.659.1"; gene_id "MSTRG.659";
nscaf1681	Bombyx_lncRNA	exon	662688	663147	.	+	.	transcript_id "MSTRG.683.1"; gene_id "MSTRG.683";
nscaf1681	Bombyx_lncRNA	exon	665792	665980	.	+	.	transcript_id "MSTRG.683.1"; gene_id "MSTRG.683";
nscaf1681	Bombyx_lncRNA	exon	1118354	1119773	.	-	.	transcript_id "MSTRG.728.1"; gene_id "MSTRG.728";
nscaf1681	Bombyx_lncRNA	exon	1191312	1191323	.	-	.	transcript_id "MSTRG.728.1"; gene_id "MSTRG.728";
nscaf1681	Bombyx_lncRNA	exon	1211470	1211483	.	-	.	transcript_id "MSTRG.741.1"; gene_id "MSTRG.741";
nscaf1681	Bombyx_lncRNA	exon	1247098	1248828	.	-	.	transcript_id "MSTRG.741.1"; gene_id "MSTRG.741";
nscaf1681	Bombyx_lncRNA	exon	1877201	1877278	.	+	.	transcript_id "MSTRG.833.1"; gene_id "MSTRG.833";
nscaf1681	Bombyx_lncRNA	exon	1897859	1897994	.	+	.	transcript_id "MSTRG.833.1"; gene_id "MSTRG.833";
nscaf1681	Bombyx_lncRNA	exon	2034227	2034425	.	+	.	transcript_id "MSTRG.842.1"; gene_id "MSTRG.842";
nscaf1681	Bombyx_lncRNA	exon	2035963	2037898	.	+	.	transcript_id "MSTRG.842.1"; gene_id "MSTRG.842";
nscaf1681	Bombyx_lncRNA	exon	2300600	2300615	.	-	.	transcript_id "MSTRG.867.1"; gene_id "MSTRG.867";
nscaf1681	Bombyx_lncRNA	exon	2376638	2377676	.	-	.	transcript_id "MSTRG.867.1"; gene_id "MSTRG.867";
nscaf1681	Bombyx_lncRNA	exon	2725186	2725301	.	-	.	transcript_id "MSTRG.897.5"; gene_id "MSTRG.897";
nscaf1681	Bombyx_lncRNA	exon	2726022	2726727	.	-	.	transcript_id "MSTRG.897.5"; gene_id "MSTRG.897";
nscaf1681	Bombyx_lncRNA	exon	3773029	3773172	.	-	.	transcript_id "MSTRG.1027.1"; gene_id "MSTRG.1027";
nscaf1681	Bombyx_lncRNA	exon	3773483	3773674	.	-	.	transcript_id "MSTRG.1027.1"; gene_id "MSTRG.1027";
nscaf1681	Bombyx_lncRNA	exon	3808640	3814279	.	-	.	transcript_id "MSTRG.1037.1"; gene_id "MSTRG.1037";
nscaf1681	Bombyx_lncRNA	exon	3815089	3815186	.	-	.	transcript_id "MSTRG.1037.1"; gene_id "MSTRG.1037";
nscaf1681	Bombyx_lncRNA	exon	3815299	3815727	.	-	.	transcript_id "MSTRG.1037.1"; gene_id "MSTRG.1037";
nscaf1681	Bombyx_lncRNA	exon	4523765	4524342	.	+	.	transcript_id "MSTRG.1104.2"; gene_id "MSTRG.1104";
nscaf1681	Bombyx_lncRNA	exon	4576834	4577066	.	+	.	transcript_id "MSTRG.1104.29"; gene_id "MSTRG.1104";
nscaf1681	Bombyx_lncRNA	exon	4597458	4597632	.	+	.	transcript_id "MSTRG.1104.29"; gene_id "MSTRG.1104";
nscaf1681	Bombyx_lncRNA	exon	4640996	4641180	.	-	.	transcript_id "MSTRG.1105.1"; gene_id "MSTRG.1105";
nscaf1681	Bombyx_lncRNA	exon	4641781	4641861	.	+	.	transcript_id "MSTRG.1104.2"; gene_id "MSTRG.1104";
nscaf1681	Bombyx_lncRNA	exon	4720117	4720177	.	-	.	transcript_id "MSTRG.1105.1"; gene_id "MSTRG.1105";
nscaf1681	Bombyx_lncRNA	exon	4802809	4802910	.	-	.	transcript_id "MSTRG.1115.3"; gene_id "MSTRG.1115";
nscaf1681	Bombyx_lncRNA	exon	4804120	4806676	.	-	.	transcript_id "MSTRG.1115.3"; gene_id "MSTRG.1115";
nscaf1681	Bombyx_lncRNA	exon	4807765	4807904	.	-	.	transcript_id "MSTRG.1115.3"; gene_id "MSTRG.1115";
nscaf1681	Bombyx_lncRNA	exon	4818927	4819152	.	-	.	transcript_id "MSTRG.1115.3"; gene_id "MSTRG.1115";
nscaf1681	Bombyx_lncRNA	exon	5152782	5154516	.	+	.	transcript_id "MSTRG.1142.4"; gene_id "MSTRG.1142";
nscaf1681	Bombyx_lncRNA	exon	5159968	5160010	.	+	.	transcript_id "MSTRG.1142.4"; gene_id "MSTRG.1142";
nscaf1681	Bombyx_lncRNA	exon	5165293	5166950	.	-	.	transcript_id "MSTRG.1146.1"; gene_id "MSTRG.1146";
nscaf1681	Bombyx_lncRNA	exon	5210059	5210268	.	-	.	transcript_id "MSTRG.1146.1"; gene_id "MSTRG.1146";
nscaf1681	Bombyx_lncRNA	exon	5381368	5383447	.	+	.	transcript_id "MSTRG.1164.1"; gene_id "MSTRG.1164";
nscaf1681	Bombyx_lncRNA	exon	5390691	5390927	.	+	.	transcript_id "MSTRG.1164.1"; gene_id "MSTRG.1164";
nscaf1681	Bombyx_lncRNA	exon	5443241	5445050	.	+	.	transcript_id "MSTRG.1189.1"; gene_id "MSTRG.1189";
nscaf1681	Bombyx_lncRNA	exon	5447932	5448013	.	+	.	transcript_id "MSTRG.1189.1"; gene_id "MSTRG.1189";
nscaf1681	Bombyx_lncRNA	exon	5595534	5596021	.	+	.	transcript_id "MSTRG.1191.10"; gene_id "MSTRG.1191";
nscaf1681	Bombyx_lncRNA	exon	5596656	5598249	.	+	.	transcript_id "MSTRG.1191.10"; gene_id "MSTRG.1191";
nscaf1681	Bombyx_lncRNA	exon	5659383	5659579	.	-	.	transcript_id "MSTRG.1199.1"; gene_id "MSTRG.1199";
nscaf1681	Bombyx_lncRNA	exon	5722140	5724242	.	-	.	transcript_id "MSTRG.1199.1"; gene_id "MSTRG.1199";
nscaf1690	Bombyx_lncRNA	exon	684559	684669	.	+	.	transcript_id "MSTRG.1239.1"; gene_id "MSTRG.1239";
nscaf1690	Bombyx_lncRNA	exon	687827	694031	.	+	.	transcript_id "MSTRG.1239.1"; gene_id "MSTRG.1239";
nscaf1690	Bombyx_lncRNA	exon	838878	839188	.	-	.	transcript_id "MSTRG.1248.2"; gene_id "MSTRG.1248";
nscaf1690	Bombyx_lncRNA	exon	839307	839950	.	-	.	transcript_id "MSTRG.1248.2"; gene_id "MSTRG.1248";
nscaf1690	Bombyx_lncRNA	exon	1269764	1269856	.	+	.	transcript_id "MSTRG.1357.1"; gene_id "MSTRG.1357";
nscaf1690	Bombyx_lncRNA	exon	1306025	1306310	.	+	.	transcript_id "MSTRG.1363.1"; gene_id "MSTRG.1363";
nscaf1690	Bombyx_lncRNA	exon	1336051	1336188	.	+	.	transcript_id "MSTRG.1357.1"; gene_id "MSTRG.1357";
nscaf1690	Bombyx_lncRNA	exon	1378667	1378963	.	+	.	transcript_id "MSTRG.1363.1"; gene_id "MSTRG.1363";
nscaf1690	Bombyx_lncRNA	exon	1656288	1656329	.	+	.	transcript_id "MSTRG.1376.1"; gene_id "MSTRG.1376";
nscaf1690	Bombyx_lncRNA	exon	1705168	1706207	.	+	.	transcript_id "MSTRG.1376.1"; gene_id "MSTRG.1376";
nscaf1690	Bombyx_lncRNA	exon	3170720	3170949	.	-	.	transcript_id "MSTRG.1416.4"; gene_id "MSTRG.1416";
nscaf1690	Bombyx_lncRNA	exon	3171567	3171753	.	-	.	transcript_id "MSTRG.1416.4"; gene_id "MSTRG.1416";
nscaf1690	Bombyx_lncRNA	exon	3346813	3346931	.	+	.	transcript_id "MSTRG.1463.3"; gene_id "MSTRG.1463";
nscaf1690	Bombyx_lncRNA	exon	3347581	3347664	.	+	.	transcript_id "MSTRG.1463.3"; gene_id "MSTRG.1463";
nscaf1690	Bombyx_lncRNA	exon	3348094	3352962	.	+	.	transcript_id "MSTRG.1463.3"; gene_id "MSTRG.1463";
nscaf1690	Bombyx_lncRNA	exon	3539385	3539547	.	-	.	transcript_id "MSTRG.1501.1"; gene_id "MSTRG.1501";
nscaf1690	Bombyx_lncRNA	exon	3598341	3598423	.	-	.	transcript_id "MSTRG.1501.1"; gene_id "MSTRG.1501";
nscaf1690	Bombyx_lncRNA	exon	3645669	3649029	.	+	.	transcript_id "MSTRG.1512.1"; gene_id "MSTRG.1512";
nscaf1690	Bombyx_lncRNA	exon	3691203	3691397	.	-	.	transcript_id "MSTRG.1515.1"; gene_id "MSTRG.1515";
nscaf1690	Bombyx_lncRNA	exon	3724042	3724142	.	+	.	transcript_id "MSTRG.1512.1"; gene_id "MSTRG.1512";
nscaf1690	Bombyx_lncRNA	exon	3728254	3728263	.	-	.	transcript_id "MSTRG.1515.1"; gene_id "MSTRG.1515";
nscaf1690	Bombyx_lncRNA	exon	3780698	3780799	.	+	.	transcript_id "MSTRG.1523.1"; gene_id "MSTRG.1523";
nscaf1690	Bombyx_lncRNA	exon	3780899	3780971	.	+	.	transcript_id "MSTRG.1523.1"; gene_id "MSTRG.1523";
nscaf1690	Bombyx_lncRNA	exon	3792695	3792928	.	+	.	transcript_id "MSTRG.1523.1"; gene_id "MSTRG.1523";
nscaf1690	Bombyx_lncRNA	exon	3793278	3793557	.	+	.	transcript_id "MSTRG.1523.1"; gene_id "MSTRG.1523";
nscaf1690	Bombyx_lncRNA	exon	4144417	4148432	.	+	.	transcript_id "MSTRG.1443.1"; gene_id "MSTRG.1443";
nscaf1690	Bombyx_lncRNA	exon	4183006	4183080	.	+	.	transcript_id "MSTRG.1443.1"; gene_id "MSTRG.1443";
nscaf1690	Bombyx_lncRNA	exon	4256524	4256590	.	+	.	transcript_id "MSTRG.1525.1"; gene_id "MSTRG.1525";
nscaf1690	Bombyx_lncRNA	exon	4285722	4285885	.	+	.	transcript_id "MSTRG.1525.1"; gene_id "MSTRG.1525";
nscaf1690	Bombyx_lncRNA	exon	4291494	4291504	.	+	.	transcript_id "MSTRG.1527.1"; gene_id "MSTRG.1527";
nscaf1690	Bombyx_lncRNA	exon	4327065	4327089	.	+	.	transcript_id "MSTRG.1527.9"; gene_id "MSTRG.1527";
nscaf1690	Bombyx_lncRNA	exon	4330955	4332053	.	+	.	transcript_id "MSTRG.1527.9"; gene_id "MSTRG.1527";
nscaf1690	Bombyx_lncRNA	exon	4332120	4333558	.	+	.	transcript_id "MSTRG.1527.9"; gene_id "MSTRG.1527";
nscaf1690	Bombyx_lncRNA	exon	4338699	4338978	.	+	.	transcript_id "MSTRG.1527.1"; gene_id "MSTRG.1527";
nscaf1690	Bombyx_lncRNA	exon	4413831	4413904	.	-	.	transcript_id "MSTRG.1543.1"; gene_id "MSTRG.1543";
nscaf1690	Bombyx_lncRNA	exon	4471795	4472054	.	-	.	transcript_id "MSTRG.1543.1"; gene_id "MSTRG.1543";
nscaf1690	Bombyx_lncRNA	exon	4787888	4787908	.	-	.	transcript_id "MSTRG.1614.4"; gene_id "MSTRG.1614";
nscaf1690	Bombyx_lncRNA	exon	4840040	4841503	.	-	.	transcript_id "MSTRG.1614.4"; gene_id "MSTRG.1614";
nscaf1690	Bombyx_lncRNA	exon	4868334	4868605	.	-	.	transcript_id "MSTRG.1624.1"; gene_id "MSTRG.1624";
nscaf1690	Bombyx_lncRNA	exon	4869655	4870606	.	-	.	transcript_id "MSTRG.1624.1"; gene_id "MSTRG.1624";
nscaf1690	Bombyx_lncRNA	exon	4872755	4880287	.	-	.	transcript_id "MSTRG.1624.1"; gene_id "MSTRG.1624";
nscaf1690	Bombyx_lncRNA	exon	5122127	5122413	.	-	.	transcript_id "MSTRG.1640.1"; gene_id "MSTRG.1640";
nscaf1690	Bombyx_lncRNA	exon	5123977	5124305	.	-	.	transcript_id "MSTRG.1640.1"; gene_id "MSTRG.1640";
nscaf1690	Bombyx_lncRNA	exon	5177471	5178102	.	+	.	transcript_id "MSTRG.1651.1"; gene_id "MSTRG.1651";
nscaf1690	Bombyx_lncRNA	exon	5187416	5187990	.	+	.	transcript_id "MSTRG.1651.1"; gene_id "MSTRG.1651";
nscaf1690	Bombyx_lncRNA	exon	5491504	5491712	.	-	.	transcript_id "MSTRG.1659.1"; gene_id "MSTRG.1659";
nscaf1690	Bombyx_lncRNA	exon	5491946	5492354	.	-	.	transcript_id "MSTRG.1659.1"; gene_id "MSTRG.1659";
nscaf1690	Bombyx_lncRNA	exon	5505543	5510581	.	-	.	transcript_id "MSTRG.1664.2"; gene_id "MSTRG.1664";
nscaf1690	Bombyx_lncRNA	exon	5510856	5511084	.	-	.	transcript_id "MSTRG.1664.2"; gene_id "MSTRG.1664";
nscaf1690	Bombyx_lncRNA	exon	5535661	5535770	.	-	.	transcript_id "MSTRG.1659.1"; gene_id "MSTRG.1659";
nscaf1690	Bombyx_lncRNA	exon	5536761	5536830	.	-	.	transcript_id "MSTRG.1659.1"; gene_id "MSTRG.1659";
nscaf1690	Bombyx_lncRNA	exon	5806851	5809122	.	+	.	transcript_id "MSTRG.1686.2"; gene_id "MSTRG.1686";
nscaf1690	Bombyx_lncRNA	exon	5809193	5812367	.	+	.	transcript_id "MSTRG.1686.2"; gene_id "MSTRG.1686";
nscaf1690	Bombyx_lncRNA	exon	6858139	6858187	.	-	.	transcript_id "MSTRG.1815.10"; gene_id "MSTRG.1815";
nscaf1690	Bombyx_lncRNA	exon	6880300	6884866	.	-	.	transcript_id "MSTRG.1815.10"; gene_id "MSTRG.1815";
nscaf1690	Bombyx_lncRNA	exon	7420224	7423530	.	+	.	transcript_id "MSTRG.1836.1"; gene_id "MSTRG.1836";
nscaf1690	Bombyx_lncRNA	exon	7424212	7424757	.	+	.	transcript_id "MSTRG.1836.1"; gene_id "MSTRG.1836";
nscaf1690	Bombyx_lncRNA	exon	7659644	7662986	.	-	.	transcript_id "MSTRG.1861.1"; gene_id "MSTRG.1861";
nscaf1690	Bombyx_lncRNA	exon	7712593	7712722	.	-	.	transcript_id "MSTRG.1861.1"; gene_id "MSTRG.1861";
nscaf1690	Bombyx_lncRNA	exon	7747748	7748216	.	-	.	transcript_id "MSTRG.1861.1"; gene_id "MSTRG.1861";
nscaf1690	Bombyx_lncRNA	exon	7802319	7802572	.	-	.	transcript_id "MSTRG.1877.2"; gene_id "MSTRG.1877";
nscaf1690	Bombyx_lncRNA	exon	7802862	7803182	.	-	.	transcript_id "MSTRG.1877.2"; gene_id "MSTRG.1877";
nscaf1690	Bombyx_lncRNA	exon	7848666	7848692	.	+	.	transcript_id "MSTRG.1884.1"; gene_id "MSTRG.1884";
nscaf1690	Bombyx_lncRNA	exon	7902017	7902189	.	+	.	transcript_id "MSTRG.1884.1"; gene_id "MSTRG.1884";
nscaf1705	Bombyx_lncRNA	exon	279344	279355	.	-	.	transcript_id "MSTRG.1896.1"; gene_id "MSTRG.1896";
nscaf1705	Bombyx_lncRNA	exon	342219	343567	.	-	.	transcript_id "MSTRG.1896.1"; gene_id "MSTRG.1896";
nscaf1705	Bombyx_lncRNA	exon	440694	440708	.	-	.	transcript_id "MSTRG.1908.1"; gene_id "MSTRG.1908";
nscaf1705	Bombyx_lncRNA	exon	456646	458092	.	-	.	transcript_id "MSTRG.1908.1"; gene_id "MSTRG.1908";
nscaf1705	Bombyx_lncRNA	exon	475505	475712	.	-	.	transcript_id "MSTRG.1908.1"; gene_id "MSTRG.1908";
nscaf1705	Bombyx_lncRNA	exon	490016	490078	.	-	.	transcript_id "MSTRG.1912.5"; gene_id "MSTRG.1912";
nscaf1705	Bombyx_lncRNA	exon	490327	491029	.	-	.	transcript_id "MSTRG.1912.5"; gene_id "MSTRG.1912";
nscaf1705	Bombyx_lncRNA	exon	511403	511586	.	-	.	transcript_id "MSTRG.1915.2"; gene_id "MSTRG.1915";
nscaf1705	Bombyx_lncRNA	exon	574453	574552	.	-	.	transcript_id "MSTRG.1915.2"; gene_id "MSTRG.1915";
nscaf1705	Bombyx_lncRNA	exon	1206584	1206633	.	-	.	transcript_id "MSTRG.2026.1"; gene_id "MSTRG.2026";
nscaf1705	Bombyx_lncRNA	exon	1225638	1225936	.	-	.	transcript_id "MSTRG.2026.1"; gene_id "MSTRG.2026";
nscaf1732	Bombyx_lncRNA	exon	1864	3747	.	+	.	transcript_id "MSTRG.2058.1"; gene_id "MSTRG.2058";
nscaf1732	Bombyx_lncRNA	exon	7680	7875	.	+	.	transcript_id "MSTRG.2058.1"; gene_id "MSTRG.2058";
nscaf1898	Bombyx_lncRNA	exon	1818814	1818824	.	+	.	transcript_id "MSTRG.2206.1"; gene_id "MSTRG.2206";
nscaf1898	Bombyx_lncRNA	exon	1844392	1845015	.	+	.	transcript_id "MSTRG.2206.1"; gene_id "MSTRG.2206";
nscaf1898	Bombyx_lncRNA	exon	3286186	3286894	.	-	.	transcript_id "MSTRG.2313.3"; gene_id "MSTRG.2313";
nscaf1898	Bombyx_lncRNA	exon	3336613	3336815	.	-	.	transcript_id "MSTRG.2313.3"; gene_id "MSTRG.2313";
nscaf1898	Bombyx_lncRNA	exon	3490084	3491443	.	-	.	transcript_id "MSTRG.2313.3"; gene_id "MSTRG.2313";
nscaf1898	Bombyx_lncRNA	exon	4172874	4173121	.	+	.	transcript_id "MSTRG.2345.2"; gene_id "MSTRG.2345";
nscaf1898	Bombyx_lncRNA	exon	4172874	4173121	.	+	.	transcript_id "MSTRG.2345.4"; gene_id "MSTRG.2345";
nscaf1898	Bombyx_lncRNA	exon	4181734	4182352	.	+	.	transcript_id "MSTRG.2345.2"; gene_id "MSTRG.2345";
nscaf1898	Bombyx_lncRNA	exon	4246691	4246798	.	+	.	transcript_id "MSTRG.2345.4"; gene_id "MSTRG.2345";
nscaf1898	Bombyx_lncRNA	exon	4471889	4472907	.	+	.	transcript_id "MSTRG.2355.1"; gene_id "MSTRG.2355";
nscaf1898	Bombyx_lncRNA	exon	4487579	4487800	.	+	.	transcript_id "MSTRG.2355.1"; gene_id "MSTRG.2355";
nscaf1898	Bombyx_lncRNA	exon	5839663	5839786	.	-	.	transcript_id "MSTRG.2546.4"; gene_id "MSTRG.2546";
nscaf1898	Bombyx_lncRNA	exon	5848183	5848322	.	-	.	transcript_id "MSTRG.2546.4"; gene_id "MSTRG.2546";
nscaf1898	Bombyx_lncRNA	exon	5877069	5877084	.	-	.	transcript_id "MSTRG.2549.11"; gene_id "MSTRG.2549";
nscaf1898	Bombyx_lncRNA	exon	5920629	5922295	.	-	.	transcript_id "MSTRG.2549.11"; gene_id "MSTRG.2549";
nscaf1898	Bombyx_lncRNA	exon	7213526	7215479	.	-	.	transcript_id "MSTRG.2635.1"; gene_id "MSTRG.2635";
nscaf1898	Bombyx_lncRNA	exon	7259388	7261846	.	-	.	transcript_id "MSTRG.2635.1"; gene_id "MSTRG.2635";
nscaf1898	Bombyx_lncRNA	exon	7401040	7404437	.	+	.	transcript_id "MSTRG.2658.1"; gene_id "MSTRG.2658";
nscaf1898	Bombyx_lncRNA	exon	7401185	7404059	.	+	.	transcript_id "MSTRG.2658.2"; gene_id "MSTRG.2658";
nscaf1898	Bombyx_lncRNA	exon	7405151	7407022	.	+	.	transcript_id "MSTRG.2658.2"; gene_id "MSTRG.2658";
nscaf1898	Bombyx_lncRNA	exon	7407399	7407763	.	+	.	transcript_id "MSTRG.2658.1"; gene_id "MSTRG.2658";
nscaf1898	Bombyx_lncRNA	exon	7912025	7912959	.	+	.	transcript_id "MSTRG.2699.1"; gene_id "MSTRG.2699";
nscaf1898	Bombyx_lncRNA	exon	7927962	7928472	.	+	.	transcript_id "MSTRG.2699.1"; gene_id "MSTRG.2699";
nscaf1898	Bombyx_lncRNA	exon	8048562	8049019	.	+	.	transcript_id "MSTRG.2812.1"; gene_id "MSTRG.2812";
nscaf1898	Bombyx_lncRNA	exon	8079593	8085142	.	+	.	transcript_id "MSTRG.2812.1"; gene_id "MSTRG.2812";
nscaf1898	Bombyx_lncRNA	exon	8775422	8775582	.	+	.	transcript_id "MSTRG.2877.1"; gene_id "MSTRG.2877";
nscaf1898	Bombyx_lncRNA	exon	8776460	8776783	.	+	.	transcript_id "MSTRG.2877.1"; gene_id "MSTRG.2877";
nscaf1898	Bombyx_lncRNA	exon	8992569	8992891	.	-	.	transcript_id "MSTRG.2723.1"; gene_id "MSTRG.2723";
nscaf1898	Bombyx_lncRNA	exon	9031098	9031522	.	-	.	transcript_id "MSTRG.2723.1"; gene_id "MSTRG.2723";
nscaf1898	Bombyx_lncRNA	exon	9045120	9045343	.	-	.	transcript_id "MSTRG.2726.1"; gene_id "MSTRG.2726";
nscaf1898	Bombyx_lncRNA	exon	9045800	9045951	.	-	.	transcript_id "MSTRG.2726.1"; gene_id "MSTRG.2726";
nscaf1898	Bombyx_lncRNA	exon	9135207	9135945	.	+	.	transcript_id "MSTRG.2732.4"; gene_id "MSTRG.2732";
nscaf1898	Bombyx_lncRNA	exon	9136718	9136878	.	+	.	transcript_id "MSTRG.2732.4"; gene_id "MSTRG.2732";
nscaf1898	Bombyx_lncRNA	exon	10103363	10104782	.	+	.	transcript_id "MSTRG.2903.2"; gene_id "MSTRG.2903";
nscaf1898	Bombyx_lncRNA	exon	10114892	10115239	.	+	.	transcript_id "MSTRG.2903.2"; gene_id "MSTRG.2903";
nscaf1898	Bombyx_lncRNA	exon	10158441	10159078	.	+	.	transcript_id "MSTRG.2911.1"; gene_id "MSTRG.2911";
nscaf1898	Bombyx_lncRNA	exon	10176583	10176747	.	+	.	transcript_id "MSTRG.2911.1"; gene_id "MSTRG.2911";
nscaf1898	Bombyx_lncRNA	exon	10183602	10183709	.	+	.	transcript_id "MSTRG.2911.1"; gene_id "MSTRG.2911";
nscaf1898	Bombyx_lncRNA	exon	10779555	10779730	.	-	.	transcript_id "MSTRG.3005.1"; gene_id "MSTRG.3005";
nscaf1898	Bombyx_lncRNA	exon	10779857	10779986	.	-	.	transcript_id "MSTRG.3005.1"; gene_id "MSTRG.3005";
nscaf1898	Bombyx_lncRNA	exon	11415296	11420128	.	-	.	transcript_id "MSTRG.3129.1"; gene_id "MSTRG.3129";
nscaf1898	Bombyx_lncRNA	exon	11420407	11421170	.	-	.	transcript_id "MSTRG.3129.2"; gene_id "MSTRG.3129";
nscaf1898	Bombyx_lncRNA	exon	11457651	11458974	.	-	.	transcript_id "MSTRG.3129.1"; gene_id "MSTRG.3129";
nscaf1898	Bombyx_lncRNA	exon	11459313	11459731	.	-	.	transcript_id "MSTRG.3129.1"; gene_id "MSTRG.3129";
nscaf1898	Bombyx_lncRNA	exon	11494478	11494717	.	-	.	transcript_id "MSTRG.3129.2"; gene_id "MSTRG.3129";
nscaf1898	Bombyx_lncRNA	exon	11506272	11506357	.	-	.	transcript_id "MSTRG.3135.1"; gene_id "MSTRG.3135";
nscaf1898	Bombyx_lncRNA	exon	11529948	11530967	.	-	.	transcript_id "MSTRG.3135.1"; gene_id "MSTRG.3135";
nscaf1898	Bombyx_lncRNA	exon	12490910	12491398	.	+	.	transcript_id "MSTRG.3166.1"; gene_id "MSTRG.3166";
nscaf1898	Bombyx_lncRNA	exon	12542046	12542096	.	+	.	transcript_id "MSTRG.3166.1"; gene_id "MSTRG.3166";
nscaf1898	Bombyx_lncRNA	exon	12647554	12647647	.	+	.	transcript_id "MSTRG.3166.1"; gene_id "MSTRG.3166";
nscaf1898	Bombyx_lncRNA	exon	12848720	12848731	.	-	.	transcript_id "MSTRG.3194.1"; gene_id "MSTRG.3194";
nscaf1898	Bombyx_lncRNA	exon	12926734	12927031	.	-	.	transcript_id "MSTRG.3194.1"; gene_id "MSTRG.3194";
nscaf1898	Bombyx_lncRNA	exon	13324569	13325056	.	+	.	transcript_id "MSTRG.3243.7"; gene_id "MSTRG.3243";
nscaf1898	Bombyx_lncRNA	exon	13343861	13343910	.	+	.	transcript_id "MSTRG.3243.7"; gene_id "MSTRG.3243";
nscaf1898	Bombyx_lncRNA	exon	14286942	14286955	.	-	.	transcript_id "MSTRG.3285.1"; gene_id "MSTRG.3285";
nscaf1898	Bombyx_lncRNA	exon	14309574	14311546	.	-	.	transcript_id "MSTRG.3285.1"; gene_id "MSTRG.3285";
nscaf1898	Bombyx_lncRNA	exon	14718954	14719063	.	-	.	transcript_id "MSTRG.3339.1"; gene_id "MSTRG.3339";
nscaf1898	Bombyx_lncRNA	exon	14789842	14790556	.	-	.	transcript_id "MSTRG.3339.1"; gene_id "MSTRG.3339";
nscaf1898	Bombyx_lncRNA	exon	15206397	15206407	.	+	.	transcript_id "MSTRG.3313.1"; gene_id "MSTRG.3313";
nscaf1898	Bombyx_lncRNA	exon	15223102	15223515	.	+	.	transcript_id "MSTRG.3313.1"; gene_id "MSTRG.3313";
nscaf1898	Bombyx_lncRNA	exon	15488260	15489226	.	-	.	transcript_id "MSTRG.3373.2"; gene_id "MSTRG.3373";
nscaf1898	Bombyx_lncRNA	exon	15527981	15528018	.	-	.	transcript_id "MSTRG.3373.2"; gene_id "MSTRG.3373";
nscaf1962	Bombyx_lncRNA	exon	45912	46086	.	-	.	transcript_id "MSTRG.3423.1"; gene_id "MSTRG.3423";
nscaf1962	Bombyx_lncRNA	exon	50010	50810	.	-	.	transcript_id "MSTRG.3423.1"; gene_id "MSTRG.3423";
nscaf1962	Bombyx_lncRNA	exon	287796	290223	.	+	.	transcript_id "MSTRG.3459.1"; gene_id "MSTRG.3459";
nscaf1962	Bombyx_lncRNA	exon	302790	302826	.	+	.	transcript_id "MSTRG.3459.1"; gene_id "MSTRG.3459";
nscaf1962	Bombyx_lncRNA	exon	361376	361615	.	-	.	transcript_id "MSTRG.3465.3"; gene_id "MSTRG.3465";
nscaf1962	Bombyx_lncRNA	exon	363070	363697	.	-	.	transcript_id "MSTRG.3465.3"; gene_id "MSTRG.3465";
nscaf2053	Bombyx_lncRNA	exon	106181	106300	.	+	.	transcript_id "MSTRG.3560.1"; gene_id "MSTRG.3560";
nscaf2053	Bombyx_lncRNA	exon	107330	107566	.	+	.	transcript_id "MSTRG.3560.1"; gene_id "MSTRG.3560";
nscaf2053	Bombyx_lncRNA	exon	181935	182095	.	+	.	transcript_id "MSTRG.3564.1"; gene_id "MSTRG.3564";
nscaf2053	Bombyx_lncRNA	exon	187022	187033	.	+	.	transcript_id "MSTRG.3560.1"; gene_id "MSTRG.3560";
nscaf2053	Bombyx_lncRNA	exon	239748	240169	.	+	.	transcript_id "MSTRG.3564.3"; gene_id "MSTRG.3564";
nscaf2053	Bombyx_lncRNA	exon	240170	241033	.	+	.	transcript_id "MSTRG.3564.1"; gene_id "MSTRG.3564";
nscaf2053	Bombyx_lncRNA	exon	242743	243178	.	+	.	transcript_id "MSTRG.3564.1"; gene_id "MSTRG.3564";
nscaf2053	Bombyx_lncRNA	exon	272889	272988	.	+	.	transcript_id "MSTRG.3574.8"; gene_id "MSTRG.3574";
nscaf2053	Bombyx_lncRNA	exon	274577	275254	.	+	.	transcript_id "MSTRG.3574.8"; gene_id "MSTRG.3574";
nscaf2053	Bombyx_lncRNA	exon	281958	281979	.	+	.	transcript_id "MSTRG.3564.3"; gene_id "MSTRG.3564";
nscaf2053	Bombyx_lncRNA	exon	391958	391972	.	-	.	transcript_id "MSTRG.3596.1"; gene_id "MSTRG.3596";
nscaf2053	Bombyx_lncRNA	exon	407474	408257	.	-	.	transcript_id "MSTRG.3596.1"; gene_id "MSTRG.3596";
nscaf2053	Bombyx_lncRNA	exon	527821	530428	.	+	.	transcript_id "MSTRG.3612.1"; gene_id "MSTRG.3612";
nscaf2053	Bombyx_lncRNA	exon	538427	538448	.	+	.	transcript_id "MSTRG.3612.1"; gene_id "MSTRG.3612";
nscaf2136	Bombyx_lncRNA	exon	144212	147394	.	-	.	transcript_id "MSTRG.3704.1"; gene_id "MSTRG.3704";
nscaf2136	Bombyx_lncRNA	exon	212830	212957	.	-	.	transcript_id "MSTRG.3704.1"; gene_id "MSTRG.3704";
nscaf2136	Bombyx_lncRNA	exon	598905	599489	.	-	.	transcript_id "MSTRG.3670.1"; gene_id "MSTRG.3670";
nscaf2136	Bombyx_lncRNA	exon	623422	623591	.	-	.	transcript_id "MSTRG.3670.1"; gene_id "MSTRG.3670";
nscaf2136	Bombyx_lncRNA	exon	625982	626074	.	-	.	transcript_id "MSTRG.3670.1"; gene_id "MSTRG.3670";
nscaf2136	Bombyx_lncRNA	exon	639352	640208	.	-	.	transcript_id "MSTRG.3670.1"; gene_id "MSTRG.3670";
nscaf2136	Bombyx_lncRNA	exon	1478832	1480380	.	+	.	transcript_id "MSTRG.3781.1"; gene_id "MSTRG.3781";
nscaf2136	Bombyx_lncRNA	exon	1528756	1529881	.	+	.	transcript_id "MSTRG.3781.1"; gene_id "MSTRG.3781";
nscaf2136	Bombyx_lncRNA	exon	1983768	1984000	.	+	.	transcript_id "MSTRG.3753.2"; gene_id "MSTRG.3753";
nscaf2136	Bombyx_lncRNA	exon	1986442	1987086	.	+	.	transcript_id "MSTRG.3753.2"; gene_id "MSTRG.3753";
nscaf2136	Bombyx_lncRNA	exon	2742009	2742108	.	+	.	transcript_id "MSTRG.3860.1"; gene_id "MSTRG.3860";
nscaf2136	Bombyx_lncRNA	exon	2805376	2805544	.	+	.	transcript_id "MSTRG.3860.1"; gene_id "MSTRG.3860";
nscaf2136	Bombyx_lncRNA	exon	4348797	4349729	.	-	.	transcript_id "MSTRG.3924.2"; gene_id "MSTRG.3924";
nscaf2136	Bombyx_lncRNA	exon	4408558	4408569	.	-	.	transcript_id "MSTRG.3924.2"; gene_id "MSTRG.3924";
nscaf2136	Bombyx_lncRNA	exon	5047209	5047602	.	+	.	transcript_id "MSTRG.4018.1"; gene_id "MSTRG.4018";
nscaf2136	Bombyx_lncRNA	exon	5054190	5055027	.	+	.	transcript_id "MSTRG.4018.1"; gene_id "MSTRG.4018";
nscaf2136	Bombyx_lncRNA	exon	5278036	5278892	.	+	.	transcript_id "MSTRG.3949.1"; gene_id "MSTRG.3949";
nscaf2136	Bombyx_lncRNA	exon	5302487	5302508	.	+	.	transcript_id "MSTRG.3949.1"; gene_id "MSTRG.3949";
nscaf2136	Bombyx_lncRNA	exon	5904935	5905047	.	+	.	transcript_id "MSTRG.4069.1"; gene_id "MSTRG.4069";
nscaf2136	Bombyx_lncRNA	exon	5940816	5941252	.	+	.	transcript_id "MSTRG.4069.1"; gene_id "MSTRG.4069";
nscaf2136	Bombyx_lncRNA	exon	6765472	6765751	.	+	.	transcript_id "MSTRG.4101.1"; gene_id "MSTRG.4101";
nscaf2136	Bombyx_lncRNA	exon	6799014	6799330	.	-	.	transcript_id "MSTRG.4106.1"; gene_id "MSTRG.4106";
nscaf2136	Bombyx_lncRNA	exon	6806920	6807017	.	-	.	transcript_id "MSTRG.4106.1"; gene_id "MSTRG.4106";
nscaf2136	Bombyx_lncRNA	exon	6808069	6808091	.	-	.	transcript_id "MSTRG.4107.1"; gene_id "MSTRG.4107";
nscaf2136	Bombyx_lncRNA	exon	6831505	6831539	.	-	.	transcript_id "MSTRG.4106.1"; gene_id "MSTRG.4106";
nscaf2136	Bombyx_lncRNA	exon	6836784	6836803	.	+	.	transcript_id "MSTRG.4101.1"; gene_id "MSTRG.4101";
nscaf2136	Bombyx_lncRNA	exon	6873856	6876322	.	-	.	transcript_id "MSTRG.4107.1"; gene_id "MSTRG.4107";
nscaf2136	Bombyx_lncRNA	exon	6886404	6889681	.	-	.	transcript_id "MSTRG.4107.1"; gene_id "MSTRG.4107";
nscaf2136	Bombyx_lncRNA	exon	7085472	7085749	.	-	.	transcript_id "MSTRG.4117.2"; gene_id "MSTRG.4117";
nscaf2136	Bombyx_lncRNA	exon	7116136	7117095	.	-	.	transcript_id "MSTRG.4117.2"; gene_id "MSTRG.4117";
nscaf2136	Bombyx_lncRNA	exon	8099668	8099683	.	-	.	transcript_id "MSTRG.4191.2"; gene_id "MSTRG.4191";
nscaf2136	Bombyx_lncRNA	exon	8156803	8157083	.	-	.	transcript_id "MSTRG.4191.4"; gene_id "MSTRG.4191";
nscaf2136	Bombyx_lncRNA	exon	8174650	8175185	.	-	.	transcript_id "MSTRG.4191.2"; gene_id "MSTRG.4191";
nscaf2136	Bombyx_lncRNA	exon	8176796	8179840	.	-	.	transcript_id "MSTRG.4191.4"; gene_id "MSTRG.4191";
nscaf2136	Bombyx_lncRNA	exon	8215489	8215633	.	-	.	transcript_id "MSTRG.4191.2"; gene_id "MSTRG.4191";
nscaf2176	Bombyx_lncRNA	exon	249765	249992	.	+	.	transcript_id "MSTRG.4368.3"; gene_id "MSTRG.4368";
nscaf2176	Bombyx_lncRNA	exon	274269	274356	.	+	.	transcript_id "MSTRG.4368.3"; gene_id "MSTRG.4368";
nscaf2176	Bombyx_lncRNA	exon	362692	364755	.	-	.	transcript_id "MSTRG.4377.5"; gene_id "MSTRG.4377";
nscaf2176	Bombyx_lncRNA	exon	396523	398091	.	-	.	transcript_id "MSTRG.4377.5"; gene_id "MSTRG.4377";
nscaf2176	Bombyx_lncRNA	exon	534372	534552	.	-	.	transcript_id "MSTRG.4401.2"; gene_id "MSTRG.4401";
nscaf2176	Bombyx_lncRNA	exon	536182	536353	.	-	.	transcript_id "MSTRG.4401.2"; gene_id "MSTRG.4401";
nscaf2176	Bombyx_lncRNA	exon	559062	559122	.	-	.	transcript_id "MSTRG.4396.5"; gene_id "MSTRG.4396";
nscaf2176	Bombyx_lncRNA	exon	575636	577230	.	-	.	transcript_id "MSTRG.4396.5"; gene_id "MSTRG.4396";
nscaf2176	Bombyx_lncRNA	exon	577427	578888	.	-	.	transcript_id "MSTRG.4396.5"; gene_id "MSTRG.4396";
nscaf2176	Bombyx_lncRNA	exon	589956	590153	.	+	.	transcript_id "MSTRG.4407.2"; gene_id "MSTRG.4407";
nscaf2176	Bombyx_lncRNA	exon	590791	590929	.	+	.	transcript_id "MSTRG.4407.2"; gene_id "MSTRG.4407";
nscaf2176	Bombyx_lncRNA	exon	761372	762551	.	-	.	transcript_id "MSTRG.4428.8"; gene_id "MSTRG.4428";
nscaf2176	Bombyx_lncRNA	exon	770327	773913	.	-	.	transcript_id "MSTRG.4428.8"; gene_id "MSTRG.4428";
nscaf2176	Bombyx_lncRNA	exon	792101	792113	.	-	.	transcript_id "MSTRG.4428.8"; gene_id "MSTRG.4428";
nscaf2176	Bombyx_lncRNA	exon	949195	949267	.	+	.	transcript_id "MSTRG.4446.1"; gene_id "MSTRG.4446";
nscaf2176	Bombyx_lncRNA	exon	1018921	1019963	.	+	.	transcript_id "MSTRG.4446.1"; gene_id "MSTRG.4446";
nscaf2176	Bombyx_lncRNA	exon	1050844	1052186	.	+	.	transcript_id "MSTRG.4446.1"; gene_id "MSTRG.4446";
nscaf2176	Bombyx_lncRNA	exon	1158504	1160751	.	+	.	transcript_id "MSTRG.4448.5"; gene_id "MSTRG.4448";
nscaf2176	Bombyx_lncRNA	exon	1164957	1165098	.	+	.	transcript_id "MSTRG.4448.5"; gene_id "MSTRG.4448";
nscaf2176	Bombyx_lncRNA	exon	1173836	1174155	.	-	.	transcript_id "MSTRG.4443.20"; gene_id "MSTRG.4443";
nscaf2176	Bombyx_lncRNA	exon	1192344	1194341	.	-	.	transcript_id "MSTRG.4443.20"; gene_id "MSTRG.4443";
nscaf2176	Bombyx_lncRNA	exon	1272319	1272357	.	-	.	transcript_id "MSTRG.4209.1"; gene_id "MSTRG.4209";
nscaf2176	Bombyx_lncRNA	exon	1308548	1310307	.	-	.	transcript_id "MSTRG.4209.1"; gene_id "MSTRG.4209";
nscaf2176	Bombyx_lncRNA	exon	1316545	1316659	.	-	.	transcript_id "MSTRG.4213.1"; gene_id "MSTRG.4213";
nscaf2176	Bombyx_lncRNA	exon	1321437	1321492	.	-	.	transcript_id "MSTRG.4213.1"; gene_id "MSTRG.4213";
nscaf2176	Bombyx_lncRNA	exon	1323874	1323949	.	-	.	transcript_id "MSTRG.4213.1"; gene_id "MSTRG.4213";
nscaf2176	Bombyx_lncRNA	exon	1388407	1388792	.	-	.	transcript_id "MSTRG.4223.6"; gene_id "MSTRG.4223";
nscaf2176	Bombyx_lncRNA	exon	1389030	1389201	.	-	.	transcript_id "MSTRG.4223.6"; gene_id "MSTRG.4223";
nscaf2176	Bombyx_lncRNA	exon	1430547	1431025	.	-	.	transcript_id "MSTRG.4221.8"; gene_id "MSTRG.4221";
nscaf2176	Bombyx_lncRNA	exon	1442350	1444362	.	-	.	transcript_id "MSTRG.4221.8"; gene_id "MSTRG.4221";
nscaf2176	Bombyx_lncRNA	exon	1503350	1503809	.	-	.	transcript_id "MSTRG.4221.8"; gene_id "MSTRG.4221";
nscaf2176	Bombyx_lncRNA	exon	1798519	1798730	.	+	.	transcript_id "MSTRG.4272.2"; gene_id "MSTRG.4272";
nscaf2176	Bombyx_lncRNA	exon	1800225	1800346	.	+	.	transcript_id "MSTRG.4272.2"; gene_id "MSTRG.4272";
nscaf2176	Bombyx_lncRNA	exon	1951769	1952041	.	-	.	transcript_id "MSTRG.4290.1"; gene_id "MSTRG.4290";
nscaf2176	Bombyx_lncRNA	exon	1961585	1962093	.	-	.	transcript_id "MSTRG.4290.2"; gene_id "MSTRG.4290";
nscaf2176	Bombyx_lncRNA	exon	1963123	1963303	.	-	.	transcript_id "MSTRG.4290.2"; gene_id "MSTRG.4290";
nscaf2176	Bombyx_lncRNA	exon	1963594	1963700	.	-	.	transcript_id "MSTRG.4290.1"; gene_id "MSTRG.4290";
nscaf2176	Bombyx_lncRNA	exon	1963594	1963700	.	-	.	transcript_id "MSTRG.4290.2"; gene_id "MSTRG.4290";
nscaf2176	Bombyx_lncRNA	exon	1999799	1999970	.	+	.	transcript_id "MSTRG.4294.1"; gene_id "MSTRG.4294";
nscaf2176	Bombyx_lncRNA	exon	2047492	2047591	.	+	.	transcript_id "MSTRG.4294.1"; gene_id "MSTRG.4294";
nscaf2176	Bombyx_lncRNA	exon	2530245	2533956	.	+	.	transcript_id "MSTRG.4646.1"; gene_id "MSTRG.4646";
nscaf2176	Bombyx_lncRNA	exon	2612244	2612293	.	+	.	transcript_id "MSTRG.4646.1"; gene_id "MSTRG.4646";
nscaf2176	Bombyx_lncRNA	exon	2654254	2656317	.	-	.	transcript_id "MSTRG.4660.1"; gene_id "MSTRG.4660";
nscaf2176	Bombyx_lncRNA	exon	2661827	2661918	.	-	.	transcript_id "MSTRG.4660.1"; gene_id "MSTRG.4660";
nscaf2176	Bombyx_lncRNA	exon	2784067	2784590	.	-	.	transcript_id "MSTRG.4669.2"; gene_id "MSTRG.4669";
nscaf2176	Bombyx_lncRNA	exon	2863449	2863459	.	-	.	transcript_id "MSTRG.4669.2"; gene_id "MSTRG.4669";
nscaf2176	Bombyx_lncRNA	exon	3814789	3814807	.	+	.	transcript_id "MSTRG.4569.1"; gene_id "MSTRG.4569";
nscaf2176	Bombyx_lncRNA	exon	3859966	3860604	.	+	.	transcript_id "MSTRG.4569.1"; gene_id "MSTRG.4569";
nscaf2176	Bombyx_lncRNA	exon	3887050	3887120	.	+	.	transcript_id "MSTRG.4579.1"; gene_id "MSTRG.4579";
nscaf2176	Bombyx_lncRNA	exon	3888419	3888631	.	+	.	transcript_id "MSTRG.4579.1"; gene_id "MSTRG.4579";
nscaf2176	Bombyx_lncRNA	exon	4085246	4085620	.	-	.	transcript_id "MSTRG.4587.7"; gene_id "MSTRG.4587";
nscaf2176	Bombyx_lncRNA	exon	4090684	4090810	.	-	.	transcript_id "MSTRG.4587.7"; gene_id "MSTRG.4587";
nscaf2176	Bombyx_lncRNA	exon	4126484	4126498	.	-	.	transcript_id "MSTRG.4587.7"; gene_id "MSTRG.4587";
nscaf2176	Bombyx_lncRNA	exon	4241404	4242051	.	+	.	transcript_id "MSTRG.4611.5"; gene_id "MSTRG.4611";
nscaf2176	Bombyx_lncRNA	exon	4291291	4291441	.	+	.	transcript_id "MSTRG.4611.5"; gene_id "MSTRG.4611";
nscaf2176	Bombyx_lncRNA	exon	4357494	4357645	.	+	.	transcript_id "MSTRG.4611.5"; gene_id "MSTRG.4611";
nscaf2204	Bombyx_lncRNA	exon	547473	547680	.	-	.	transcript_id "MSTRG.4510.1"; gene_id "MSTRG.4510";
nscaf2204	Bombyx_lncRNA	exon	557933	558130	.	-	.	transcript_id "MSTRG.4510.1"; gene_id "MSTRG.4510";
nscaf2204	Bombyx_lncRNA	exon	736085	736328	.	-	.	transcript_id "MSTRG.4530.3"; gene_id "MSTRG.4530";
nscaf2204	Bombyx_lncRNA	exon	740088	740243	.	-	.	transcript_id "MSTRG.4530.3"; gene_id "MSTRG.4530";
nscaf2204	Bombyx_lncRNA	exon	740911	741044	.	-	.	transcript_id "MSTRG.4530.3"; gene_id "MSTRG.4530";
nscaf2204	Bombyx_lncRNA	exon	791489	791531	.	+	.	transcript_id "MSTRG.4540.1"; gene_id "MSTRG.4540";
nscaf2204	Bombyx_lncRNA	exon	796907	797200	.	+	.	transcript_id "MSTRG.4540.1"; gene_id "MSTRG.4540";
nscaf2204	Bombyx_lncRNA	exon	1078343	1078518	.	+	.	transcript_id "MSTRG.4547.4"; gene_id "MSTRG.4547";
nscaf2204	Bombyx_lncRNA	exon	1079870	1080660	.	+	.	transcript_id "MSTRG.4547.4"; gene_id "MSTRG.4547";
nscaf2204	Bombyx_lncRNA	exon	1359382	1359601	.	+	.	transcript_id "MSTRG.4758.1"; gene_id "MSTRG.4758";
nscaf2204	Bombyx_lncRNA	exon	1361152	1361454	.	+	.	transcript_id "MSTRG.4758.1"; gene_id "MSTRG.4758";
nscaf2204	Bombyx_lncRNA	exon	1372461	1373119	.	-	.	transcript_id "MSTRG.4759.1"; gene_id "MSTRG.4759";
nscaf2204	Bombyx_lncRNA	exon	1403890	1404302	.	-	.	transcript_id "MSTRG.4759.1"; gene_id "MSTRG.4759";
nscaf2204	Bombyx_lncRNA	exon	1452931	1453050	.	-	.	transcript_id "MSTRG.4765.5"; gene_id "MSTRG.4765";
nscaf2204	Bombyx_lncRNA	exon	1453481	1454520	.	-	.	transcript_id "MSTRG.4765.5"; gene_id "MSTRG.4765";
nscaf2204	Bombyx_lncRNA	exon	2294873	2295040	.	+	.	transcript_id "MSTRG.4807.1"; gene_id "MSTRG.4807";
nscaf2204	Bombyx_lncRNA	exon	2369281	2371974	.	+	.	transcript_id "MSTRG.4807.1"; gene_id "MSTRG.4807";
nscaf2204	Bombyx_lncRNA	exon	2375018	2375099	.	+	.	transcript_id "MSTRG.4807.1"; gene_id "MSTRG.4807";
nscaf2204	Bombyx_lncRNA	exon	2486664	2489361	.	-	.	transcript_id "MSTRG.4821.2"; gene_id "MSTRG.4821";
nscaf2204	Bombyx_lncRNA	exon	2566585	2566736	.	-	.	transcript_id "MSTRG.4821.2"; gene_id "MSTRG.4821";
nscaf2204	Bombyx_lncRNA	exon	2923474	2923944	.	-	.	transcript_id "MSTRG.4888.1"; gene_id "MSTRG.4888";
nscaf2204	Bombyx_lncRNA	exon	2924020	2924192	.	-	.	transcript_id "MSTRG.4888.1"; gene_id "MSTRG.4888";
nscaf2204	Bombyx_lncRNA	exon	2928011	2931095	.	-	.	transcript_id "MSTRG.4889.2"; gene_id "MSTRG.4889";
nscaf2204	Bombyx_lncRNA	exon	2931511	2931720	.	-	.	transcript_id "MSTRG.4889.2"; gene_id "MSTRG.4889";
nscaf2204	Bombyx_lncRNA	exon	3351662	3351721	.	+	.	transcript_id "MSTRG.4907.1"; gene_id "MSTRG.4907";
nscaf2204	Bombyx_lncRNA	exon	3429601	3430303	.	+	.	transcript_id "MSTRG.4907.1"; gene_id "MSTRG.4907";
nscaf2204	Bombyx_lncRNA	exon	3958952	3959316	.	-	.	transcript_id "MSTRG.4966.1"; gene_id "MSTRG.4966";
nscaf2204	Bombyx_lncRNA	exon	4000028	4000239	.	-	.	transcript_id "MSTRG.4966.1"; gene_id "MSTRG.4966";
nscaf2204	Bombyx_lncRNA	exon	4000496	4000600	.	-	.	transcript_id "MSTRG.4966.1"; gene_id "MSTRG.4966";
nscaf2204	Bombyx_lncRNA	exon	4257966	4258385	.	-	.	transcript_id "MSTRG.4994.3"; gene_id "MSTRG.4994";
nscaf2204	Bombyx_lncRNA	exon	4258468	4258753	.	-	.	transcript_id "MSTRG.4994.3"; gene_id "MSTRG.4994";
nscaf2204	Bombyx_lncRNA	exon	4267199	4267497	.	-	.	transcript_id "MSTRG.4996.3"; gene_id "MSTRG.4996";
nscaf2204	Bombyx_lncRNA	exon	4268643	4271020	.	-	.	transcript_id "MSTRG.4996.3"; gene_id "MSTRG.4996";
nscaf2204	Bombyx_lncRNA	exon	4315089	4315283	.	-	.	transcript_id "MSTRG.5006.1"; gene_id "MSTRG.5006";
nscaf2204	Bombyx_lncRNA	exon	4316098	4316297	.	-	.	transcript_id "MSTRG.5006.1"; gene_id "MSTRG.5006";
nscaf2204	Bombyx_lncRNA	exon	4316390	4316523	.	-	.	transcript_id "MSTRG.5006.1"; gene_id "MSTRG.5006";
nscaf2204	Bombyx_lncRNA	exon	4317441	4317778	.	-	.	transcript_id "MSTRG.5006.1"; gene_id "MSTRG.5006";
nscaf2204	Bombyx_lncRNA	exon	4635847	4635857	.	-	.	transcript_id "MSTRG.5018.1"; gene_id "MSTRG.5018";
nscaf2204	Bombyx_lncRNA	exon	4671223	4673792	.	-	.	transcript_id "MSTRG.5018.1"; gene_id "MSTRG.5018";
nscaf2210	Bombyx_lncRNA	exon	527429	532225	.	+	.	transcript_id "MSTRG.5066.3"; gene_id "MSTRG.5066";
nscaf2210	Bombyx_lncRNA	exon	556607	556625	.	+	.	transcript_id "MSTRG.5066.3"; gene_id "MSTRG.5066";
nscaf2210	Bombyx_lncRNA	exon	1336216	1336256	.	-	.	transcript_id "MSTRG.5120.1"; gene_id "MSTRG.5120";
nscaf2210	Bombyx_lncRNA	exon	1410366	1410606	.	-	.	transcript_id "MSTRG.5120.2"; gene_id "MSTRG.5120";
nscaf2210	Bombyx_lncRNA	exon	1416219	1418098	.	-	.	transcript_id "MSTRG.5120.1"; gene_id "MSTRG.5120";
nscaf2210	Bombyx_lncRNA	exon	1426138	1426151	.	-	.	transcript_id "MSTRG.5129.1"; gene_id "MSTRG.5129";
nscaf2210	Bombyx_lncRNA	exon	1435740	1435751	.	-	.	transcript_id "MSTRG.5120.2"; gene_id "MSTRG.5120";
nscaf2210	Bombyx_lncRNA	exon	1453741	1460169	.	-	.	transcript_id "MSTRG.5129.1"; gene_id "MSTRG.5129";
nscaf2210	Bombyx_lncRNA	exon	1752480	1752676	.	-	.	transcript_id "MSTRG.5147.1"; gene_id "MSTRG.5147";
nscaf2210	Bombyx_lncRNA	exon	1807052	1809117	.	-	.	transcript_id "MSTRG.5147.1"; gene_id "MSTRG.5147";
nscaf2210	Bombyx_lncRNA	exon	1839514	1839531	.	-	.	transcript_id "MSTRG.5154.1"; gene_id "MSTRG.5154";
nscaf2210	Bombyx_lncRNA	exon	1853700	1855797	.	-	.	transcript_id "MSTRG.5154.1"; gene_id "MSTRG.5154";
nscaf2210	Bombyx_lncRNA	exon	1874431	1874510	.	-	.	transcript_id "MSTRG.5154.1"; gene_id "MSTRG.5154";
nscaf2210	Bombyx_lncRNA	exon	2223817	2223892	.	-	.	transcript_id "MSTRG.5198.1"; gene_id "MSTRG.5198";
nscaf2210	Bombyx_lncRNA	exon	2288384	2292377	.	-	.	transcript_id "MSTRG.5198.1"; gene_id "MSTRG.5198";
nscaf2210	Bombyx_lncRNA	exon	2398511	2400520	.	-	.	transcript_id "MSTRG.5211.3"; gene_id "MSTRG.5211";
nscaf2210	Bombyx_lncRNA	exon	2477501	2477516	.	-	.	transcript_id "MSTRG.5211.3"; gene_id "MSTRG.5211";
nscaf2210	Bombyx_lncRNA	exon	2838425	2838471	.	-	.	transcript_id "MSTRG.5244.3"; gene_id "MSTRG.5244";
nscaf2210	Bombyx_lncRNA	exon	2870641	2870664	.	-	.	transcript_id "MSTRG.5246.1"; gene_id "MSTRG.5246";
nscaf2210	Bombyx_lncRNA	exon	2875958	2876112	.	-	.	transcript_id "MSTRG.5244.3"; gene_id "MSTRG.5244";
nscaf2210	Bombyx_lncRNA	exon	2934182	2934998	.	-	.	transcript_id "MSTRG.5246.1"; gene_id "MSTRG.5246";
nscaf2210	Bombyx_lncRNA	exon	2936057	2936152	.	-	.	transcript_id "MSTRG.5246.1"; gene_id "MSTRG.5246";
nscaf2210	Bombyx_lncRNA	exon	2942414	2944057	.	-	.	transcript_id "MSTRG.5253.2"; gene_id "MSTRG.5253";
nscaf2210	Bombyx_lncRNA	exon	2974045	2974054	.	-	.	transcript_id "MSTRG.5253.2"; gene_id "MSTRG.5253";
nscaf2210	Bombyx_lncRNA	exon	3719021	3719431	.	+	.	transcript_id "MSTRG.5316.1"; gene_id "MSTRG.5316";
nscaf2210	Bombyx_lncRNA	exon	3720609	3720964	.	+	.	transcript_id "MSTRG.5316.1"; gene_id "MSTRG.5316";
nscaf2210	Bombyx_lncRNA	exon	4330340	4330515	.	-	.	transcript_id "MSTRG.5299.1"; gene_id "MSTRG.5299";
nscaf2210	Bombyx_lncRNA	exon	4346647	4346736	.	-	.	transcript_id "MSTRG.5299.1"; gene_id "MSTRG.5299";
nscaf2216	Bombyx_lncRNA	exon	758546	758577	.	-	.	transcript_id "MSTRG.5434.1"; gene_id "MSTRG.5434";
nscaf2216	Bombyx_lncRNA	exon	813140	813375	.	-	.	transcript_id "MSTRG.5434.1"; gene_id "MSTRG.5434";
nscaf2216	Bombyx_lncRNA	exon	1700251	1701840	.	+	.	transcript_id "MSTRG.5463.1"; gene_id "MSTRG.5463";
nscaf2216	Bombyx_lncRNA	exon	1716836	1718056	.	+	.	transcript_id "MSTRG.5463.1"; gene_id "MSTRG.5463";
nscaf2216	Bombyx_lncRNA	exon	1986264	1986273	.	-	.	transcript_id "MSTRG.5487.1"; gene_id "MSTRG.5487";
nscaf2216	Bombyx_lncRNA	exon	2004805	2005894	.	-	.	transcript_id "MSTRG.5487.1"; gene_id "MSTRG.5487";
nscaf2279	Bombyx_lncRNA	exon	230624	233096	.	+	.	transcript_id "MSTRG.5595.1"; gene_id "MSTRG.5595";
nscaf2279	Bombyx_lncRNA	exon	237781	239249	.	+	.	transcript_id "MSTRG.5596.1"; gene_id "MSTRG.5596";
nscaf2279	Bombyx_lncRNA	exon	242150	242481	.	+	.	transcript_id "MSTRG.5595.1"; gene_id "MSTRG.5595";
nscaf2279	Bombyx_lncRNA	exon	283181	284247	.	+	.	transcript_id "MSTRG.5596.1"; gene_id "MSTRG.5596";
nscaf2330	Bombyx_lncRNA	exon	4999	5381	.	-	.	transcript_id "MSTRG.5566.1"; gene_id "MSTRG.5566";
nscaf2330	Bombyx_lncRNA	exon	6996	7497	.	-	.	transcript_id "MSTRG.5566.1"; gene_id "MSTRG.5566";
nscaf2330	Bombyx_lncRNA	exon	12619	13836	.	-	.	transcript_id "MSTRG.5566.1"; gene_id "MSTRG.5566";
nscaf2330	Bombyx_lncRNA	exon	536093	537496	.	-	.	transcript_id "MSTRG.5628.2"; gene_id "MSTRG.5628";
nscaf2330	Bombyx_lncRNA	exon	537619	538049	.	-	.	transcript_id "MSTRG.5628.2"; gene_id "MSTRG.5628";
nscaf2330	Bombyx_lncRNA	exon	768995	769006	.	-	.	transcript_id "MSTRG.5656.1"; gene_id "MSTRG.5656";
nscaf2330	Bombyx_lncRNA	exon	799796	801824	.	-	.	transcript_id "MSTRG.5656.1"; gene_id "MSTRG.5656";
nscaf2330	Bombyx_lncRNA	exon	1304132	1304241	.	+	.	transcript_id "MSTRG.5763.1"; gene_id "MSTRG.5763";
nscaf2330	Bombyx_lncRNA	exon	1319017	1319221	.	+	.	transcript_id "MSTRG.5763.1"; gene_id "MSTRG.5763";
nscaf2330	Bombyx_lncRNA	exon	2137569	2137593	.	+	.	transcript_id "MSTRG.5693.1"; gene_id "MSTRG.5693";
nscaf2330	Bombyx_lncRNA	exon	2194032	2195773	.	+	.	transcript_id "MSTRG.5693.1"; gene_id "MSTRG.5693";
nscaf2330	Bombyx_lncRNA	exon	3135060	3135912	.	+	.	transcript_id "MSTRG.5728.1"; gene_id "MSTRG.5728";
nscaf2330	Bombyx_lncRNA	exon	3185572	3185622	.	+	.	transcript_id "MSTRG.5728.1"; gene_id "MSTRG.5728";
nscaf2330	Bombyx_lncRNA	exon	3224555	3224666	.	-	.	transcript_id "MSTRG.5738.1"; gene_id "MSTRG.5738";
nscaf2330	Bombyx_lncRNA	exon	3225827	3228525	.	-	.	transcript_id "MSTRG.5738.1"; gene_id "MSTRG.5738";
nscaf2330	Bombyx_lncRNA	exon	3490079	3490318	.	-	.	transcript_id "MSTRG.5918.1"; gene_id "MSTRG.5918";
nscaf2330	Bombyx_lncRNA	exon	3609128	3609341	.	-	.	transcript_id "MSTRG.5918.1"; gene_id "MSTRG.5918";
nscaf2330	Bombyx_lncRNA	exon	4076579	4077119	.	-	.	transcript_id "MSTRG.5960.2"; gene_id "MSTRG.5960";
nscaf2330	Bombyx_lncRNA	exon	4078196	4078346	.	-	.	transcript_id "MSTRG.5960.2"; gene_id "MSTRG.5960";
nscaf2330	Bombyx_lncRNA	exon	4078712	4079583	.	-	.	transcript_id "MSTRG.5960.2"; gene_id "MSTRG.5960";
nscaf2398	Bombyx_lncRNA	exon	17520	18319	.	+	.	transcript_id "MSTRG.5843.2"; gene_id "MSTRG.5843";
nscaf2398	Bombyx_lncRNA	exon	19105	19459	.	+	.	transcript_id "MSTRG.5843.2"; gene_id "MSTRG.5843";
nscaf2398	Bombyx_lncRNA	exon	298388	298413	.	-	.	transcript_id "MSTRG.5858.1"; gene_id "MSTRG.5858";
nscaf2398	Bombyx_lncRNA	exon	305373	309647	.	-	.	transcript_id "MSTRG.5858.1"; gene_id "MSTRG.5858";
nscaf2398	Bombyx_lncRNA	exon	412057	412186	.	+	.	transcript_id "MSTRG.5862.1"; gene_id "MSTRG.5862";
nscaf2398	Bombyx_lncRNA	exon	424858	425104	.	+	.	transcript_id "MSTRG.5862.1"; gene_id "MSTRG.5862";
nscaf2398	Bombyx_lncRNA	exon	750645	751863	.	-	.	transcript_id "MSTRG.5869.1"; gene_id "MSTRG.5869";
nscaf2398	Bombyx_lncRNA	exon	754895	754989	.	-	.	transcript_id "MSTRG.5869.1"; gene_id "MSTRG.5869";
nscaf2398	Bombyx_lncRNA	exon	757414	757619	.	-	.	transcript_id "MSTRG.5869.1"; gene_id "MSTRG.5869";
nscaf2398	Bombyx_lncRNA	exon	758162	758366	.	-	.	transcript_id "MSTRG.5869.1"; gene_id "MSTRG.5869";
nscaf2511	Bombyx_lncRNA	exon	515708	515853	.	-	.	transcript_id "MSTRG.5995.3"; gene_id "MSTRG.5995";
nscaf2511	Bombyx_lncRNA	exon	517685	517839	.	-	.	transcript_id "MSTRG.5995.3"; gene_id "MSTRG.5995";
nscaf2511	Bombyx_lncRNA	exon	565418	566561	.	+	.	transcript_id "MSTRG.6017.2"; gene_id "MSTRG.6017";
nscaf2511	Bombyx_lncRNA	exon	569151	569837	.	+	.	transcript_id "MSTRG.6017.2"; gene_id "MSTRG.6017";
nscaf2511	Bombyx_lncRNA	exon	1021728	1023572	.	+	.	transcript_id "MSTRG.6054.1"; gene_id "MSTRG.6054";
nscaf2511	Bombyx_lncRNA	exon	1024237	1024844	.	+	.	transcript_id "MSTRG.6054.1"; gene_id "MSTRG.6054";
nscaf2511	Bombyx_lncRNA	exon	1698322	1698634	.	-	.	transcript_id "MSTRG.6095.2"; gene_id "MSTRG.6095";
nscaf2511	Bombyx_lncRNA	exon	1712398	1713078	.	-	.	transcript_id "MSTRG.6095.5"; gene_id "MSTRG.6095";
nscaf2511	Bombyx_lncRNA	exon	1754098	1754253	.	-	.	transcript_id "MSTRG.6095.5"; gene_id "MSTRG.6095";
nscaf2511	Bombyx_lncRNA	exon	1843566	1843657	.	-	.	transcript_id "MSTRG.6095.2"; gene_id "MSTRG.6095";
nscaf2511	Bombyx_lncRNA	exon	2043171	2043181	.	+	.	transcript_id "MSTRG.6118.1"; gene_id "MSTRG.6118";
nscaf2511	Bombyx_lncRNA	exon	2080275	2080893	.	+	.	transcript_id "MSTRG.6118.1"; gene_id "MSTRG.6118";
nscaf2511	Bombyx_lncRNA	exon	4936925	4937089	.	-	.	transcript_id "MSTRG.6331.1"; gene_id "MSTRG.6331";
nscaf2511	Bombyx_lncRNA	exon	4993686	4994179	.	-	.	transcript_id "MSTRG.6331.1"; gene_id "MSTRG.6331";
nscaf2511	Bombyx_lncRNA	exon	5444786	5445252	.	-	.	transcript_id "MSTRG.6369.3"; gene_id "MSTRG.6369";
nscaf2511	Bombyx_lncRNA	exon	5505914	5506029	.	-	.	transcript_id "MSTRG.6369.3"; gene_id "MSTRG.6369";
nscaf2529	Bombyx_lncRNA	exon	394646	394879	.	-	.	transcript_id "MSTRG.6505.1"; gene_id "MSTRG.6505";
nscaf2529	Bombyx_lncRNA	exon	395406	395527	.	-	.	transcript_id "MSTRG.6505.1"; gene_id "MSTRG.6505";
nscaf2529	Bombyx_lncRNA	exon	1501600	1501665	.	-	.	transcript_id "MSTRG.6564.1"; gene_id "MSTRG.6564";
nscaf2529	Bombyx_lncRNA	exon	1546612	1546769	.	-	.	transcript_id "MSTRG.6564.1"; gene_id "MSTRG.6564";
nscaf2529	Bombyx_lncRNA	exon	2439387	2439696	.	+	.	transcript_id "MSTRG.6732.1"; gene_id "MSTRG.6732";
nscaf2529	Bombyx_lncRNA	exon	2440085	2440117	.	+	.	transcript_id "MSTRG.6732.1"; gene_id "MSTRG.6732";
nscaf2529	Bombyx_lncRNA	exon	3199061	3199101	.	-	.	transcript_id "MSTRG.6799.1"; gene_id "MSTRG.6799";
nscaf2529	Bombyx_lncRNA	exon	3390189	3391524	.	-	.	transcript_id "MSTRG.6799.1"; gene_id "MSTRG.6799";
nscaf2529	Bombyx_lncRNA	exon	4087568	4087641	.	-	.	transcript_id "MSTRG.6617.1"; gene_id "MSTRG.6617";
nscaf2529	Bombyx_lncRNA	exon	4157847	4157941	.	-	.	transcript_id "MSTRG.6617.1"; gene_id "MSTRG.6617";
nscaf2529	Bombyx_lncRNA	exon	4182292	4182593	.	-	.	transcript_id "MSTRG.6617.1"; gene_id "MSTRG.6617";
nscaf2529	Bombyx_lncRNA	exon	4515462	4515639	.	+	.	transcript_id "MSTRG.6642.3"; gene_id "MSTRG.6642";
nscaf2529	Bombyx_lncRNA	exon	4516991	4517064	.	+	.	transcript_id "MSTRG.6642.3"; gene_id "MSTRG.6642";
nscaf2529	Bombyx_lncRNA	exon	4531509	4531639	.	+	.	transcript_id "MSTRG.6642.3"; gene_id "MSTRG.6642";
nscaf2529	Bombyx_lncRNA	exon	4531958	4532139	.	+	.	transcript_id "MSTRG.6642.3"; gene_id "MSTRG.6642";
nscaf2529	Bombyx_lncRNA	exon	4844947	4845086	.	-	.	transcript_id "MSTRG.6651.1"; gene_id "MSTRG.6651";
nscaf2529	Bombyx_lncRNA	exon	4867276	4869984	.	-	.	transcript_id "MSTRG.6651.1"; gene_id "MSTRG.6651";
nscaf2529	Bombyx_lncRNA	exon	5021979	5022206	.	-	.	transcript_id "MSTRG.6677.4"; gene_id "MSTRG.6677";
nscaf2529	Bombyx_lncRNA	exon	5031224	5031234	.	-	.	transcript_id "MSTRG.6677.4"; gene_id "MSTRG.6677";
nscaf2529	Bombyx_lncRNA	exon	5360512	5360523	.	-	.	transcript_id "MSTRG.6830.1"; gene_id "MSTRG.6830";
nscaf2529	Bombyx_lncRNA	exon	5396946	5400787	.	-	.	transcript_id "MSTRG.6830.1"; gene_id "MSTRG.6830";
nscaf2556	Bombyx_lncRNA	exon	564241	564494	.	+	.	transcript_id "MSTRG.6862.6"; gene_id "MSTRG.6862";
nscaf2556	Bombyx_lncRNA	exon	564241	564738	.	+	.	transcript_id "MSTRG.6862.2"; gene_id "MSTRG.6862";
nscaf2556	Bombyx_lncRNA	exon	565736	565947	.	+	.	transcript_id "MSTRG.6862.6"; gene_id "MSTRG.6862";
nscaf2556	Bombyx_lncRNA	exon	565736	565947	.	+	.	transcript_id "MSTRG.6862.2"; gene_id "MSTRG.6862";
nscaf2556	Bombyx_lncRNA	exon	566276	567370	.	+	.	transcript_id "MSTRG.6862.6"; gene_id "MSTRG.6862";
nscaf2556	Bombyx_lncRNA	exon	566276	566429	.	+	.	transcript_id "MSTRG.6862.2"; gene_id "MSTRG.6862";
nscaf2556	Bombyx_lncRNA	exon	567823	568661	.	+	.	transcript_id "MSTRG.6862.2"; gene_id "MSTRG.6862";
nscaf2575	Bombyx_lncRNA	exon	328391	328404	.	+	.	transcript_id "MSTRG.6993.1"; gene_id "MSTRG.6993";
nscaf2575	Bombyx_lncRNA	exon	402729	403696	.	+	.	transcript_id "MSTRG.6993.1"; gene_id "MSTRG.6993";
nscaf2575	Bombyx_lncRNA	exon	460674	460739	.	-	.	transcript_id "MSTRG.7013.1"; gene_id "MSTRG.7013";
nscaf2575	Bombyx_lncRNA	exon	462090	466133	.	-	.	transcript_id "MSTRG.7013.1"; gene_id "MSTRG.7013";
nscaf2575	Bombyx_lncRNA	exon	466712	470930	.	+	.	transcript_id "MSTRG.7014.1"; gene_id "MSTRG.7014";
nscaf2575	Bombyx_lncRNA	exon	493404	494025	.	+	.	transcript_id "MSTRG.7014.1"; gene_id "MSTRG.7014";
nscaf2575	Bombyx_lncRNA	exon	753701	754556	.	-	.	transcript_id "MSTRG.7053.1"; gene_id "MSTRG.7053";
nscaf2575	Bombyx_lncRNA	exon	757328	757901	.	-	.	transcript_id "MSTRG.7053.1"; gene_id "MSTRG.7053";
nscaf2575	Bombyx_lncRNA	exon	1268046	1268238	.	-	.	transcript_id "MSTRG.7076.1"; gene_id "MSTRG.7076";
nscaf2575	Bombyx_lncRNA	exon	1268786	1268926	.	-	.	transcript_id "MSTRG.7076.1"; gene_id "MSTRG.7076";
nscaf2575	Bombyx_lncRNA	exon	1289810	1291441	.	+	.	transcript_id "MSTRG.7077.1"; gene_id "MSTRG.7077";
nscaf2575	Bombyx_lncRNA	exon	1302868	1302925	.	+	.	transcript_id "MSTRG.7077.1"; gene_id "MSTRG.7077";
nscaf2575	Bombyx_lncRNA	exon	1389688	1389729	.	+	.	transcript_id "MSTRG.7077.1"; gene_id "MSTRG.7077";
nscaf2575	Bombyx_lncRNA	exon	1470093	1470135	.	-	.	transcript_id "MSTRG.7098.3"; gene_id "MSTRG.7098";
nscaf2575	Bombyx_lncRNA	exon	1484446	1484948	.	-	.	transcript_id "MSTRG.7098.3"; gene_id "MSTRG.7098";
nscaf2575	Bombyx_lncRNA	exon	1515063	1515225	.	+	.	transcript_id "MSTRG.7112.1"; gene_id "MSTRG.7112";
nscaf2575	Bombyx_lncRNA	exon	1516567	1516709	.	+	.	transcript_id "MSTRG.7112.1"; gene_id "MSTRG.7112";
nscaf2575	Bombyx_lncRNA	exon	2148373	2148386	.	-	.	transcript_id "MSTRG.7346.1"; gene_id "MSTRG.7346";
nscaf2575	Bombyx_lncRNA	exon	2178401	2178670	.	-	.	transcript_id "MSTRG.7346.1"; gene_id "MSTRG.7346";
nscaf2575	Bombyx_lncRNA	exon	2482022	2482153	.	-	.	transcript_id "MSTRG.7366.1"; gene_id "MSTRG.7366";
nscaf2575	Bombyx_lncRNA	exon	2522703	2522895	.	-	.	transcript_id "MSTRG.7366.1"; gene_id "MSTRG.7366";
nscaf2575	Bombyx_lncRNA	exon	2537913	2538056	.	-	.	transcript_id "MSTRG.7366.1"; gene_id "MSTRG.7366";
nscaf2575	Bombyx_lncRNA	exon	2903767	2904921	.	+	.	transcript_id "MSTRG.7388.1"; gene_id "MSTRG.7388";
nscaf2575	Bombyx_lncRNA	exon	2966493	2966503	.	+	.	transcript_id "MSTRG.7388.1"; gene_id "MSTRG.7388";
nscaf2575	Bombyx_lncRNA	exon	3189614	3190029	.	+	.	transcript_id "MSTRG.7139.6"; gene_id "MSTRG.7139";
nscaf2575	Bombyx_lncRNA	exon	3190680	3190844	.	+	.	transcript_id "MSTRG.7139.6"; gene_id "MSTRG.7139";
nscaf2575	Bombyx_lncRNA	exon	3811318	3811364	.	+	.	transcript_id "MSTRG.7211.1"; gene_id "MSTRG.7211";
nscaf2575	Bombyx_lncRNA	exon	3833727	3834053	.	+	.	transcript_id "MSTRG.7211.1"; gene_id "MSTRG.7211";
nscaf2575	Bombyx_lncRNA	exon	3885706	3886822	.	-	.	transcript_id "MSTRG.7208.4"; gene_id "MSTRG.7208";
nscaf2575	Bombyx_lncRNA	exon	3886854	3887554	.	-	.	transcript_id "MSTRG.7208.4"; gene_id "MSTRG.7208";
nscaf2575	Bombyx_lncRNA	exon	3980222	3980495	.	-	.	transcript_id "MSTRG.7226.1"; gene_id "MSTRG.7226";
nscaf2575	Bombyx_lncRNA	exon	4046586	4046715	.	-	.	transcript_id "MSTRG.7226.1"; gene_id "MSTRG.7226";
nscaf2575	Bombyx_lncRNA	exon	4207157	4207198	.	-	.	transcript_id "MSTRG.7236.1"; gene_id "MSTRG.7236";
nscaf2575	Bombyx_lncRNA	exon	4225272	4225329	.	-	.	transcript_id "MSTRG.7236.1"; gene_id "MSTRG.7236";
nscaf2575	Bombyx_lncRNA	exon	4319040	4319287	.	-	.	transcript_id "MSTRG.7236.6"; gene_id "MSTRG.7236";
nscaf2575	Bombyx_lncRNA	exon	4342488	4343446	.	-	.	transcript_id "MSTRG.7236.1"; gene_id "MSTRG.7236";
nscaf2575	Bombyx_lncRNA	exon	4342488	4343446	.	-	.	transcript_id "MSTRG.7236.6"; gene_id "MSTRG.7236";
nscaf2575	Bombyx_lncRNA	exon	4395490	4397964	.	-	.	transcript_id "MSTRG.7273.2"; gene_id "MSTRG.7273";
nscaf2575	Bombyx_lncRNA	exon	4398409	4403379	.	-	.	transcript_id "MSTRG.7273.2"; gene_id "MSTRG.7273";
nscaf2589	Bombyx_lncRNA	exon	1411959	1412154	.	+	.	transcript_id "MSTRG.7524.1"; gene_id "MSTRG.7524";
nscaf2589	Bombyx_lncRNA	exon	1520781	1520817	.	+	.	transcript_id "MSTRG.7524.1"; gene_id "MSTRG.7524";
nscaf2589	Bombyx_lncRNA	exon	2192950	2194939	.	-	.	transcript_id "MSTRG.7484.5"; gene_id "MSTRG.7484";
nscaf2589	Bombyx_lncRNA	exon	2213987	2216501	.	-	.	transcript_id "MSTRG.7484.5"; gene_id "MSTRG.7484";
nscaf2589	Bombyx_lncRNA	exon	2421434	2422458	.	+	.	transcript_id "MSTRG.7533.2"; gene_id "MSTRG.7533";
nscaf2589	Bombyx_lncRNA	exon	2422516	2424037	.	+	.	transcript_id "MSTRG.7533.2"; gene_id "MSTRG.7533";
nscaf2589	Bombyx_lncRNA	exon	3002727	3002848	.	+	.	transcript_id "MSTRG.7609.1"; gene_id "MSTRG.7609";
nscaf2589	Bombyx_lncRNA	exon	3008485	3009073	.	+	.	transcript_id "MSTRG.7609.1"; gene_id "MSTRG.7609";
nscaf2589	Bombyx_lncRNA	exon	3020641	3020679	.	+	.	transcript_id "MSTRG.7628.2"; gene_id "MSTRG.7628";
nscaf2589	Bombyx_lncRNA	exon	3075552	3075833	.	+	.	transcript_id "MSTRG.7628.2"; gene_id "MSTRG.7628";
nscaf2589	Bombyx_lncRNA	exon	3218991	3219507	.	-	.	transcript_id "MSTRG.7657.1"; gene_id "MSTRG.7657";
nscaf2589	Bombyx_lncRNA	exon	3232074	3232156	.	-	.	transcript_id "MSTRG.7657.1"; gene_id "MSTRG.7657";
nscaf2589	Bombyx_lncRNA	exon	4222469	4222992	.	-	.	transcript_id "MSTRG.7789.1"; gene_id "MSTRG.7789";
nscaf2589	Bombyx_lncRNA	exon	4223842	4224162	.	-	.	transcript_id "MSTRG.7789.1"; gene_id "MSTRG.7789";
nscaf2589	Bombyx_lncRNA	exon	4751101	4751860	.	+	.	transcript_id "MSTRG.7857.1"; gene_id "MSTRG.7857";
nscaf2589	Bombyx_lncRNA	exon	4752336	4752360	.	+	.	transcript_id "MSTRG.7857.1"; gene_id "MSTRG.7857";
nscaf2589	Bombyx_lncRNA	exon	5387901	5387912	.	+	.	transcript_id "MSTRG.7717.1"; gene_id "MSTRG.7717";
nscaf2589	Bombyx_lncRNA	exon	5427232	5427639	.	+	.	transcript_id "MSTRG.7717.1"; gene_id "MSTRG.7717";
nscaf2589	Bombyx_lncRNA	exon	5862914	5862991	.	-	.	transcript_id "MSTRG.7917.1"; gene_id "MSTRG.7917";
nscaf2589	Bombyx_lncRNA	exon	5894815	5894969	.	-	.	transcript_id "MSTRG.7917.1"; gene_id "MSTRG.7917";
nscaf2623	Bombyx_lncRNA	exon	195616	195638	.	-	.	transcript_id "MSTRG.8054.1"; gene_id "MSTRG.8054";
nscaf2623	Bombyx_lncRNA	exon	260221	260653	.	-	.	transcript_id "MSTRG.8054.1"; gene_id "MSTRG.8054";
nscaf2623	Bombyx_lncRNA	exon	332663	333984	.	-	.	transcript_id "MSTRG.8062.4"; gene_id "MSTRG.8062";
nscaf2623	Bombyx_lncRNA	exon	332680	333926	.	-	.	transcript_id "MSTRG.8062.5"; gene_id "MSTRG.8062";
nscaf2623	Bombyx_lncRNA	exon	340244	341713	.	-	.	transcript_id "MSTRG.8062.5"; gene_id "MSTRG.8062";
nscaf2623	Bombyx_lncRNA	exon	350939	351044	.	-	.	transcript_id "MSTRG.8062.4"; gene_id "MSTRG.8062";
nscaf2623	Bombyx_lncRNA	exon	353319	353405	.	-	.	transcript_id "MSTRG.8062.5"; gene_id "MSTRG.8062";
nscaf2623	Bombyx_lncRNA	exon	399856	400881	.	-	.	transcript_id "MSTRG.8062.4"; gene_id "MSTRG.8062";
nscaf2623	Bombyx_lncRNA	exon	450328	450462	.	-	.	transcript_id "MSTRG.8068.14"; gene_id "MSTRG.8068";
nscaf2623	Bombyx_lncRNA	exon	469399	469548	.	-	.	transcript_id "MSTRG.8070.1"; gene_id "MSTRG.8070";
nscaf2623	Bombyx_lncRNA	exon	482899	484210	.	-	.	transcript_id "MSTRG.8068.14"; gene_id "MSTRG.8068";
nscaf2623	Bombyx_lncRNA	exon	490653	490755	.	-	.	transcript_id "MSTRG.8070.1"; gene_id "MSTRG.8070";
nscaf2623	Bombyx_lncRNA	exon	764274	764653	.	-	.	transcript_id "MSTRG.8094.1"; gene_id "MSTRG.8094";
nscaf2623	Bombyx_lncRNA	exon	835642	836936	.	-	.	transcript_id "MSTRG.8097.1"; gene_id "MSTRG.8097";
nscaf2623	Bombyx_lncRNA	exon	844206	844312	.	-	.	transcript_id "MSTRG.8094.1"; gene_id "MSTRG.8094";
nscaf2623	Bombyx_lncRNA	exon	886718	886777	.	-	.	transcript_id "MSTRG.8097.1"; gene_id "MSTRG.8097";
nscaf2623	Bombyx_lncRNA	exon	1522409	1522438	.	-	.	transcript_id "MSTRG.8182.3"; gene_id "MSTRG.8182";
nscaf2623	Bombyx_lncRNA	exon	1542712	1543324	.	-	.	transcript_id "MSTRG.8182.3"; gene_id "MSTRG.8182";
nscaf2623	Bombyx_lncRNA	exon	1684327	1687726	.	+	.	transcript_id "MSTRG.8194.2"; gene_id "MSTRG.8194";
nscaf2623	Bombyx_lncRNA	exon	1690885	1695335	.	+	.	transcript_id "MSTRG.8194.2"; gene_id "MSTRG.8194";
nscaf2623	Bombyx_lncRNA	exon	1726693	1726703	.	+	.	transcript_id "MSTRG.8194.2"; gene_id "MSTRG.8194";
nscaf2623	Bombyx_lncRNA	exon	1853060	1853144	.	-	.	transcript_id "MSTRG.8114.1"; gene_id "MSTRG.8114";
nscaf2623	Bombyx_lncRNA	exon	1853283	1853448	.	-	.	transcript_id "MSTRG.8114.1"; gene_id "MSTRG.8114";
nscaf2641	Bombyx_lncRNA	exon	1143	1242	.	-	.	transcript_id "MSTRG.8132.3"; gene_id "MSTRG.8132";
nscaf2641	Bombyx_lncRNA	exon	2318	2467	.	-	.	transcript_id "MSTRG.8132.14"; gene_id "MSTRG.8132";
nscaf2641	Bombyx_lncRNA	exon	21907	22053	.	-	.	transcript_id "MSTRG.8132.14"; gene_id "MSTRG.8132";
nscaf2641	Bombyx_lncRNA	exon	21917	22053	.	-	.	transcript_id "MSTRG.8132.3"; gene_id "MSTRG.8132";
nscaf2655	Bombyx_lncRNA	exon	494998	497390	.	-	.	transcript_id "MSTRG.8304.1"; gene_id "MSTRG.8304";
nscaf2655	Bombyx_lncRNA	exon	504669	505466	.	-	.	transcript_id "MSTRG.8304.1"; gene_id "MSTRG.8304";
nscaf2655	Bombyx_lncRNA	exon	1473571	1474217	.	+	.	transcript_id "MSTRG.8360.18"; gene_id "MSTRG.8360";
nscaf2655	Bombyx_lncRNA	exon	1479209	1479567	.	+	.	transcript_id "MSTRG.8360.18"; gene_id "MSTRG.8360";
nscaf2655	Bombyx_lncRNA	exon	1481097	1481250	.	+	.	transcript_id "MSTRG.8360.18"; gene_id "MSTRG.8360";
nscaf2655	Bombyx_lncRNA	exon	1591552	1592688	.	+	.	transcript_id "MSTRG.8382.1"; gene_id "MSTRG.8382";
nscaf2655	Bombyx_lncRNA	exon	1600002	1600344	.	+	.	transcript_id "MSTRG.8382.1"; gene_id "MSTRG.8382";
nscaf2655	Bombyx_lncRNA	exon	2442777	2443186	.	+	.	transcript_id "MSTRG.8441.1"; gene_id "MSTRG.8441";
nscaf2655	Bombyx_lncRNA	exon	2476216	2476227	.	+	.	transcript_id "MSTRG.8441.1"; gene_id "MSTRG.8441";
nscaf2655	Bombyx_lncRNA	exon	2634237	2635166	.	-	.	transcript_id "MSTRG.8464.1"; gene_id "MSTRG.8464";
nscaf2655	Bombyx_lncRNA	exon	2672731	2673280	.	+	.	transcript_id "MSTRG.8469.1"; gene_id "MSTRG.8469";
nscaf2655	Bombyx_lncRNA	exon	2673906	2674529	.	-	.	transcript_id "MSTRG.8467.9"; gene_id "MSTRG.8467";
nscaf2655	Bombyx_lncRNA	exon	2674639	2675885	.	-	.	transcript_id "MSTRG.8467.9"; gene_id "MSTRG.8467";
nscaf2655	Bombyx_lncRNA	exon	2715058	2715068	.	-	.	transcript_id "MSTRG.8464.1"; gene_id "MSTRG.8464";
nscaf2655	Bombyx_lncRNA	exon	2715870	2715897	.	+	.	transcript_id "MSTRG.8469.1"; gene_id "MSTRG.8469";
nscaf2655	Bombyx_lncRNA	exon	3146598	3147657	.	+	.	transcript_id "MSTRG.8501.9"; gene_id "MSTRG.8501";
nscaf2655	Bombyx_lncRNA	exon	3209145	3209265	.	+	.	transcript_id "MSTRG.8501.9"; gene_id "MSTRG.8501";
nscaf2655	Bombyx_lncRNA	exon	3328437	3328609	.	+	.	transcript_id "MSTRG.8523.1"; gene_id "MSTRG.8523";
nscaf2655	Bombyx_lncRNA	exon	3382786	3382823	.	+	.	transcript_id "MSTRG.8523.1"; gene_id "MSTRG.8523";
nscaf2655	Bombyx_lncRNA	exon	3602832	3602845	.	-	.	transcript_id "MSTRG.8547.1"; gene_id "MSTRG.8547";
nscaf2655	Bombyx_lncRNA	exon	3681541	3682076	.	-	.	transcript_id "MSTRG.8547.1"; gene_id "MSTRG.8547";
nscaf2655	Bombyx_lncRNA	exon	3718901	3719855	.	+	.	transcript_id "MSTRG.8557.1"; gene_id "MSTRG.8557";
nscaf2655	Bombyx_lncRNA	exon	3721612	3721999	.	+	.	transcript_id "MSTRG.8557.1"; gene_id "MSTRG.8557";
nscaf2674	Bombyx_lncRNA	exon	758133	758477	.	-	.	transcript_id "MSTRG.8633.1"; gene_id "MSTRG.8633";
nscaf2674	Bombyx_lncRNA	exon	761150	761276	.	-	.	transcript_id "MSTRG.8633.1"; gene_id "MSTRG.8633";
nscaf2674	Bombyx_lncRNA	exon	1299140	1299643	.	+	.	transcript_id "MSTRG.8659.1"; gene_id "MSTRG.8659";
nscaf2674	Bombyx_lncRNA	exon	1340345	1340354	.	+	.	transcript_id "MSTRG.8665.1"; gene_id "MSTRG.8665";
nscaf2674	Bombyx_lncRNA	exon	1354002	1354054	.	-	.	transcript_id "MSTRG.8666.2"; gene_id "MSTRG.8666";
nscaf2674	Bombyx_lncRNA	exon	1358944	1362308	.	-	.	transcript_id "MSTRG.8666.2"; gene_id "MSTRG.8666";
nscaf2674	Bombyx_lncRNA	exon	1363693	1364075	.	+	.	transcript_id "MSTRG.8665.1"; gene_id "MSTRG.8665";
nscaf2674	Bombyx_lncRNA	exon	1371218	1371534	.	+	.	transcript_id "MSTRG.8668.1"; gene_id "MSTRG.8668";
nscaf2674	Bombyx_lncRNA	exon	1427009	1427124	.	+	.	transcript_id "MSTRG.8659.1"; gene_id "MSTRG.8659";
nscaf2674	Bombyx_lncRNA	exon	1432817	1432827	.	+	.	transcript_id "MSTRG.8668.1"; gene_id "MSTRG.8668";
nscaf2674	Bombyx_lncRNA	exon	1576782	1577456	.	+	.	transcript_id "MSTRG.8683.1"; gene_id "MSTRG.8683";
nscaf2674	Bombyx_lncRNA	exon	1749382	1750067	.	+	.	transcript_id "MSTRG.8683.1"; gene_id "MSTRG.8683";
nscaf2674	Bombyx_lncRNA	exon	2260129	2260270	.	-	.	transcript_id "MSTRG.8784.1"; gene_id "MSTRG.8784";
nscaf2674	Bombyx_lncRNA	exon	2323033	2323439	.	-	.	transcript_id "MSTRG.8784.1"; gene_id "MSTRG.8784";
nscaf2674	Bombyx_lncRNA	exon	2513813	2513832	.	+	.	transcript_id "MSTRG.8794.4"; gene_id "MSTRG.8794";
nscaf2674	Bombyx_lncRNA	exon	2527569	2527590	.	+	.	transcript_id "MSTRG.8794.4"; gene_id "MSTRG.8794";
nscaf2674	Bombyx_lncRNA	exon	2528212	2529714	.	+	.	transcript_id "MSTRG.8794.4"; gene_id "MSTRG.8794";
nscaf2674	Bombyx_lncRNA	exon	2776085	2778095	.	-	.	transcript_id "MSTRG.8864.4"; gene_id "MSTRG.8864";
nscaf2674	Bombyx_lncRNA	exon	2778178	2778968	.	-	.	transcript_id "MSTRG.8864.4"; gene_id "MSTRG.8864";
nscaf2674	Bombyx_lncRNA	exon	2958021	2958159	.	+	.	transcript_id "MSTRG.8887.1"; gene_id "MSTRG.8887";
nscaf2674	Bombyx_lncRNA	exon	2958558	2958853	.	+	.	transcript_id "MSTRG.8887.1"; gene_id "MSTRG.8887";
nscaf2674	Bombyx_lncRNA	exon	3010315	3014755	.	+	.	transcript_id "MSTRG.8818.1"; gene_id "MSTRG.8818";
nscaf2674	Bombyx_lncRNA	exon	3020053	3020540	.	+	.	transcript_id "MSTRG.8818.1"; gene_id "MSTRG.8818";
nscaf2674	Bombyx_lncRNA	exon	3084596	3084739	.	+	.	transcript_id "MSTRG.8828.1"; gene_id "MSTRG.8828";
nscaf2674	Bombyx_lncRNA	exon	3085061	3085192	.	+	.	transcript_id "MSTRG.8828.1"; gene_id "MSTRG.8828";
nscaf2674	Bombyx_lncRNA	exon	3330831	3333240	.	-	.	transcript_id "MSTRG.8845.1"; gene_id "MSTRG.8845";
nscaf2674	Bombyx_lncRNA	exon	3402161	3402180	.	-	.	transcript_id "MSTRG.8845.1"; gene_id "MSTRG.8845";
nscaf2674	Bombyx_lncRNA	exon	4059327	4059429	.	+	.	transcript_id "MSTRG.8979.1"; gene_id "MSTRG.8979";
nscaf2674	Bombyx_lncRNA	exon	4063053	4063340	.	+	.	transcript_id "MSTRG.8981.2"; gene_id "MSTRG.8981";
nscaf2674	Bombyx_lncRNA	exon	4071635	4071829	.	+	.	transcript_id "MSTRG.8979.1"; gene_id "MSTRG.8979";
nscaf2674	Bombyx_lncRNA	exon	4101609	4101651	.	+	.	transcript_id "MSTRG.8981.2"; gene_id "MSTRG.8981";
nscaf2674	Bombyx_lncRNA	exon	4603674	4603870	.	-	.	transcript_id "MSTRG.8944.1"; gene_id "MSTRG.8944";
nscaf2674	Bombyx_lncRNA	exon	4604253	4604382	.	-	.	transcript_id "MSTRG.8944.1"; gene_id "MSTRG.8944";
nscaf2674	Bombyx_lncRNA	exon	4794033	4796159	.	+	.	transcript_id "MSTRG.8954.1"; gene_id "MSTRG.8954";
nscaf2674	Bombyx_lncRNA	exon	4820228	4820900	.	+	.	transcript_id "MSTRG.8954.1"; gene_id "MSTRG.8954";
nscaf2674	Bombyx_lncRNA	exon	5985158	5985176	.	-	.	transcript_id "MSTRG.9091.2"; gene_id "MSTRG.9091";
nscaf2674	Bombyx_lncRNA	exon	6024425	6024885	.	+	.	transcript_id "MSTRG.9089.8"; gene_id "MSTRG.9089";
nscaf2674	Bombyx_lncRNA	exon	6026634	6026684	.	+	.	transcript_id "MSTRG.9089.8"; gene_id "MSTRG.9089";
nscaf2674	Bombyx_lncRNA	exon	6044567	6045206	.	-	.	transcript_id "MSTRG.9091.22"; gene_id "MSTRG.9091";
nscaf2674	Bombyx_lncRNA	exon	6046082	6047460	.	-	.	transcript_id "MSTRG.9091.2"; gene_id "MSTRG.9091";
nscaf2674	Bombyx_lncRNA	exon	6046576	6047460	.	-	.	transcript_id "MSTRG.9091.22"; gene_id "MSTRG.9091";
nscaf2674	Bombyx_lncRNA	exon	6319613	6320358	.	+	.	transcript_id "MSTRG.9125.1"; gene_id "MSTRG.9125";
nscaf2674	Bombyx_lncRNA	exon	6322826	6323081	.	+	.	transcript_id "MSTRG.9125.1"; gene_id "MSTRG.9125";
nscaf2674	Bombyx_lncRNA	exon	6371089	6373169	.	+	.	transcript_id "MSTRG.9124.6"; gene_id "MSTRG.9124";
nscaf2674	Bombyx_lncRNA	exon	6405459	6405975	.	+	.	transcript_id "MSTRG.9124.6"; gene_id "MSTRG.9124";
nscaf2674	Bombyx_lncRNA	exon	6418839	6421064	.	+	.	transcript_id "MSTRG.9138.1"; gene_id "MSTRG.9138";
nscaf2674	Bombyx_lncRNA	exon	6424398	6424554	.	+	.	transcript_id "MSTRG.9138.1"; gene_id "MSTRG.9138";
nscaf2674	Bombyx_lncRNA	exon	6525618	6525927	.	+	.	transcript_id "MSTRG.9222.2"; gene_id "MSTRG.9222";
nscaf2674	Bombyx_lncRNA	exon	6526876	6527205	.	+	.	transcript_id "MSTRG.9222.2"; gene_id "MSTRG.9222";
nscaf2674	Bombyx_lncRNA	exon	6553079	6553295	.	-	.	transcript_id "MSTRG.9228.1"; gene_id "MSTRG.9228";
nscaf2674	Bombyx_lncRNA	exon	6594361	6594512	.	-	.	transcript_id "MSTRG.9228.1"; gene_id "MSTRG.9228";
nscaf2674	Bombyx_lncRNA	exon	6750597	6750727	.	-	.	transcript_id "MSTRG.9244.1"; gene_id "MSTRG.9244";
nscaf2674	Bombyx_lncRNA	exon	6798057	6798207	.	-	.	transcript_id "MSTRG.9244.1"; gene_id "MSTRG.9244";
nscaf2674	Bombyx_lncRNA	exon	6821646	6822022	.	+	.	transcript_id "MSTRG.9252.2"; gene_id "MSTRG.9252";
nscaf2674	Bombyx_lncRNA	exon	6822574	6823002	.	+	.	transcript_id "MSTRG.9252.2"; gene_id "MSTRG.9252";
nscaf2674	Bombyx_lncRNA	exon	6830405	6830614	.	-	.	transcript_id "MSTRG.9255.1"; gene_id "MSTRG.9255";
nscaf2674	Bombyx_lncRNA	exon	6877614	6877886	.	-	.	transcript_id "MSTRG.9255.1"; gene_id "MSTRG.9255";
nscaf2674	Bombyx_lncRNA	exon	8050572	8050641	.	-	.	transcript_id "MSTRG.9209.1"; gene_id "MSTRG.9209";
nscaf2674	Bombyx_lncRNA	exon	8067842	8070150	.	-	.	transcript_id "MSTRG.9209.1"; gene_id "MSTRG.9209";
nscaf2681	Bombyx_lncRNA	exon	48012	48021	.	-	.	transcript_id "MSTRG.9342.2"; gene_id "MSTRG.9342";
nscaf2681	Bombyx_lncRNA	exon	79633	80087	.	-	.	transcript_id "MSTRG.9342.2"; gene_id "MSTRG.9342";
nscaf2681	Bombyx_lncRNA	exon	324116	324126	.	+	.	transcript_id "MSTRG.9377.1"; gene_id "MSTRG.9377";
nscaf2681	Bombyx_lncRNA	exon	365241	368022	.	+	.	transcript_id "MSTRG.9377.1"; gene_id "MSTRG.9377";
nscaf2681	Bombyx_lncRNA	exon	1465068	1465245	.	-	.	transcript_id "MSTRG.9329.2"; gene_id "MSTRG.9329";
nscaf2681	Bombyx_lncRNA	exon	1465356	1465389	.	-	.	transcript_id "MSTRG.9329.2"; gene_id "MSTRG.9329";
nscaf2686	Bombyx_lncRNA	exon	235821	236312	.	+	.	transcript_id "MSTRG.9438.2"; gene_id "MSTRG.9438";
nscaf2686	Bombyx_lncRNA	exon	248387	248407	.	+	.	transcript_id "MSTRG.9438.2"; gene_id "MSTRG.9438";
nscaf2686	Bombyx_lncRNA	exon	399820	399830	.	-	.	transcript_id "MSTRG.9457.1"; gene_id "MSTRG.9457";
nscaf2686	Bombyx_lncRNA	exon	457354	457746	.	-	.	transcript_id "MSTRG.9457.1"; gene_id "MSTRG.9457";
nscaf2686	Bombyx_lncRNA	exon	708999	709037	.	+	.	transcript_id "MSTRG.9538.1"; gene_id "MSTRG.9538";
nscaf2686	Bombyx_lncRNA	exon	716565	718321	.	+	.	transcript_id "MSTRG.9538.1"; gene_id "MSTRG.9538";
nscaf2686	Bombyx_lncRNA	exon	792098	793404	.	+	.	transcript_id "MSTRG.9552.9"; gene_id "MSTRG.9552";
nscaf2686	Bombyx_lncRNA	exon	866311	866356	.	+	.	transcript_id "MSTRG.9552.9"; gene_id "MSTRG.9552";
nscaf2686	Bombyx_lncRNA	exon	1108814	1108844	.	-	.	transcript_id "MSTRG.9575.1"; gene_id "MSTRG.9575";
nscaf2686	Bombyx_lncRNA	exon	1129808	1130996	.	-	.	transcript_id "MSTRG.9575.1"; gene_id "MSTRG.9575";
nscaf2690	Bombyx_lncRNA	exon	11734	11899	.	+	.	transcript_id "MSTRG.9476.1"; gene_id "MSTRG.9476";
nscaf2690	Bombyx_lncRNA	exon	12943	14582	.	+	.	transcript_id "MSTRG.9476.1"; gene_id "MSTRG.9476";
nscaf2734	Bombyx_lncRNA	exon	111211	111486	.	+	.	transcript_id "MSTRG.9502.2"; gene_id "MSTRG.9502";
nscaf2734	Bombyx_lncRNA	exon	119979	120010	.	+	.	transcript_id "MSTRG.9502.2"; gene_id "MSTRG.9502";
nscaf2734	Bombyx_lncRNA	exon	318360	318449	.	+	.	transcript_id "MSTRG.9517.1"; gene_id "MSTRG.9517";
nscaf2734	Bombyx_lncRNA	exon	343617	343799	.	+	.	transcript_id "MSTRG.9517.1"; gene_id "MSTRG.9517";
nscaf2734	Bombyx_lncRNA	exon	779128	783796	.	+	.	transcript_id "MSTRG.9657.1"; gene_id "MSTRG.9657";
nscaf2734	Bombyx_lncRNA	exon	784376	784577	.	+	.	transcript_id "MSTRG.9657.1"; gene_id "MSTRG.9657";
nscaf2734	Bombyx_lncRNA	exon	912867	913610	.	+	.	transcript_id "MSTRG.9678.4"; gene_id "MSTRG.9678";
nscaf2734	Bombyx_lncRNA	exon	912869	913443	.	+	.	transcript_id "MSTRG.9678.5"; gene_id "MSTRG.9678";
nscaf2734	Bombyx_lncRNA	exon	932385	934786	.	+	.	transcript_id "MSTRG.9678.5"; gene_id "MSTRG.9678";
nscaf2734	Bombyx_lncRNA	exon	932879	934752	.	+	.	transcript_id "MSTRG.9678.4"; gene_id "MSTRG.9678";
nscaf2734	Bombyx_lncRNA	exon	1188184	1190761	.	+	.	transcript_id "MSTRG.9698.1"; gene_id "MSTRG.9698";
nscaf2734	Bombyx_lncRNA	exon	1237458	1239656	.	+	.	transcript_id "MSTRG.9698.1"; gene_id "MSTRG.9698";
nscaf2734	Bombyx_lncRNA	exon	1328643	1329375	.	+	.	transcript_id "MSTRG.9584.1"; gene_id "MSTRG.9584";
nscaf2734	Bombyx_lncRNA	exon	1330179	1333218	.	+	.	transcript_id "MSTRG.9584.1"; gene_id "MSTRG.9584";
nscaf2759	Bombyx_lncRNA	exon	232261	232272	.	+	.	transcript_id "MSTRG.9768.1"; gene_id "MSTRG.9768";
nscaf2759	Bombyx_lncRNA	exon	290834	292509	.	+	.	transcript_id "MSTRG.9768.1"; gene_id "MSTRG.9768";
nscaf2759	Bombyx_lncRNA	exon	308174	310349	.	+	.	transcript_id "MSTRG.9773.1"; gene_id "MSTRG.9773";
nscaf2759	Bombyx_lncRNA	exon	338752	340083	.	+	.	transcript_id "MSTRG.9773.1"; gene_id "MSTRG.9773";
nscaf2759	Bombyx_lncRNA	exon	386203	386513	.	+	.	transcript_id "MSTRG.9777.4"; gene_id "MSTRG.9777";
nscaf2759	Bombyx_lncRNA	exon	407761	408391	.	+	.	transcript_id "MSTRG.9777.4"; gene_id "MSTRG.9777";
nscaf2759	Bombyx_lncRNA	exon	478619	478641	.	+	.	transcript_id "MSTRG.9777.4"; gene_id "MSTRG.9777";
nscaf2766	Bombyx_lncRNA	exon	324124	324146	.	-	.	transcript_id "MSTRG.9834.1"; gene_id "MSTRG.9834";
nscaf2766	Bombyx_lncRNA	exon	353430	353487	.	-	.	transcript_id "MSTRG.9834.1"; gene_id "MSTRG.9834";
nscaf2766	Bombyx_lncRNA	exon	430136	430273	.	-	.	transcript_id "MSTRG.9834.1"; gene_id "MSTRG.9834";
nscaf2766	Bombyx_lncRNA	exon	901383	902146	.	-	.	transcript_id "MSTRG.9883.1"; gene_id "MSTRG.9883";
nscaf2766	Bombyx_lncRNA	exon	902286	902681	.	-	.	transcript_id "MSTRG.9883.1"; gene_id "MSTRG.9883";
nscaf2767	Bombyx_lncRNA	exon	286687	286912	.	-	.	transcript_id "MSTRG.10027.1"; gene_id "MSTRG.10027";
nscaf2767	Bombyx_lncRNA	exon	322699	322847	.	-	.	transcript_id "MSTRG.10027.1"; gene_id "MSTRG.10027";
nscaf2767	Bombyx_lncRNA	exon	378945	379287	.	+	.	transcript_id "MSTRG.10043.1"; gene_id "MSTRG.10043";
nscaf2767	Bombyx_lncRNA	exon	380252	380517	.	+	.	transcript_id "MSTRG.10043.1"; gene_id "MSTRG.10043";
nscaf2767	Bombyx_lncRNA	exon	436802	436811	.	-	.	transcript_id "MSTRG.10053.1"; gene_id "MSTRG.10053";
nscaf2767	Bombyx_lncRNA	exon	456666	456975	.	-	.	transcript_id "MSTRG.10053.1"; gene_id "MSTRG.10053";
nscaf2767	Bombyx_lncRNA	exon	531773	532712	.	+	.	transcript_id "MSTRG.10063.4"; gene_id "MSTRG.10063";
nscaf2767	Bombyx_lncRNA	exon	532865	533099	.	+	.	transcript_id "MSTRG.10063.4"; gene_id "MSTRG.10063";
nscaf2767	Bombyx_lncRNA	exon	729412	729441	.	+	.	transcript_id "MSTRG.9903.1"; gene_id "MSTRG.9903";
nscaf2767	Bombyx_lncRNA	exon	741312	741764	.	+	.	transcript_id "MSTRG.9903.1"; gene_id "MSTRG.9903";
nscaf2767	Bombyx_lncRNA	exon	810632	811614	.	+	.	transcript_id "MSTRG.9912.1"; gene_id "MSTRG.9912";
nscaf2767	Bombyx_lncRNA	exon	923712	923764	.	+	.	transcript_id "MSTRG.9912.1"; gene_id "MSTRG.9912";
nscaf2767	Bombyx_lncRNA	exon	1301210	1301221	.	+	.	transcript_id "MSTRG.9958.1"; gene_id "MSTRG.9958";
nscaf2767	Bombyx_lncRNA	exon	1310374	1310969	.	+	.	transcript_id "MSTRG.9958.1"; gene_id "MSTRG.9958";
nscaf2767	Bombyx_lncRNA	exon	1747747	1751502	.	+	.	transcript_id "MSTRG.10088.2"; gene_id "MSTRG.10088";
nscaf2767	Bombyx_lncRNA	exon	1762713	1763351	.	+	.	transcript_id "MSTRG.10088.2"; gene_id "MSTRG.10088";
nscaf2767	Bombyx_lncRNA	exon	1805813	1807309	.	-	.	transcript_id "MSTRG.10093.1"; gene_id "MSTRG.10093";
nscaf2767	Bombyx_lncRNA	exon	1809328	1809689	.	-	.	transcript_id "MSTRG.10094.3"; gene_id "MSTRG.10094";
nscaf2767	Bombyx_lncRNA	exon	1809828	1810011	.	-	.	transcript_id "MSTRG.10094.3"; gene_id "MSTRG.10094";
nscaf2767	Bombyx_lncRNA	exon	1810225	1810438	.	-	.	transcript_id "MSTRG.10094.3"; gene_id "MSTRG.10094";
nscaf2767	Bombyx_lncRNA	exon	1881673	1881682	.	-	.	transcript_id "MSTRG.10093.1"; gene_id "MSTRG.10093";
nscaf2767	Bombyx_lncRNA	exon	2478141	2479954	.	-	.	transcript_id "MSTRG.10249.1"; gene_id "MSTRG.10249";
nscaf2767	Bombyx_lncRNA	exon	2481085	2481213	.	-	.	transcript_id "MSTRG.10249.1"; gene_id "MSTRG.10249";
nscaf2767	Bombyx_lncRNA	exon	2481301	2481435	.	-	.	transcript_id "MSTRG.10249.1"; gene_id "MSTRG.10249";
nscaf2767	Bombyx_lncRNA	exon	3768124	3768174	.	+	.	transcript_id "MSTRG.10162.6"; gene_id "MSTRG.10162";
nscaf2767	Bombyx_lncRNA	exon	3795373	3796649	.	+	.	transcript_id "MSTRG.10162.6"; gene_id "MSTRG.10162";
nscaf2767	Bombyx_lncRNA	exon	4025529	4028231	.	+	.	transcript_id "MSTRG.10213.1"; gene_id "MSTRG.10213";
nscaf2767	Bombyx_lncRNA	exon	4032017	4032420	.	+	.	transcript_id "MSTRG.10213.1"; gene_id "MSTRG.10213";
nscaf2770	Bombyx_lncRNA	exon	372596	373040	.	-	.	transcript_id "MSTRG.10358.5"; gene_id "MSTRG.10358";
nscaf2770	Bombyx_lncRNA	exon	373213	374850	.	-	.	transcript_id "MSTRG.10358.5"; gene_id "MSTRG.10358";
nscaf2770	Bombyx_lncRNA	exon	522450	522460	.	-	.	transcript_id "MSTRG.10364.1"; gene_id "MSTRG.10364";
nscaf2770	Bombyx_lncRNA	exon	524788	524805	.	-	.	transcript_id "MSTRG.10365.1"; gene_id "MSTRG.10365";
nscaf2770	Bombyx_lncRNA	exon	575970	577551	.	-	.	transcript_id "MSTRG.10365.1"; gene_id "MSTRG.10365";
nscaf2770	Bombyx_lncRNA	exon	589984	594331	.	-	.	transcript_id "MSTRG.10364.1"; gene_id "MSTRG.10364";
nscaf2770	Bombyx_lncRNA	exon	750206	751347	.	-	.	transcript_id "MSTRG.10374.2"; gene_id "MSTRG.10374";
nscaf2770	Bombyx_lncRNA	exon	758380	758496	.	-	.	transcript_id "MSTRG.10375.1"; gene_id "MSTRG.10375";
nscaf2770	Bombyx_lncRNA	exon	759403	759486	.	-	.	transcript_id "MSTRG.10375.1"; gene_id "MSTRG.10375";
nscaf2770	Bombyx_lncRNA	exon	768228	768908	.	-	.	transcript_id "MSTRG.10375.1"; gene_id "MSTRG.10375";
nscaf2770	Bombyx_lncRNA	exon	768962	768972	.	-	.	transcript_id "MSTRG.10374.2"; gene_id "MSTRG.10374";
nscaf2770	Bombyx_lncRNA	exon	1160675	1163568	.	+	.	transcript_id "MSTRG.10432.1"; gene_id "MSTRG.10432";
nscaf2770	Bombyx_lncRNA	exon	1160715	1165487	.	-	.	transcript_id "MSTRG.10428.2"; gene_id "MSTRG.10428";
nscaf2770	Bombyx_lncRNA	exon	1165539	1167944	.	+	.	transcript_id "MSTRG.10432.1"; gene_id "MSTRG.10432";
nscaf2770	Bombyx_lncRNA	exon	1183327	1185962	.	-	.	transcript_id "MSTRG.10428.2"; gene_id "MSTRG.10428";
nscaf2770	Bombyx_lncRNA	exon	1271758	1272058	.	+	.	transcript_id "MSTRG.10452.8"; gene_id "MSTRG.10452";
nscaf2770	Bombyx_lncRNA	exon	1279187	1279740	.	+	.	transcript_id "MSTRG.10452.8"; gene_id "MSTRG.10452";
nscaf2770	Bombyx_lncRNA	exon	2298540	2298635	.	+	.	transcript_id "MSTRG.10472.1"; gene_id "MSTRG.10472";
nscaf2770	Bombyx_lncRNA	exon	2299671	2300363	.	+	.	transcript_id "MSTRG.10472.1"; gene_id "MSTRG.10472";
nscaf2780	Bombyx_lncRNA	exon	81012	81201	.	+	.	transcript_id "MSTRG.10515.2"; gene_id "MSTRG.10515";
nscaf2780	Bombyx_lncRNA	exon	94973	95588	.	+	.	transcript_id "MSTRG.10512.4"; gene_id "MSTRG.10512";
nscaf2780	Bombyx_lncRNA	exon	139175	139204	.	+	.	transcript_id "MSTRG.10515.2"; gene_id "MSTRG.10515";
nscaf2780	Bombyx_lncRNA	exon	216549	217104	.	+	.	transcript_id "MSTRG.10512.4"; gene_id "MSTRG.10512";
nscaf2780	Bombyx_lncRNA	exon	255556	255577	.	-	.	transcript_id "MSTRG.10535.2"; gene_id "MSTRG.10535";
nscaf2780	Bombyx_lncRNA	exon	279006	279123	.	-	.	transcript_id "MSTRG.10535.3"; gene_id "MSTRG.10535";
nscaf2780	Bombyx_lncRNA	exon	299743	299790	.	-	.	transcript_id "MSTRG.10535.4"; gene_id "MSTRG.10535";
nscaf2780	Bombyx_lncRNA	exon	327106	327592	.	-	.	transcript_id "MSTRG.10535.2"; gene_id "MSTRG.10535";
nscaf2780	Bombyx_lncRNA	exon	327231	327744	.	-	.	transcript_id "MSTRG.10535.3"; gene_id "MSTRG.10535";
nscaf2780	Bombyx_lncRNA	exon	327231	327592	.	-	.	transcript_id "MSTRG.10535.4"; gene_id "MSTRG.10535";
nscaf2781	Bombyx_lncRNA	exon	59121	60449	.	+	.	transcript_id "MSTRG.10559.1"; gene_id "MSTRG.10559";
nscaf2781	Bombyx_lncRNA	exon	60253	60742	.	+	.	transcript_id "MSTRG.10559.2"; gene_id "MSTRG.10559";
nscaf2781	Bombyx_lncRNA	exon	67225	67381	.	+	.	transcript_id "MSTRG.10559.2"; gene_id "MSTRG.10559";
nscaf2781	Bombyx_lncRNA	exon	68582	69261	.	+	.	transcript_id "MSTRG.10559.1"; gene_id "MSTRG.10559";
nscaf2781	Bombyx_lncRNA	exon	97041	97989	.	+	.	transcript_id "MSTRG.10559.2"; gene_id "MSTRG.10559";
nscaf2781	Bombyx_lncRNA	exon	180935	183463	.	+	.	transcript_id "MSTRG.10566.4"; gene_id "MSTRG.10566";
nscaf2781	Bombyx_lncRNA	exon	184280	184338	.	+	.	transcript_id "MSTRG.10566.4"; gene_id "MSTRG.10566";
nscaf2783	Bombyx_lncRNA	exon	67118	67140	.	-	.	transcript_id "MSTRG.10613.1"; gene_id "MSTRG.10613";
nscaf2783	Bombyx_lncRNA	exon	116526	116751	.	-	.	transcript_id "MSTRG.10613.1"; gene_id "MSTRG.10613";
nscaf2789	Bombyx_lncRNA	exon	175283	178069	.	+	.	transcript_id "MSTRG.10650.2"; gene_id "MSTRG.10650";
nscaf2789	Bombyx_lncRNA	exon	180297	180418	.	+	.	transcript_id "MSTRG.10650.2"; gene_id "MSTRG.10650";
nscaf2789	Bombyx_lncRNA	exon	265218	266822	.	-	.	transcript_id "MSTRG.10661.1"; gene_id "MSTRG.10661";
nscaf2789	Bombyx_lncRNA	exon	290112	290156	.	-	.	transcript_id "MSTRG.10661.1"; gene_id "MSTRG.10661";
nscaf2789	Bombyx_lncRNA	exon	918031	918217	.	+	.	transcript_id "MSTRG.10795.1"; gene_id "MSTRG.10795";
nscaf2789	Bombyx_lncRNA	exon	919791	919880	.	+	.	transcript_id "MSTRG.10795.1"; gene_id "MSTRG.10795";
nscaf2789	Bombyx_lncRNA	exon	1281512	1282333	.	-	.	transcript_id "MSTRG.10822.4"; gene_id "MSTRG.10822";
nscaf2789	Bombyx_lncRNA	exon	1312908	1313059	.	-	.	transcript_id "MSTRG.10822.4"; gene_id "MSTRG.10822";
nscaf2789	Bombyx_lncRNA	exon	1341782	1342487	.	-	.	transcript_id "MSTRG.10835.1"; gene_id "MSTRG.10835";
nscaf2789	Bombyx_lncRNA	exon	1387419	1387718	.	-	.	transcript_id "MSTRG.10835.1"; gene_id "MSTRG.10835";
nscaf2789	Bombyx_lncRNA	exon	1391976	1392233	.	-	.	transcript_id "MSTRG.10844.1"; gene_id "MSTRG.10844";
nscaf2789	Bombyx_lncRNA	exon	1401333	1401446	.	-	.	transcript_id "MSTRG.10844.1"; gene_id "MSTRG.10844";
nscaf2795	Bombyx_lncRNA	exon	721320	725395	.	-	.	transcript_id "MSTRG.10911.1"; gene_id "MSTRG.10911";
nscaf2795	Bombyx_lncRNA	exon	770822	770832	.	-	.	transcript_id "MSTRG.10911.1"; gene_id "MSTRG.10911";
nscaf2795	Bombyx_lncRNA	exon	2025374	2025599	.	-	.	transcript_id "MSTRG.10965.1"; gene_id "MSTRG.10965";
nscaf2795	Bombyx_lncRNA	exon	2074724	2075007	.	-	.	transcript_id "MSTRG.10965.1"; gene_id "MSTRG.10965";
nscaf2795	Bombyx_lncRNA	exon	2422435	2425047	.	-	.	transcript_id "MSTRG.10984.3"; gene_id "MSTRG.10984";
nscaf2795	Bombyx_lncRNA	exon	2437517	2437580	.	-	.	transcript_id "MSTRG.10984.3"; gene_id "MSTRG.10984";
nscaf2795	Bombyx_lncRNA	exon	2692269	2692282	.	+	.	transcript_id "MSTRG.11019.1"; gene_id "MSTRG.11019";
nscaf2795	Bombyx_lncRNA	exon	2736573	2736627	.	+	.	transcript_id "MSTRG.11019.1"; gene_id "MSTRG.11019";
nscaf2795	Bombyx_lncRNA	exon	2806062	2807499	.	+	.	transcript_id "MSTRG.11019.1"; gene_id "MSTRG.11019";
nscaf2795	Bombyx_lncRNA	exon	3114788	3114960	.	+	.	transcript_id "MSTRG.11054.12"; gene_id "MSTRG.11054";
nscaf2795	Bombyx_lncRNA	exon	3115617	3115741	.	+	.	transcript_id "MSTRG.11054.12"; gene_id "MSTRG.11054";
nscaf2795	Bombyx_lncRNA	exon	3455323	3456458	.	-	.	transcript_id "MSTRG.11047.1"; gene_id "MSTRG.11047";
nscaf2795	Bombyx_lncRNA	exon	3457641	3458577	.	-	.	transcript_id "MSTRG.11047.1"; gene_id "MSTRG.11047";
nscaf2797	Bombyx_lncRNA	exon	673957	674045	.	-	.	transcript_id "MSTRG.11166.2"; gene_id "MSTRG.11166";
nscaf2797	Bombyx_lncRNA	exon	683359	684244	.	-	.	transcript_id "MSTRG.11166.2"; gene_id "MSTRG.11166";
nscaf2797	Bombyx_lncRNA	exon	828681	828694	.	-	.	transcript_id "MSTRG.11196.1"; gene_id "MSTRG.11196";
nscaf2797	Bombyx_lncRNA	exon	901305	902319	.	-	.	transcript_id "MSTRG.11196.1"; gene_id "MSTRG.11196";
nscaf2797	Bombyx_lncRNA	exon	1039582	1040302	.	+	.	transcript_id "MSTRG.11204.1"; gene_id "MSTRG.11204";
nscaf2797	Bombyx_lncRNA	exon	1071939	1071980	.	+	.	transcript_id "MSTRG.11204.1"; gene_id "MSTRG.11204";
nscaf2800	Bombyx_lncRNA	exon	117679	118859	.	-	.	transcript_id "MSTRG.11184.2"; gene_id "MSTRG.11184";
nscaf2800	Bombyx_lncRNA	exon	125621	125727	.	-	.	transcript_id "MSTRG.11178.8"; gene_id "MSTRG.11178";
nscaf2800	Bombyx_lncRNA	exon	127455	127708	.	-	.	transcript_id "MSTRG.11178.8"; gene_id "MSTRG.11178";
nscaf2800	Bombyx_lncRNA	exon	193769	193823	.	-	.	transcript_id "MSTRG.11184.2"; gene_id "MSTRG.11184";
nscaf2800	Bombyx_lncRNA	exon	197571	197696	.	-	.	transcript_id "MSTRG.11184.2"; gene_id "MSTRG.11184";
nscaf2800	Bombyx_lncRNA	exon	616302	616389	.	-	.	transcript_id "MSTRG.11250.1"; gene_id "MSTRG.11250";
nscaf2800	Bombyx_lncRNA	exon	640627	640794	.	-	.	transcript_id "MSTRG.11250.1"; gene_id "MSTRG.11250";
nscaf2800	Bombyx_lncRNA	exon	835382	835433	.	-	.	transcript_id "MSTRG.11260.1"; gene_id "MSTRG.11260";
nscaf2800	Bombyx_lncRNA	exon	878804	878861	.	-	.	transcript_id "MSTRG.11260.1"; gene_id "MSTRG.11260";
nscaf2800	Bombyx_lncRNA	exon	949310	951076	.	-	.	transcript_id "MSTRG.11260.1"; gene_id "MSTRG.11260";
nscaf2800	Bombyx_lncRNA	exon	1025650	1025692	.	-	.	transcript_id "MSTRG.11277.1"; gene_id "MSTRG.11277";
nscaf2800	Bombyx_lncRNA	exon	1102904	1102961	.	-	.	transcript_id "MSTRG.11277.1"; gene_id "MSTRG.11277";
nscaf2800	Bombyx_lncRNA	exon	1109502	1109833	.	-	.	transcript_id "MSTRG.11277.1"; gene_id "MSTRG.11277";
nscaf2800	Bombyx_lncRNA	exon	1675798	1675808	.	+	.	transcript_id "MSTRG.11430.1"; gene_id "MSTRG.11430";
nscaf2800	Bombyx_lncRNA	exon	1694217	1696778	.	+	.	transcript_id "MSTRG.11430.1"; gene_id "MSTRG.11430";
nscaf2800	Bombyx_lncRNA	exon	2237488	2238622	.	-	.	transcript_id "MSTRG.11498.1"; gene_id "MSTRG.11498";
nscaf2800	Bombyx_lncRNA	exon	2353520	2356474	.	-	.	transcript_id "MSTRG.11498.1"; gene_id "MSTRG.11498";
nscaf2800	Bombyx_lncRNA	exon	2717104	2717507	.	-	.	transcript_id "MSTRG.11298.1"; gene_id "MSTRG.11298";
nscaf2800	Bombyx_lncRNA	exon	2754289	2754639	.	-	.	transcript_id "MSTRG.11298.1"; gene_id "MSTRG.11298";
nscaf2801	Bombyx_lncRNA	exon	326953	328409	.	+	.	transcript_id "MSTRG.11366.1"; gene_id "MSTRG.11366";
nscaf2801	Bombyx_lncRNA	exon	330600	330611	.	+	.	transcript_id "MSTRG.11366.1"; gene_id "MSTRG.11366";
nscaf2801	Bombyx_lncRNA	exon	527188	527450	.	+	.	transcript_id "MSTRG.11383.1"; gene_id "MSTRG.11383";
nscaf2801	Bombyx_lncRNA	exon	557052	557119	.	+	.	transcript_id "MSTRG.11385.1"; gene_id "MSTRG.11385";
nscaf2801	Bombyx_lncRNA	exon	570232	570331	.	+	.	transcript_id "MSTRG.11383.1"; gene_id "MSTRG.11383";
nscaf2801	Bombyx_lncRNA	exon	581178	581496	.	+	.	transcript_id "MSTRG.11385.1"; gene_id "MSTRG.11385";
nscaf2803	Bombyx_lncRNA	exon	10402	10655	.	-	.	transcript_id "MSTRG.11338.2"; gene_id "MSTRG.11338";
nscaf2803	Bombyx_lncRNA	exon	16682	16818	.	-	.	transcript_id "MSTRG.11338.2"; gene_id "MSTRG.11338";
nscaf2803	Bombyx_lncRNA	exon	17455	17633	.	-	.	transcript_id "MSTRG.11338.2"; gene_id "MSTRG.11338";
nscaf2804	Bombyx_lncRNA	exon	95207	95264	.	-	.	transcript_id "MSTRG.11356.1"; gene_id "MSTRG.11356";
nscaf2804	Bombyx_lncRNA	exon	172635	176311	.	-	.	transcript_id "MSTRG.11356.1"; gene_id "MSTRG.11356";
nscaf2808	Bombyx_lncRNA	exon	2752	2966	.	+	.	transcript_id "MSTRG.11353.1"; gene_id "MSTRG.11353";
nscaf2808	Bombyx_lncRNA	exon	3467	3486	.	+	.	transcript_id "MSTRG.11353.1"; gene_id "MSTRG.11353";
nscaf2808	Bombyx_lncRNA	exon	5798	6017	.	+	.	transcript_id "MSTRG.11353.1"; gene_id "MSTRG.11353";
nscaf2809	Bombyx_lncRNA	exon	197961	198465	.	-	.	transcript_id "MSTRG.11539.7"; gene_id "MSTRG.11539";
nscaf2809	Bombyx_lncRNA	exon	258887	258898	.	-	.	transcript_id "MSTRG.11539.7"; gene_id "MSTRG.11539";
nscaf2810	Bombyx_lncRNA	exon	482440	485700	.	+	.	transcript_id "MSTRG.11618.4"; gene_id "MSTRG.11618";
nscaf2810	Bombyx_lncRNA	exon	509086	509096	.	+	.	transcript_id "MSTRG.11618.4"; gene_id "MSTRG.11618";
nscaf2813	Bombyx_lncRNA	exon	108427	108696	.	+	.	transcript_id "MSTRG.11668.2"; gene_id "MSTRG.11668";
nscaf2813	Bombyx_lncRNA	exon	143106	143115	.	-	.	transcript_id "MSTRG.11669.1"; gene_id "MSTRG.11669";
nscaf2813	Bombyx_lncRNA	exon	176200	177809	.	+	.	transcript_id "MSTRG.11668.2"; gene_id "MSTRG.11668";
nscaf2813	Bombyx_lncRNA	exon	177945	178289	.	+	.	transcript_id "MSTRG.11668.2"; gene_id "MSTRG.11668";
nscaf2813	Bombyx_lncRNA	exon	194913	195337	.	-	.	transcript_id "MSTRG.11669.1"; gene_id "MSTRG.11669";
nscaf2813	Bombyx_lncRNA	exon	247651	247661	.	-	.	transcript_id "MSTRG.11669.1"; gene_id "MSTRG.11669";
nscaf2813	Bombyx_lncRNA	exon	455912	456146	.	-	.	transcript_id "MSTRG.11736.1"; gene_id "MSTRG.11736";
nscaf2813	Bombyx_lncRNA	exon	472516	472619	.	-	.	transcript_id "MSTRG.11736.1"; gene_id "MSTRG.11736";
nscaf2814	Bombyx_lncRNA	exon	371684	371951	.	-	.	transcript_id "MSTRG.11782.1"; gene_id "MSTRG.11782";
nscaf2814	Bombyx_lncRNA	exon	383535	383595	.	-	.	transcript_id "MSTRG.11782.1"; gene_id "MSTRG.11782";
nscaf2815	Bombyx_lncRNA	exon	1021368	1021379	.	-	.	transcript_id "MSTRG.11833.1"; gene_id "MSTRG.11833";
nscaf2815	Bombyx_lncRNA	exon	1093215	1094399	.	-	.	transcript_id "MSTRG.11833.1"; gene_id "MSTRG.11833";
nscaf2815	Bombyx_lncRNA	exon	1490423	1490518	.	+	.	transcript_id "MSTRG.11867.2"; gene_id "MSTRG.11867";
nscaf2815	Bombyx_lncRNA	exon	1540817	1543623	.	+	.	transcript_id "MSTRG.11867.2"; gene_id "MSTRG.11867";
nscaf2815	Bombyx_lncRNA	exon	1668020	1668065	.	+	.	transcript_id "MSTRG.11889.1"; gene_id "MSTRG.11889";
nscaf2815	Bombyx_lncRNA	exon	1698141	1698424	.	+	.	transcript_id "MSTRG.11889.1"; gene_id "MSTRG.11889";
nscaf2818	Bombyx_lncRNA	exon	883935	885522	.	+	.	transcript_id "MSTRG.12103.1"; gene_id "MSTRG.12103";
nscaf2818	Bombyx_lncRNA	exon	896024	896136	.	+	.	transcript_id "MSTRG.12103.1"; gene_id "MSTRG.12103";
nscaf2818	Bombyx_lncRNA	exon	897094	897108	.	+	.	transcript_id "MSTRG.12105.1"; gene_id "MSTRG.12105";
nscaf2818	Bombyx_lncRNA	exon	925113	925402	.	+	.	transcript_id "MSTRG.12105.1"; gene_id "MSTRG.12105";
nscaf2818	Bombyx_lncRNA	exon	987110	987255	.	+	.	transcript_id "MSTRG.12117.2"; gene_id "MSTRG.12117";
nscaf2818	Bombyx_lncRNA	exon	1031154	1032242	.	+	.	transcript_id "MSTRG.12117.2"; gene_id "MSTRG.12117";
nscaf2818	Bombyx_lncRNA	exon	1036289	1036474	.	+	.	transcript_id "MSTRG.12117.2"; gene_id "MSTRG.12117";
nscaf2818	Bombyx_lncRNA	exon	1283781	1284113	.	-	.	transcript_id "MSTRG.12142.2"; gene_id "MSTRG.12142";
nscaf2818	Bombyx_lncRNA	exon	1284410	1284598	.	-	.	transcript_id "MSTRG.12142.2"; gene_id "MSTRG.12142";
nscaf2818	Bombyx_lncRNA	exon	1349944	1350536	.	-	.	transcript_id "MSTRG.12150.3"; gene_id "MSTRG.12150";
nscaf2818	Bombyx_lncRNA	exon	1366731	1366856	.	-	.	transcript_id "MSTRG.12153.2"; gene_id "MSTRG.12153";
nscaf2818	Bombyx_lncRNA	exon	1368086	1368201	.	-	.	transcript_id "MSTRG.12153.2"; gene_id "MSTRG.12153";
nscaf2818	Bombyx_lncRNA	exon	1374745	1374820	.	-	.	transcript_id "MSTRG.12150.3"; gene_id "MSTRG.12150";
nscaf2818	Bombyx_lncRNA	exon	1542193	1543482	.	-	.	transcript_id "MSTRG.12173.1"; gene_id "MSTRG.12173";
nscaf2818	Bombyx_lncRNA	exon	1598670	1598802	.	-	.	transcript_id "MSTRG.12173.1"; gene_id "MSTRG.12173";
nscaf2818	Bombyx_lncRNA	exon	2630637	2632203	.	+	.	transcript_id "MSTRG.12004.4"; gene_id "MSTRG.12004";
nscaf2818	Bombyx_lncRNA	exon	2653224	2654426	.	+	.	transcript_id "MSTRG.12004.4"; gene_id "MSTRG.12004";
nscaf2818	Bombyx_lncRNA	exon	2654821	2654983	.	+	.	transcript_id "MSTRG.12004.8"; gene_id "MSTRG.12004";
nscaf2818	Bombyx_lncRNA	exon	2655612	2655729	.	+	.	transcript_id "MSTRG.12004.8"; gene_id "MSTRG.12004";
nscaf2818	Bombyx_lncRNA	exon	2658649	2658709	.	+	.	transcript_id "MSTRG.12004.4"; gene_id "MSTRG.12004";
nscaf2818	Bombyx_lncRNA	exon	2692118	2692305	.	-	.	transcript_id "MSTRG.12010.2"; gene_id "MSTRG.12010";
nscaf2818	Bombyx_lncRNA	exon	2698068	2698339	.	-	.	transcript_id "MSTRG.12012.2"; gene_id "MSTRG.12012";
nscaf2818	Bombyx_lncRNA	exon	2748571	2748650	.	-	.	transcript_id "MSTRG.12012.2"; gene_id "MSTRG.12012";
nscaf2818	Bombyx_lncRNA	exon	2754017	2758085	.	-	.	transcript_id "MSTRG.12010.2"; gene_id "MSTRG.12010";
nscaf2819	Bombyx_lncRNA	exon	146692	146978	.	+	.	transcript_id "MSTRG.12197.1"; gene_id "MSTRG.12197";
nscaf2819	Bombyx_lncRNA	exon	147114	149875	.	+	.	transcript_id "MSTRG.12197.1"; gene_id "MSTRG.12197";
nscaf2822	Bombyx_lncRNA	exon	306527	306967	.	+	.	transcript_id "MSTRG.12253.2"; gene_id "MSTRG.12253";
nscaf2822	Bombyx_lncRNA	exon	307057	307953	.	+	.	transcript_id "MSTRG.12253.2"; gene_id "MSTRG.12253";
nscaf2822	Bombyx_lncRNA	exon	367052	367149	.	+	.	transcript_id "MSTRG.12265.1"; gene_id "MSTRG.12265";
nscaf2822	Bombyx_lncRNA	exon	367486	367874	.	+	.	transcript_id "MSTRG.12265.1"; gene_id "MSTRG.12265";
nscaf2822	Bombyx_lncRNA	exon	596127	598776	.	+	.	transcript_id "MSTRG.12234.3"; gene_id "MSTRG.12234";
nscaf2822	Bombyx_lncRNA	exon	599103	599164	.	+	.	transcript_id "MSTRG.12234.3"; gene_id "MSTRG.12234";
nscaf2822	Bombyx_lncRNA	exon	660527	660645	.	-	.	transcript_id "MSTRG.12279.1"; gene_id "MSTRG.12279";
nscaf2822	Bombyx_lncRNA	exon	677406	677438	.	-	.	transcript_id "MSTRG.12279.1"; gene_id "MSTRG.12279";
nscaf2822	Bombyx_lncRNA	exon	740255	740656	.	-	.	transcript_id "MSTRG.12279.1"; gene_id "MSTRG.12279";
nscaf2822	Bombyx_lncRNA	exon	815329	815420	.	-	.	transcript_id "MSTRG.12279.1"; gene_id "MSTRG.12279";
nscaf2822	Bombyx_lncRNA	exon	1242738	1242863	.	+	.	transcript_id "MSTRG.12401.2"; gene_id "MSTRG.12401";
nscaf2822	Bombyx_lncRNA	exon	1261164	1261327	.	+	.	transcript_id "MSTRG.12401.2"; gene_id "MSTRG.12401";
nscaf2822	Bombyx_lncRNA	exon	1307673	1308220	.	+	.	transcript_id "MSTRG.12401.2"; gene_id "MSTRG.12401";
nscaf2822	Bombyx_lncRNA	exon	1311463	1311551	.	+	.	transcript_id "MSTRG.12401.13"; gene_id "MSTRG.12401";
nscaf2822	Bombyx_lncRNA	exon	1313751	1314025	.	+	.	transcript_id "MSTRG.12401.13"; gene_id "MSTRG.12401";
nscaf2822	Bombyx_lncRNA	exon	1318327	1319317	.	+	.	transcript_id "MSTRG.12401.13"; gene_id "MSTRG.12401";
nscaf2822	Bombyx_lncRNA	exon	1553994	1554156	.	+	.	transcript_id "MSTRG.12332.1"; gene_id "MSTRG.12332";
nscaf2822	Bombyx_lncRNA	exon	1561476	1561629	.	+	.	transcript_id "MSTRG.12332.1"; gene_id "MSTRG.12332";
nscaf2822	Bombyx_lncRNA	exon	2123509	2123741	.	-	.	transcript_id "MSTRG.12378.1"; gene_id "MSTRG.12378";
nscaf2822	Bombyx_lncRNA	exon	2123853	2123871	.	-	.	transcript_id "MSTRG.12378.1"; gene_id "MSTRG.12378";
nscaf2823	Bombyx_lncRNA	exon	4884	4934	.	-	.	transcript_id "MSTRG.12383.1"; gene_id "MSTRG.12383";
nscaf2823	Bombyx_lncRNA	exon	39701	40657	.	-	.	transcript_id "MSTRG.12383.1"; gene_id "MSTRG.12383";
nscaf2823	Bombyx_lncRNA	exon	277732	278011	.	-	.	transcript_id "MSTRG.12471.1"; gene_id "MSTRG.12471";
nscaf2823	Bombyx_lncRNA	exon	327735	327906	.	-	.	transcript_id "MSTRG.12471.1"; gene_id "MSTRG.12471";
nscaf2823	Bombyx_lncRNA	exon	803468	803501	.	+	.	transcript_id "MSTRG.12524.1"; gene_id "MSTRG.12524";
nscaf2823	Bombyx_lncRNA	exon	824251	826632	.	+	.	transcript_id "MSTRG.12524.1"; gene_id "MSTRG.12524";
nscaf2823	Bombyx_lncRNA	exon	847787	847844	.	+	.	transcript_id "MSTRG.12524.1"; gene_id "MSTRG.12524";
nscaf2823	Bombyx_lncRNA	exon	866914	866942	.	+	.	transcript_id "MSTRG.12524.1"; gene_id "MSTRG.12524";
nscaf2823	Bombyx_lncRNA	exon	880762	881359	.	+	.	transcript_id "MSTRG.12524.1"; gene_id "MSTRG.12524";
nscaf2823	Bombyx_lncRNA	exon	1260873	1261018	.	-	.	transcript_id "MSTRG.12541.4"; gene_id "MSTRG.12541";
nscaf2823	Bombyx_lncRNA	exon	1291016	1292776	.	-	.	transcript_id "MSTRG.12541.4"; gene_id "MSTRG.12541";
nscaf2823	Bombyx_lncRNA	exon	1528705	1528715	.	-	.	transcript_id "MSTRG.12585.1"; gene_id "MSTRG.12585";
nscaf2823	Bombyx_lncRNA	exon	1602060	1605227	.	-	.	transcript_id "MSTRG.12585.1"; gene_id "MSTRG.12585";
nscaf2823	Bombyx_lncRNA	exon	1946650	1946939	.	-	.	transcript_id "MSTRG.12640.1"; gene_id "MSTRG.12640";
nscaf2823	Bombyx_lncRNA	exon	1977892	1977907	.	-	.	transcript_id "MSTRG.12640.1"; gene_id "MSTRG.12640";
nscaf2823	Bombyx_lncRNA	exon	2056837	2057046	.	-	.	transcript_id "MSTRG.12649.1"; gene_id "MSTRG.12649";
nscaf2823	Bombyx_lncRNA	exon	2081825	2081896	.	-	.	transcript_id "MSTRG.12649.1"; gene_id "MSTRG.12649";
nscaf2823	Bombyx_lncRNA	exon	2129293	2129435	.	+	.	transcript_id "MSTRG.12655.5"; gene_id "MSTRG.12655";
nscaf2823	Bombyx_lncRNA	exon	2137319	2137566	.	+	.	transcript_id "MSTRG.12655.5"; gene_id "MSTRG.12655";
nscaf2823	Bombyx_lncRNA	exon	2659339	2660088	.	-	.	transcript_id "MSTRG.12727.3"; gene_id "MSTRG.12727";
nscaf2823	Bombyx_lncRNA	exon	2660321	2660884	.	-	.	transcript_id "MSTRG.12727.3"; gene_id "MSTRG.12727";
nscaf2823	Bombyx_lncRNA	exon	2678522	2678682	.	+	.	transcript_id "MSTRG.12731.1"; gene_id "MSTRG.12731";
nscaf2823	Bombyx_lncRNA	exon	2719360	2719393	.	+	.	transcript_id "MSTRG.12731.5"; gene_id "MSTRG.12731";
nscaf2823	Bombyx_lncRNA	exon	2720894	2721338	.	+	.	transcript_id "MSTRG.12731.5"; gene_id "MSTRG.12731";
nscaf2823	Bombyx_lncRNA	exon	2721107	2721338	.	+	.	transcript_id "MSTRG.12731.1"; gene_id "MSTRG.12731";
nscaf2823	Bombyx_lncRNA	exon	2764802	2765132	.	+	.	transcript_id "MSTRG.12731.1"; gene_id "MSTRG.12731";
nscaf2823	Bombyx_lncRNA	exon	2764802	2764812	.	+	.	transcript_id "MSTRG.12731.5"; gene_id "MSTRG.12731";
nscaf2823	Bombyx_lncRNA	exon	2843050	2843301	.	-	.	transcript_id "MSTRG.12760.2"; gene_id "MSTRG.12760";
nscaf2823	Bombyx_lncRNA	exon	2847345	2847573	.	-	.	transcript_id "MSTRG.12760.2"; gene_id "MSTRG.12760";
nscaf2823	Bombyx_lncRNA	exon	2852843	2853282	.	+	.	transcript_id "MSTRG.12762.1"; gene_id "MSTRG.12762";
nscaf2823	Bombyx_lncRNA	exon	2855225	2855379	.	+	.	transcript_id "MSTRG.12762.1"; gene_id "MSTRG.12762";
nscaf2823	Bombyx_lncRNA	exon	2937081	2937390	.	-	.	transcript_id "MSTRG.12777.3"; gene_id "MSTRG.12777";
nscaf2823	Bombyx_lncRNA	exon	2957529	2957727	.	-	.	transcript_id "MSTRG.12777.3"; gene_id "MSTRG.12777";
nscaf2823	Bombyx_lncRNA	exon	3003395	3004074	.	-	.	transcript_id "MSTRG.12706.1"; gene_id "MSTRG.12706";
nscaf2823	Bombyx_lncRNA	exon	3005332	3006391	.	-	.	transcript_id "MSTRG.12706.1"; gene_id "MSTRG.12706";
nscaf2823	Bombyx_lncRNA	exon	3778353	3778473	.	-	.	transcript_id "MSTRG.12815.1"; gene_id "MSTRG.12815";
nscaf2823	Bombyx_lncRNA	exon	3795119	3799492	.	-	.	transcript_id "MSTRG.12815.1"; gene_id "MSTRG.12815";
nscaf2825	Bombyx_lncRNA	exon	86466	86507	.	-	.	transcript_id "MSTRG.12959.1"; gene_id "MSTRG.12959";
nscaf2825	Bombyx_lncRNA	exon	125758	125891	.	-	.	transcript_id "MSTRG.12959.4"; gene_id "MSTRG.12959";
nscaf2825	Bombyx_lncRNA	exon	132403	135155	.	-	.	transcript_id "MSTRG.12959.1"; gene_id "MSTRG.12959";
nscaf2825	Bombyx_lncRNA	exon	133154	135102	.	-	.	transcript_id "MSTRG.12959.4"; gene_id "MSTRG.12959";
nscaf2825	Bombyx_lncRNA	exon	336281	336367	.	-	.	transcript_id "MSTRG.12989.1"; gene_id "MSTRG.12989";
nscaf2825	Bombyx_lncRNA	exon	375409	377180	.	-	.	transcript_id "MSTRG.12989.1"; gene_id "MSTRG.12989";
nscaf2825	Bombyx_lncRNA	exon	460337	460353	.	-	.	transcript_id "MSTRG.13000.5"; gene_id "MSTRG.13000";
nscaf2825	Bombyx_lncRNA	exon	519493	520312	.	-	.	transcript_id "MSTRG.13000.5"; gene_id "MSTRG.13000";
nscaf2825	Bombyx_lncRNA	exon	540064	540189	.	-	.	transcript_id "MSTRG.13000.5"; gene_id "MSTRG.13000";
nscaf2825	Bombyx_lncRNA	exon	588899	589476	.	+	.	transcript_id "MSTRG.13017.1"; gene_id "MSTRG.13017";
nscaf2825	Bombyx_lncRNA	exon	590670	590868	.	+	.	transcript_id "MSTRG.13017.1"; gene_id "MSTRG.13017";
nscaf2826	Bombyx_lncRNA	exon	48143	48245	.	+	.	transcript_id "MSTRG.12912.1"; gene_id "MSTRG.12912";
nscaf2826	Bombyx_lncRNA	exon	84985	85323	.	+	.	transcript_id "MSTRG.12913.1"; gene_id "MSTRG.12913";
nscaf2826	Bombyx_lncRNA	exon	89123	91802	.	+	.	transcript_id "MSTRG.12912.1"; gene_id "MSTRG.12912";
nscaf2826	Bombyx_lncRNA	exon	141224	141363	.	+	.	transcript_id "MSTRG.12921.1"; gene_id "MSTRG.12921";
nscaf2826	Bombyx_lncRNA	exon	144258	144339	.	+	.	transcript_id "MSTRG.12913.1"; gene_id "MSTRG.12913";
nscaf2826	Bombyx_lncRNA	exon	164316	164554	.	+	.	transcript_id "MSTRG.12917.3"; gene_id "MSTRG.12917";
nscaf2826	Bombyx_lncRNA	exon	184069	184175	.	+	.	transcript_id "MSTRG.12925.2"; gene_id "MSTRG.12925";
nscaf2826	Bombyx_lncRNA	exon	184069	184183	.	+	.	transcript_id "MSTRG.12925.1"; gene_id "MSTRG.12925";
nscaf2826	Bombyx_lncRNA	exon	192210	192235	.	+	.	transcript_id "MSTRG.12917.3"; gene_id "MSTRG.12917";
nscaf2826	Bombyx_lncRNA	exon	197050	197149	.	+	.	transcript_id "MSTRG.12921.1"; gene_id "MSTRG.12921";
nscaf2826	Bombyx_lncRNA	exon	206766	207129	.	+	.	transcript_id "MSTRG.12925.2"; gene_id "MSTRG.12925";
nscaf2826	Bombyx_lncRNA	exon	210011	210324	.	+	.	transcript_id "MSTRG.12925.1"; gene_id "MSTRG.12925";
nscaf2826	Bombyx_lncRNA	exon	237371	237485	.	+	.	transcript_id "MSTRG.12929.1"; gene_id "MSTRG.12929";
nscaf2826	Bombyx_lncRNA	exon	290271	290406	.	+	.	transcript_id "MSTRG.12929.1"; gene_id "MSTRG.12929";
nscaf2826	Bombyx_lncRNA	exon	290689	290819	.	-	.	transcript_id "MSTRG.12934.1"; gene_id "MSTRG.12934";
nscaf2826	Bombyx_lncRNA	exon	386160	386302	.	-	.	transcript_id "MSTRG.12934.1"; gene_id "MSTRG.12934";
nscaf2826	Bombyx_lncRNA	exon	427623	427764	.	-	.	transcript_id "MSTRG.12943.1"; gene_id "MSTRG.12943";
nscaf2826	Bombyx_lncRNA	exon	443680	443735	.	-	.	transcript_id "MSTRG.12943.1"; gene_id "MSTRG.12943";
nscaf2826	Bombyx_lncRNA	exon	487826	487925	.	-	.	transcript_id "MSTRG.12943.1"; gene_id "MSTRG.12943";
nscaf2827	Bombyx_lncRNA	exon	296637	296677	.	-	.	transcript_id "MSTRG.13072.3"; gene_id "MSTRG.13072";
nscaf2827	Bombyx_lncRNA	exon	328461	328518	.	-	.	transcript_id "MSTRG.13072.3"; gene_id "MSTRG.13072";
nscaf2827	Bombyx_lncRNA	exon	399631	399884	.	-	.	transcript_id "MSTRG.13072.3"; gene_id "MSTRG.13072";
nscaf2827	Bombyx_lncRNA	exon	549274	550537	.	+	.	transcript_id "MSTRG.13031.1"; gene_id "MSTRG.13031";
nscaf2827	Bombyx_lncRNA	exon	666079	666098	.	+	.	transcript_id "MSTRG.13031.1"; gene_id "MSTRG.13031";
nscaf2828	Bombyx_lncRNA	exon	784308	784512	.	-	.	transcript_id "MSTRG.13263.1"; gene_id "MSTRG.13263";
nscaf2828	Bombyx_lncRNA	exon	802513	802681	.	-	.	transcript_id "MSTRG.13264.1"; gene_id "MSTRG.13264";
nscaf2828	Bombyx_lncRNA	exon	803394	803439	.	-	.	transcript_id "MSTRG.13264.1"; gene_id "MSTRG.13264";
nscaf2828	Bombyx_lncRNA	exon	805820	805904	.	-	.	transcript_id "MSTRG.13263.1"; gene_id "MSTRG.13263";
nscaf2828	Bombyx_lncRNA	exon	871094	871287	.	-	.	transcript_id "MSTRG.13276.2"; gene_id "MSTRG.13276";
nscaf2828	Bombyx_lncRNA	exon	871426	872512	.	-	.	transcript_id "MSTRG.13276.2"; gene_id "MSTRG.13276";
nscaf2828	Bombyx_lncRNA	exon	1015195	1015381	.	-	.	transcript_id "MSTRG.13295.1"; gene_id "MSTRG.13295";
nscaf2828	Bombyx_lncRNA	exon	1017765	1017904	.	-	.	transcript_id "MSTRG.13296.1"; gene_id "MSTRG.13296";
nscaf2828	Bombyx_lncRNA	exon	1021528	1023042	.	-	.	transcript_id "MSTRG.13296.1"; gene_id "MSTRG.13296";
nscaf2828	Bombyx_lncRNA	exon	1029254	1031213	.	-	.	transcript_id "MSTRG.13295.1"; gene_id "MSTRG.13295";
nscaf2828	Bombyx_lncRNA	exon	1151179	1151520	.	+	.	transcript_id "MSTRG.13316.1"; gene_id "MSTRG.13316";
nscaf2828	Bombyx_lncRNA	exon	1151957	1151998	.	+	.	transcript_id "MSTRG.13316.1"; gene_id "MSTRG.13316";
nscaf2828	Bombyx_lncRNA	exon	1282406	1282434	.	+	.	transcript_id "MSTRG.13332.1"; gene_id "MSTRG.13332";
nscaf2828	Bombyx_lncRNA	exon	1288135	1288146	.	-	.	transcript_id "MSTRG.13334.1"; gene_id "MSTRG.13334";
nscaf2828	Bombyx_lncRNA	exon	1307947	1308209	.	+	.	transcript_id "MSTRG.13332.1"; gene_id "MSTRG.13332";
nscaf2828	Bombyx_lncRNA	exon	1333745	1333961	.	-	.	transcript_id "MSTRG.13334.1"; gene_id "MSTRG.13334";
nscaf2828	Bombyx_lncRNA	exon	2093954	2094162	.	-	.	transcript_id "MSTRG.13426.1"; gene_id "MSTRG.13426";
nscaf2828	Bombyx_lncRNA	exon	2094413	2096057	.	-	.	transcript_id "MSTRG.13426.1"; gene_id "MSTRG.13426";
nscaf2828	Bombyx_lncRNA	exon	2127963	2129404	.	-	.	transcript_id "MSTRG.13429.1"; gene_id "MSTRG.13429";
nscaf2828	Bombyx_lncRNA	exon	2172627	2172961	.	-	.	transcript_id "MSTRG.13429.1"; gene_id "MSTRG.13429";
nscaf2828	Bombyx_lncRNA	exon	2212005	2212100	.	-	.	transcript_id "MSTRG.13441.1"; gene_id "MSTRG.13441";
nscaf2828	Bombyx_lncRNA	exon	2232078	2232267	.	-	.	transcript_id "MSTRG.13441.1"; gene_id "MSTRG.13441";
nscaf2828	Bombyx_lncRNA	exon	2237155	2237645	.	-	.	transcript_id "MSTRG.13446.1"; gene_id "MSTRG.13446";
nscaf2828	Bombyx_lncRNA	exon	2244512	2247571	.	-	.	transcript_id "MSTRG.13446.1"; gene_id "MSTRG.13446";
nscaf2828	Bombyx_lncRNA	exon	3291886	3292149	.	-	.	transcript_id "MSTRG.13477.1"; gene_id "MSTRG.13477";
nscaf2828	Bombyx_lncRNA	exon	3336410	3336940	.	-	.	transcript_id "MSTRG.13477.1"; gene_id "MSTRG.13477";
nscaf2828	Bombyx_lncRNA	exon	3359184	3359258	.	+	.	transcript_id "MSTRG.13484.1"; gene_id "MSTRG.13484";
nscaf2828	Bombyx_lncRNA	exon	3378897	3379109	.	+	.	transcript_id "MSTRG.13484.1"; gene_id "MSTRG.13484";
nscaf2828	Bombyx_lncRNA	exon	3399417	3399452	.	+	.	transcript_id "MSTRG.13497.1"; gene_id "MSTRG.13497";
nscaf2828	Bombyx_lncRNA	exon	3465125	3465693	.	+	.	transcript_id "MSTRG.13497.1"; gene_id "MSTRG.13497";
nscaf2828	Bombyx_lncRNA	exon	3517700	3518279	.	-	.	transcript_id "MSTRG.13511.1"; gene_id "MSTRG.13511";
nscaf2828	Bombyx_lncRNA	exon	3520538	3520757	.	-	.	transcript_id "MSTRG.13511.1"; gene_id "MSTRG.13511";
nscaf2828	Bombyx_lncRNA	exon	3529858	3530372	.	+	.	transcript_id "MSTRG.13515.1"; gene_id "MSTRG.13515";
nscaf2828	Bombyx_lncRNA	exon	3530636	3531373	.	+	.	transcript_id "MSTRG.13515.1"; gene_id "MSTRG.13515";
nscaf2828	Bombyx_lncRNA	exon	4179685	4180019	.	-	.	transcript_id "MSTRG.13577.1"; gene_id "MSTRG.13577";
nscaf2828	Bombyx_lncRNA	exon	4186255	4186264	.	-	.	transcript_id "MSTRG.13577.1"; gene_id "MSTRG.13577";
nscaf2828	Bombyx_lncRNA	exon	4264449	4265479	.	-	.	transcript_id "MSTRG.13585.3"; gene_id "MSTRG.13585";
nscaf2828	Bombyx_lncRNA	exon	4294527	4296235	.	-	.	transcript_id "MSTRG.13585.3"; gene_id "MSTRG.13585";
nscaf2828	Bombyx_lncRNA	exon	4365084	4365227	.	+	.	transcript_id "MSTRG.13611.1"; gene_id "MSTRG.13611";
nscaf2828	Bombyx_lncRNA	exon	4369586	4369710	.	+	.	transcript_id "MSTRG.13611.1"; gene_id "MSTRG.13611";
nscaf2828	Bombyx_lncRNA	exon	4543059	4543197	.	-	.	transcript_id "MSTRG.13597.4"; gene_id "MSTRG.13597";
nscaf2828	Bombyx_lncRNA	exon	4544399	4545292	.	-	.	transcript_id "MSTRG.13597.4"; gene_id "MSTRG.13597";
nscaf2828	Bombyx_lncRNA	exon	4569370	4569660	.	+	.	transcript_id "MSTRG.13603.2"; gene_id "MSTRG.13603";
nscaf2828	Bombyx_lncRNA	exon	4569747	4570008	.	+	.	transcript_id "MSTRG.13603.2"; gene_id "MSTRG.13603";
nscaf2828	Bombyx_lncRNA	exon	4621946	4621961	.	-	.	transcript_id "MSTRG.13845.1"; gene_id "MSTRG.13845";
nscaf2828	Bombyx_lncRNA	exon	4657257	4658644	.	-	.	transcript_id "MSTRG.13845.1"; gene_id "MSTRG.13845";
nscaf2828	Bombyx_lncRNA	exon	5073184	5073285	.	+	.	transcript_id "MSTRG.13869.1"; gene_id "MSTRG.13869";
nscaf2828	Bombyx_lncRNA	exon	5094936	5095105	.	+	.	transcript_id "MSTRG.13869.1"; gene_id "MSTRG.13869";
nscaf2828	Bombyx_lncRNA	exon	5105230	5105317	.	+	.	transcript_id "MSTRG.13872.1"; gene_id "MSTRG.13872";
nscaf2828	Bombyx_lncRNA	exon	5112912	5113574	.	+	.	transcript_id "MSTRG.13872.1"; gene_id "MSTRG.13872";
nscaf2828	Bombyx_lncRNA	exon	5221945	5222764	.	+	.	transcript_id "MSTRG.13880.27"; gene_id "MSTRG.13880";
nscaf2828	Bombyx_lncRNA	exon	5226454	5226590	.	+	.	transcript_id "MSTRG.13880.27"; gene_id "MSTRG.13880";
nscaf2828	Bombyx_lncRNA	exon	5248123	5248331	.	+	.	transcript_id "MSTRG.13880.27"; gene_id "MSTRG.13880";
nscaf2828	Bombyx_lncRNA	exon	5643913	5643979	.	-	.	transcript_id "MSTRG.13917.1"; gene_id "MSTRG.13917";
nscaf2828	Bombyx_lncRNA	exon	5700900	5702380	.	-	.	transcript_id "MSTRG.13917.1"; gene_id "MSTRG.13917";
nscaf2828	Bombyx_lncRNA	exon	5866001	5866018	.	-	.	transcript_id "MSTRG.13954.1"; gene_id "MSTRG.13954";
nscaf2828	Bombyx_lncRNA	exon	5911737	5912878	.	-	.	transcript_id "MSTRG.13954.1"; gene_id "MSTRG.13954";
nscaf2829	Bombyx_lncRNA	exon	16776	16954	.	-	.	transcript_id "MSTRG.13687.8"; gene_id "MSTRG.13687";
nscaf2829	Bombyx_lncRNA	exon	20601	21233	.	-	.	transcript_id "MSTRG.13687.8"; gene_id "MSTRG.13687";
nscaf2829	Bombyx_lncRNA	exon	21376	24208	.	+	.	transcript_id "MSTRG.13689.1"; gene_id "MSTRG.13689";
nscaf2829	Bombyx_lncRNA	exon	34724	34879	.	+	.	transcript_id "MSTRG.13689.1"; gene_id "MSTRG.13689";
nscaf2829	Bombyx_lncRNA	exon	850438	850844	.	+	.	transcript_id "MSTRG.13744.1"; gene_id "MSTRG.13744";
nscaf2829	Bombyx_lncRNA	exon	851340	859499	.	-	.	transcript_id "MSTRG.13745.4"; gene_id "MSTRG.13745";
nscaf2829	Bombyx_lncRNA	exon	877080	877091	.	-	.	transcript_id "MSTRG.13745.4"; gene_id "MSTRG.13745";
nscaf2829	Bombyx_lncRNA	exon	887271	888771	.	+	.	transcript_id "MSTRG.13744.1"; gene_id "MSTRG.13744";
nscaf2829	Bombyx_lncRNA	exon	914628	914640	.	-	.	transcript_id "MSTRG.13745.4"; gene_id "MSTRG.13745";
nscaf2829	Bombyx_lncRNA	exon	915377	915597	.	+	.	transcript_id "MSTRG.13748.1"; gene_id "MSTRG.13748";
nscaf2829	Bombyx_lncRNA	exon	917384	917616	.	+	.	transcript_id "MSTRG.13748.1"; gene_id "MSTRG.13748";
nscaf2829	Bombyx_lncRNA	exon	997372	997550	.	-	.	transcript_id "MSTRG.13741.3"; gene_id "MSTRG.13741";
nscaf2829	Bombyx_lncRNA	exon	999543	1000800	.	-	.	transcript_id "MSTRG.13741.3"; gene_id "MSTRG.13741";
nscaf2829	Bombyx_lncRNA	exon	1001593	1002837	.	+	.	transcript_id "MSTRG.13751.6"; gene_id "MSTRG.13751";
nscaf2829	Bombyx_lncRNA	exon	1002961	1003277	.	+	.	transcript_id "MSTRG.13751.6"; gene_id "MSTRG.13751";
nscaf2829	Bombyx_lncRNA	exon	1393783	1394432	.	-	.	transcript_id "MSTRG.13769.1"; gene_id "MSTRG.13769";
nscaf2829	Bombyx_lncRNA	exon	1394514	1394837	.	-	.	transcript_id "MSTRG.13769.1"; gene_id "MSTRG.13769";
nscaf2829	Bombyx_lncRNA	exon	1535464	1535536	.	-	.	transcript_id "MSTRG.13773.1"; gene_id "MSTRG.13773";
nscaf2829	Bombyx_lncRNA	exon	1538684	1538844	.	-	.	transcript_id "MSTRG.13773.1"; gene_id "MSTRG.13773";
nscaf2829	Bombyx_lncRNA	exon	1550581	1550721	.	-	.	transcript_id "MSTRG.13773.1"; gene_id "MSTRG.13773";
nscaf2829	Bombyx_lncRNA	exon	2076978	2077255	.	-	.	transcript_id "MSTRG.14047.5"; gene_id "MSTRG.14047";
nscaf2829	Bombyx_lncRNA	exon	2147537	2148240	.	-	.	transcript_id "MSTRG.14047.5"; gene_id "MSTRG.14047";
nscaf2829	Bombyx_lncRNA	exon	2194367	2194429	.	-	.	transcript_id "MSTRG.14047.5"; gene_id "MSTRG.14047";
nscaf2829	Bombyx_lncRNA	exon	2641307	2641321	.	-	.	transcript_id "MSTRG.14093.1"; gene_id "MSTRG.14093";
nscaf2829	Bombyx_lncRNA	exon	2646623	2647563	.	-	.	transcript_id "MSTRG.14093.1"; gene_id "MSTRG.14093";
nscaf2829	Bombyx_lncRNA	exon	2737039	2737211	.	+	.	transcript_id "MSTRG.14105.1"; gene_id "MSTRG.14105";
nscaf2829	Bombyx_lncRNA	exon	2737870	2738177	.	+	.	transcript_id "MSTRG.14105.1"; gene_id "MSTRG.14105";
nscaf2829	Bombyx_lncRNA	exon	2754229	2757442	.	-	.	transcript_id "MSTRG.13981.1"; gene_id "MSTRG.13981";
nscaf2829	Bombyx_lncRNA	exon	2759602	2761765	.	-	.	transcript_id "MSTRG.13981.1"; gene_id "MSTRG.13981";
nscaf2829	Bombyx_lncRNA	exon	2827983	2828116	.	+	.	transcript_id "MSTRG.13991.1"; gene_id "MSTRG.13991";
nscaf2829	Bombyx_lncRNA	exon	2829819	2830450	.	+	.	transcript_id "MSTRG.13991.1"; gene_id "MSTRG.13991";
nscaf2829	Bombyx_lncRNA	exon	2833379	2833647	.	-	.	transcript_id "MSTRG.13993.1"; gene_id "MSTRG.13993";
nscaf2829	Bombyx_lncRNA	exon	2904916	2905104	.	-	.	transcript_id "MSTRG.14004.1"; gene_id "MSTRG.14004";
nscaf2829	Bombyx_lncRNA	exon	2905482	2906680	.	-	.	transcript_id "MSTRG.14004.1"; gene_id "MSTRG.14004";
nscaf2829	Bombyx_lncRNA	exon	2906681	2907475	.	-	.	transcript_id "MSTRG.13993.1"; gene_id "MSTRG.13993";
nscaf2829	Bombyx_lncRNA	exon	2912663	2913323	.	-	.	transcript_id "MSTRG.14004.1"; gene_id "MSTRG.14004";
nscaf2829	Bombyx_lncRNA	exon	3170183	3170519	.	-	.	transcript_id "MSTRG.14040.1"; gene_id "MSTRG.14040";
nscaf2829	Bombyx_lncRNA	exon	3172171	3172289	.	-	.	transcript_id "MSTRG.14040.1"; gene_id "MSTRG.14040";
nscaf2830	Bombyx_lncRNA	exon	24464	24568	.	-	.	transcript_id "MSTRG.14188.4"; gene_id "MSTRG.14188";
nscaf2830	Bombyx_lncRNA	exon	25533	26445	.	-	.	transcript_id "MSTRG.14188.4"; gene_id "MSTRG.14188";
nscaf2830	Bombyx_lncRNA	exon	324506	324671	.	-	.	transcript_id "MSTRG.14174.2"; gene_id "MSTRG.14174";
nscaf2830	Bombyx_lncRNA	exon	327354	327492	.	-	.	transcript_id "MSTRG.14174.2"; gene_id "MSTRG.14174";
nscaf2833	Bombyx_lncRNA	exon	403515	403571	.	+	.	transcript_id "MSTRG.14239.1"; gene_id "MSTRG.14239";
nscaf2833	Bombyx_lncRNA	exon	440595	441301	.	+	.	transcript_id "MSTRG.14239.1"; gene_id "MSTRG.14239";
nscaf2838	Bombyx_lncRNA	exon	131789	131803	.	-	.	transcript_id "MSTRG.14312.1"; gene_id "MSTRG.14312";
nscaf2838	Bombyx_lncRNA	exon	156427	158313	.	-	.	transcript_id "MSTRG.14312.2"; gene_id "MSTRG.14312";
nscaf2838	Bombyx_lncRNA	exon	185078	187533	.	-	.	transcript_id "MSTRG.14312.1"; gene_id "MSTRG.14312";
nscaf2838	Bombyx_lncRNA	exon	187370	187687	.	-	.	transcript_id "MSTRG.14312.2"; gene_id "MSTRG.14312";
nscaf2838	Bombyx_lncRNA	exon	215914	216178	.	-	.	transcript_id "MSTRG.14312.1"; gene_id "MSTRG.14312";
nscaf2838	Bombyx_lncRNA	exon	1007521	1007556	.	-	.	transcript_id "MSTRG.14409.1"; gene_id "MSTRG.14409";
nscaf2838	Bombyx_lncRNA	exon	1008638	1013749	.	-	.	transcript_id "MSTRG.14409.1"; gene_id "MSTRG.14409";
nscaf2838	Bombyx_lncRNA	exon	1106418	1107146	.	-	.	transcript_id "MSTRG.14423.1"; gene_id "MSTRG.14423";
nscaf2838	Bombyx_lncRNA	exon	1170363	1170393	.	-	.	transcript_id "MSTRG.14423.1"; gene_id "MSTRG.14423";
nscaf2839	Bombyx_lncRNA	exon	24050	24335	.	-	.	transcript_id "MSTRG.14574.3"; gene_id "MSTRG.14574";
nscaf2839	Bombyx_lncRNA	exon	24575	24727	.	-	.	transcript_id "MSTRG.14574.3"; gene_id "MSTRG.14574";
nscaf2839	Bombyx_lncRNA	exon	278017	278205	.	-	.	transcript_id "MSTRG.14596.1"; gene_id "MSTRG.14596";
nscaf2839	Bombyx_lncRNA	exon	309454	309929	.	+	.	transcript_id "MSTRG.14598.4"; gene_id "MSTRG.14598";
nscaf2839	Bombyx_lncRNA	exon	310584	310732	.	+	.	transcript_id "MSTRG.14598.4"; gene_id "MSTRG.14598";
nscaf2839	Bombyx_lncRNA	exon	420277	421528	.	-	.	transcript_id "MSTRG.14596.1"; gene_id "MSTRG.14596";
nscaf2842	Bombyx_lncRNA	exon	1309498	1309816	.	+	.	transcript_id "MSTRG.14644.1"; gene_id "MSTRG.14644";
nscaf2842	Bombyx_lncRNA	exon	1378979	1378995	.	+	.	transcript_id "MSTRG.14644.1"; gene_id "MSTRG.14644";
nscaf2842	Bombyx_lncRNA	exon	1389231	1389399	.	+	.	transcript_id "MSTRG.14654.2"; gene_id "MSTRG.14654";
nscaf2842	Bombyx_lncRNA	exon	1390783	1390937	.	+	.	transcript_id "MSTRG.14654.2"; gene_id "MSTRG.14654";
nscaf2844	Bombyx_lncRNA	exon	40904	42917	.	-	.	transcript_id "MSTRG.14675.2"; gene_id "MSTRG.14675";
nscaf2844	Bombyx_lncRNA	exon	42953	44091	.	-	.	transcript_id "MSTRG.14675.2"; gene_id "MSTRG.14675";
nscaf2847	Bombyx_lncRNA	exon	442030	447055	.	+	.	transcript_id "MSTRG.14754.5"; gene_id "MSTRG.14754";
nscaf2847	Bombyx_lncRNA	exon	447187	448210	.	+	.	transcript_id "MSTRG.14754.5"; gene_id "MSTRG.14754";
nscaf2847	Bombyx_lncRNA	exon	951452	951704	.	+	.	transcript_id "MSTRG.14805.1"; gene_id "MSTRG.14805";
nscaf2847	Bombyx_lncRNA	exon	959168	959597	.	+	.	transcript_id "MSTRG.14805.1"; gene_id "MSTRG.14805";
nscaf2847	Bombyx_lncRNA	exon	1069666	1069893	.	+	.	transcript_id "MSTRG.14819.6"; gene_id "MSTRG.14819";
nscaf2847	Bombyx_lncRNA	exon	1100824	1102014	.	+	.	transcript_id "MSTRG.14819.15"; gene_id "MSTRG.14819";
nscaf2847	Bombyx_lncRNA	exon	1102075	1103488	.	+	.	transcript_id "MSTRG.14819.15"; gene_id "MSTRG.14819";
nscaf2847	Bombyx_lncRNA	exon	1102796	1103488	.	+	.	transcript_id "MSTRG.14819.6"; gene_id "MSTRG.14819";
nscaf2847	Bombyx_lncRNA	exon	1104082	1108436	.	+	.	transcript_id "MSTRG.14826.2"; gene_id "MSTRG.14826";
nscaf2847	Bombyx_lncRNA	exon	1164435	1164453	.	+	.	transcript_id "MSTRG.14826.2"; gene_id "MSTRG.14826";
nscaf2847	Bombyx_lncRNA	exon	1194938	1195588	.	-	.	transcript_id "MSTRG.14840.2"; gene_id "MSTRG.14840";
nscaf2847	Bombyx_lncRNA	exon	1196330	1196466	.	-	.	transcript_id "MSTRG.14840.2"; gene_id "MSTRG.14840";
nscaf2847	Bombyx_lncRNA	exon	2194659	2194839	.	-	.	transcript_id "MSTRG.15010.1"; gene_id "MSTRG.15010";
nscaf2847	Bombyx_lncRNA	exon	2236979	2237895	.	-	.	transcript_id "MSTRG.15010.1"; gene_id "MSTRG.15010";
nscaf2847	Bombyx_lncRNA	exon	3541695	3541929	.	+	.	transcript_id "MSTRG.14896.1"; gene_id "MSTRG.14896";
nscaf2847	Bombyx_lncRNA	exon	3557665	3557961	.	+	.	transcript_id "MSTRG.14896.1"; gene_id "MSTRG.14896";
nscaf2847	Bombyx_lncRNA	exon	4554688	4554916	.	-	.	transcript_id "MSTRG.15071.1"; gene_id "MSTRG.15071";
nscaf2847	Bombyx_lncRNA	exon	4555771	4555908	.	-	.	transcript_id "MSTRG.15071.1"; gene_id "MSTRG.15071";
nscaf2847	Bombyx_lncRNA	exon	4917159	4917418	.	+	.	transcript_id "MSTRG.15114.1"; gene_id "MSTRG.15114";
nscaf2847	Bombyx_lncRNA	exon	4988599	4989029	.	+	.	transcript_id "MSTRG.15114.1"; gene_id "MSTRG.15114";
nscaf2847	Bombyx_lncRNA	exon	5465463	5467156	.	+	.	transcript_id "MSTRG.15151.1"; gene_id "MSTRG.15151";
nscaf2847	Bombyx_lncRNA	exon	5495208	5495367	.	+	.	transcript_id "MSTRG.15151.1"; gene_id "MSTRG.15151";
nscaf2847	Bombyx_lncRNA	exon	6481442	6481568	.	+	.	transcript_id "MSTRG.15260.2"; gene_id "MSTRG.15260";
nscaf2847	Bombyx_lncRNA	exon	6482116	6482290	.	+	.	transcript_id "MSTRG.15260.2"; gene_id "MSTRG.15260";
nscaf2847	Bombyx_lncRNA	exon	7133216	7134913	.	+	.	transcript_id "MSTRG.15308.1"; gene_id "MSTRG.15308";
nscaf2847	Bombyx_lncRNA	exon	7151712	7151912	.	+	.	transcript_id "MSTRG.15308.1"; gene_id "MSTRG.15308";
nscaf2847	Bombyx_lncRNA	exon	7301729	7301881	.	+	.	transcript_id "MSTRG.15345.1"; gene_id "MSTRG.15345";
nscaf2847	Bombyx_lncRNA	exon	7306207	7306322	.	+	.	transcript_id "MSTRG.15345.1"; gene_id "MSTRG.15345";
nscaf2847	Bombyx_lncRNA	exon	7858086	7858429	.	-	.	transcript_id "MSTRG.15328.1"; gene_id "MSTRG.15328";
nscaf2847	Bombyx_lncRNA	exon	7874426	7874660	.	-	.	transcript_id "MSTRG.15328.1"; gene_id "MSTRG.15328";
nscaf2847	Bombyx_lncRNA	exon	7891465	7891712	.	-	.	transcript_id "MSTRG.15330.2"; gene_id "MSTRG.15330";
nscaf2847	Bombyx_lncRNA	exon	7902456	7902526	.	-	.	transcript_id "MSTRG.15330.2"; gene_id "MSTRG.15330";
nscaf2847	Bombyx_lncRNA	exon	7921967	7925487	.	+	.	transcript_id "MSTRG.15333.1"; gene_id "MSTRG.15333";
nscaf2847	Bombyx_lncRNA	exon	7928736	7928928	.	+	.	transcript_id "MSTRG.15333.1"; gene_id "MSTRG.15333";
nscaf2847	Bombyx_lncRNA	exon	8016129	8016186	.	-	.	transcript_id "MSTRG.15402.1"; gene_id "MSTRG.15402";
nscaf2847	Bombyx_lncRNA	exon	8085396	8087582	.	-	.	transcript_id "MSTRG.15402.1"; gene_id "MSTRG.15402";
nscaf2847	Bombyx_lncRNA	exon	8101131	8101151	.	-	.	transcript_id "MSTRG.15402.1"; gene_id "MSTRG.15402";
nscaf2848	Bombyx_lncRNA	exon	1250	1286	.	-	.	transcript_id "MSTRG.15437.1"; gene_id "MSTRG.15437";
nscaf2848	Bombyx_lncRNA	exon	1737	3570	.	-	.	transcript_id "MSTRG.15437.1"; gene_id "MSTRG.15437";
nscaf2851	Bombyx_lncRNA	exon	339786	339898	.	-	.	transcript_id "MSTRG.15491.1"; gene_id "MSTRG.15491";
nscaf2851	Bombyx_lncRNA	exon	412110	413549	.	-	.	transcript_id "MSTRG.15491.1"; gene_id "MSTRG.15491";
nscaf2851	Bombyx_lncRNA	exon	415834	416027	.	-	.	transcript_id "MSTRG.15501.1"; gene_id "MSTRG.15501";
nscaf2851	Bombyx_lncRNA	exon	459409	459586	.	-	.	transcript_id "MSTRG.15501.1"; gene_id "MSTRG.15501";
nscaf2851	Bombyx_lncRNA	exon	683911	684101	.	+	.	transcript_id "MSTRG.15518.6"; gene_id "MSTRG.15518";
nscaf2851	Bombyx_lncRNA	exon	684225	685915	.	+	.	transcript_id "MSTRG.15518.6"; gene_id "MSTRG.15518";
nscaf2851	Bombyx_lncRNA	exon	757911	757921	.	+	.	transcript_id "MSTRG.15518.6"; gene_id "MSTRG.15518";
nscaf2851	Bombyx_lncRNA	exon	900085	900102	.	-	.	transcript_id "MSTRG.15531.1"; gene_id "MSTRG.15531";
nscaf2851	Bombyx_lncRNA	exon	951197	953955	.	-	.	transcript_id "MSTRG.15531.1"; gene_id "MSTRG.15531";
nscaf2852	Bombyx_lncRNA	exon	102766	103395	.	-	.	transcript_id "MSTRG.15592.1"; gene_id "MSTRG.15592";
nscaf2852	Bombyx_lncRNA	exon	104608	104890	.	-	.	transcript_id "MSTRG.15592.1"; gene_id "MSTRG.15592";
nscaf2852	Bombyx_lncRNA	exon	1318268	1318929	.	+	.	transcript_id "MSTRG.15666.5"; gene_id "MSTRG.15666";
nscaf2852	Bombyx_lncRNA	exon	1338681	1338718	.	+	.	transcript_id "MSTRG.15666.5"; gene_id "MSTRG.15666";
nscaf2852	Bombyx_lncRNA	exon	1560102	1560121	.	-	.	transcript_id "MSTRG.15678.1"; gene_id "MSTRG.15678";
nscaf2852	Bombyx_lncRNA	exon	1611263	1611469	.	-	.	transcript_id "MSTRG.15678.1"; gene_id "MSTRG.15678";
nscaf2852	Bombyx_lncRNA	exon	1735749	1735760	.	-	.	transcript_id "MSTRG.15691.1"; gene_id "MSTRG.15691";
nscaf2852	Bombyx_lncRNA	exon	1764544	1764871	.	-	.	transcript_id "MSTRG.15691.1"; gene_id "MSTRG.15691";
nscaf2853	Bombyx_lncRNA	exon	300302	301457	.	-	.	transcript_id "MSTRG.15991.1"; gene_id "MSTRG.15991";
nscaf2853	Bombyx_lncRNA	exon	317057	317071	.	-	.	transcript_id "MSTRG.15991.1"; gene_id "MSTRG.15991";
nscaf2853	Bombyx_lncRNA	exon	355813	356881	.	-	.	transcript_id "MSTRG.15991.1"; gene_id "MSTRG.15991";
nscaf2853	Bombyx_lncRNA	exon	410931	410979	.	+	.	transcript_id "MSTRG.16002.1"; gene_id "MSTRG.16002";
nscaf2853	Bombyx_lncRNA	exon	446360	447285	.	+	.	transcript_id "MSTRG.16002.1"; gene_id "MSTRG.16002";
nscaf2853	Bombyx_lncRNA	exon	1052441	1052577	.	-	.	transcript_id "MSTRG.16072.3"; gene_id "MSTRG.16072";
nscaf2853	Bombyx_lncRNA	exon	1083051	1083178	.	-	.	transcript_id "MSTRG.16072.3"; gene_id "MSTRG.16072";
nscaf2853	Bombyx_lncRNA	exon	1863045	1863170	.	-	.	transcript_id "MSTRG.15853.1"; gene_id "MSTRG.15853";
nscaf2853	Bombyx_lncRNA	exon	1890970	1891592	.	-	.	transcript_id "MSTRG.15853.1"; gene_id "MSTRG.15853";
nscaf2853	Bombyx_lncRNA	exon	1946067	1947054	.	+	.	transcript_id "MSTRG.15855.3"; gene_id "MSTRG.15855";
nscaf2853	Bombyx_lncRNA	exon	2017885	2017897	.	+	.	transcript_id "MSTRG.15855.3"; gene_id "MSTRG.15855";
nscaf2853	Bombyx_lncRNA	exon	2043435	2043447	.	-	.	transcript_id "MSTRG.15866.1"; gene_id "MSTRG.15866";
nscaf2853	Bombyx_lncRNA	exon	2070395	2070585	.	-	.	transcript_id "MSTRG.15866.1"; gene_id "MSTRG.15866";
nscaf2853	Bombyx_lncRNA	exon	2128362	2128400	.	-	.	transcript_id "MSTRG.15866.1"; gene_id "MSTRG.15866";
nscaf2853	Bombyx_lncRNA	exon	2151605	2151814	.	-	.	transcript_id "MSTRG.15815.4"; gene_id "MSTRG.15815";
nscaf2853	Bombyx_lncRNA	exon	2152949	2153048	.	-	.	transcript_id "MSTRG.15815.4"; gene_id "MSTRG.15815";
nscaf2853	Bombyx_lncRNA	exon	2153930	2154078	.	+	.	transcript_id "MSTRG.15817.1"; gene_id "MSTRG.15817";
nscaf2853	Bombyx_lncRNA	exon	2194240	2194401	.	+	.	transcript_id "MSTRG.15817.1"; gene_id "MSTRG.15817";
nscaf2853	Bombyx_lncRNA	exon	3814511	3814662	.	-	.	transcript_id "MSTRG.15930.1"; gene_id "MSTRG.15930";
nscaf2853	Bombyx_lncRNA	exon	3814768	3815960	.	-	.	transcript_id "MSTRG.15930.1"; gene_id "MSTRG.15930";
nscaf2853	Bombyx_lncRNA	exon	3830723	3830799	.	-	.	transcript_id "MSTRG.15930.1"; gene_id "MSTRG.15930";
nscaf2853	Bombyx_lncRNA	exon	5163144	5164021	.	-	.	transcript_id "MSTRG.16140.3"; gene_id "MSTRG.16140";
nscaf2853	Bombyx_lncRNA	exon	5168363	5168535	.	-	.	transcript_id "MSTRG.16140.3"; gene_id "MSTRG.16140";
nscaf2853	Bombyx_lncRNA	exon	6302094	6302314	.	-	.	transcript_id "MSTRG.16211.1"; gene_id "MSTRG.16211";
nscaf2853	Bombyx_lncRNA	exon	6304028	6304184	.	-	.	transcript_id "MSTRG.16211.1"; gene_id "MSTRG.16211";
nscaf2853	Bombyx_lncRNA	exon	6304967	6305251	.	-	.	transcript_id "MSTRG.16211.1"; gene_id "MSTRG.16211";
nscaf2855	Bombyx_lncRNA	exon	1474779	1475372	.	+	.	transcript_id "MSTRG.16466.3"; gene_id "MSTRG.16466";
nscaf2855	Bombyx_lncRNA	exon	1476767	1478065	.	+	.	transcript_id "MSTRG.16466.3"; gene_id "MSTRG.16466";
nscaf2855	Bombyx_lncRNA	exon	1710591	1710901	.	+	.	transcript_id "MSTRG.16490.1"; gene_id "MSTRG.16490";
nscaf2855	Bombyx_lncRNA	exon	1741197	1741385	.	+	.	transcript_id "MSTRG.16491.6"; gene_id "MSTRG.16491";
nscaf2855	Bombyx_lncRNA	exon	1742075	1742212	.	+	.	transcript_id "MSTRG.16491.6"; gene_id "MSTRG.16491";
nscaf2855	Bombyx_lncRNA	exon	1880014	1880033	.	+	.	transcript_id "MSTRG.16490.1"; gene_id "MSTRG.16490";
nscaf2855	Bombyx_lncRNA	exon	3459311	3462333	.	+	.	transcript_id "MSTRG.16337.2"; gene_id "MSTRG.16337";
nscaf2855	Bombyx_lncRNA	exon	3491603	3491672	.	+	.	transcript_id "MSTRG.16337.2"; gene_id "MSTRG.16337";
nscaf2855	Bombyx_lncRNA	exon	3612454	3615734	.	+	.	transcript_id "MSTRG.16352.1"; gene_id "MSTRG.16352";
nscaf2855	Bombyx_lncRNA	exon	3684777	3684804	.	+	.	transcript_id "MSTRG.16352.1"; gene_id "MSTRG.16352";
nscaf2855	Bombyx_lncRNA	exon	3759448	3759466	.	-	.	transcript_id "MSTRG.16355.9"; gene_id "MSTRG.16355";
nscaf2855	Bombyx_lncRNA	exon	3768942	3769530	.	-	.	transcript_id "MSTRG.16355.9"; gene_id "MSTRG.16355";
nscaf2855	Bombyx_lncRNA	exon	3792310	3792732	.	-	.	transcript_id "MSTRG.16372.1"; gene_id "MSTRG.16372";
nscaf2855	Bombyx_lncRNA	exon	3842997	3843156	.	-	.	transcript_id "MSTRG.16372.1"; gene_id "MSTRG.16372";
nscaf2855	Bombyx_lncRNA	exon	3848207	3848517	.	-	.	transcript_id "MSTRG.16372.1"; gene_id "MSTRG.16372";
nscaf2855	Bombyx_lncRNA	exon	3959565	3959805	.	+	.	transcript_id "MSTRG.16624.1"; gene_id "MSTRG.16624";
nscaf2855	Bombyx_lncRNA	exon	3998375	3999714	.	-	.	transcript_id "MSTRG.16627.2"; gene_id "MSTRG.16627";
nscaf2855	Bombyx_lncRNA	exon	3999908	4000987	.	-	.	transcript_id "MSTRG.16627.2"; gene_id "MSTRG.16627";
nscaf2855	Bombyx_lncRNA	exon	4006509	4006597	.	-	.	transcript_id "MSTRG.16628.1"; gene_id "MSTRG.16628";
nscaf2855	Bombyx_lncRNA	exon	4031847	4032433	.	+	.	transcript_id "MSTRG.16624.1"; gene_id "MSTRG.16624";
nscaf2855	Bombyx_lncRNA	exon	4062463	4065804	.	-	.	transcript_id "MSTRG.16628.1"; gene_id "MSTRG.16628";
nscaf2855	Bombyx_lncRNA	exon	4203019	4203341	.	-	.	transcript_id "MSTRG.16657.1"; gene_id "MSTRG.16657";
nscaf2855	Bombyx_lncRNA	exon	4247757	4247769	.	-	.	transcript_id "MSTRG.16657.1"; gene_id "MSTRG.16657";
nscaf2855	Bombyx_lncRNA	exon	4947354	4947646	.	+	.	transcript_id "MSTRG.16409.4"; gene_id "MSTRG.16409";
nscaf2855	Bombyx_lncRNA	exon	4947842	4949020	.	+	.	transcript_id "MSTRG.16409.4"; gene_id "MSTRG.16409";
nscaf2855	Bombyx_lncRNA	exon	5147556	5147776	.	+	.	transcript_id "MSTRG.16448.1"; gene_id "MSTRG.16448";
nscaf2855	Bombyx_lncRNA	exon	5150369	5150653	.	+	.	transcript_id "MSTRG.16448.1"; gene_id "MSTRG.16448";
nscaf2855	Bombyx_lncRNA	exon	5585285	5585890	.	+	.	transcript_id "MSTRG.16721.1"; gene_id "MSTRG.16721";
nscaf2855	Bombyx_lncRNA	exon	5586494	5586723	.	+	.	transcript_id "MSTRG.16721.1"; gene_id "MSTRG.16721";
nscaf2855	Bombyx_lncRNA	exon	6142992	6143082	.	-	.	transcript_id "MSTRG.16764.1"; gene_id "MSTRG.16764";
nscaf2855	Bombyx_lncRNA	exon	6164928	6164987	.	-	.	transcript_id "MSTRG.16764.1"; gene_id "MSTRG.16764";
nscaf2855	Bombyx_lncRNA	exon	6177885	6178240	.	-	.	transcript_id "MSTRG.16764.1"; gene_id "MSTRG.16764";
nscaf2855	Bombyx_lncRNA	exon	6179908	6180405	.	-	.	transcript_id "MSTRG.16764.1"; gene_id "MSTRG.16764";
nscaf2855	Bombyx_lncRNA	exon	6198064	6199242	.	-	.	transcript_id "MSTRG.16759.15"; gene_id "MSTRG.16759";
nscaf2855	Bombyx_lncRNA	exon	6274864	6274887	.	-	.	transcript_id "MSTRG.16759.15"; gene_id "MSTRG.16759";
nscaf2855	Bombyx_lncRNA	exon	6430707	6430770	.	-	.	transcript_id "MSTRG.16790.1"; gene_id "MSTRG.16790";
nscaf2855	Bombyx_lncRNA	exon	6442535	6447516	.	-	.	transcript_id "MSTRG.16790.1"; gene_id "MSTRG.16790";
nscaf2855	Bombyx_lncRNA	exon	6527232	6527892	.	+	.	transcript_id "MSTRG.16795.1"; gene_id "MSTRG.16795";
nscaf2855	Bombyx_lncRNA	exon	6528289	6530836	.	+	.	transcript_id "MSTRG.16797.1"; gene_id "MSTRG.16797";
nscaf2855	Bombyx_lncRNA	exon	6540584	6540685	.	+	.	transcript_id "MSTRG.16795.1"; gene_id "MSTRG.16795";
nscaf2855	Bombyx_lncRNA	exon	6542725	6542780	.	+	.	transcript_id "MSTRG.16797.1"; gene_id "MSTRG.16797";
nscaf2855	Bombyx_lncRNA	exon	6870568	6870738	.	-	.	transcript_id "MSTRG.16863.1"; gene_id "MSTRG.16863";
nscaf2855	Bombyx_lncRNA	exon	6872048	6872863	.	-	.	transcript_id "MSTRG.16863.1"; gene_id "MSTRG.16863";
nscaf2857	Bombyx_lncRNA	exon	24672	24984	.	+	.	transcript_id "MSTRG.16873.1"; gene_id "MSTRG.16873";
nscaf2857	Bombyx_lncRNA	exon	67514	68081	.	+	.	transcript_id "MSTRG.16873.1"; gene_id "MSTRG.16873";
nscaf2859	Bombyx_lncRNA	exon	520429	520737	.	-	.	transcript_id "MSTRG.16917.2"; gene_id "MSTRG.16917";
nscaf2859	Bombyx_lncRNA	exon	522889	522991	.	-	.	transcript_id "MSTRG.16917.2"; gene_id "MSTRG.16917";
nscaf2859	Bombyx_lncRNA	exon	573033	573105	.	-	.	transcript_id "MSTRG.16921.1"; gene_id "MSTRG.16921";
nscaf2859	Bombyx_lncRNA	exon	573458	573806	.	-	.	transcript_id "MSTRG.16921.1"; gene_id "MSTRG.16921";
nscaf2859	Bombyx_lncRNA	exon	1062716	1064175	.	-	.	transcript_id "MSTRG.17017.3"; gene_id "MSTRG.17017";
nscaf2859	Bombyx_lncRNA	exon	1064411	1066412	.	-	.	transcript_id "MSTRG.17017.3"; gene_id "MSTRG.17017";
nscaf2859	Bombyx_lncRNA	exon	1178895	1178944	.	-	.	transcript_id "MSTRG.17033.2"; gene_id "MSTRG.17033";
nscaf2859	Bombyx_lncRNA	exon	1180554	1180891	.	-	.	transcript_id "MSTRG.17033.2"; gene_id "MSTRG.17033";
nscaf2859	Bombyx_lncRNA	exon	1202892	1202908	.	-	.	transcript_id "MSTRG.17033.2"; gene_id "MSTRG.17033";
nscaf2859	Bombyx_lncRNA	exon	1657415	1657927	.	+	.	transcript_id "MSTRG.17111.3"; gene_id "MSTRG.17111";
nscaf2859	Bombyx_lncRNA	exon	1658367	1658507	.	+	.	transcript_id "MSTRG.17111.3"; gene_id "MSTRG.17111";
nscaf2859	Bombyx_lncRNA	exon	1658707	1659150	.	+	.	transcript_id "MSTRG.17111.3"; gene_id "MSTRG.17111";
nscaf2859	Bombyx_lncRNA	exon	1728294	1728754	.	-	.	transcript_id "MSTRG.17090.2"; gene_id "MSTRG.17090";
nscaf2859	Bombyx_lncRNA	exon	1738150	1739046	.	-	.	transcript_id "MSTRG.17090.3"; gene_id "MSTRG.17090";
nscaf2859	Bombyx_lncRNA	exon	1739702	1739805	.	-	.	transcript_id "MSTRG.17090.2"; gene_id "MSTRG.17090";
nscaf2859	Bombyx_lncRNA	exon	1739702	1739805	.	-	.	transcript_id "MSTRG.17090.3"; gene_id "MSTRG.17090";
nscaf2859	Bombyx_lncRNA	exon	1739891	1740179	.	-	.	transcript_id "MSTRG.17090.2"; gene_id "MSTRG.17090";
nscaf2859	Bombyx_lncRNA	exon	1739936	1740179	.	-	.	transcript_id "MSTRG.17090.3"; gene_id "MSTRG.17090";
nscaf2859	Bombyx_lncRNA	exon	1860500	1860688	.	+	.	transcript_id "MSTRG.17152.2"; gene_id "MSTRG.17152";
nscaf2859	Bombyx_lncRNA	exon	1861569	1861837	.	+	.	transcript_id "MSTRG.17152.2"; gene_id "MSTRG.17152";
nscaf2860	Bombyx_lncRNA	exon	5462	6177	.	+	.	transcript_id "MSTRG.17119.1"; gene_id "MSTRG.17119";
nscaf2860	Bombyx_lncRNA	exon	10758	11525	.	+	.	transcript_id "MSTRG.17119.1"; gene_id "MSTRG.17119";
nscaf2860	Bombyx_lncRNA	exon	239985	240029	.	+	.	transcript_id "MSTRG.17167.1"; gene_id "MSTRG.17167";
nscaf2860	Bombyx_lncRNA	exon	274622	275743	.	+	.	transcript_id "MSTRG.17167.1"; gene_id "MSTRG.17167";
nscaf2860	Bombyx_lncRNA	exon	308957	309778	.	+	.	transcript_id "MSTRG.17195.1"; gene_id "MSTRG.17195";
nscaf2860	Bombyx_lncRNA	exon	356619	356628	.	+	.	transcript_id "MSTRG.17195.1"; gene_id "MSTRG.17195";
nscaf2860	Bombyx_lncRNA	exon	541161	541473	.	+	.	transcript_id "MSTRG.17213.1"; gene_id "MSTRG.17213";
nscaf2860	Bombyx_lncRNA	exon	580127	580252	.	+	.	transcript_id "MSTRG.17216.1"; gene_id "MSTRG.17216";
nscaf2860	Bombyx_lncRNA	exon	612471	612481	.	+	.	transcript_id "MSTRG.17213.1"; gene_id "MSTRG.17213";
nscaf2860	Bombyx_lncRNA	exon	653395	653494	.	+	.	transcript_id "MSTRG.17216.1"; gene_id "MSTRG.17216";
nscaf2860	Bombyx_lncRNA	exon	1878001	1878143	.	+	.	transcript_id "MSTRG.17291.2"; gene_id "MSTRG.17291";
nscaf2860	Bombyx_lncRNA	exon	1878347	1878510	.	+	.	transcript_id "MSTRG.17291.2"; gene_id "MSTRG.17291";
nscaf2860	Bombyx_lncRNA	exon	1878656	1879920	.	+	.	transcript_id "MSTRG.17291.2"; gene_id "MSTRG.17291";
nscaf2860	Bombyx_lncRNA	exon	3175514	3176583	.	+	.	transcript_id "MSTRG.17357.1"; gene_id "MSTRG.17357";
nscaf2860	Bombyx_lncRNA	exon	3191958	3192017	.	+	.	transcript_id "MSTRG.17357.1"; gene_id "MSTRG.17357";
nscaf2865	Bombyx_lncRNA	exon	191601	191826	.	-	.	transcript_id "MSTRG.17441.1"; gene_id "MSTRG.17441";
nscaf2865	Bombyx_lncRNA	exon	242887	242907	.	+	.	transcript_id "MSTRG.17449.1"; gene_id "MSTRG.17449";
nscaf2865	Bombyx_lncRNA	exon	252693	252743	.	-	.	transcript_id "MSTRG.17441.1"; gene_id "MSTRG.17441";
nscaf2865	Bombyx_lncRNA	exon	282769	282818	.	-	.	transcript_id "MSTRG.17453.2"; gene_id "MSTRG.17453";
nscaf2865	Bombyx_lncRNA	exon	312550	312871	.	+	.	transcript_id "MSTRG.17449.1"; gene_id "MSTRG.17449";
nscaf2865	Bombyx_lncRNA	exon	312571	312819	.	-	.	transcript_id "MSTRG.17453.2"; gene_id "MSTRG.17453";
nscaf2865	Bombyx_lncRNA	exon	313998	314099	.	-	.	transcript_id "MSTRG.17453.2"; gene_id "MSTRG.17453";
nscaf2865	Bombyx_lncRNA	exon	316769	316922	.	+	.	transcript_id "MSTRG.17455.1"; gene_id "MSTRG.17455";
nscaf2865	Bombyx_lncRNA	exon	317844	318041	.	+	.	transcript_id "MSTRG.17455.1"; gene_id "MSTRG.17455";
nscaf2865	Bombyx_lncRNA	exon	340939	341129	.	+	.	transcript_id "MSTRG.17463.1"; gene_id "MSTRG.17463";
nscaf2865	Bombyx_lncRNA	exon	440612	444198	.	+	.	transcript_id "MSTRG.17463.1"; gene_id "MSTRG.17463";
nscaf2865	Bombyx_lncRNA	exon	1213629	1213715	.	-	.	transcript_id "MSTRG.17419.1"; gene_id "MSTRG.17419";
nscaf2865	Bombyx_lncRNA	exon	1216958	1217162	.	-	.	transcript_id "MSTRG.17419.1"; gene_id "MSTRG.17419";
nscaf2865	Bombyx_lncRNA	exon	1951976	1952645	.	-	.	transcript_id "MSTRG.17531.1"; gene_id "MSTRG.17531";
nscaf2865	Bombyx_lncRNA	exon	1971330	1971598	.	-	.	transcript_id "MSTRG.17531.1"; gene_id "MSTRG.17531";
nscaf2865	Bombyx_lncRNA	exon	2240744	2241531	.	+	.	transcript_id "MSTRG.17594.1"; gene_id "MSTRG.17594";
nscaf2865	Bombyx_lncRNA	exon	2265135	2265529	.	+	.	transcript_id "MSTRG.17596.2"; gene_id "MSTRG.17596";
nscaf2865	Bombyx_lncRNA	exon	2265577	2265760	.	+	.	transcript_id "MSTRG.17596.2"; gene_id "MSTRG.17596";
nscaf2865	Bombyx_lncRNA	exon	2318368	2318378	.	+	.	transcript_id "MSTRG.17594.1"; gene_id "MSTRG.17594";
nscaf2865	Bombyx_lncRNA	exon	2443830	2445195	.	-	.	transcript_id "MSTRG.17547.1"; gene_id "MSTRG.17547";
nscaf2865	Bombyx_lncRNA	exon	2463866	2463877	.	-	.	transcript_id "MSTRG.17547.1"; gene_id "MSTRG.17547";
nscaf2865	Bombyx_lncRNA	exon	2467190	2467291	.	-	.	transcript_id "MSTRG.17551.1"; gene_id "MSTRG.17551";
nscaf2865	Bombyx_lncRNA	exon	2471781	2473810	.	-	.	transcript_id "MSTRG.17551.1"; gene_id "MSTRG.17551";
nscaf2865	Bombyx_lncRNA	exon	2645584	2645752	.	-	.	transcript_id "MSTRG.17568.2"; gene_id "MSTRG.17568";
nscaf2865	Bombyx_lncRNA	exon	2646288	2647872	.	-	.	transcript_id "MSTRG.17568.2"; gene_id "MSTRG.17568";
nscaf2865	Bombyx_lncRNA	exon	3009325	3009515	.	-	.	transcript_id "MSTRG.17639.1"; gene_id "MSTRG.17639";
nscaf2865	Bombyx_lncRNA	exon	3010448	3010715	.	-	.	transcript_id "MSTRG.17639.1"; gene_id "MSTRG.17639";
nscaf2865	Bombyx_lncRNA	exon	3553413	3553738	.	+	.	transcript_id "MSTRG.17695.1"; gene_id "MSTRG.17695";
nscaf2865	Bombyx_lncRNA	exon	3554018	3554328	.	+	.	transcript_id "MSTRG.17695.2"; gene_id "MSTRG.17695";
nscaf2865	Bombyx_lncRNA	exon	3554058	3554328	.	+	.	transcript_id "MSTRG.17695.4"; gene_id "MSTRG.17695";
nscaf2865	Bombyx_lncRNA	exon	3554065	3554328	.	+	.	transcript_id "MSTRG.17695.5"; gene_id "MSTRG.17695";
nscaf2865	Bombyx_lncRNA	exon	3578026	3578046	.	+	.	transcript_id "MSTRG.17695.5"; gene_id "MSTRG.17695";
nscaf2865	Bombyx_lncRNA	exon	3590972	3592429	.	+	.	transcript_id "MSTRG.17695.1"; gene_id "MSTRG.17695";
nscaf2865	Bombyx_lncRNA	exon	3638887	3638970	.	+	.	transcript_id "MSTRG.17695.2"; gene_id "MSTRG.17695";
nscaf2865	Bombyx_lncRNA	exon	3676189	3676324	.	+	.	transcript_id "MSTRG.17695.4"; gene_id "MSTRG.17695";
nscaf2865	Bombyx_lncRNA	exon	3925745	3925766	.	-	.	transcript_id "MSTRG.17713.1"; gene_id "MSTRG.17713";
nscaf2865	Bombyx_lncRNA	exon	3969085	3969278	.	-	.	transcript_id "MSTRG.17713.1"; gene_id "MSTRG.17713";
nscaf2865	Bombyx_lncRNA	exon	4053475	4053487	.	-	.	transcript_id "MSTRG.17733.1"; gene_id "MSTRG.17733";
nscaf2865	Bombyx_lncRNA	exon	4062983	4063683	.	-	.	transcript_id "MSTRG.17733.1"; gene_id "MSTRG.17733";
nscaf2865	Bombyx_lncRNA	exon	5138373	5139368	.	+	.	transcript_id "MSTRG.17827.2"; gene_id "MSTRG.17827";
nscaf2865	Bombyx_lncRNA	exon	5139446	5139522	.	+	.	transcript_id "MSTRG.17827.2"; gene_id "MSTRG.17827";
nscaf2868	Bombyx_lncRNA	exon	182844	183289	.	-	.	transcript_id "MSTRG.17868.1"; gene_id "MSTRG.17868";
nscaf2868	Bombyx_lncRNA	exon	191526	191841	.	-	.	transcript_id "MSTRG.17868.1"; gene_id "MSTRG.17868";
nscaf2868	Bombyx_lncRNA	exon	302014	302214	.	+	.	transcript_id "MSTRG.17879.18"; gene_id "MSTRG.17879";
nscaf2868	Bombyx_lncRNA	exon	302296	302320	.	+	.	transcript_id "MSTRG.17879.18"; gene_id "MSTRG.17879";
nscaf2868	Bombyx_lncRNA	exon	302397	302695	.	+	.	transcript_id "MSTRG.17879.18"; gene_id "MSTRG.17879";
nscaf2868	Bombyx_lncRNA	exon	303817	304292	.	+	.	transcript_id "MSTRG.17879.18"; gene_id "MSTRG.17879";
nscaf2868	Bombyx_lncRNA	exon	648324	648451	.	-	.	transcript_id "MSTRG.17942.1"; gene_id "MSTRG.17942";
nscaf2868	Bombyx_lncRNA	exon	686004	686032	.	-	.	transcript_id "MSTRG.17942.1"; gene_id "MSTRG.17942";
nscaf2868	Bombyx_lncRNA	exon	747614	748610	.	-	.	transcript_id "MSTRG.17942.2"; gene_id "MSTRG.17942";
nscaf2868	Bombyx_lncRNA	exon	748217	748610	.	-	.	transcript_id "MSTRG.17942.1"; gene_id "MSTRG.17942";
nscaf2868	Bombyx_lncRNA	exon	792058	792123	.	-	.	transcript_id "MSTRG.17942.1"; gene_id "MSTRG.17942";
nscaf2868	Bombyx_lncRNA	exon	840199	840222	.	-	.	transcript_id "MSTRG.17942.2"; gene_id "MSTRG.17942";
nscaf2874	Bombyx_lncRNA	exon	62448	62471	.	-	.	transcript_id "MSTRG.18093.3"; gene_id "MSTRG.18093";
nscaf2874	Bombyx_lncRNA	exon	81848	81861	.	+	.	transcript_id "MSTRG.18095.1"; gene_id "MSTRG.18095";
nscaf2874	Bombyx_lncRNA	exon	110744	111582	.	-	.	transcript_id "MSTRG.18093.3"; gene_id "MSTRG.18093";
nscaf2874	Bombyx_lncRNA	exon	116115	116478	.	+	.	transcript_id "MSTRG.18095.1"; gene_id "MSTRG.18095";
nscaf2874	Bombyx_lncRNA	exon	275173	275207	.	-	.	transcript_id "MSTRG.18116.1"; gene_id "MSTRG.18116";
nscaf2874	Bombyx_lncRNA	exon	284525	285367	.	-	.	transcript_id "MSTRG.18120.2"; gene_id "MSTRG.18120";
nscaf2874	Bombyx_lncRNA	exon	296124	296211	.	+	.	transcript_id "MSTRG.18119.3"; gene_id "MSTRG.18119";
nscaf2874	Bombyx_lncRNA	exon	297279	297521	.	+	.	transcript_id "MSTRG.18119.3"; gene_id "MSTRG.18119";
nscaf2874	Bombyx_lncRNA	exon	327333	327442	.	-	.	transcript_id "MSTRG.18120.2"; gene_id "MSTRG.18120";
nscaf2874	Bombyx_lncRNA	exon	337672	338081	.	-	.	transcript_id "MSTRG.18116.1"; gene_id "MSTRG.18116";
nscaf2874	Bombyx_lncRNA	exon	379514	379755	.	-	.	transcript_id "MSTRG.18120.2"; gene_id "MSTRG.18120";
nscaf2876	Bombyx_lncRNA	exon	207405	207708	.	+	.	transcript_id "MSTRG.18050.1"; gene_id "MSTRG.18050";
nscaf2876	Bombyx_lncRNA	exon	209751	210463	.	+	.	transcript_id "MSTRG.18050.1"; gene_id "MSTRG.18050";
nscaf2876	Bombyx_lncRNA	exon	215620	216024	.	+	.	transcript_id "MSTRG.18050.1"; gene_id "MSTRG.18050";
nscaf2876	Bombyx_lncRNA	exon	277996	278125	.	-	.	transcript_id "MSTRG.18061.1"; gene_id "MSTRG.18061";
nscaf2876	Bombyx_lncRNA	exon	279101	279203	.	-	.	transcript_id "MSTRG.18061.1"; gene_id "MSTRG.18061";
nscaf2876	Bombyx_lncRNA	exon	1018650	1018963	.	-	.	transcript_id "MSTRG.18172.8"; gene_id "MSTRG.18172";
nscaf2876	Bombyx_lncRNA	exon	1018650	1018963	.	-	.	transcript_id "MSTRG.18172.9"; gene_id "MSTRG.18172";
nscaf2876	Bombyx_lncRNA	exon	1019599	1019682	.	-	.	transcript_id "MSTRG.18172.8"; gene_id "MSTRG.18172";
nscaf2876	Bombyx_lncRNA	exon	1019599	1019682	.	-	.	transcript_id "MSTRG.18172.9"; gene_id "MSTRG.18172";
nscaf2876	Bombyx_lncRNA	exon	1020086	1020214	.	-	.	transcript_id "MSTRG.18172.8"; gene_id "MSTRG.18172";
nscaf2876	Bombyx_lncRNA	exon	1021603	1021673	.	-	.	transcript_id "MSTRG.18172.9"; gene_id "MSTRG.18172";
nscaf2876	Bombyx_lncRNA	exon	1022213	1022277	.	-	.	transcript_id "MSTRG.18172.9"; gene_id "MSTRG.18172";
nscaf2876	Bombyx_lncRNA	exon	1022355	1022561	.	-	.	transcript_id "MSTRG.18172.9"; gene_id "MSTRG.18172";
nscaf2876	Bombyx_lncRNA	exon	1022990	1023068	.	-	.	transcript_id "MSTRG.18172.9"; gene_id "MSTRG.18172";
nscaf2876	Bombyx_lncRNA	exon	1159886	1160257	.	-	.	transcript_id "MSTRG.18182.1"; gene_id "MSTRG.18182";
nscaf2876	Bombyx_lncRNA	exon	1177895	1177971	.	+	.	transcript_id "MSTRG.18188.1"; gene_id "MSTRG.18188";
nscaf2876	Bombyx_lncRNA	exon	1179451	1180295	.	+	.	transcript_id "MSTRG.18188.1"; gene_id "MSTRG.18188";
nscaf2876	Bombyx_lncRNA	exon	1232947	1232959	.	-	.	transcript_id "MSTRG.18182.1"; gene_id "MSTRG.18182";
nscaf2876	Bombyx_lncRNA	exon	1402648	1403644	.	+	.	transcript_id "MSTRG.18226.1"; gene_id "MSTRG.18226";
nscaf2876	Bombyx_lncRNA	exon	1404469	1405741	.	+	.	transcript_id "MSTRG.18226.1"; gene_id "MSTRG.18226";
nscaf2879	Bombyx_lncRNA	exon	29748	29882	.	-	.	transcript_id "MSTRG.18257.1"; gene_id "MSTRG.18257";
nscaf2879	Bombyx_lncRNA	exon	30372	30442	.	-	.	transcript_id "MSTRG.18257.1"; gene_id "MSTRG.18257";
nscaf2879	Bombyx_lncRNA	exon	36864	36875	.	+	.	transcript_id "MSTRG.18254.7"; gene_id "MSTRG.18254";
nscaf2879	Bombyx_lncRNA	exon	47296	47353	.	+	.	transcript_id "MSTRG.18254.7"; gene_id "MSTRG.18254";
nscaf2879	Bombyx_lncRNA	exon	54464	57670	.	+	.	transcript_id "MSTRG.18254.7"; gene_id "MSTRG.18254";
nscaf2879	Bombyx_lncRNA	exon	66709	67000	.	+	.	transcript_id "MSTRG.18254.7"; gene_id "MSTRG.18254";
nscaf2880	Bombyx_lncRNA	exon	9114	10156	.	+	.	transcript_id "MSTRG.18268.2"; gene_id "MSTRG.18268";
nscaf2880	Bombyx_lncRNA	exon	11403	11501	.	+	.	transcript_id "MSTRG.18268.2"; gene_id "MSTRG.18268";
nscaf2882	Bombyx_lncRNA	exon	5450	5729	.	+	.	transcript_id "MSTRG.18289.2"; gene_id "MSTRG.18289";
nscaf2882	Bombyx_lncRNA	exon	5874	5965	.	+	.	transcript_id "MSTRG.18289.2"; gene_id "MSTRG.18289";
nscaf2882	Bombyx_lncRNA	exon	7582	7827	.	+	.	transcript_id "MSTRG.18289.2"; gene_id "MSTRG.18289";
nscaf2882	Bombyx_lncRNA	exon	23463	23599	.	+	.	transcript_id "MSTRG.18291.2"; gene_id "MSTRG.18291";
nscaf2882	Bombyx_lncRNA	exon	33251	33355	.	+	.	transcript_id "MSTRG.18291.2"; gene_id "MSTRG.18291";
nscaf2883	Bombyx_lncRNA	exon	250944	251048	.	-	.	transcript_id "MSTRG.18361.1"; gene_id "MSTRG.18361";
nscaf2883	Bombyx_lncRNA	exon	305393	306368	.	-	.	transcript_id "MSTRG.18361.1"; gene_id "MSTRG.18361";
nscaf2883	Bombyx_lncRNA	exon	1957349	1957541	.	-	.	transcript_id "MSTRG.18402.2"; gene_id "MSTRG.18402";
nscaf2883	Bombyx_lncRNA	exon	1963164	1965491	.	-	.	transcript_id "MSTRG.18402.2"; gene_id "MSTRG.18402";
nscaf2883	Bombyx_lncRNA	exon	1997748	1997907	.	+	.	transcript_id "MSTRG.18405.1"; gene_id "MSTRG.18405";
nscaf2883	Bombyx_lncRNA	exon	2078373	2078525	.	-	.	transcript_id "MSTRG.18410.1"; gene_id "MSTRG.18410";
nscaf2883	Bombyx_lncRNA	exon	2081003	2081111	.	+	.	transcript_id "MSTRG.18405.1"; gene_id "MSTRG.18405";
nscaf2883	Bombyx_lncRNA	exon	2170587	2170884	.	-	.	transcript_id "MSTRG.18410.1"; gene_id "MSTRG.18410";
nscaf2883	Bombyx_lncRNA	exon	2337816	2337858	.	-	.	transcript_id "MSTRG.18429.2"; gene_id "MSTRG.18429";
nscaf2883	Bombyx_lncRNA	exon	2355753	2357020	.	-	.	transcript_id "MSTRG.18429.2"; gene_id "MSTRG.18429";
nscaf2886	Bombyx_lncRNA	exon	456172	456193	.	-	.	transcript_id "MSTRG.18569.3"; gene_id "MSTRG.18569";
nscaf2886	Bombyx_lncRNA	exon	513826	515168	.	-	.	transcript_id "MSTRG.18569.3"; gene_id "MSTRG.18569";
nscaf2886	Bombyx_lncRNA	exon	543809	544186	.	+	.	transcript_id "MSTRG.18566.2"; gene_id "MSTRG.18566";
nscaf2886	Bombyx_lncRNA	exon	556114	556284	.	+	.	transcript_id "MSTRG.18566.2"; gene_id "MSTRG.18566";
nscaf2886	Bombyx_lncRNA	exon	747204	747730	.	-	.	transcript_id "MSTRG.18603.1"; gene_id "MSTRG.18603";
nscaf2886	Bombyx_lncRNA	exon	813226	813870	.	-	.	transcript_id "MSTRG.18603.1"; gene_id "MSTRG.18603";
nscaf2886	Bombyx_lncRNA	exon	914984	915029	.	+	.	transcript_id "MSTRG.18615.1"; gene_id "MSTRG.18615";
nscaf2886	Bombyx_lncRNA	exon	930569	931762	.	+	.	transcript_id "MSTRG.18615.1"; gene_id "MSTRG.18615";
nscaf2887	Bombyx_lncRNA	exon	77553	77576	.	-	.	transcript_id "MSTRG.18636.1"; gene_id "MSTRG.18636";
nscaf2887	Bombyx_lncRNA	exon	119382	125992	.	-	.	transcript_id "MSTRG.18636.1"; gene_id "MSTRG.18636";
nscaf2887	Bombyx_lncRNA	exon	639242	639507	.	-	.	transcript_id "MSTRG.18660.1"; gene_id "MSTRG.18660";
nscaf2887	Bombyx_lncRNA	exon	743780	743962	.	-	.	transcript_id "MSTRG.18660.1"; gene_id "MSTRG.18660";
nscaf2887	Bombyx_lncRNA	exon	1031188	1032312	.	-	.	transcript_id "MSTRG.18927.2"; gene_id "MSTRG.18927";
nscaf2887	Bombyx_lncRNA	exon	1071554	1071679	.	-	.	transcript_id "MSTRG.18927.4"; gene_id "MSTRG.18927";
nscaf2887	Bombyx_lncRNA	exon	1082576	1084691	.	-	.	transcript_id "MSTRG.18927.4"; gene_id "MSTRG.18927";
nscaf2887	Bombyx_lncRNA	exon	1082980	1084137	.	-	.	transcript_id "MSTRG.18927.2"; gene_id "MSTRG.18927";
nscaf2887	Bombyx_lncRNA	exon	1274697	1274853	.	+	.	transcript_id "MSTRG.18976.2"; gene_id "MSTRG.18976";
nscaf2887	Bombyx_lncRNA	exon	1274965	1275180	.	+	.	transcript_id "MSTRG.18976.2"; gene_id "MSTRG.18976";
nscaf2887	Bombyx_lncRNA	exon	1368622	1369741	.	-	.	transcript_id "MSTRG.18990.1"; gene_id "MSTRG.18990";
nscaf2887	Bombyx_lncRNA	exon	1378950	1378975	.	+	.	transcript_id "MSTRG.18984.11"; gene_id "MSTRG.18984";
nscaf2887	Bombyx_lncRNA	exon	1382822	1383664	.	+	.	transcript_id "MSTRG.18984.11"; gene_id "MSTRG.18984";
nscaf2887	Bombyx_lncRNA	exon	1419739	1419749	.	-	.	transcript_id "MSTRG.18990.1"; gene_id "MSTRG.18990";
nscaf2887	Bombyx_lncRNA	exon	1447825	1447927	.	+	.	transcript_id "MSTRG.18984.24"; gene_id "MSTRG.18984";
nscaf2887	Bombyx_lncRNA	exon	1448306	1448596	.	+	.	transcript_id "MSTRG.18984.24"; gene_id "MSTRG.18984";
nscaf2887	Bombyx_lncRNA	exon	1448884	1449024	.	+	.	transcript_id "MSTRG.18984.24"; gene_id "MSTRG.18984";
nscaf2887	Bombyx_lncRNA	exon	1449691	1450651	.	+	.	transcript_id "MSTRG.18984.24"; gene_id "MSTRG.18984";
nscaf2887	Bombyx_lncRNA	exon	1535546	1536839	.	+	.	transcript_id "MSTRG.19003.2"; gene_id "MSTRG.19003";
nscaf2887	Bombyx_lncRNA	exon	1589420	1589435	.	+	.	transcript_id "MSTRG.19003.2"; gene_id "MSTRG.19003";
nscaf2888	Bombyx_lncRNA	exon	26732	27182	.	-	.	transcript_id "MSTRG.18747.1"; gene_id "MSTRG.18747";
nscaf2888	Bombyx_lncRNA	exon	27347	28222	.	-	.	transcript_id "MSTRG.18747.1"; gene_id "MSTRG.18747";
nscaf2888	Bombyx_lncRNA	exon	61725	61950	.	-	.	transcript_id "MSTRG.18747.1"; gene_id "MSTRG.18747";
nscaf2888	Bombyx_lncRNA	exon	469730	471569	.	-	.	transcript_id "MSTRG.18798.1"; gene_id "MSTRG.18798";
nscaf2888	Bombyx_lncRNA	exon	471914	472351	.	-	.	transcript_id "MSTRG.18798.1"; gene_id "MSTRG.18798";
nscaf2888	Bombyx_lncRNA	exon	512254	512265	.	-	.	transcript_id "MSTRG.18796.2"; gene_id "MSTRG.18796";
nscaf2888	Bombyx_lncRNA	exon	517321	517554	.	+	.	transcript_id "MSTRG.18800.1"; gene_id "MSTRG.18800";
nscaf2888	Bombyx_lncRNA	exon	518224	518337	.	+	.	transcript_id "MSTRG.18800.1"; gene_id "MSTRG.18800";
nscaf2888	Bombyx_lncRNA	exon	523412	523838	.	-	.	transcript_id "MSTRG.18796.2"; gene_id "MSTRG.18796";
nscaf2888	Bombyx_lncRNA	exon	525847	526018	.	+	.	transcript_id "MSTRG.18800.1"; gene_id "MSTRG.18800";
nscaf2888	Bombyx_lncRNA	exon	561635	561660	.	-	.	transcript_id "MSTRG.18796.2"; gene_id "MSTRG.18796";
nscaf2888	Bombyx_lncRNA	exon	651543	651563	.	+	.	transcript_id "MSTRG.18820.1"; gene_id "MSTRG.18820";
nscaf2888	Bombyx_lncRNA	exon	674705	675870	.	+	.	transcript_id "MSTRG.18820.1"; gene_id "MSTRG.18820";
nscaf2888	Bombyx_lncRNA	exon	983551	983560	.	-	.	transcript_id "MSTRG.18882.1"; gene_id "MSTRG.18882";
nscaf2888	Bombyx_lncRNA	exon	1006763	1007100	.	-	.	transcript_id "MSTRG.18882.1"; gene_id "MSTRG.18882";
nscaf2888	Bombyx_lncRNA	exon	1009335	1009390	.	+	.	transcript_id "MSTRG.18886.4"; gene_id "MSTRG.18886";
nscaf2888	Bombyx_lncRNA	exon	1009649	1012536	.	+	.	transcript_id "MSTRG.18886.4"; gene_id "MSTRG.18886";
nscaf2888	Bombyx_lncRNA	exon	1153389	1153508	.	+	.	transcript_id "MSTRG.18913.7"; gene_id "MSTRG.18913";
nscaf2888	Bombyx_lncRNA	exon	1156221	1156372	.	+	.	transcript_id "MSTRG.18913.7"; gene_id "MSTRG.18913";
nscaf2888	Bombyx_lncRNA	exon	1156648	1156910	.	+	.	transcript_id "MSTRG.18913.7"; gene_id "MSTRG.18913";
nscaf2888	Bombyx_lncRNA	exon	1189098	1189356	.	+	.	transcript_id "MSTRG.19040.1"; gene_id "MSTRG.19040";
nscaf2888	Bombyx_lncRNA	exon	1211952	1212001	.	+	.	transcript_id "MSTRG.19040.1"; gene_id "MSTRG.19040";
nscaf2888	Bombyx_lncRNA	exon	1352333	1352397	.	-	.	transcript_id "MSTRG.19078.1"; gene_id "MSTRG.19078";
nscaf2888	Bombyx_lncRNA	exon	1423371	1424522	.	-	.	transcript_id "MSTRG.19078.1"; gene_id "MSTRG.19078";
nscaf2888	Bombyx_lncRNA	exon	1767525	1767647	.	+	.	transcript_id "MSTRG.19145.1"; gene_id "MSTRG.19145";
nscaf2888	Bombyx_lncRNA	exon	1840813	1841135	.	+	.	transcript_id "MSTRG.19145.1"; gene_id "MSTRG.19145";
nscaf2888	Bombyx_lncRNA	exon	2200028	2200057	.	-	.	transcript_id "MSTRG.19172.1"; gene_id "MSTRG.19172";
nscaf2888	Bombyx_lncRNA	exon	2234888	2237941	.	+	.	transcript_id "MSTRG.19175.4"; gene_id "MSTRG.19175";
nscaf2888	Bombyx_lncRNA	exon	2250839	2251668	.	+	.	transcript_id "MSTRG.19175.4"; gene_id "MSTRG.19175";
nscaf2888	Bombyx_lncRNA	exon	2266330	2267574	.	-	.	transcript_id "MSTRG.19172.1"; gene_id "MSTRG.19172";
nscaf2888	Bombyx_lncRNA	exon	3176604	3176711	.	-	.	transcript_id "MSTRG.19221.2"; gene_id "MSTRG.19221";
nscaf2888	Bombyx_lncRNA	exon	3177283	3177394	.	-	.	transcript_id "MSTRG.19221.2"; gene_id "MSTRG.19221";
nscaf2888	Bombyx_lncRNA	exon	3669374	3669423	.	-	.	transcript_id "MSTRG.19276.1"; gene_id "MSTRG.19276";
nscaf2888	Bombyx_lncRNA	exon	3694099	3694314	.	-	.	transcript_id "MSTRG.19276.1"; gene_id "MSTRG.19276";
nscaf2888	Bombyx_lncRNA	exon	3919131	3919362	.	-	.	transcript_id "MSTRG.19314.3"; gene_id "MSTRG.19314";
nscaf2888	Bombyx_lncRNA	exon	3919618	3919732	.	-	.	transcript_id "MSTRG.19314.3"; gene_id "MSTRG.19314";
nscaf2888	Bombyx_lncRNA	exon	3922426	3923736	.	-	.	transcript_id "MSTRG.19314.3"; gene_id "MSTRG.19314";
nscaf2888	Bombyx_lncRNA	exon	3948199	3948266	.	+	.	transcript_id "MSTRG.19317.1"; gene_id "MSTRG.19317";
nscaf2888	Bombyx_lncRNA	exon	3994651	3994871	.	+	.	transcript_id "MSTRG.19317.1"; gene_id "MSTRG.19317";
nscaf2888	Bombyx_lncRNA	exon	4343193	4343710	.	+	.	transcript_id "MSTRG.19362.1"; gene_id "MSTRG.19362";
nscaf2888	Bombyx_lncRNA	exon	4403678	4404223	.	+	.	transcript_id "MSTRG.19362.1"; gene_id "MSTRG.19362";
nscaf2888	Bombyx_lncRNA	exon	4938575	4941085	.	+	.	transcript_id "MSTRG.19438.1"; gene_id "MSTRG.19438";
nscaf2888	Bombyx_lncRNA	exon	4944797	4945060	.	+	.	transcript_id "MSTRG.19438.1"; gene_id "MSTRG.19438";
nscaf2888	Bombyx_lncRNA	exon	5811181	5813031	.	-	.	transcript_id "MSTRG.19516.4"; gene_id "MSTRG.19516";
nscaf2888	Bombyx_lncRNA	exon	5850719	5850735	.	-	.	transcript_id "MSTRG.19516.4"; gene_id "MSTRG.19516";
nscaf2888	Bombyx_lncRNA	exon	6189880	6190027	.	-	.	transcript_id "MSTRG.19570.1"; gene_id "MSTRG.19570";
nscaf2888	Bombyx_lncRNA	exon	6216084	6216260	.	-	.	transcript_id "MSTRG.19570.1"; gene_id "MSTRG.19570";
nscaf2888	Bombyx_lncRNA	exon	7545600	7545616	.	+	.	transcript_id "MSTRG.19845.1"; gene_id "MSTRG.19845";
nscaf2888	Bombyx_lncRNA	exon	7601485	7602278	.	+	.	transcript_id "MSTRG.19845.1"; gene_id "MSTRG.19845";
nscaf2888	Bombyx_lncRNA	exon	8420553	8424667	.	+	.	transcript_id "MSTRG.19956.1"; gene_id "MSTRG.19956";
nscaf2888	Bombyx_lncRNA	exon	8426513	8426782	.	+	.	transcript_id "MSTRG.19956.1"; gene_id "MSTRG.19956";
nscaf2888	Bombyx_lncRNA	exon	8426899	8427159	.	+	.	transcript_id "MSTRG.19956.1"; gene_id "MSTRG.19956";
nscaf2888	Bombyx_lncRNA	exon	9475634	9476007	.	+	.	transcript_id "MSTRG.19765.1"; gene_id "MSTRG.19765";
nscaf2888	Bombyx_lncRNA	exon	9497859	9501480	.	+	.	transcript_id "MSTRG.19765.1"; gene_id "MSTRG.19765";
nscaf2888	Bombyx_lncRNA	exon	9503230	9504075	.	+	.	transcript_id "MSTRG.19765.1"; gene_id "MSTRG.19765";
nscaf2888	Bombyx_lncRNA	exon	9641383	9641406	.	-	.	transcript_id "MSTRG.19782.1"; gene_id "MSTRG.19782";
nscaf2888	Bombyx_lncRNA	exon	9644427	9645306	.	-	.	transcript_id "MSTRG.19782.1"; gene_id "MSTRG.19782";
nscaf2888	Bombyx_lncRNA	exon	9657866	9659548	.	+	.	transcript_id "MSTRG.19766.2"; gene_id "MSTRG.19766";
nscaf2888	Bombyx_lncRNA	exon	9706202	9706218	.	+	.	transcript_id "MSTRG.19766.2"; gene_id "MSTRG.19766";
nscaf2889	Bombyx_lncRNA	exon	308082	308259	.	+	.	transcript_id "MSTRG.19757.1"; gene_id "MSTRG.19757";
nscaf2889	Bombyx_lncRNA	exon	337486	337527	.	+	.	transcript_id "MSTRG.19757.1"; gene_id "MSTRG.19757";
nscaf2889	Bombyx_lncRNA	exon	590126	591325	.	-	.	transcript_id "MSTRG.19812.3"; gene_id "MSTRG.19812";
nscaf2889	Bombyx_lncRNA	exon	592561	592766	.	-	.	transcript_id "MSTRG.19812.3"; gene_id "MSTRG.19812";
nscaf2889	Bombyx_lncRNA	exon	775054	778331	.	-	.	transcript_id "MSTRG.19988.1"; gene_id "MSTRG.19988";
nscaf2889	Bombyx_lncRNA	exon	796883	796903	.	-	.	transcript_id "MSTRG.19988.1"; gene_id "MSTRG.19988";
nscaf2889	Bombyx_lncRNA	exon	1006851	1007229	.	-	.	transcript_id "MSTRG.20011.2"; gene_id "MSTRG.20011";
nscaf2889	Bombyx_lncRNA	exon	1009878	1010347	.	-	.	transcript_id "MSTRG.20011.2"; gene_id "MSTRG.20011";
nscaf2889	Bombyx_lncRNA	exon	1224622	1225273	.	+	.	transcript_id "MSTRG.19969.1"; gene_id "MSTRG.19969";
nscaf2889	Bombyx_lncRNA	exon	1239608	1239903	.	+	.	transcript_id "MSTRG.19971.1"; gene_id "MSTRG.19971";
nscaf2889	Bombyx_lncRNA	exon	1243189	1244076	.	+	.	transcript_id "MSTRG.19971.1"; gene_id "MSTRG.19971";
nscaf2889	Bombyx_lncRNA	exon	1265429	1265440	.	+	.	transcript_id "MSTRG.19969.1"; gene_id "MSTRG.19969";
nscaf2889	Bombyx_lncRNA	exon	1905879	1908347	.	+	.	transcript_id "MSTRG.20058.2"; gene_id "MSTRG.20058";
nscaf2889	Bombyx_lncRNA	exon	1908981	1909063	.	+	.	transcript_id "MSTRG.20058.2"; gene_id "MSTRG.20058";
nscaf2889	Bombyx_lncRNA	exon	1979980	1980152	.	-	.	transcript_id "MSTRG.20068.2"; gene_id "MSTRG.20068";
nscaf2889	Bombyx_lncRNA	exon	1980725	1980961	.	-	.	transcript_id "MSTRG.20068.2"; gene_id "MSTRG.20068";
nscaf2889	Bombyx_lncRNA	exon	3527901	3528184	.	+	.	transcript_id "MSTRG.20162.1"; gene_id "MSTRG.20162";
nscaf2889	Bombyx_lncRNA	exon	3550051	3550137	.	+	.	transcript_id "MSTRG.20162.1"; gene_id "MSTRG.20162";
nscaf2890	Bombyx_lncRNA	exon	580465	581728	.	+	.	transcript_id "MSTRG.20208.2"; gene_id "MSTRG.20208";
nscaf2890	Bombyx_lncRNA	exon	582901	583332	.	+	.	transcript_id "MSTRG.20208.2"; gene_id "MSTRG.20208";
nscaf2890	Bombyx_lncRNA	exon	1065357	1065647	.	+	.	transcript_id "MSTRG.20228.2"; gene_id "MSTRG.20228";
nscaf2890	Bombyx_lncRNA	exon	1066346	1067391	.	+	.	transcript_id "MSTRG.20228.2"; gene_id "MSTRG.20228";
nscaf2890	Bombyx_lncRNA	exon	1126063	1127163	.	+	.	transcript_id "MSTRG.20229.5"; gene_id "MSTRG.20229";
nscaf2890	Bombyx_lncRNA	exon	1146817	1146857	.	+	.	transcript_id "MSTRG.20229.5"; gene_id "MSTRG.20229";
nscaf2890	Bombyx_lncRNA	exon	1239924	1240029	.	-	.	transcript_id "MSTRG.20237.1"; gene_id "MSTRG.20237";
nscaf2890	Bombyx_lncRNA	exon	1255955	1256272	.	-	.	transcript_id "MSTRG.20237.1"; gene_id "MSTRG.20237";
nscaf2890	Bombyx_lncRNA	exon	1327262	1327273	.	+	.	transcript_id "MSTRG.20241.6"; gene_id "MSTRG.20241";
nscaf2890	Bombyx_lncRNA	exon	1384727	1387727	.	+	.	transcript_id "MSTRG.20241.6"; gene_id "MSTRG.20241";
nscaf2891	Bombyx_lncRNA	exon	655547	655725	.	-	.	transcript_id "MSTRG.20335.1"; gene_id "MSTRG.20335";
nscaf2891	Bombyx_lncRNA	exon	655622	655725	.	-	.	transcript_id "MSTRG.20335.3"; gene_id "MSTRG.20335";
nscaf2891	Bombyx_lncRNA	exon	718018	718051	.	-	.	transcript_id "MSTRG.20335.1"; gene_id "MSTRG.20335";
nscaf2891	Bombyx_lncRNA	exon	749628	749760	.	-	.	transcript_id "MSTRG.20335.3"; gene_id "MSTRG.20335";
nscaf2891	Bombyx_lncRNA	exon	1024654	1024680	.	-	.	transcript_id "MSTRG.20284.1"; gene_id "MSTRG.20284";
nscaf2891	Bombyx_lncRNA	exon	1028881	1029046	.	-	.	transcript_id "MSTRG.20285.1"; gene_id "MSTRG.20285";
nscaf2891	Bombyx_lncRNA	exon	1032478	1032634	.	-	.	transcript_id "MSTRG.20285.1"; gene_id "MSTRG.20285";
nscaf2891	Bombyx_lncRNA	exon	1040282	1040657	.	-	.	transcript_id "MSTRG.20284.1"; gene_id "MSTRG.20284";
nscaf2891	Bombyx_lncRNA	exon	1207952	1209211	.	+	.	transcript_id "MSTRG.20361.1"; gene_id "MSTRG.20361";
nscaf2891	Bombyx_lncRNA	exon	1355525	1355547	.	+	.	transcript_id "MSTRG.20361.1"; gene_id "MSTRG.20361";
nscaf2891	Bombyx_lncRNA	exon	2008043	2008594	.	-	.	transcript_id "MSTRG.20346.3"; gene_id "MSTRG.20346";
nscaf2891	Bombyx_lncRNA	exon	2009185	2011074	.	-	.	transcript_id "MSTRG.20346.3"; gene_id "MSTRG.20346";
nscaf2891	Bombyx_lncRNA	exon	2039737	2042220	.	-	.	transcript_id "MSTRG.20403.2"; gene_id "MSTRG.20403";
nscaf2891	Bombyx_lncRNA	exon	2039737	2042220	.	-	.	transcript_id "MSTRG.20403.1"; gene_id "MSTRG.20403";
nscaf2891	Bombyx_lncRNA	exon	2086499	2088181	.	-	.	transcript_id "MSTRG.20403.2"; gene_id "MSTRG.20403";
nscaf2891	Bombyx_lncRNA	exon	2086692	2087474	.	-	.	transcript_id "MSTRG.20403.1"; gene_id "MSTRG.20403";
nscaf2891	Bombyx_lncRNA	exon	2088724	2089011	.	-	.	transcript_id "MSTRG.20403.1"; gene_id "MSTRG.20403";
nscaf2891	Bombyx_lncRNA	exon	2359063	2359175	.	-	.	transcript_id "MSTRG.20447.1"; gene_id "MSTRG.20447";
nscaf2891	Bombyx_lncRNA	exon	2361725	2361865	.	-	.	transcript_id "MSTRG.20447.1"; gene_id "MSTRG.20447";
nscaf2891	Bombyx_lncRNA	exon	2497578	2498664	.	-	.	transcript_id "MSTRG.20455.2"; gene_id "MSTRG.20455";
nscaf2891	Bombyx_lncRNA	exon	2523319	2523349	.	-	.	transcript_id "MSTRG.20455.4"; gene_id "MSTRG.20455";
nscaf2891	Bombyx_lncRNA	exon	2558247	2561858	.	-	.	transcript_id "MSTRG.20455.4"; gene_id "MSTRG.20455";
nscaf2891	Bombyx_lncRNA	exon	2559583	2560474	.	-	.	transcript_id "MSTRG.20455.2"; gene_id "MSTRG.20455";
nscaf2891	Bombyx_lncRNA	exon	2595164	2595621	.	-	.	transcript_id "MSTRG.20455.2"; gene_id "MSTRG.20455";
nscaf2899	Bombyx_lncRNA	exon	54114	54124	.	+	.	transcript_id "MSTRG.20526.1"; gene_id "MSTRG.20526";
nscaf2899	Bombyx_lncRNA	exon	122698	123136	.	+	.	transcript_id "MSTRG.20526.1"; gene_id "MSTRG.20526";
nscaf2901	Bombyx_lncRNA	exon	15558	15662	.	+	.	transcript_id "MSTRG.20504.1"; gene_id "MSTRG.20504";
nscaf2901	Bombyx_lncRNA	exon	17055	18192	.	+	.	transcript_id "MSTRG.20504.1"; gene_id "MSTRG.20504";
nscaf2901	Bombyx_lncRNA	exon	551778	553775	.	+	.	transcript_id "MSTRG.20599.2"; gene_id "MSTRG.20599";
nscaf2901	Bombyx_lncRNA	exon	553903	556567	.	+	.	transcript_id "MSTRG.20599.2"; gene_id "MSTRG.20599";
nscaf2901	Bombyx_lncRNA	exon	559898	560043	.	+	.	transcript_id "MSTRG.20599.2"; gene_id "MSTRG.20599";
nscaf2901	Bombyx_lncRNA	exon	1255324	1255364	.	-	.	transcript_id "MSTRG.20658.1"; gene_id "MSTRG.20658";
nscaf2901	Bombyx_lncRNA	exon	1429888	1431195	.	-	.	transcript_id "MSTRG.20658.1"; gene_id "MSTRG.20658";
nscaf2901	Bombyx_lncRNA	exon	1476449	1479282	.	+	.	transcript_id "MSTRG.20677.2"; gene_id "MSTRG.20677";
nscaf2901	Bombyx_lncRNA	exon	1481251	1481348	.	+	.	transcript_id "MSTRG.20677.2"; gene_id "MSTRG.20677";
nscaf2902	Bombyx_lncRNA	exon	28052	28217	.	-	.	transcript_id "MSTRG.20907.1"; gene_id "MSTRG.20907";
nscaf2902	Bombyx_lncRNA	exon	92938	93285	.	-	.	transcript_id "MSTRG.20907.1"; gene_id "MSTRG.20907";
nscaf2902	Bombyx_lncRNA	exon	261247	261385	.	+	.	transcript_id "MSTRG.20914.1"; gene_id "MSTRG.20914";
nscaf2902	Bombyx_lncRNA	exon	321599	322262	.	+	.	transcript_id "MSTRG.20914.1"; gene_id "MSTRG.20914";
nscaf2902	Bombyx_lncRNA	exon	340480	340711	.	+	.	transcript_id "MSTRG.20923.2"; gene_id "MSTRG.20923";
nscaf2902	Bombyx_lncRNA	exon	375342	375441	.	+	.	transcript_id "MSTRG.20923.2"; gene_id "MSTRG.20923";
nscaf2902	Bombyx_lncRNA	exon	761512	761523	.	-	.	transcript_id "MSTRG.20955.1"; gene_id "MSTRG.20955";
nscaf2902	Bombyx_lncRNA	exon	770647	770659	.	+	.	transcript_id "MSTRG.20959.1"; gene_id "MSTRG.20959";
nscaf2902	Bombyx_lncRNA	exon	795294	795552	.	+	.	transcript_id "MSTRG.20959.1"; gene_id "MSTRG.20959";
nscaf2902	Bombyx_lncRNA	exon	814198	817671	.	-	.	transcript_id "MSTRG.20955.1"; gene_id "MSTRG.20955";
nscaf2902	Bombyx_lncRNA	exon	869455	870107	.	+	.	transcript_id "MSTRG.20968.1"; gene_id "MSTRG.20968";
nscaf2902	Bombyx_lncRNA	exon	876141	876439	.	+	.	transcript_id "MSTRG.20968.1"; gene_id "MSTRG.20968";
nscaf2902	Bombyx_lncRNA	exon	941676	941921	.	-	.	transcript_id "MSTRG.20977.1"; gene_id "MSTRG.20977";
nscaf2902	Bombyx_lncRNA	exon	943441	943611	.	-	.	transcript_id "MSTRG.20977.1"; gene_id "MSTRG.20977";
nscaf2902	Bombyx_lncRNA	exon	1036160	1036181	.	-	.	transcript_id "MSTRG.20991.1"; gene_id "MSTRG.20991";
nscaf2902	Bombyx_lncRNA	exon	1042320	1043568	.	-	.	transcript_id "MSTRG.20991.1"; gene_id "MSTRG.20991";
nscaf2902	Bombyx_lncRNA	exon	1043664	1043763	.	-	.	transcript_id "MSTRG.20991.1"; gene_id "MSTRG.20991";
nscaf2902	Bombyx_lncRNA	exon	1131937	1132681	.	-	.	transcript_id "MSTRG.20998.2"; gene_id "MSTRG.20998";
nscaf2902	Bombyx_lncRNA	exon	1132973	1134437	.	-	.	transcript_id "MSTRG.20998.2"; gene_id "MSTRG.20998";
nscaf2902	Bombyx_lncRNA	exon	1156789	1156924	.	+	.	transcript_id "MSTRG.21002.1"; gene_id "MSTRG.21002";
nscaf2902	Bombyx_lncRNA	exon	1161075	1161301	.	+	.	transcript_id "MSTRG.21002.1"; gene_id "MSTRG.21002";
nscaf2902	Bombyx_lncRNA	exon	1674284	1674293	.	+	.	transcript_id "MSTRG.20694.1"; gene_id "MSTRG.20694";
nscaf2902	Bombyx_lncRNA	exon	1696240	1696348	.	+	.	transcript_id "MSTRG.20694.1"; gene_id "MSTRG.20694";
nscaf2902	Bombyx_lncRNA	exon	1766530	1766629	.	+	.	transcript_id "MSTRG.20694.1"; gene_id "MSTRG.20694";
nscaf2902	Bombyx_lncRNA	exon	2116206	2116221	.	+	.	transcript_id "MSTRG.20729.1"; gene_id "MSTRG.20729";
nscaf2902	Bombyx_lncRNA	exon	2117071	2117457	.	+	.	transcript_id "MSTRG.20729.1"; gene_id "MSTRG.20729";
nscaf2902	Bombyx_lncRNA	exon	2342974	2344090	.	-	.	transcript_id "MSTRG.20766.1"; gene_id "MSTRG.20766";
nscaf2902	Bombyx_lncRNA	exon	2346844	2347104	.	-	.	transcript_id "MSTRG.20766.1"; gene_id "MSTRG.20766";
nscaf2902	Bombyx_lncRNA	exon	2515257	2515341	.	-	.	transcript_id "MSTRG.20766.1"; gene_id "MSTRG.20766";
nscaf2902	Bombyx_lncRNA	exon	3023361	3023506	.	+	.	transcript_id "MSTRG.20794.1"; gene_id "MSTRG.20794";
nscaf2902	Bombyx_lncRNA	exon	3026742	3027009	.	+	.	transcript_id "MSTRG.20794.1"; gene_id "MSTRG.20794";
nscaf2902	Bombyx_lncRNA	exon	3534782	3535117	.	-	.	transcript_id "MSTRG.20827.3"; gene_id "MSTRG.20827";
nscaf2902	Bombyx_lncRNA	exon	3536388	3536825	.	-	.	transcript_id "MSTRG.20827.4"; gene_id "MSTRG.20827";
nscaf2902	Bombyx_lncRNA	exon	3548362	3548693	.	-	.	transcript_id "MSTRG.20827.4"; gene_id "MSTRG.20827";
nscaf2902	Bombyx_lncRNA	exon	3573892	3573908	.	-	.	transcript_id "MSTRG.20827.3"; gene_id "MSTRG.20827";
nscaf2902	Bombyx_lncRNA	exon	3752319	3752489	.	-	.	transcript_id "MSTRG.20852.1"; gene_id "MSTRG.20852";
nscaf2902	Bombyx_lncRNA	exon	3797784	3797989	.	-	.	transcript_id "MSTRG.20852.1"; gene_id "MSTRG.20852";
nscaf2902	Bombyx_lncRNA	exon	4158213	4160132	.	+	.	transcript_id "MSTRG.20890.1"; gene_id "MSTRG.20890";
nscaf2902	Bombyx_lncRNA	exon	4160551	4161295	.	+	.	transcript_id "MSTRG.20890.1"; gene_id "MSTRG.20890";
nscaf2902	Bombyx_lncRNA	exon	4161502	4161669	.	+	.	transcript_id "MSTRG.20890.1"; gene_id "MSTRG.20890";
nscaf2902	Bombyx_lncRNA	exon	4162785	4163077	.	+	.	transcript_id "MSTRG.20890.1"; gene_id "MSTRG.20890";
nscaf2902	Bombyx_lncRNA	exon	4353086	4353631	.	-	.	transcript_id "MSTRG.21066.1"; gene_id "MSTRG.21066";
nscaf2902	Bombyx_lncRNA	exon	4402787	4402932	.	+	.	transcript_id "MSTRG.21070.1"; gene_id "MSTRG.21070";
nscaf2902	Bombyx_lncRNA	exon	4426677	4426701	.	-	.	transcript_id "MSTRG.21073.1"; gene_id "MSTRG.21073";
nscaf2902	Bombyx_lncRNA	exon	4464280	4465122	.	+	.	transcript_id "MSTRG.21070.1"; gene_id "MSTRG.21070";
nscaf2902	Bombyx_lncRNA	exon	4474315	4474756	.	-	.	transcript_id "MSTRG.21073.1"; gene_id "MSTRG.21073";
nscaf2902	Bombyx_lncRNA	exon	4503858	4503877	.	-	.	transcript_id "MSTRG.21066.1"; gene_id "MSTRG.21066";
nscaf2902	Bombyx_lncRNA	exon	6485602	6485611	.	+	.	transcript_id "MSTRG.21222.1"; gene_id "MSTRG.21222";
nscaf2902	Bombyx_lncRNA	exon	6553097	6553502	.	+	.	transcript_id "MSTRG.21222.1"; gene_id "MSTRG.21222";
nscaf2902	Bombyx_lncRNA	exon	7004625	7004672	.	-	.	transcript_id "MSTRG.21244.3"; gene_id "MSTRG.21244";
nscaf2902	Bombyx_lncRNA	exon	7051298	7051502	.	-	.	transcript_id "MSTRG.21244.3"; gene_id "MSTRG.21244";
nscaf2902	Bombyx_lncRNA	exon	7706011	7706718	.	-	.	transcript_id "MSTRG.21263.1"; gene_id "MSTRG.21263";
nscaf2902	Bombyx_lncRNA	exon	7863642	7864091	.	-	.	transcript_id "MSTRG.21263.1"; gene_id "MSTRG.21263";
nscaf2902	Bombyx_lncRNA	exon	8783050	8783256	.	-	.	transcript_id "MSTRG.21401.1"; gene_id "MSTRG.21401";
nscaf2902	Bombyx_lncRNA	exon	8821150	8821325	.	-	.	transcript_id "MSTRG.21401.1"; gene_id "MSTRG.21401";
nscaf2902	Bombyx_lncRNA	exon	8821858	8822468	.	-	.	transcript_id "MSTRG.21401.1"; gene_id "MSTRG.21401";
nscaf2902	Bombyx_lncRNA	exon	8877425	8877447	.	-	.	transcript_id "MSTRG.21409.1"; gene_id "MSTRG.21409";
nscaf2902	Bombyx_lncRNA	exon	8908854	8910693	.	-	.	transcript_id "MSTRG.21409.1"; gene_id "MSTRG.21409";
nscaf2902	Bombyx_lncRNA	exon	8934500	8935455	.	+	.	transcript_id "MSTRG.21408.2"; gene_id "MSTRG.21408";
nscaf2902	Bombyx_lncRNA	exon	9005952	9005975	.	+	.	transcript_id "MSTRG.21408.2"; gene_id "MSTRG.21408";
nscaf2902	Bombyx_lncRNA	exon	9541975	9543012	.	-	.	transcript_id "MSTRG.21441.1"; gene_id "MSTRG.21441";
nscaf2902	Bombyx_lncRNA	exon	9550854	9550899	.	-	.	transcript_id "MSTRG.21444.1"; gene_id "MSTRG.21444";
nscaf2902	Bombyx_lncRNA	exon	9558838	9559176	.	-	.	transcript_id "MSTRG.21444.1"; gene_id "MSTRG.21444";
nscaf2902	Bombyx_lncRNA	exon	9608067	9608083	.	-	.	transcript_id "MSTRG.21441.1"; gene_id "MSTRG.21441";
nscaf2902	Bombyx_lncRNA	exon	10205171	10205205	.	-	.	transcript_id "MSTRG.21486.1"; gene_id "MSTRG.21486";
nscaf2902	Bombyx_lncRNA	exon	10247160	10250197	.	-	.	transcript_id "MSTRG.21486.1"; gene_id "MSTRG.21486";
nscaf2902	Bombyx_lncRNA	exon	10614338	10614754	.	-	.	transcript_id "MSTRG.21527.1"; gene_id "MSTRG.21527";
nscaf2902	Bombyx_lncRNA	exon	10642540	10642551	.	-	.	transcript_id "MSTRG.21527.1"; gene_id "MSTRG.21527";
nscaf2902	Bombyx_lncRNA	exon	10658773	10658918	.	-	.	transcript_id "MSTRG.21531.1"; gene_id "MSTRG.21531";
nscaf2902	Bombyx_lncRNA	exon	10731615	10731844	.	-	.	transcript_id "MSTRG.21531.1"; gene_id "MSTRG.21531";
nscaf2902	Bombyx_lncRNA	exon	10793285	10795770	.	+	.	transcript_id "MSTRG.21535.3"; gene_id "MSTRG.21535";
nscaf2902	Bombyx_lncRNA	exon	10808831	10809161	.	+	.	transcript_id "MSTRG.21535.3"; gene_id "MSTRG.21535";
nscaf2902	Bombyx_lncRNA	exon	10969544	10969930	.	+	.	transcript_id "MSTRG.21583.1"; gene_id "MSTRG.21583";
nscaf2902	Bombyx_lncRNA	exon	11042563	11042583	.	+	.	transcript_id "MSTRG.21583.1"; gene_id "MSTRG.21583";
nscaf2902	Bombyx_lncRNA	exon	11119772	11120148	.	-	.	transcript_id "MSTRG.21584.3"; gene_id "MSTRG.21584";
nscaf2902	Bombyx_lncRNA	exon	11128367	11128631	.	+	.	transcript_id "MSTRG.21592.1"; gene_id "MSTRG.21592";
nscaf2902	Bombyx_lncRNA	exon	11180635	11180655	.	-	.	transcript_id "MSTRG.21584.3"; gene_id "MSTRG.21584";
nscaf2902	Bombyx_lncRNA	exon	11205108	11207097	.	+	.	transcript_id "MSTRG.21592.1"; gene_id "MSTRG.21592";
nscaf2903	Bombyx_lncRNA	exon	321189	321673	.	-	.	transcript_id "MSTRG.21624.2"; gene_id "MSTRG.21624";
nscaf2903	Bombyx_lncRNA	exon	384819	384829	.	-	.	transcript_id "MSTRG.21624.2"; gene_id "MSTRG.21624";
nscaf2905	Bombyx_lncRNA	exon	84646	84712	.	-	.	transcript_id "MSTRG.21681.1"; gene_id "MSTRG.21681";
nscaf2905	Bombyx_lncRNA	exon	114320	114489	.	-	.	transcript_id "MSTRG.21689.1"; gene_id "MSTRG.21689";
nscaf2905	Bombyx_lncRNA	exon	138567	138757	.	-	.	transcript_id "MSTRG.21689.1"; gene_id "MSTRG.21689";
nscaf2905	Bombyx_lncRNA	exon	157334	157443	.	-	.	transcript_id "MSTRG.21681.1"; gene_id "MSTRG.21681";
nscaf2905	Bombyx_lncRNA	exon	303905	304026	.	-	.	transcript_id "MSTRG.21681.13"; gene_id "MSTRG.21681";
nscaf2905	Bombyx_lncRNA	exon	311040	313765	.	-	.	transcript_id "MSTRG.21681.13"; gene_id "MSTRG.21681";
nscaf2905	Bombyx_lncRNA	exon	312560	313738	.	-	.	transcript_id "MSTRG.21681.1"; gene_id "MSTRG.21681";
nscaf2905	Bombyx_lncRNA	exon	315667	315911	.	-	.	transcript_id "MSTRG.21681.1"; gene_id "MSTRG.21681";
nscaf2910	Bombyx_lncRNA	exon	574565	574755	.	-	.	transcript_id "MSTRG.21721.2"; gene_id "MSTRG.21721";
nscaf2910	Bombyx_lncRNA	exon	579146	579237	.	-	.	transcript_id "MSTRG.21721.2"; gene_id "MSTRG.21721";
nscaf2912	Bombyx_lncRNA	exon	85716	86247	.	+	.	transcript_id "MSTRG.21830.1"; gene_id "MSTRG.21830";
nscaf2912	Bombyx_lncRNA	exon	239479	239978	.	+	.	transcript_id "MSTRG.21830.1"; gene_id "MSTRG.21830";
nscaf2912	Bombyx_lncRNA	exon	295445	295512	.	-	.	transcript_id "MSTRG.21836.4"; gene_id "MSTRG.21836";
nscaf2912	Bombyx_lncRNA	exon	308826	310115	.	-	.	transcript_id "MSTRG.21836.4"; gene_id "MSTRG.21836";
nscaf2912	Bombyx_lncRNA	exon	345535	345583	.	-	.	transcript_id "MSTRG.21836.4"; gene_id "MSTRG.21836";
nscaf2912	Bombyx_lncRNA	exon	729750	730186	.	+	.	transcript_id "MSTRG.21879.1"; gene_id "MSTRG.21879";
nscaf2912	Bombyx_lncRNA	exon	799526	799582	.	+	.	transcript_id "MSTRG.21879.1"; gene_id "MSTRG.21879";
nscaf2912	Bombyx_lncRNA	exon	995059	995070	.	-	.	transcript_id "MSTRG.21755.4"; gene_id "MSTRG.21755";
nscaf2912	Bombyx_lncRNA	exon	1065333	1066317	.	-	.	transcript_id "MSTRG.21755.4"; gene_id "MSTRG.21755";
nscaf2912	Bombyx_lncRNA	exon	1085080	1085553	.	-	.	transcript_id "MSTRG.21761.5"; gene_id "MSTRG.21761";
nscaf2912	Bombyx_lncRNA	exon	1104787	1105616	.	-	.	transcript_id "MSTRG.21761.5"; gene_id "MSTRG.21761";
nscaf2912	Bombyx_lncRNA	exon	1174009	1174999	.	+	.	transcript_id "MSTRG.21772.1"; gene_id "MSTRG.21772";
nscaf2912	Bombyx_lncRNA	exon	1186138	1186367	.	+	.	transcript_id "MSTRG.21772.1"; gene_id "MSTRG.21772";
nscaf2912	Bombyx_lncRNA	exon	1285789	1286869	.	+	.	transcript_id "MSTRG.21793.3"; gene_id "MSTRG.21793";
nscaf2912	Bombyx_lncRNA	exon	1332973	1333604	.	+	.	transcript_id "MSTRG.21793.5"; gene_id "MSTRG.21793";
nscaf2912	Bombyx_lncRNA	exon	1333191	1335512	.	+	.	transcript_id "MSTRG.21793.3"; gene_id "MSTRG.21793";
nscaf2912	Bombyx_lncRNA	exon	1334154	1335517	.	+	.	transcript_id "MSTRG.21793.5"; gene_id "MSTRG.21793";
nscaf2912	Bombyx_lncRNA	exon	1373819	1374115	.	-	.	transcript_id "MSTRG.21804.1"; gene_id "MSTRG.21804";
nscaf2912	Bombyx_lncRNA	exon	1374127	1374507	.	-	.	transcript_id "MSTRG.21804.1"; gene_id "MSTRG.21804";
nscaf2913	Bombyx_lncRNA	exon	13838	14061	.	+	.	transcript_id "MSTRG.21811.17"; gene_id "MSTRG.21811";
nscaf2913	Bombyx_lncRNA	exon	16889	17158	.	+	.	transcript_id "MSTRG.21811.17"; gene_id "MSTRG.21811";
nscaf2916	Bombyx_lncRNA	exon	776891	777506	.	+	.	transcript_id "MSTRG.22098.1"; gene_id "MSTRG.22098";
nscaf2916	Bombyx_lncRNA	exon	831356	831619	.	+	.	transcript_id "MSTRG.22098.1"; gene_id "MSTRG.22098";
nscaf2925	Bombyx_lncRNA	exon	19212	19555	.	-	.	transcript_id "MSTRG.22007.6"; gene_id "MSTRG.22007";
nscaf2925	Bombyx_lncRNA	exon	20566	20589	.	-	.	transcript_id "MSTRG.22007.7"; gene_id "MSTRG.22007";
nscaf2925	Bombyx_lncRNA	exon	20664	20816	.	-	.	transcript_id "MSTRG.22007.7"; gene_id "MSTRG.22007";
nscaf2925	Bombyx_lncRNA	exon	24077	24408	.	-	.	transcript_id "MSTRG.22007.6"; gene_id "MSTRG.22007";
nscaf2925	Bombyx_lncRNA	exon	24077	24408	.	-	.	transcript_id "MSTRG.22007.7"; gene_id "MSTRG.22007";
nscaf2925	Bombyx_lncRNA	exon	194748	195435	.	-	.	transcript_id "MSTRG.22019.2"; gene_id "MSTRG.22019";
nscaf2925	Bombyx_lncRNA	exon	210100	210114	.	-	.	transcript_id "MSTRG.22019.2"; gene_id "MSTRG.22019";
nscaf2925	Bombyx_lncRNA	exon	901316	901475	.	-	.	transcript_id "MSTRG.22147.1"; gene_id "MSTRG.22147";
nscaf2925	Bombyx_lncRNA	exon	902282	902382	.	-	.	transcript_id "MSTRG.22147.1"; gene_id "MSTRG.22147";
nscaf2930	Bombyx_lncRNA	exon	656403	656539	.	+	.	transcript_id "MSTRG.22273.1"; gene_id "MSTRG.22273";
nscaf2930	Bombyx_lncRNA	exon	673913	673963	.	+	.	transcript_id "MSTRG.22273.2"; gene_id "MSTRG.22273";
nscaf2930	Bombyx_lncRNA	exon	723435	728249	.	+	.	transcript_id "MSTRG.22273.2"; gene_id "MSTRG.22273";
nscaf2930	Bombyx_lncRNA	exon	791800	796240	.	+	.	transcript_id "MSTRG.22273.1"; gene_id "MSTRG.22273";
nscaf2930	Bombyx_lncRNA	exon	821494	821590	.	-	.	transcript_id "MSTRG.22284.1"; gene_id "MSTRG.22284";
nscaf2930	Bombyx_lncRNA	exon	856386	856470	.	+	.	transcript_id "MSTRG.22291.2"; gene_id "MSTRG.22291";
nscaf2930	Bombyx_lncRNA	exon	880386	880540	.	-	.	transcript_id "MSTRG.22284.1"; gene_id "MSTRG.22284";
nscaf2930	Bombyx_lncRNA	exon	884930	885071	.	+	.	transcript_id "MSTRG.22291.2"; gene_id "MSTRG.22291";
nscaf2930	Bombyx_lncRNA	exon	931392	933086	.	+	.	transcript_id "MSTRG.22305.1"; gene_id "MSTRG.22305";
nscaf2930	Bombyx_lncRNA	exon	944227	944331	.	+	.	transcript_id "MSTRG.22305.1"; gene_id "MSTRG.22305";
nscaf2930	Bombyx_lncRNA	exon	2260520	2260630	.	-	.	transcript_id "MSTRG.22343.2"; gene_id "MSTRG.22343";
nscaf2930	Bombyx_lncRNA	exon	2280470	2280847	.	-	.	transcript_id "MSTRG.22343.2"; gene_id "MSTRG.22343";
nscaf2930	Bombyx_lncRNA	exon	2298051	2298813	.	-	.	transcript_id "MSTRG.22347.1"; gene_id "MSTRG.22347";
nscaf2930	Bombyx_lncRNA	exon	2362207	2362220	.	-	.	transcript_id "MSTRG.22347.1"; gene_id "MSTRG.22347";
nscaf2930	Bombyx_lncRNA	exon	2457943	2457954	.	-	.	transcript_id "MSTRG.22358.1"; gene_id "MSTRG.22358";
nscaf2930	Bombyx_lncRNA	exon	2505148	2505892	.	-	.	transcript_id "MSTRG.22358.1"; gene_id "MSTRG.22358";
nscaf2930	Bombyx_lncRNA	exon	3190406	3190433	.	-	.	transcript_id "MSTRG.22461.1"; gene_id "MSTRG.22461";
nscaf2930	Bombyx_lncRNA	exon	3230569	3233926	.	-	.	transcript_id "MSTRG.22461.2"; gene_id "MSTRG.22461";
nscaf2930	Bombyx_lncRNA	exon	3254244	3254882	.	-	.	transcript_id "MSTRG.22461.2"; gene_id "MSTRG.22461";
nscaf2930	Bombyx_lncRNA	exon	3254326	3254697	.	-	.	transcript_id "MSTRG.22461.1"; gene_id "MSTRG.22461";
nscaf2930	Bombyx_lncRNA	exon	3296285	3296469	.	-	.	transcript_id "MSTRG.22461.2"; gene_id "MSTRG.22461";
nscaf2930	Bombyx_lncRNA	exon	4035366	4035553	.	-	.	transcript_id "MSTRG.22395.1"; gene_id "MSTRG.22395";
nscaf2930	Bombyx_lncRNA	exon	4109536	4111295	.	-	.	transcript_id "MSTRG.22395.1"; gene_id "MSTRG.22395";
nscaf2930	Bombyx_lncRNA	exon	4144591	4144713	.	+	.	transcript_id "MSTRG.22412.1"; gene_id "MSTRG.22412";
nscaf2930	Bombyx_lncRNA	exon	4144881	4145029	.	+	.	transcript_id "MSTRG.22412.1"; gene_id "MSTRG.22412";
nscaf2930	Bombyx_lncRNA	exon	5313746	5314914	.	+	.	transcript_id "MSTRG.22573.1"; gene_id "MSTRG.22573";
nscaf2930	Bombyx_lncRNA	exon	5342112	5342250	.	+	.	transcript_id "MSTRG.22573.1"; gene_id "MSTRG.22573";
nscaf2930	Bombyx_lncRNA	exon	5910854	5911058	.	+	.	transcript_id "MSTRG.22627.3"; gene_id "MSTRG.22627";
nscaf2930	Bombyx_lncRNA	exon	5940934	5941242	.	+	.	transcript_id "MSTRG.22627.3"; gene_id "MSTRG.22627";
nscaf2930	Bombyx_lncRNA	exon	5950903	5952112	.	+	.	transcript_id "MSTRG.22633.1"; gene_id "MSTRG.22633";
nscaf2930	Bombyx_lncRNA	exon	5969223	5969394	.	+	.	transcript_id "MSTRG.22633.1"; gene_id "MSTRG.22633";
nscaf2930	Bombyx_lncRNA	exon	5978520	5978530	.	+	.	transcript_id "MSTRG.22627.3"; gene_id "MSTRG.22627";
nscaf2930	Bombyx_lncRNA	exon	6023119	6023857	.	+	.	transcript_id "MSTRG.22627.4"; gene_id "MSTRG.22627";
nscaf2930	Bombyx_lncRNA	exon	6078231	6078403	.	+	.	transcript_id "MSTRG.22627.4"; gene_id "MSTRG.22627";
nscaf2931	Bombyx_lncRNA	exon	769451	769726	.	-	.	transcript_id "MSTRG.22675.1"; gene_id "MSTRG.22675";
nscaf2931	Bombyx_lncRNA	exon	839206	839255	.	-	.	transcript_id "MSTRG.22675.1"; gene_id "MSTRG.22675";
nscaf2931	Bombyx_lncRNA	exon	1037108	1038263	.	-	.	transcript_id "MSTRG.22700.1"; gene_id "MSTRG.22700";
nscaf2931	Bombyx_lncRNA	exon	1062216	1064697	.	-	.	transcript_id "MSTRG.22700.1"; gene_id "MSTRG.22700";
nscaf2931	Bombyx_lncRNA	exon	1426168	1426293	.	+	.	transcript_id "MSTRG.22783.4"; gene_id "MSTRG.22783";
nscaf2931	Bombyx_lncRNA	exon	1429505	1430376	.	+	.	transcript_id "MSTRG.22783.4"; gene_id "MSTRG.22783";
nscaf2931	Bombyx_lncRNA	exon	1430735	1430895	.	+	.	transcript_id "MSTRG.22783.4"; gene_id "MSTRG.22783";
nscaf2931	Bombyx_lncRNA	exon	1564492	1568208	.	+	.	transcript_id "MSTRG.22793.1"; gene_id "MSTRG.22793";
nscaf2931	Bombyx_lncRNA	exon	1574850	1574874	.	+	.	transcript_id "MSTRG.22793.1"; gene_id "MSTRG.22793";
nscaf2938	Bombyx_lncRNA	exon	262779	263540	.	+	.	transcript_id "MSTRG.22857.8"; gene_id "MSTRG.22857";
nscaf2938	Bombyx_lncRNA	exon	266064	266247	.	+	.	transcript_id "MSTRG.22857.8"; gene_id "MSTRG.22857";
nscaf2938	Bombyx_lncRNA	exon	338998	339076	.	-	.	transcript_id "MSTRG.22872.2"; gene_id "MSTRG.22872";
nscaf2938	Bombyx_lncRNA	exon	339248	339374	.	-	.	transcript_id "MSTRG.22872.2"; gene_id "MSTRG.22872";
nscaf2938	Bombyx_lncRNA	exon	348777	349039	.	-	.	transcript_id "MSTRG.22827.1"; gene_id "MSTRG.22827";
nscaf2938	Bombyx_lncRNA	exon	350604	352715	.	-	.	transcript_id "MSTRG.22827.1"; gene_id "MSTRG.22827";
nscaf2943	Bombyx_lncRNA	exon	101523	103168	.	+	.	transcript_id "MSTRG.23013.1"; gene_id "MSTRG.23013";
nscaf2943	Bombyx_lncRNA	exon	112040	112424	.	+	.	transcript_id "MSTRG.23014.1"; gene_id "MSTRG.23014";
nscaf2943	Bombyx_lncRNA	exon	116774	116899	.	+	.	transcript_id "MSTRG.23015.1"; gene_id "MSTRG.23015";
nscaf2943	Bombyx_lncRNA	exon	120102	120248	.	+	.	transcript_id "MSTRG.23015.1"; gene_id "MSTRG.23015";
nscaf2943	Bombyx_lncRNA	exon	191926	191970	.	+	.	transcript_id "MSTRG.23014.1"; gene_id "MSTRG.23014";
nscaf2943	Bombyx_lncRNA	exon	238582	238659	.	+	.	transcript_id "MSTRG.23013.1"; gene_id "MSTRG.23013";
nscaf2943	Bombyx_lncRNA	exon	268505	270888	.	+	.	transcript_id "MSTRG.23020.7"; gene_id "MSTRG.23020";
nscaf2943	Bombyx_lncRNA	exon	271567	275629	.	+	.	transcript_id "MSTRG.23020.7"; gene_id "MSTRG.23020";
nscaf2943	Bombyx_lncRNA	exon	373086	373769	.	+	.	transcript_id "MSTRG.23027.2"; gene_id "MSTRG.23027";
nscaf2943	Bombyx_lncRNA	exon	438979	439066	.	+	.	transcript_id "MSTRG.23027.2"; gene_id "MSTRG.23027";
nscaf2943	Bombyx_lncRNA	exon	505366	505377	.	-	.	transcript_id "MSTRG.23042.1"; gene_id "MSTRG.23042";
nscaf2943	Bombyx_lncRNA	exon	570700	571112	.	-	.	transcript_id "MSTRG.23042.1"; gene_id "MSTRG.23042";
nscaf2943	Bombyx_lncRNA	exon	939202	940410	.	+	.	transcript_id "MSTRG.23078.1"; gene_id "MSTRG.23078";
nscaf2943	Bombyx_lncRNA	exon	975317	975532	.	+	.	transcript_id "MSTRG.23078.1"; gene_id "MSTRG.23078";
nscaf2943	Bombyx_lncRNA	exon	1004523	1005281	.	+	.	transcript_id "MSTRG.23081.1"; gene_id "MSTRG.23081";
nscaf2943	Bombyx_lncRNA	exon	1052670	1052706	.	+	.	transcript_id "MSTRG.23081.1"; gene_id "MSTRG.23081";
nscaf2943	Bombyx_lncRNA	exon	1080868	1084875	.	+	.	transcript_id "MSTRG.23081.1"; gene_id "MSTRG.23081";
nscaf2943	Bombyx_lncRNA	exon	1157507	1157564	.	+	.	transcript_id "MSTRG.23081.1"; gene_id "MSTRG.23081";
nscaf2943	Bombyx_lncRNA	exon	1159561	1161431	.	+	.	transcript_id "MSTRG.23081.1"; gene_id "MSTRG.23081";
nscaf2943	Bombyx_lncRNA	exon	1993213	1993519	.	-	.	transcript_id "MSTRG.23138.1"; gene_id "MSTRG.23138";
nscaf2943	Bombyx_lncRNA	exon	2036168	2036475	.	-	.	transcript_id "MSTRG.23138.1"; gene_id "MSTRG.23138";
nscaf2943	Bombyx_lncRNA	exon	2061174	2062736	.	+	.	transcript_id "MSTRG.23141.1"; gene_id "MSTRG.23141";
nscaf2943	Bombyx_lncRNA	exon	2081546	2081959	.	+	.	transcript_id "MSTRG.23144.1"; gene_id "MSTRG.23144";
nscaf2943	Bombyx_lncRNA	exon	2095727	2097399	.	+	.	transcript_id "MSTRG.23144.1"; gene_id "MSTRG.23144";
nscaf2943	Bombyx_lncRNA	exon	2097660	2098440	.	+	.	transcript_id "MSTRG.23144.1"; gene_id "MSTRG.23144";
nscaf2943	Bombyx_lncRNA	exon	2115529	2115725	.	+	.	transcript_id "MSTRG.23141.1"; gene_id "MSTRG.23141";
nscaf2943	Bombyx_lncRNA	exon	2244588	2245019	.	-	.	transcript_id "MSTRG.23164.1"; gene_id "MSTRG.23164";
nscaf2943	Bombyx_lncRNA	exon	2245766	2246158	.	-	.	transcript_id "MSTRG.23164.1"; gene_id "MSTRG.23164";
nscaf2943	Bombyx_lncRNA	exon	2506201	2506388	.	+	.	transcript_id "MSTRG.23193.2"; gene_id "MSTRG.23193";
nscaf2943	Bombyx_lncRNA	exon	2508627	2514261	.	+	.	transcript_id "MSTRG.23193.2"; gene_id "MSTRG.23193";
nscaf2943	Bombyx_lncRNA	exon	2687752	2688744	.	+	.	transcript_id "MSTRG.23200.9"; gene_id "MSTRG.23200";
nscaf2943	Bombyx_lncRNA	exon	2689431	2691304	.	+	.	transcript_id "MSTRG.23200.9"; gene_id "MSTRG.23200";
nscaf2943	Bombyx_lncRNA	exon	3665926	3666791	.	-	.	transcript_id "MSTRG.23263.2"; gene_id "MSTRG.23263";
nscaf2943	Bombyx_lncRNA	exon	3666911	3667058	.	-	.	transcript_id "MSTRG.23263.2"; gene_id "MSTRG.23263";
nscaf2948	Bombyx_lncRNA	exon	165451	166015	.	-	.	transcript_id "MSTRG.23311.3"; gene_id "MSTRG.23311";
nscaf2948	Bombyx_lncRNA	exon	166920	167187	.	-	.	transcript_id "MSTRG.23311.3"; gene_id "MSTRG.23311";
nscaf2948	Bombyx_lncRNA	exon	433622	433662	.	-	.	transcript_id "MSTRG.23353.1"; gene_id "MSTRG.23353";
nscaf2948	Bombyx_lncRNA	exon	443477	443787	.	-	.	transcript_id "MSTRG.23353.1"; gene_id "MSTRG.23353";
nscaf2948	Bombyx_lncRNA	exon	702453	702512	.	-	.	transcript_id "MSTRG.23360.30"; gene_id "MSTRG.23360";
nscaf2948	Bombyx_lncRNA	exon	703069	703146	.	-	.	transcript_id "MSTRG.23360.30"; gene_id "MSTRG.23360";
nscaf2948	Bombyx_lncRNA	exon	704410	705173	.	-	.	transcript_id "MSTRG.23360.30"; gene_id "MSTRG.23360";
nscaf2948	Bombyx_lncRNA	exon	1196234	1196549	.	+	.	transcript_id "MSTRG.23448.3"; gene_id "MSTRG.23448";
nscaf2948	Bombyx_lncRNA	exon	1228825	1231625	.	+	.	transcript_id "MSTRG.23448.3"; gene_id "MSTRG.23448";
nscaf2948	Bombyx_lncRNA	exon	1441265	1441283	.	-	.	transcript_id "MSTRG.23458.1"; gene_id "MSTRG.23458";
nscaf2948	Bombyx_lncRNA	exon	1486404	1486610	.	-	.	transcript_id "MSTRG.23458.1"; gene_id "MSTRG.23458";
nscaf2948	Bombyx_lncRNA	exon	2524325	2524334	.	-	.	transcript_id "MSTRG.23397.1"; gene_id "MSTRG.23397";
nscaf2948	Bombyx_lncRNA	exon	2598647	2599450	.	-	.	transcript_id "MSTRG.23397.1"; gene_id "MSTRG.23397";
nscaf2948	Bombyx_lncRNA	exon	2708739	2710570	.	+	.	transcript_id "MSTRG.23370.1"; gene_id "MSTRG.23370";
nscaf2948	Bombyx_lncRNA	exon	2708758	2710512	.	+	.	transcript_id "MSTRG.23370.2"; gene_id "MSTRG.23370";
nscaf2948	Bombyx_lncRNA	exon	2749881	2749981	.	+	.	transcript_id "MSTRG.23370.2"; gene_id "MSTRG.23370";
nscaf2948	Bombyx_lncRNA	exon	2760875	2760921	.	+	.	transcript_id "MSTRG.23370.1"; gene_id "MSTRG.23370";
nscaf2951	Bombyx_lncRNA	exon	304249	304420	.	+	.	transcript_id "MSTRG.23420.1"; gene_id "MSTRG.23420";
nscaf2951	Bombyx_lncRNA	exon	309764	310061	.	+	.	transcript_id "MSTRG.23420.1"; gene_id "MSTRG.23420";
nscaf2951	Bombyx_lncRNA	exon	737810	738286	.	-	.	transcript_id "MSTRG.23567.2"; gene_id "MSTRG.23567";
nscaf2951	Bombyx_lncRNA	exon	773488	775114	.	-	.	transcript_id "MSTRG.23567.2"; gene_id "MSTRG.23567";
nscaf2951	Bombyx_lncRNA	exon	846673	846903	.	-	.	transcript_id "MSTRG.23522.1"; gene_id "MSTRG.23522";
nscaf2951	Bombyx_lncRNA	exon	848079	848243	.	-	.	transcript_id "MSTRG.23522.1"; gene_id "MSTRG.23522";
nscaf2951	Bombyx_lncRNA	exon	1413044	1413217	.	-	.	transcript_id "MSTRG.23593.1"; gene_id "MSTRG.23593";
nscaf2951	Bombyx_lncRNA	exon	1480355	1480466	.	-	.	transcript_id "MSTRG.23593.1"; gene_id "MSTRG.23593";
nscaf2951	Bombyx_lncRNA	exon	1530732	1534154	.	-	.	transcript_id "MSTRG.23593.1"; gene_id "MSTRG.23593";
nscaf2951	Bombyx_lncRNA	exon	1547374	1547383	.	-	.	transcript_id "MSTRG.23593.1"; gene_id "MSTRG.23593";
nscaf2952	Bombyx_lncRNA	exon	25577	25901	.	+	.	transcript_id "MSTRG.23603.1"; gene_id "MSTRG.23603";
nscaf2952	Bombyx_lncRNA	exon	65103	65157	.	+	.	transcript_id "MSTRG.23603.1"; gene_id "MSTRG.23603";
nscaf2952	Bombyx_lncRNA	exon	82218	82373	.	-	.	transcript_id "MSTRG.23613.3"; gene_id "MSTRG.23613";
nscaf2952	Bombyx_lncRNA	exon	83847	84772	.	-	.	transcript_id "MSTRG.23613.3"; gene_id "MSTRG.23613";
nscaf2953	Bombyx_lncRNA	exon	991119	991319	.	+	.	transcript_id "MSTRG.23681.1"; gene_id "MSTRG.23681";
nscaf2953	Bombyx_lncRNA	exon	992811	993126	.	+	.	transcript_id "MSTRG.23681.1"; gene_id "MSTRG.23681";
nscaf2953	Bombyx_lncRNA	exon	2089723	2089866	.	-	.	transcript_id "MSTRG.23821.1"; gene_id "MSTRG.23821";
nscaf2953	Bombyx_lncRNA	exon	2167514	2167635	.	-	.	transcript_id "MSTRG.23821.1"; gene_id "MSTRG.23821";
nscaf2953	Bombyx_lncRNA	exon	2217187	2217198	.	+	.	transcript_id "MSTRG.23829.1"; gene_id "MSTRG.23829";
nscaf2953	Bombyx_lncRNA	exon	2226726	2228720	.	-	.	transcript_id "MSTRG.23831.2"; gene_id "MSTRG.23831";
nscaf2953	Bombyx_lncRNA	exon	2241460	2241528	.	-	.	transcript_id "MSTRG.23832.2"; gene_id "MSTRG.23832";
nscaf2953	Bombyx_lncRNA	exon	2254909	2256497	.	-	.	transcript_id "MSTRG.23832.2"; gene_id "MSTRG.23832";
nscaf2953	Bombyx_lncRNA	exon	2263234	2263930	.	+	.	transcript_id "MSTRG.23829.1"; gene_id "MSTRG.23829";
nscaf2953	Bombyx_lncRNA	exon	2268231	2268242	.	-	.	transcript_id "MSTRG.23831.2"; gene_id "MSTRG.23831";
[truncated: 869 more rows]
