# Supplementary material for: The landscape of lncRNAs in Cydia pomonella provides insights into their signatures and potential roles in transcriptional regulation
Source: BMC Genomics. 2021 Jan 5;22:4. doi: 10.1186/s12864-020-07313-3 (PMC7786964; doi:10.1186/s12864-020-07313-3)
Supplement: Supplementary file 4 — Additional file 4: Table S4. Genomic annotation of lncRNAs identified in P. xylostella using our pipeline. [file 12864_2020_7313_MOESM4_ESM.xls]

## Sheet: lincRNA
Table S4. Genomic annotation of lncRNAs identified in P. xylostella using our pipeline
Scaffold	Source	Feature	Start	End	Score	Strand	Frame	ID
scaffold_1	Plutella_lncRNA	exon	47946	48010	.	+	.	transcript_id "MSTRG.50.1"; gene_id "MSTRG.50";
scaffold_1	Plutella_lncRNA	exon	62272	62449	.	+	.	transcript_id "MSTRG.50.1"; gene_id "MSTRG.50";
scaffold_1	Plutella_lncRNA	exon	232484	232738	.	-	.	transcript_id "MSTRG.43.1"; gene_id "MSTRG.43";
scaffold_1	Plutella_lncRNA	exon	232751	233680	.	-	.	transcript_id "MSTRG.43.1"; gene_id "MSTRG.43";
scaffold_1	Plutella_lncRNA	exon	289283	289846	.	+	.	transcript_id "MSTRG.86.1"; gene_id "MSTRG.86";
scaffold_1	Plutella_lncRNA	exon	289858	290154	.	+	.	transcript_id "MSTRG.86.1"; gene_id "MSTRG.86";
scaffold_1	Plutella_lncRNA	exon	828670	828817	.	-	.	transcript_id "MSTRG.135.1"; gene_id "MSTRG.135";
scaffold_1	Plutella_lncRNA	exon	828905	829103	.	-	.	transcript_id "MSTRG.135.1"; gene_id "MSTRG.135";
scaffold_1	Plutella_lncRNA	exon	1082616	1082914	.	-	.	transcript_id "MSTRG.205.1"; gene_id "MSTRG.205";
scaffold_1	Plutella_lncRNA	exon	1083642	1083879	.	-	.	transcript_id "MSTRG.205.1"; gene_id "MSTRG.205";
scaffold_1	Plutella_lncRNA	exon	1124391	1124570	.	+	.	transcript_id "MSTRG.218.2"; gene_id "MSTRG.218";
scaffold_1	Plutella_lncRNA	exon	1125620	1125724	.	+	.	transcript_id "MSTRG.218.2"; gene_id "MSTRG.218";
scaffold_1	Plutella_lncRNA	exon	1125976	1126285	.	+	.	transcript_id "MSTRG.218.2"; gene_id "MSTRG.218";
scaffold_1	Plutella_lncRNA	exon	1131322	1131470	.	+	.	transcript_id "MSTRG.221.1"; gene_id "MSTRG.221";
scaffold_1	Plutella_lncRNA	exon	1158551	1158611	.	+	.	transcript_id "MSTRG.221.1"; gene_id "MSTRG.221";
scaffold_1	Plutella_lncRNA	exon	1356637	1356729	.	-	.	transcript_id "MSTRG.222.2"; gene_id "MSTRG.222";
scaffold_1	Plutella_lncRNA	exon	1386161	1386210	.	-	.	transcript_id "MSTRG.222.2"; gene_id "MSTRG.222";
scaffold_1	Plutella_lncRNA	exon	1397869	1398008	.	-	.	transcript_id "MSTRG.222.2"; gene_id "MSTRG.222";
scaffold_10	Plutella_lncRNA	exon	199521	200220	.	+	.	transcript_id "MSTRG.396.1"; gene_id "MSTRG.396";
scaffold_10	Plutella_lncRNA	exon	200453	200778	.	+	.	transcript_id "MSTRG.396.1"; gene_id "MSTRG.396";
scaffold_10	Plutella_lncRNA	exon	526923	526966	.	+	.	transcript_id "MSTRG.426.6"; gene_id "MSTRG.426";
scaffold_10	Plutella_lncRNA	exon	527111	527747	.	+	.	transcript_id "MSTRG.426.6"; gene_id "MSTRG.426";
scaffold_10	Plutella_lncRNA	exon	721734	722150	.	-	.	transcript_id "MSTRG.592.1"; gene_id "MSTRG.592";
scaffold_10	Plutella_lncRNA	exon	722268	722300	.	-	.	transcript_id "MSTRG.592.1"; gene_id "MSTRG.592";
scaffold_10	Plutella_lncRNA	exon	1039963	1040393	.	-	.	transcript_id "MSTRG.559.1"; gene_id "MSTRG.559";
scaffold_10	Plutella_lncRNA	exon	1043176	1043429	.	-	.	transcript_id "MSTRG.559.1"; gene_id "MSTRG.559";
scaffold_10	Plutella_lncRNA	exon	1080806	1080987	.	-	.	transcript_id "MSTRG.638.3"; gene_id "MSTRG.638";
scaffold_10	Plutella_lncRNA	exon	1081837	1081891	.	-	.	transcript_id "MSTRG.638.3"; gene_id "MSTRG.638";
scaffold_10	Plutella_lncRNA	exon	1356035	1356656	.	-	.	transcript_id "MSTRG.729.1"; gene_id "MSTRG.729";
scaffold_10	Plutella_lncRNA	exon	1356674	1356864	.	-	.	transcript_id "MSTRG.729.1"; gene_id "MSTRG.729";
scaffold_10	Plutella_lncRNA	exon	1389690	1389864	.	+	.	transcript_id "MSTRG.732.1"; gene_id "MSTRG.732";
scaffold_10	Plutella_lncRNA	exon	1390828	1390927	.	+	.	transcript_id "MSTRG.732.1"; gene_id "MSTRG.732";
scaffold_10	Plutella_lncRNA	exon	1402045	1402516	.	-	.	transcript_id "MSTRG.734.1"; gene_id "MSTRG.734";
scaffold_10	Plutella_lncRNA	exon	1403110	1403226	.	-	.	transcript_id "MSTRG.734.1"; gene_id "MSTRG.734";
scaffold_10	Plutella_lncRNA	exon	1407035	1407349	.	-	.	transcript_id "MSTRG.734.1"; gene_id "MSTRG.734";
scaffold_10	Plutella_lncRNA	exon	1421046	1421493	.	-	.	transcript_id "MSTRG.697.1"; gene_id "MSTRG.697";
scaffold_10	Plutella_lncRNA	exon	1421722	1421880	.	-	.	transcript_id "MSTRG.697.1"; gene_id "MSTRG.697";
scaffold_10	Plutella_lncRNA	exon	1736271	1736375	.	-	.	transcript_id "MSTRG.838.1"; gene_id "MSTRG.838";
scaffold_10	Plutella_lncRNA	exon	1736878	1737234	.	-	.	transcript_id "MSTRG.838.1"; gene_id "MSTRG.838";
scaffold_10	Plutella_lncRNA	exon	2000161	2000426	.	-	.	transcript_id "MSTRG.799.1"; gene_id "MSTRG.799";
scaffold_10	Plutella_lncRNA	exon	2001006	2001162	.	-	.	transcript_id "MSTRG.799.1"; gene_id "MSTRG.799";
scaffold_100	Plutella_lncRNA	exon	234175	234563	.	-	.	transcript_id "MSTRG.934.1"; gene_id "MSTRG.934";
scaffold_100	Plutella_lncRNA	exon	253043	253094	.	-	.	transcript_id "MSTRG.934.1"; gene_id "MSTRG.934";
scaffold_100	Plutella_lncRNA	exon	257257	257706	.	-	.	transcript_id "MSTRG.934.1"; gene_id "MSTRG.934";
scaffold_100	Plutella_lncRNA	exon	276503	276514	.	+	.	transcript_id "MSTRG.931.2"; gene_id "MSTRG.931";
scaffold_100	Plutella_lncRNA	exon	279651	281283	.	+	.	transcript_id "MSTRG.931.2"; gene_id "MSTRG.931";
scaffold_100	Plutella_lncRNA	exon	570414	570432	.	+	.	transcript_id "MSTRG.1061.1"; gene_id "MSTRG.1061";
scaffold_100	Plutella_lncRNA	exon	610817	611828	.	+	.	transcript_id "MSTRG.1061.1"; gene_id "MSTRG.1061";
scaffold_101	Plutella_lncRNA	exon	161326	161347	.	-	.	transcript_id "MSTRG.1174.2"; gene_id "MSTRG.1174";
scaffold_101	Plutella_lncRNA	exon	161651	161920	.	-	.	transcript_id "MSTRG.1174.2"; gene_id "MSTRG.1174";
scaffold_101	Plutella_lncRNA	exon	567999	568211	.	+	.	transcript_id "MSTRG.1248.2"; gene_id "MSTRG.1248";
scaffold_101	Plutella_lncRNA	exon	573693	573906	.	+	.	transcript_id "MSTRG.1248.2"; gene_id "MSTRG.1248";
scaffold_1010	Plutella_lncRNA	exon	28519	28841	.	-	.	transcript_id "MSTRG.1265.1"; gene_id "MSTRG.1265";
scaffold_1010	Plutella_lncRNA	exon	28919	29113	.	-	.	transcript_id "MSTRG.1265.1"; gene_id "MSTRG.1265";
scaffold_102	Plutella_lncRNA	exon	139715	139930	.	+	.	transcript_id "MSTRG.1396.1"; gene_id "MSTRG.1396";
scaffold_102	Plutella_lncRNA	exon	140079	140147	.	+	.	transcript_id "MSTRG.1396.1"; gene_id "MSTRG.1396";
scaffold_102	Plutella_lncRNA	exon	420960	421170	.	+	.	transcript_id "MSTRG.1365.1"; gene_id "MSTRG.1365";
scaffold_102	Plutella_lncRNA	exon	421323	421578	.	+	.	transcript_id "MSTRG.1365.1"; gene_id "MSTRG.1365";
scaffold_102	Plutella_lncRNA	exon	444304	445200	.	-	.	transcript_id "MSTRG.1417.1"; gene_id "MSTRG.1417";
scaffold_102	Plutella_lncRNA	exon	445263	445554	.	-	.	transcript_id "MSTRG.1417.1"; gene_id "MSTRG.1417";
scaffold_102	Plutella_lncRNA	exon	676833	676975	.	-	.	transcript_id "MSTRG.1454.1"; gene_id "MSTRG.1454";
scaffold_102	Plutella_lncRNA	exon	687926	688153	.	-	.	transcript_id "MSTRG.1454.1"; gene_id "MSTRG.1454";
scaffold_102	Plutella_lncRNA	exon	1256307	1257266	.	-	.	transcript_id "MSTRG.1628.1"; gene_id "MSTRG.1628";
scaffold_102	Plutella_lncRNA	exon	1278375	1278715	.	-	.	transcript_id "MSTRG.1628.1"; gene_id "MSTRG.1628";
scaffold_102	Plutella_lncRNA	exon	1471298	1471411	.	-	.	transcript_id "MSTRG.1583.1"; gene_id "MSTRG.1583";
scaffold_102	Plutella_lncRNA	exon	1471533	1471714	.	-	.	transcript_id "MSTRG.1583.1"; gene_id "MSTRG.1583";
scaffold_1027	Plutella_lncRNA	exon	22906	23083	.	-	.	transcript_id "MSTRG.1711.1"; gene_id "MSTRG.1711";
scaffold_1027	Plutella_lncRNA	exon	23305	23381	.	-	.	transcript_id "MSTRG.1711.1"; gene_id "MSTRG.1711";
scaffold_103	Plutella_lncRNA	exon	20561	23417	.	+	.	transcript_id "MSTRG.1720.3"; gene_id "MSTRG.1720";
scaffold_103	Plutella_lncRNA	exon	23864	24953	.	+	.	transcript_id "MSTRG.1720.3"; gene_id "MSTRG.1720";
scaffold_103	Plutella_lncRNA	exon	307970	308278	.	-	.	transcript_id "MSTRG.1790.1"; gene_id "MSTRG.1790";
scaffold_103	Plutella_lncRNA	exon	346213	346272	.	-	.	transcript_id "MSTRG.1790.1"; gene_id "MSTRG.1790";
scaffold_103	Plutella_lncRNA	exon	382250	382300	.	-	.	transcript_id "MSTRG.1790.1"; gene_id "MSTRG.1790";
scaffold_103	Plutella_lncRNA	exon	405663	405702	.	-	.	transcript_id "MSTRG.1790.1"; gene_id "MSTRG.1790";
scaffold_103	Plutella_lncRNA	exon	433999	434039	.	-	.	transcript_id "MSTRG.1790.1"; gene_id "MSTRG.1790";
scaffold_103	Plutella_lncRNA	exon	469513	469862	.	-	.	transcript_id "MSTRG.1790.1"; gene_id "MSTRG.1790";
scaffold_104	Plutella_lncRNA	exon	172015	172655	.	+	.	transcript_id "MSTRG.1922.2"; gene_id "MSTRG.1922";
scaffold_104	Plutella_lncRNA	exon	172882	173014	.	+	.	transcript_id "MSTRG.1922.2"; gene_id "MSTRG.1922";
scaffold_104	Plutella_lncRNA	exon	434948	434981	.	-	.	transcript_id "MSTRG.2088.6"; gene_id "MSTRG.2088";
scaffold_104	Plutella_lncRNA	exon	443329	443373	.	-	.	transcript_id "MSTRG.2088.6"; gene_id "MSTRG.2088";
scaffold_104	Plutella_lncRNA	exon	482750	482968	.	-	.	transcript_id "MSTRG.2088.6"; gene_id "MSTRG.2088";
scaffold_104	Plutella_lncRNA	exon	513838	513927	.	-	.	transcript_id "MSTRG.1968.1"; gene_id "MSTRG.1968";
scaffold_104	Plutella_lncRNA	exon	514859	515025	.	-	.	transcript_id "MSTRG.1968.1"; gene_id "MSTRG.1968";
scaffold_104	Plutella_lncRNA	exon	623390	623517	.	+	.	transcript_id "MSTRG.1973.1"; gene_id "MSTRG.1973";
scaffold_104	Plutella_lncRNA	exon	643855	643981	.	+	.	transcript_id "MSTRG.1973.1"; gene_id "MSTRG.1973";
scaffold_105	Plutella_lncRNA	exon	46187	46332	.	-	.	transcript_id "MSTRG.2196.1"; gene_id "MSTRG.2196";
scaffold_105	Plutella_lncRNA	exon	46592	46668	.	-	.	transcript_id "MSTRG.2196.1"; gene_id "MSTRG.2196";
scaffold_105	Plutella_lncRNA	exon	195017	195218	.	+	.	transcript_id "MSTRG.2251.2"; gene_id "MSTRG.2251";
scaffold_105	Plutella_lncRNA	exon	195343	195727	.	+	.	transcript_id "MSTRG.2251.2"; gene_id "MSTRG.2251";
scaffold_105	Plutella_lncRNA	exon	262487	262600	.	+	.	transcript_id "MSTRG.2269.1"; gene_id "MSTRG.2269";
scaffold_105	Plutella_lncRNA	exon	267176	267333	.	-	.	transcript_id "MSTRG.2270.1"; gene_id "MSTRG.2270";
scaffold_105	Plutella_lncRNA	exon	277527	277579	.	-	.	transcript_id "MSTRG.2270.1"; gene_id "MSTRG.2270";
scaffold_105	Plutella_lncRNA	exon	278523	278606	.	-	.	transcript_id "MSTRG.2270.1"; gene_id "MSTRG.2270";
scaffold_105	Plutella_lncRNA	exon	286116	286375	.	+	.	transcript_id "MSTRG.2269.1"; gene_id "MSTRG.2269";
scaffold_105	Plutella_lncRNA	exon	439209	439321	.	+	.	transcript_id "MSTRG.2220.1"; gene_id "MSTRG.2220";
scaffold_105	Plutella_lncRNA	exon	488380	488468	.	+	.	transcript_id "MSTRG.2220.1"; gene_id "MSTRG.2220";
scaffold_106	Plutella_lncRNA	exon	56274	56447	.	-	.	transcript_id "MSTRG.2475.1"; gene_id "MSTRG.2475";
scaffold_106	Plutella_lncRNA	exon	56648	56975	.	-	.	transcript_id "MSTRG.2475.1"; gene_id "MSTRG.2475";
scaffold_106	Plutella_lncRNA	exon	582175	582717	.	+	.	transcript_id "MSTRG.2455.1"; gene_id "MSTRG.2455";
scaffold_106	Plutella_lncRNA	exon	598954	598976	.	+	.	transcript_id "MSTRG.2455.1"; gene_id "MSTRG.2455";
scaffold_106	Plutella_lncRNA	exon	971556	971567	.	-	.	transcript_id "MSTRG.2544.1"; gene_id "MSTRG.2544";
scaffold_106	Plutella_lncRNA	exon	976194	976314	.	-	.	transcript_id "MSTRG.2544.1"; gene_id "MSTRG.2544";
scaffold_106	Plutella_lncRNA	exon	976717	976727	.	-	.	transcript_id "MSTRG.2545.1"; gene_id "MSTRG.2545";
scaffold_106	Plutella_lncRNA	exon	981420	981656	.	-	.	transcript_id "MSTRG.2544.1"; gene_id "MSTRG.2544";
scaffold_106	Plutella_lncRNA	exon	987997	988190	.	-	.	transcript_id "MSTRG.2545.1"; gene_id "MSTRG.2545";
scaffold_106	Plutella_lncRNA	exon	1168861	1168915	.	-	.	transcript_id "MSTRG.2581.1"; gene_id "MSTRG.2581";
scaffold_106	Plutella_lncRNA	exon	1173846	1174028	.	-	.	transcript_id "MSTRG.2581.1"; gene_id "MSTRG.2581";
scaffold_1060	Plutella_lncRNA	exon	18324	18515	.	-	.	transcript_id "MSTRG.2607.1"; gene_id "MSTRG.2607";
scaffold_1060	Plutella_lncRNA	exon	19007	19078	.	-	.	transcript_id "MSTRG.2607.1"; gene_id "MSTRG.2607";
scaffold_1060	Plutella_lncRNA	exon	19429	19548	.	-	.	transcript_id "MSTRG.2607.1"; gene_id "MSTRG.2607";
scaffold_1060	Plutella_lncRNA	exon	23397	23511	.	+	.	transcript_id "MSTRG.2608.1"; gene_id "MSTRG.2608";
scaffold_1060	Plutella_lncRNA	exon	24547	24630	.	+	.	transcript_id "MSTRG.2608.1"; gene_id "MSTRG.2608";
scaffold_1060	Plutella_lncRNA	exon	25002	25457	.	+	.	transcript_id "MSTRG.2608.1"; gene_id "MSTRG.2608";
scaffold_107	Plutella_lncRNA	exon	12449	13401	.	+	.	transcript_id "MSTRG.2748.2"; gene_id "MSTRG.2748";
scaffold_107	Plutella_lncRNA	exon	14367	15814	.	+	.	transcript_id "MSTRG.2748.2"; gene_id "MSTRG.2748";
scaffold_107	Plutella_lncRNA	exon	662645	662911	.	-	.	transcript_id "MSTRG.2898.1"; gene_id "MSTRG.2898";
scaffold_107	Plutella_lncRNA	exon	663211	663389	.	-	.	transcript_id "MSTRG.2898.1"; gene_id "MSTRG.2898";
scaffold_1079	Plutella_lncRNA	exon	1489	1793	.	+	.	transcript_id "MSTRG.2929.1"; gene_id "MSTRG.2929";
scaffold_1079	Plutella_lncRNA	exon	2144	2584	.	+	.	transcript_id "MSTRG.2929.1"; gene_id "MSTRG.2929";
scaffold_108	Plutella_lncRNA	exon	5538	6298	.	-	.	transcript_id "MSTRG.2930.1"; gene_id "MSTRG.2930";
scaffold_108	Plutella_lncRNA	exon	9234	9344	.	-	.	transcript_id "MSTRG.2930.1"; gene_id "MSTRG.2930";
scaffold_108	Plutella_lncRNA	exon	17883	18181	.	-	.	transcript_id "MSTRG.2930.1"; gene_id "MSTRG.2930";
scaffold_108	Plutella_lncRNA	exon	18507	18590	.	-	.	transcript_id "MSTRG.2930.1"; gene_id "MSTRG.2930";
scaffold_108	Plutella_lncRNA	exon	323571	323673	.	-	.	transcript_id "MSTRG.2975.4"; gene_id "MSTRG.2975";
scaffold_108	Plutella_lncRNA	exon	356209	356522	.	-	.	transcript_id "MSTRG.2975.4"; gene_id "MSTRG.2975";
scaffold_1085	Plutella_lncRNA	exon	1843	2022	.	+	.	transcript_id "MSTRG.3097.1"; gene_id "MSTRG.3097";
scaffold_1085	Plutella_lncRNA	exon	2250	2380	.	+	.	transcript_id "MSTRG.3097.1"; gene_id "MSTRG.3097";
scaffold_109	Plutella_lncRNA	exon	513686	513747	.	-	.	transcript_id "MSTRG.3151.1"; gene_id "MSTRG.3151";
scaffold_109	Plutella_lncRNA	exon	514255	514407	.	-	.	transcript_id "MSTRG.3151.1"; gene_id "MSTRG.3151";
scaffold_109	Plutella_lncRNA	exon	1335058	1335257	.	-	.	transcript_id "MSTRG.3500.2"; gene_id "MSTRG.3500";
scaffold_109	Plutella_lncRNA	exon	1335638	1335718	.	-	.	transcript_id "MSTRG.3500.2"; gene_id "MSTRG.3500";
scaffold_109	Plutella_lncRNA	exon	1336038	1336130	.	-	.	transcript_id "MSTRG.3500.2"; gene_id "MSTRG.3500";
scaffold_109	Plutella_lncRNA	exon	1338139	1338183	.	-	.	transcript_id "MSTRG.3501.1"; gene_id "MSTRG.3501";
scaffold_109	Plutella_lncRNA	exon	1338547	1338669	.	-	.	transcript_id "MSTRG.3501.1"; gene_id "MSTRG.3501";
scaffold_109	Plutella_lncRNA	exon	1339030	1339063	.	-	.	transcript_id "MSTRG.3501.1"; gene_id "MSTRG.3501";
scaffold_109	Plutella_lncRNA	exon	1339306	1339382	.	-	.	transcript_id "MSTRG.3501.1"; gene_id "MSTRG.3501";
scaffold_109	Plutella_lncRNA	exon	1473518	1473721	.	-	.	transcript_id "MSTRG.3420.1"; gene_id "MSTRG.3420";
scaffold_109	Plutella_lncRNA	exon	1474193	1474464	.	-	.	transcript_id "MSTRG.3420.1"; gene_id "MSTRG.3420";
scaffold_109	Plutella_lncRNA	exon	1658380	1658425	.	+	.	transcript_id "MSTRG.3437.1"; gene_id "MSTRG.3437";
scaffold_109	Plutella_lncRNA	exon	1658669	1658782	.	+	.	transcript_id "MSTRG.3435.3"; gene_id "MSTRG.3435";
scaffold_109	Plutella_lncRNA	exon	1658912	1658950	.	+	.	transcript_id "MSTRG.3435.3"; gene_id "MSTRG.3435";
scaffold_109	Plutella_lncRNA	exon	1659373	1659417	.	+	.	transcript_id "MSTRG.3435.3"; gene_id "MSTRG.3435";
scaffold_109	Plutella_lncRNA	exon	1659506	1659605	.	+	.	transcript_id "MSTRG.3435.3"; gene_id "MSTRG.3435";
scaffold_109	Plutella_lncRNA	exon	1673147	1673246	.	-	.	transcript_id "MSTRG.3441.1"; gene_id "MSTRG.3441";
scaffold_109	Plutella_lncRNA	exon	1674483	1674596	.	-	.	transcript_id "MSTRG.3441.1"; gene_id "MSTRG.3441";
scaffold_109	Plutella_lncRNA	exon	1681510	1681619	.	-	.	transcript_id "MSTRG.3443.2"; gene_id "MSTRG.3443";
scaffold_109	Plutella_lncRNA	exon	1682180	1682248	.	-	.	transcript_id "MSTRG.3443.2"; gene_id "MSTRG.3443";
scaffold_109	Plutella_lncRNA	exon	1683823	1683959	.	-	.	transcript_id "MSTRG.3443.3"; gene_id "MSTRG.3443";
scaffold_109	Plutella_lncRNA	exon	1684469	1684526	.	-	.	transcript_id "MSTRG.3443.2"; gene_id "MSTRG.3443";
scaffold_109	Plutella_lncRNA	exon	1684469	1684526	.	-	.	transcript_id "MSTRG.3443.3"; gene_id "MSTRG.3443";
scaffold_109	Plutella_lncRNA	exon	1684877	1684943	.	-	.	transcript_id "MSTRG.3443.2"; gene_id "MSTRG.3443";
scaffold_109	Plutella_lncRNA	exon	1684877	1684943	.	-	.	transcript_id "MSTRG.3443.3"; gene_id "MSTRG.3443";
scaffold_109	Plutella_lncRNA	exon	1685385	1685458	.	-	.	transcript_id "MSTRG.3443.2"; gene_id "MSTRG.3443";
scaffold_109	Plutella_lncRNA	exon	1685385	1685458	.	-	.	transcript_id "MSTRG.3443.3"; gene_id "MSTRG.3443";
scaffold_109	Plutella_lncRNA	exon	1691593	1691704	.	-	.	transcript_id "MSTRG.3443.2"; gene_id "MSTRG.3443";
scaffold_109	Plutella_lncRNA	exon	1691593	1691704	.	-	.	transcript_id "MSTRG.3443.3"; gene_id "MSTRG.3443";
scaffold_109	Plutella_lncRNA	exon	1692758	1692876	.	+	.	transcript_id "MSTRG.3437.3"; gene_id "MSTRG.3437";
scaffold_109	Plutella_lncRNA	exon	1693351	1693419	.	+	.	transcript_id "MSTRG.3437.3"; gene_id "MSTRG.3437";
scaffold_109	Plutella_lncRNA	exon	1694152	1694582	.	-	.	transcript_id "MSTRG.3445.1"; gene_id "MSTRG.3445";
scaffold_109	Plutella_lncRNA	exon	1694177	1694248	.	+	.	transcript_id "MSTRG.3437.3"; gene_id "MSTRG.3437";
scaffold_109	Plutella_lncRNA	exon	1694683	1694745	.	+	.	transcript_id "MSTRG.3437.3"; gene_id "MSTRG.3437";
scaffold_109	Plutella_lncRNA	exon	1695328	1695385	.	+	.	transcript_id "MSTRG.3437.3"; gene_id "MSTRG.3437";
scaffold_109	Plutella_lncRNA	exon	1695635	1695734	.	+	.	transcript_id "MSTRG.3437.3"; gene_id "MSTRG.3437";
scaffold_109	Plutella_lncRNA	exon	1699760	1699854	.	+	.	transcript_id "MSTRG.3437.1"; gene_id "MSTRG.3437";
scaffold_109	Plutella_lncRNA	exon	1701010	1701083	.	+	.	transcript_id "MSTRG.3437.1"; gene_id "MSTRG.3437";
scaffold_109	Plutella_lncRNA	exon	1701391	1702019	.	-	.	transcript_id "MSTRG.3445.1"; gene_id "MSTRG.3445";
scaffold_109	Plutella_lncRNA	exon	1701491	1701554	.	+	.	transcript_id "MSTRG.3437.1"; gene_id "MSTRG.3437";
scaffold_109	Plutella_lncRNA	exon	1702208	1702265	.	+	.	transcript_id "MSTRG.3437.1"; gene_id "MSTRG.3437";
scaffold_109	Plutella_lncRNA	exon	1702515	1702614	.	+	.	transcript_id "MSTRG.3437.1"; gene_id "MSTRG.3437";
scaffold_109	Plutella_lncRNA	exon	1715649	1715817	.	+	.	transcript_id "MSTRG.3368.1"; gene_id "MSTRG.3368";
scaffold_109	Plutella_lncRNA	exon	1716541	1716982	.	+	.	transcript_id "MSTRG.3368.1"; gene_id "MSTRG.3368";
scaffold_109	Plutella_lncRNA	exon	1747144	1747409	.	-	.	transcript_id "MSTRG.3393.1"; gene_id "MSTRG.3393";
scaffold_109	Plutella_lncRNA	exon	1747727	1747799	.	-	.	transcript_id "MSTRG.3393.1"; gene_id "MSTRG.3393";
scaffold_109	Plutella_lncRNA	exon	1750594	1750790	.	-	.	transcript_id "MSTRG.3393.1"; gene_id "MSTRG.3393";
scaffold_109	Plutella_lncRNA	exon	1768136	1768211	.	-	.	transcript_id "MSTRG.3365.1"; gene_id "MSTRG.3365";
scaffold_109	Plutella_lncRNA	exon	1768472	1768550	.	-	.	transcript_id "MSTRG.3365.1"; gene_id "MSTRG.3365";
scaffold_109	Plutella_lncRNA	exon	1772931	1773053	.	-	.	transcript_id "MSTRG.3365.1"; gene_id "MSTRG.3365";
scaffold_109	Plutella_lncRNA	exon	1938243	1938528	.	-	.	transcript_id "MSTRG.3609.1"; gene_id "MSTRG.3609";
scaffold_109	Plutella_lncRNA	exon	1940199	1940227	.	-	.	transcript_id "MSTRG.3609.1"; gene_id "MSTRG.3609";
scaffold_109	Plutella_lncRNA	exon	1942081	1942424	.	-	.	transcript_id "MSTRG.3610.1"; gene_id "MSTRG.3610";
scaffold_109	Plutella_lncRNA	exon	1947585	1947715	.	-	.	transcript_id "MSTRG.3610.1"; gene_id "MSTRG.3610";
scaffold_109	Plutella_lncRNA	exon	1985477	1985606	.	+	.	transcript_id "MSTRG.3521.1"; gene_id "MSTRG.3521";
scaffold_109	Plutella_lncRNA	exon	1986078	1986177	.	+	.	transcript_id "MSTRG.3521.1"; gene_id "MSTRG.3521";
scaffold_109	Plutella_lncRNA	exon	2093510	2093589	.	-	.	transcript_id "MSTRG.3544.1"; gene_id "MSTRG.3544";
scaffold_109	Plutella_lncRNA	exon	2095435	2095463	.	-	.	transcript_id "MSTRG.3544.1"; gene_id "MSTRG.3544";
scaffold_109	Plutella_lncRNA	exon	2096696	2096756	.	-	.	transcript_id "MSTRG.3544.1"; gene_id "MSTRG.3544";
scaffold_109	Plutella_lncRNA	exon	2105359	2105561	.	-	.	transcript_id "MSTRG.3544.1"; gene_id "MSTRG.3544";
scaffold_11	Plutella_lncRNA	exon	299572	299737	.	-	.	transcript_id "MSTRG.3709.1"; gene_id "MSTRG.3709";
scaffold_11	Plutella_lncRNA	exon	299840	300081	.	-	.	transcript_id "MSTRG.3709.1"; gene_id "MSTRG.3709";
scaffold_11	Plutella_lncRNA	exon	467674	467774	.	+	.	transcript_id "MSTRG.3783.1"; gene_id "MSTRG.3783";
scaffold_11	Plutella_lncRNA	exon	528022	528125	.	+	.	transcript_id "MSTRG.3783.1"; gene_id "MSTRG.3783";
scaffold_11	Plutella_lncRNA	exon	781384	781397	.	-	.	transcript_id "MSTRG.3854.1"; gene_id "MSTRG.3854";
scaffold_11	Plutella_lncRNA	exon	789147	789356	.	-	.	transcript_id "MSTRG.3854.1"; gene_id "MSTRG.3854";
scaffold_11	Plutella_lncRNA	exon	869259	869409	.	-	.	transcript_id "MSTRG.3834.1"; gene_id "MSTRG.3834";
scaffold_11	Plutella_lncRNA	exon	870170	870194	.	-	.	transcript_id "MSTRG.3834.1"; gene_id "MSTRG.3834";
scaffold_11	Plutella_lncRNA	exon	870430	870526	.	-	.	transcript_id "MSTRG.3834.1"; gene_id "MSTRG.3834";
scaffold_110	Plutella_lncRNA	exon	303375	304473	.	-	.	transcript_id "MSTRG.4024.1"; gene_id "MSTRG.4024";
scaffold_110	Plutella_lncRNA	exon	304649	304922	.	-	.	transcript_id "MSTRG.4024.1"; gene_id "MSTRG.4024";
scaffold_110	Plutella_lncRNA	exon	313005	313212	.	+	.	transcript_id "MSTRG.4022.1"; gene_id "MSTRG.4022";
scaffold_110	Plutella_lncRNA	exon	325213	325223	.	+	.	transcript_id "MSTRG.4022.1"; gene_id "MSTRG.4022";
scaffold_111	Plutella_lncRNA	exon	20765	20956	.	-	.	transcript_id "MSTRG.4245.8"; gene_id "MSTRG.4245";
scaffold_111	Plutella_lncRNA	exon	21097	21182	.	-	.	transcript_id "MSTRG.4245.8"; gene_id "MSTRG.4245";
scaffold_111	Plutella_lncRNA	exon	77155	77731	.	-	.	transcript_id "MSTRG.4274.1"; gene_id "MSTRG.4274";
scaffold_111	Plutella_lncRNA	exon	89988	89998	.	-	.	transcript_id "MSTRG.4274.1"; gene_id "MSTRG.4274";
scaffold_111	Plutella_lncRNA	exon	519689	519837	.	-	.	transcript_id "MSTRG.4312.1"; gene_id "MSTRG.4312";
scaffold_111	Plutella_lncRNA	exon	536401	536685	.	-	.	transcript_id "MSTRG.4312.1"; gene_id "MSTRG.4312";
scaffold_1115	Plutella_lncRNA	exon	20092	22144	.	-	.	transcript_id "MSTRG.4401.1"; gene_id "MSTRG.4401";
scaffold_1115	Plutella_lncRNA	exon	22726	22911	.	-	.	transcript_id "MSTRG.4401.1"; gene_id "MSTRG.4401";
scaffold_112	Plutella_lncRNA	exon	16085	16115	.	-	.	transcript_id "MSTRG.4508.1"; gene_id "MSTRG.4508";
scaffold_112	Plutella_lncRNA	exon	88702	88756	.	-	.	transcript_id "MSTRG.4512.1"; gene_id "MSTRG.4512";
scaffold_112	Plutella_lncRNA	exon	93791	94079	.	-	.	transcript_id "MSTRG.4508.1"; gene_id "MSTRG.4508";
scaffold_112	Plutella_lncRNA	exon	96358	96539	.	-	.	transcript_id "MSTRG.4512.1"; gene_id "MSTRG.4512";
scaffold_112	Plutella_lncRNA	exon	123873	124066	.	+	.	transcript_id "MSTRG.4517.1"; gene_id "MSTRG.4517";
scaffold_112	Plutella_lncRNA	exon	153235	153246	.	+	.	transcript_id "MSTRG.4517.1"; gene_id "MSTRG.4517";
scaffold_112	Plutella_lncRNA	exon	202720	202809	.	+	.	transcript_id "MSTRG.4535.1"; gene_id "MSTRG.4535";
scaffold_112	Plutella_lncRNA	exon	202954	203131	.	+	.	transcript_id "MSTRG.4535.1"; gene_id "MSTRG.4535";
scaffold_112	Plutella_lncRNA	exon	219674	219860	.	+	.	transcript_id "MSTRG.4438.1"; gene_id "MSTRG.4438";
scaffold_112	Plutella_lncRNA	exon	225337	225547	.	+	.	transcript_id "MSTRG.4439.1"; gene_id "MSTRG.4439";
scaffold_112	Plutella_lncRNA	exon	226250	226756	.	+	.	transcript_id "MSTRG.4439.1"; gene_id "MSTRG.4439";
scaffold_112	Plutella_lncRNA	exon	247745	247845	.	+	.	transcript_id "MSTRG.4438.1"; gene_id "MSTRG.4438";
scaffold_112	Plutella_lncRNA	exon	447793	447852	.	-	.	transcript_id "MSTRG.4461.1"; gene_id "MSTRG.4461";
scaffold_112	Plutella_lncRNA	exon	448766	448965	.	-	.	transcript_id "MSTRG.4461.1"; gene_id "MSTRG.4461";
scaffold_1127	Plutella_lncRNA	exon	9724	9903	.	+	.	transcript_id "MSTRG.4618.1"; gene_id "MSTRG.4618";
scaffold_1127	Plutella_lncRNA	exon	12634	12706	.	+	.	transcript_id "MSTRG.4618.1"; gene_id "MSTRG.4618";
scaffold_1127	Plutella_lncRNA	exon	13142	13767	.	+	.	transcript_id "MSTRG.4618.1"; gene_id "MSTRG.4618";
scaffold_1129	Plutella_lncRNA	exon	11997	12098	.	+	.	transcript_id "MSTRG.4642.1"; gene_id "MSTRG.4642";
scaffold_1129	Plutella_lncRNA	exon	12198	12439	.	+	.	transcript_id "MSTRG.4642.1"; gene_id "MSTRG.4642";
scaffold_113	Plutella_lncRNA	exon	61171	61367	.	-	.	transcript_id "MSTRG.4676.1"; gene_id "MSTRG.4676";
scaffold_113	Plutella_lncRNA	exon	61621	61762	.	-	.	transcript_id "MSTRG.4676.1"; gene_id "MSTRG.4676";
scaffold_113	Plutella_lncRNA	exon	159404	160787	.	-	.	transcript_id "MSTRG.4690.1"; gene_id "MSTRG.4690";
scaffold_113	Plutella_lncRNA	exon	163754	163771	.	-	.	transcript_id "MSTRG.4690.1"; gene_id "MSTRG.4690";
scaffold_113	Plutella_lncRNA	exon	427408	427722	.	+	.	transcript_id "MSTRG.4693.1"; gene_id "MSTRG.4693";
scaffold_113	Plutella_lncRNA	exon	427967	428102	.	+	.	transcript_id "MSTRG.4693.1"; gene_id "MSTRG.4693";
scaffold_113	Plutella_lncRNA	exon	428186	428398	.	+	.	transcript_id "MSTRG.4693.1"; gene_id "MSTRG.4693";
scaffold_113	Plutella_lncRNA	exon	929338	929377	.	+	.	transcript_id "MSTRG.4777.1"; gene_id "MSTRG.4777";
scaffold_113	Plutella_lncRNA	exon	930163	931016	.	+	.	transcript_id "MSTRG.4777.1"; gene_id "MSTRG.4777";
scaffold_114	Plutella_lncRNA	exon	362924	363366	.	+	.	transcript_id "MSTRG.4959.1"; gene_id "MSTRG.4959";
scaffold_114	Plutella_lncRNA	exon	363722	363995	.	+	.	transcript_id "MSTRG.4959.1"; gene_id "MSTRG.4959";
scaffold_114	Plutella_lncRNA	exon	466315	466486	.	-	.	transcript_id "MSTRG.4954.1"; gene_id "MSTRG.4954";
scaffold_114	Plutella_lncRNA	exon	466937	467035	.	-	.	transcript_id "MSTRG.4954.1"; gene_id "MSTRG.4954";
scaffold_114	Plutella_lncRNA	exon	647453	647783	.	-	.	transcript_id "MSTRG.4983.2"; gene_id "MSTRG.4983";
scaffold_114	Plutella_lncRNA	exon	647992	648120	.	-	.	transcript_id "MSTRG.4983.2"; gene_id "MSTRG.4983";
scaffold_114	Plutella_lncRNA	exon	648359	648699	.	-	.	transcript_id "MSTRG.4983.2"; gene_id "MSTRG.4983";
scaffold_114	Plutella_lncRNA	exon	685209	685324	.	+	.	transcript_id "MSTRG.4987.1"; gene_id "MSTRG.4987";
scaffold_114	Plutella_lncRNA	exon	685570	685795	.	+	.	transcript_id "MSTRG.4987.1"; gene_id "MSTRG.4987";
scaffold_1140	Plutella_lncRNA	exon	5688	6608	.	+	.	transcript_id "MSTRG.5048.3"; gene_id "MSTRG.5048";
scaffold_1140	Plutella_lncRNA	exon	6875	7371	.	+	.	transcript_id "MSTRG.5048.3"; gene_id "MSTRG.5048";
scaffold_115	Plutella_lncRNA	exon	37153	37524	.	-	.	transcript_id "MSTRG.5089.1"; gene_id "MSTRG.5089";
scaffold_115	Plutella_lncRNA	exon	39082	39236	.	-	.	transcript_id "MSTRG.5089.1"; gene_id "MSTRG.5089";
scaffold_115	Plutella_lncRNA	exon	222141	222600	.	+	.	transcript_id "MSTRG.5100.1"; gene_id "MSTRG.5100";
scaffold_115	Plutella_lncRNA	exon	223102	223259	.	+	.	transcript_id "MSTRG.5100.1"; gene_id "MSTRG.5100";
scaffold_115	Plutella_lncRNA	exon	223748	223771	.	+	.	transcript_id "MSTRG.5100.1"; gene_id "MSTRG.5100";
scaffold_116	Plutella_lncRNA	exon	604977	605121	.	-	.	transcript_id "MSTRG.5396.1"; gene_id "MSTRG.5396";
scaffold_116	Plutella_lncRNA	exon	605172	605391	.	-	.	transcript_id "MSTRG.5396.1"; gene_id "MSTRG.5396";
scaffold_1165	Plutella_lncRNA	exon	7326	7435	.	-	.	transcript_id "MSTRG.5441.1"; gene_id "MSTRG.5441";
scaffold_1165	Plutella_lncRNA	exon	8481	8576	.	-	.	transcript_id "MSTRG.5441.1"; gene_id "MSTRG.5441";
scaffold_1169	Plutella_lncRNA	exon	5414	5476	.	-	.	transcript_id "MSTRG.5452.1"; gene_id "MSTRG.5452";
scaffold_1169	Plutella_lncRNA	exon	10374	10569	.	-	.	transcript_id "MSTRG.5452.1"; gene_id "MSTRG.5452";
scaffold_117	Plutella_lncRNA	exon	360635	360644	.	-	.	transcript_id "MSTRG.5500.1"; gene_id "MSTRG.5500";
scaffold_117	Plutella_lncRNA	exon	395030	395225	.	-	.	transcript_id "MSTRG.5500.1"; gene_id "MSTRG.5500";
scaffold_1176	Plutella_lncRNA	exon	11151	11244	.	+	.	transcript_id "MSTRG.5601.1"; gene_id "MSTRG.5601";
scaffold_1176	Plutella_lncRNA	exon	18429	18568	.	+	.	transcript_id "MSTRG.5601.1"; gene_id "MSTRG.5601";
scaffold_118	Plutella_lncRNA	exon	280151	280189	.	-	.	transcript_id "MSTRG.5644.1"; gene_id "MSTRG.5644";
scaffold_118	Plutella_lncRNA	exon	280404	280570	.	-	.	transcript_id "MSTRG.5644.1"; gene_id "MSTRG.5644";
scaffold_118	Plutella_lncRNA	exon	291688	292290	.	-	.	transcript_id "MSTRG.5670.3"; gene_id "MSTRG.5670";
scaffold_118	Plutella_lncRNA	exon	292417	293423	.	-	.	transcript_id "MSTRG.5670.3"; gene_id "MSTRG.5670";
scaffold_118	Plutella_lncRNA	exon	628585	629266	.	+	.	transcript_id "MSTRG.5756.1"; gene_id "MSTRG.5756";
scaffold_118	Plutella_lncRNA	exon	629635	629835	.	+	.	transcript_id "MSTRG.5756.1"; gene_id "MSTRG.5756";
scaffold_119	Plutella_lncRNA	exon	331330	331521	.	-	.	transcript_id "MSTRG.5881.1"; gene_id "MSTRG.5881";
scaffold_119	Plutella_lncRNA	exon	336327	336934	.	-	.	transcript_id "MSTRG.5881.1"; gene_id "MSTRG.5881";
scaffold_119	Plutella_lncRNA	exon	337408	337766	.	-	.	transcript_id "MSTRG.5881.1"; gene_id "MSTRG.5881";
scaffold_119	Plutella_lncRNA	exon	445919	446142	.	+	.	transcript_id "MSTRG.5908.1"; gene_id "MSTRG.5908";
scaffold_119	Plutella_lncRNA	exon	446230	446329	.	+	.	transcript_id "MSTRG.5908.1"; gene_id "MSTRG.5908";
scaffold_12	Plutella_lncRNA	exon	96866	98688	.	+	.	transcript_id "MSTRG.6120.5"; gene_id "MSTRG.6120";
scaffold_12	Plutella_lncRNA	exon	98704	99266	.	+	.	transcript_id "MSTRG.6120.5"; gene_id "MSTRG.6120";
scaffold_12	Plutella_lncRNA	exon	331558	331580	.	+	.	transcript_id "MSTRG.5979.1"; gene_id "MSTRG.5979";
scaffold_12	Plutella_lncRNA	exon	332241	332479	.	+	.	transcript_id "MSTRG.5979.1"; gene_id "MSTRG.5979";
scaffold_12	Plutella_lncRNA	exon	723598	723935	.	-	.	transcript_id "MSTRG.6095.1"; gene_id "MSTRG.6095";
scaffold_12	Plutella_lncRNA	exon	729439	729486	.	-	.	transcript_id "MSTRG.6095.1"; gene_id "MSTRG.6095";
scaffold_12	Plutella_lncRNA	exon	748027	749425	.	-	.	transcript_id "MSTRG.6108.1"; gene_id "MSTRG.6108";
scaffold_12	Plutella_lncRNA	exon	749570	750019	.	-	.	transcript_id "MSTRG.6108.1"; gene_id "MSTRG.6108";
scaffold_12	Plutella_lncRNA	exon	973452	973495	.	-	.	transcript_id "MSTRG.6092.1"; gene_id "MSTRG.6092";
scaffold_12	Plutella_lncRNA	exon	973586	973742	.	-	.	transcript_id "MSTRG.6092.1"; gene_id "MSTRG.6092";
scaffold_12	Plutella_lncRNA	exon	1352327	1352485	.	+	.	transcript_id "MSTRG.6225.1"; gene_id "MSTRG.6225";
scaffold_12	Plutella_lncRNA	exon	1360400	1360458	.	+	.	transcript_id "MSTRG.6225.1"; gene_id "MSTRG.6225";
scaffold_12	Plutella_lncRNA	exon	1613460	1613733	.	-	.	transcript_id "MSTRG.6395.1"; gene_id "MSTRG.6395";
scaffold_12	Plutella_lncRNA	exon	1646900	1646918	.	-	.	transcript_id "MSTRG.6395.1"; gene_id "MSTRG.6395";
scaffold_12	Plutella_lncRNA	exon	1654307	1654438	.	+	.	transcript_id "MSTRG.6406.4"; gene_id "MSTRG.6406";
scaffold_12	Plutella_lncRNA	exon	1654991	1656217	.	+	.	transcript_id "MSTRG.6406.4"; gene_id "MSTRG.6406";
scaffold_12	Plutella_lncRNA	exon	1969071	1969239	.	+	.	transcript_id "MSTRG.6294.1"; gene_id "MSTRG.6294";
scaffold_12	Plutella_lncRNA	exon	1969947	1969973	.	+	.	transcript_id "MSTRG.6294.1"; gene_id "MSTRG.6294";
scaffold_12	Plutella_lncRNA	exon	1971065	1971113	.	+	.	transcript_id "MSTRG.6294.1"; gene_id "MSTRG.6294";
scaffold_12	Plutella_lncRNA	exon	1971251	1971363	.	+	.	transcript_id "MSTRG.6295.1"; gene_id "MSTRG.6295";
scaffold_12	Plutella_lncRNA	exon	1972335	1972461	.	+	.	transcript_id "MSTRG.6295.1"; gene_id "MSTRG.6295";
scaffold_120	Plutella_lncRNA	exon	420626	421081	.	+	.	transcript_id "MSTRG.6462.1"; gene_id "MSTRG.6462";
scaffold_120	Plutella_lncRNA	exon	422583	422784	.	+	.	transcript_id "MSTRG.6462.1"; gene_id "MSTRG.6462";
scaffold_120	Plutella_lncRNA	exon	696157	696570	.	+	.	transcript_id "MSTRG.6451.1"; gene_id "MSTRG.6451";
scaffold_120	Plutella_lncRNA	exon	696992	697147	.	+	.	transcript_id "MSTRG.6451.1"; gene_id "MSTRG.6451";
scaffold_120	Plutella_lncRNA	exon	697897	697970	.	+	.	transcript_id "MSTRG.6451.1"; gene_id "MSTRG.6451";
scaffold_120	Plutella_lncRNA	exon	698597	698898	.	-	.	transcript_id "MSTRG.6473.1"; gene_id "MSTRG.6473";
scaffold_120	Plutella_lncRNA	exon	699031	699163	.	-	.	transcript_id "MSTRG.6473.1"; gene_id "MSTRG.6473";
scaffold_120	Plutella_lncRNA	exon	740638	740746	.	-	.	transcript_id "MSTRG.6479.1"; gene_id "MSTRG.6479";
scaffold_120	Plutella_lncRNA	exon	741249	741521	.	-	.	transcript_id "MSTRG.6479.1"; gene_id "MSTRG.6479";
scaffold_120	Plutella_lncRNA	exon	749954	750133	.	+	.	transcript_id "MSTRG.6481.1"; gene_id "MSTRG.6481";
scaffold_120	Plutella_lncRNA	exon	755328	755423	.	+	.	transcript_id "MSTRG.6481.1"; gene_id "MSTRG.6481";
scaffold_121	Plutella_lncRNA	exon	266199	266328	.	+	.	transcript_id "MSTRG.6563.1"; gene_id "MSTRG.6563";
scaffold_121	Plutella_lncRNA	exon	278138	278310	.	+	.	transcript_id "MSTRG.6563.1"; gene_id "MSTRG.6563";
scaffold_121	Plutella_lncRNA	exon	278483	278948	.	+	.	transcript_id "MSTRG.6563.1"; gene_id "MSTRG.6563";
scaffold_121	Plutella_lncRNA	exon	480737	481535	.	-	.	transcript_id "MSTRG.6596.4"; gene_id "MSTRG.6596";
scaffold_121	Plutella_lncRNA	exon	489430	490187	.	-	.	transcript_id "MSTRG.6596.4"; gene_id "MSTRG.6596";
scaffold_1215	Plutella_lncRNA	exon	6568	6586	.	-	.	transcript_id "MSTRG.6624.1"; gene_id "MSTRG.6624";
scaffold_1215	Plutella_lncRNA	exon	7528	7674	.	-	.	transcript_id "MSTRG.6624.1"; gene_id "MSTRG.6624";
scaffold_1215	Plutella_lncRNA	exon	9863	9936	.	-	.	transcript_id "MSTRG.6624.1"; gene_id "MSTRG.6624";
scaffold_122	Plutella_lncRNA	exon	804070	804094	.	+	.	transcript_id "MSTRG.6729.1"; gene_id "MSTRG.6729";
scaffold_122	Plutella_lncRNA	exon	807675	807876	.	+	.	transcript_id "MSTRG.6729.1"; gene_id "MSTRG.6729";
scaffold_1227	Plutella_lncRNA	exon	847	952	.	-	.	transcript_id "MSTRG.6834.1"; gene_id "MSTRG.6834";
scaffold_1227	Plutella_lncRNA	exon	1878	2027	.	-	.	transcript_id "MSTRG.6834.1"; gene_id "MSTRG.6834";
scaffold_123	Plutella_lncRNA	exon	245691	246096	.	-	.	transcript_id "MSTRG.6863.1"; gene_id "MSTRG.6863";
scaffold_123	Plutella_lncRNA	exon	248434	248528	.	-	.	transcript_id "MSTRG.6863.1"; gene_id "MSTRG.6863";
scaffold_123	Plutella_lncRNA	exon	700856	701000	.	-	.	transcript_id "MSTRG.6951.1"; gene_id "MSTRG.6951";
scaffold_123	Plutella_lncRNA	exon	701189	701333	.	-	.	transcript_id "MSTRG.6951.1"; gene_id "MSTRG.6951";
scaffold_123	Plutella_lncRNA	exon	726825	727150	.	+	.	transcript_id "MSTRG.6932.1"; gene_id "MSTRG.6932";
scaffold_123	Plutella_lncRNA	exon	727297	727371	.	+	.	transcript_id "MSTRG.6932.1"; gene_id "MSTRG.6932";
scaffold_124	Plutella_lncRNA	exon	373424	373669	.	+	.	transcript_id "MSTRG.7031.1"; gene_id "MSTRG.7031";
scaffold_124	Plutella_lncRNA	exon	373789	373980	.	+	.	transcript_id "MSTRG.7031.1"; gene_id "MSTRG.7031";
scaffold_1245	Plutella_lncRNA	exon	4235	4742	.	-	.	transcript_id "MSTRG.7198.1"; gene_id "MSTRG.7198";
scaffold_1245	Plutella_lncRNA	exon	5141	5732	.	-	.	transcript_id "MSTRG.7198.1"; gene_id "MSTRG.7198";
scaffold_1245	Plutella_lncRNA	exon	6630	6771	.	-	.	transcript_id "MSTRG.7198.1"; gene_id "MSTRG.7198";
scaffold_125	Plutella_lncRNA	exon	128797	129334	.	-	.	transcript_id "MSTRG.7319.2"; gene_id "MSTRG.7319";
scaffold_125	Plutella_lncRNA	exon	129441	129660	.	-	.	transcript_id "MSTRG.7319.2"; gene_id "MSTRG.7319";
scaffold_125	Plutella_lncRNA	exon	643206	643358	.	+	.	transcript_id "MSTRG.7300.1"; gene_id "MSTRG.7300";
scaffold_125	Plutella_lncRNA	exon	643879	644074	.	+	.	transcript_id "MSTRG.7301.1"; gene_id "MSTRG.7301";
scaffold_125	Plutella_lncRNA	exon	644234	644262	.	+	.	transcript_id "MSTRG.7301.1"; gene_id "MSTRG.7301";
scaffold_125	Plutella_lncRNA	exon	646625	646840	.	+	.	transcript_id "MSTRG.7300.1"; gene_id "MSTRG.7300";
scaffold_126	Plutella_lncRNA	exon	85594	85628	.	+	.	transcript_id "MSTRG.7376.1"; gene_id "MSTRG.7376";
scaffold_126	Plutella_lncRNA	exon	89724	89831	.	+	.	transcript_id "MSTRG.7376.1"; gene_id "MSTRG.7376";
scaffold_126	Plutella_lncRNA	exon	89959	90203	.	+	.	transcript_id "MSTRG.7376.1"; gene_id "MSTRG.7376";
scaffold_126	Plutella_lncRNA	exon	124887	125121	.	-	.	transcript_id "MSTRG.7379.1"; gene_id "MSTRG.7379";
scaffold_126	Plutella_lncRNA	exon	126681	126762	.	-	.	transcript_id "MSTRG.7379.1"; gene_id "MSTRG.7379";
scaffold_126	Plutella_lncRNA	exon	709164	709363	.	-	.	transcript_id "MSTRG.7475.1"; gene_id "MSTRG.7475";
scaffold_126	Plutella_lncRNA	exon	709633	709782	.	-	.	transcript_id "MSTRG.7475.1"; gene_id "MSTRG.7475";
scaffold_1260	Plutella_lncRNA	exon	1990	2422	.	-	.	transcript_id "MSTRG.7502.3"; gene_id "MSTRG.7502";
scaffold_1260	Plutella_lncRNA	exon	2493	4337	.	-	.	transcript_id "MSTRG.7502.3"; gene_id "MSTRG.7502";
scaffold_127	Plutella_lncRNA	exon	342550	343708	.	-	.	transcript_id "MSTRG.7574.1"; gene_id "MSTRG.7574";
scaffold_127	Plutella_lncRNA	exon	344048	344107	.	-	.	transcript_id "MSTRG.7574.1"; gene_id "MSTRG.7574";
scaffold_127	Plutella_lncRNA	exon	344539	344672	.	-	.	transcript_id "MSTRG.7574.1"; gene_id "MSTRG.7574";
scaffold_127	Plutella_lncRNA	exon	345009	345252	.	-	.	transcript_id "MSTRG.7574.1"; gene_id "MSTRG.7574";
scaffold_127	Plutella_lncRNA	exon	687313	687697	.	+	.	transcript_id "MSTRG.7690.1"; gene_id "MSTRG.7690";
scaffold_127	Plutella_lncRNA	exon	696620	696642	.	+	.	transcript_id "MSTRG.7690.1"; gene_id "MSTRG.7690";
scaffold_128	Plutella_lncRNA	exon	178086	178258	.	+	.	transcript_id "MSTRG.7809.1"; gene_id "MSTRG.7809";
scaffold_128	Plutella_lncRNA	exon	178346	179005	.	+	.	transcript_id "MSTRG.7809.1"; gene_id "MSTRG.7809";
scaffold_128	Plutella_lncRNA	exon	452505	453051	.	+	.	transcript_id "MSTRG.7957.2"; gene_id "MSTRG.7957";
scaffold_128	Plutella_lncRNA	exon	454316	454569	.	+	.	transcript_id "MSTRG.7957.2"; gene_id "MSTRG.7957";
scaffold_1282	Plutella_lncRNA	exon	9274	9472	.	+	.	transcript_id "MSTRG.7888.1"; gene_id "MSTRG.7888";
scaffold_1282	Plutella_lncRNA	exon	10108	10303	.	+	.	transcript_id "MSTRG.7888.1"; gene_id "MSTRG.7888";
scaffold_129	Plutella_lncRNA	exon	126665	127055	.	-	.	transcript_id "MSTRG.7946.1"; gene_id "MSTRG.7946";
scaffold_129	Plutella_lncRNA	exon	128772	129473	.	-	.	transcript_id "MSTRG.7946.1"; gene_id "MSTRG.7946";
scaffold_129	Plutella_lncRNA	exon	545517	545540	.	-	.	transcript_id "MSTRG.8073.1"; gene_id "MSTRG.8073";
scaffold_129	Plutella_lncRNA	exon	545760	545966	.	-	.	transcript_id "MSTRG.8073.1"; gene_id "MSTRG.8073";
scaffold_1296	Plutella_lncRNA	exon	7074	7281	.	+	.	transcript_id "MSTRG.8096.1"; gene_id "MSTRG.8096";
scaffold_1296	Plutella_lncRNA	exon	7315	7406	.	+	.	transcript_id "MSTRG.8096.1"; gene_id "MSTRG.8096";
scaffold_13	Plutella_lncRNA	exon	1205353	1205820	.	-	.	transcript_id "MSTRG.8419.1"; gene_id "MSTRG.8419";
scaffold_13	Plutella_lncRNA	exon	1210229	1211605	.	-	.	transcript_id "MSTRG.8419.1"; gene_id "MSTRG.8419";
scaffold_130	Plutella_lncRNA	exon	152768	152954	.	+	.	transcript_id "MSTRG.8469.1"; gene_id "MSTRG.8469";
scaffold_130	Plutella_lncRNA	exon	153284	153344	.	+	.	transcript_id "MSTRG.8469.1"; gene_id "MSTRG.8469";
scaffold_130	Plutella_lncRNA	exon	385466	385594	.	+	.	transcript_id "MSTRG.8580.1"; gene_id "MSTRG.8580";
scaffold_130	Plutella_lncRNA	exon	385841	386043	.	+	.	transcript_id "MSTRG.8580.1"; gene_id "MSTRG.8580";
scaffold_130	Plutella_lncRNA	exon	783954	783971	.	+	.	transcript_id "MSTRG.8561.1"; gene_id "MSTRG.8561";
scaffold_130	Plutella_lncRNA	exon	797414	797841	.	+	.	transcript_id "MSTRG.8561.1"; gene_id "MSTRG.8561";
scaffold_130	Plutella_lncRNA	exon	1296811	1296998	.	-	.	transcript_id "MSTRG.8691.1"; gene_id "MSTRG.8691";
scaffold_130	Plutella_lncRNA	exon	1297459	1297518	.	-	.	transcript_id "MSTRG.8691.1"; gene_id "MSTRG.8691";
scaffold_130	Plutella_lncRNA	exon	1297795	1297971	.	-	.	transcript_id "MSTRG.8691.1"; gene_id "MSTRG.8691";
scaffold_130	Plutella_lncRNA	exon	1349965	1350202	.	+	.	transcript_id "MSTRG.8760.1"; gene_id "MSTRG.8760";
scaffold_130	Plutella_lncRNA	exon	1350756	1350811	.	+	.	transcript_id "MSTRG.8760.1"; gene_id "MSTRG.8760";
scaffold_131	Plutella_lncRNA	exon	362302	362320	.	-	.	transcript_id "MSTRG.8865.1"; gene_id "MSTRG.8865";
scaffold_131	Plutella_lncRNA	exon	363232	363533	.	-	.	transcript_id "MSTRG.8865.1"; gene_id "MSTRG.8865";
scaffold_131	Plutella_lncRNA	exon	388340	388566	.	-	.	transcript_id "MSTRG.8871.1"; gene_id "MSTRG.8871";
scaffold_131	Plutella_lncRNA	exon	388941	389035	.	-	.	transcript_id "MSTRG.8871.1"; gene_id "MSTRG.8871";
scaffold_131	Plutella_lncRNA	exon	496486	496757	.	+	.	transcript_id "MSTRG.8886.1"; gene_id "MSTRG.8886";
scaffold_131	Plutella_lncRNA	exon	537135	537148	.	+	.	transcript_id "MSTRG.8886.1"; gene_id "MSTRG.8886";
scaffold_1311	Plutella_lncRNA	exon	1861	2701	.	+	.	transcript_id "MSTRG.8828.1"; gene_id "MSTRG.8828";
scaffold_1311	Plutella_lncRNA	exon	2728	2763	.	+	.	transcript_id "MSTRG.8828.1"; gene_id "MSTRG.8828";
scaffold_132	Plutella_lncRNA	exon	410966	411478	.	-	.	transcript_id "MSTRG.8977.1"; gene_id "MSTRG.8977";
scaffold_132	Plutella_lncRNA	exon	411623	412144	.	-	.	transcript_id "MSTRG.8977.1"; gene_id "MSTRG.8977";
scaffold_132	Plutella_lncRNA	exon	497923	498235	.	+	.	transcript_id "MSTRG.9045.1"; gene_id "MSTRG.9045";
scaffold_132	Plutella_lncRNA	exon	499951	500292	.	+	.	transcript_id "MSTRG.9045.1"; gene_id "MSTRG.9045";
scaffold_132	Plutella_lncRNA	exon	545626	545827	.	-	.	transcript_id "MSTRG.9048.1"; gene_id "MSTRG.9048";
scaffold_132	Plutella_lncRNA	exon	579706	579761	.	-	.	transcript_id "MSTRG.9048.1"; gene_id "MSTRG.9048";
scaffold_133	Plutella_lncRNA	exon	39250	39564	.	+	.	transcript_id "MSTRG.9084.1"; gene_id "MSTRG.9084";
scaffold_133	Plutella_lncRNA	exon	39890	40037	.	+	.	transcript_id "MSTRG.9084.1"; gene_id "MSTRG.9084";
scaffold_133	Plutella_lncRNA	exon	445550	446165	.	+	.	transcript_id "MSTRG.9166.1"; gene_id "MSTRG.9166";
scaffold_133	Plutella_lncRNA	exon	447248	448401	.	+	.	transcript_id "MSTRG.9166.1"; gene_id "MSTRG.9166";
scaffold_133	Plutella_lncRNA	exon	715511	715532	.	+	.	transcript_id "MSTRG.9217.1"; gene_id "MSTRG.9217";
scaffold_133	Plutella_lncRNA	exon	716071	716226	.	+	.	transcript_id "MSTRG.9217.1"; gene_id "MSTRG.9217";
scaffold_133	Plutella_lncRNA	exon	716990	717107	.	+	.	transcript_id "MSTRG.9217.1"; gene_id "MSTRG.9217";
scaffold_134	Plutella_lncRNA	exon	586972	587134	.	+	.	transcript_id "MSTRG.9364.2"; gene_id "MSTRG.9364";
scaffold_134	Plutella_lncRNA	exon	587518	587971	.	+	.	transcript_id "MSTRG.9364.2"; gene_id "MSTRG.9364";
scaffold_1348	Plutella_lncRNA	exon	1836	1907	.	-	.	transcript_id "MSTRG.9409.1"; gene_id "MSTRG.9409";
scaffold_1348	Plutella_lncRNA	exon	2025	2259	.	-	.	transcript_id "MSTRG.9409.1"; gene_id "MSTRG.9409";
scaffold_135	Plutella_lncRNA	exon	510744	510780	.	-	.	transcript_id "MSTRG.9638.1"; gene_id "MSTRG.9638";
scaffold_135	Plutella_lncRNA	exon	512306	512475	.	-	.	transcript_id "MSTRG.9638.1"; gene_id "MSTRG.9638";
scaffold_135	Plutella_lncRNA	exon	645075	645121	.	+	.	transcript_id "MSTRG.9587.1"; gene_id "MSTRG.9587";
scaffold_135	Plutella_lncRNA	exon	645699	645984	.	+	.	transcript_id "MSTRG.9587.1"; gene_id "MSTRG.9587";
scaffold_136	Plutella_lncRNA	exon	19465	19491	.	+	.	transcript_id "MSTRG.9623.1"; gene_id "MSTRG.9623";
scaffold_136	Plutella_lncRNA	exon	37354	39685	.	+	.	transcript_id "MSTRG.9623.1"; gene_id "MSTRG.9623";
scaffold_136	Plutella_lncRNA	exon	102924	103085	.	+	.	transcript_id "MSTRG.9678.2"; gene_id "MSTRG.9678";
scaffold_136	Plutella_lncRNA	exon	103348	103504	.	+	.	transcript_id "MSTRG.9678.2"; gene_id "MSTRG.9678";
scaffold_136	Plutella_lncRNA	exon	103583	103617	.	+	.	transcript_id "MSTRG.9678.2"; gene_id "MSTRG.9678";
scaffold_136	Plutella_lncRNA	exon	278444	278507	.	+	.	transcript_id "MSTRG.9665.1"; gene_id "MSTRG.9665";
scaffold_136	Plutella_lncRNA	exon	290972	291206	.	+	.	transcript_id "MSTRG.9665.1"; gene_id "MSTRG.9665";
scaffold_136	Plutella_lncRNA	exon	307036	307234	.	-	.	transcript_id "MSTRG.9839.1"; gene_id "MSTRG.9839";
scaffold_136	Plutella_lncRNA	exon	307383	307598	.	-	.	transcript_id "MSTRG.9839.1"; gene_id "MSTRG.9839";
scaffold_136	Plutella_lncRNA	exon	683269	684163	.	-	.	transcript_id "MSTRG.9757.1"; gene_id "MSTRG.9757";
scaffold_136	Plutella_lncRNA	exon	684309	686035	.	-	.	transcript_id "MSTRG.9757.1"; gene_id "MSTRG.9757";
scaffold_1367	Plutella_lncRNA	exon	1	65	.	-	.	transcript_id "MSTRG.9770.1"; gene_id "MSTRG.9770";
scaffold_1367	Plutella_lncRNA	exon	3515	3686	.	-	.	transcript_id "MSTRG.9770.1"; gene_id "MSTRG.9770";
scaffold_138	Plutella_lncRNA	exon	246122	246300	.	-	.	transcript_id "MSTRG.10163.1"; gene_id "MSTRG.10163";
scaffold_138	Plutella_lncRNA	exon	246548	246714	.	-	.	transcript_id "MSTRG.10163.1"; gene_id "MSTRG.10163";
scaffold_138	Plutella_lncRNA	exon	706958	707097	.	-	.	transcript_id "MSTRG.10038.1"; gene_id "MSTRG.10038";
scaffold_138	Plutella_lncRNA	exon	707371	707458	.	-	.	transcript_id "MSTRG.10038.1"; gene_id "MSTRG.10038";
scaffold_138	Plutella_lncRNA	exon	708846	708870	.	-	.	transcript_id "MSTRG.10038.1"; gene_id "MSTRG.10038";
scaffold_139	Plutella_lncRNA	exon	591990	592197	.	-	.	transcript_id "MSTRG.10234.1"; gene_id "MSTRG.10234";
scaffold_139	Plutella_lncRNA	exon	592343	592458	.	-	.	transcript_id "MSTRG.10234.1"; gene_id "MSTRG.10234";
scaffold_139	Plutella_lncRNA	exon	652671	652927	.	+	.	transcript_id "MSTRG.10227.1"; gene_id "MSTRG.10227";
scaffold_139	Plutella_lncRNA	exon	653052	653301	.	+	.	transcript_id "MSTRG.10227.1"; gene_id "MSTRG.10227";
scaffold_14	Plutella_lncRNA	exon	821006	821290	.	+	.	transcript_id "MSTRG.10422.1"; gene_id "MSTRG.10422";
scaffold_14	Plutella_lncRNA	exon	821456	821629	.	+	.	transcript_id "MSTRG.10422.1"; gene_id "MSTRG.10422";
scaffold_14	Plutella_lncRNA	exon	1687960	1688761	.	-	.	transcript_id "MSTRG.10626.3"; gene_id "MSTRG.10626";
scaffold_14	Plutella_lncRNA	exon	1691300	1691887	.	-	.	transcript_id "MSTRG.10626.3"; gene_id "MSTRG.10626";
scaffold_14	Plutella_lncRNA	exon	1835945	1835989	.	-	.	transcript_id "MSTRG.10662.1"; gene_id "MSTRG.10662";
scaffold_14	Plutella_lncRNA	exon	1836273	1836491	.	-	.	transcript_id "MSTRG.10662.1"; gene_id "MSTRG.10662";
scaffold_14	Plutella_lncRNA	exon	2003192	2003453	.	+	.	transcript_id "MSTRG.10738.1"; gene_id "MSTRG.10738";
scaffold_14	Plutella_lncRNA	exon	2003680	2004590	.	+	.	transcript_id "MSTRG.10738.1"; gene_id "MSTRG.10738";
scaffold_14	Plutella_lncRNA	exon	2449632	2449686	.	-	.	transcript_id "MSTRG.10835.1"; gene_id "MSTRG.10835";
scaffold_14	Plutella_lncRNA	exon	2465046	2465247	.	-	.	transcript_id "MSTRG.10835.1"; gene_id "MSTRG.10835";
scaffold_14	Plutella_lncRNA	exon	2563297	2563428	.	-	.	transcript_id "MSTRG.10810.1"; gene_id "MSTRG.10810";
scaffold_14	Plutella_lncRNA	exon	2563709	2563950	.	-	.	transcript_id "MSTRG.10810.1"; gene_id "MSTRG.10810";
scaffold_140	Plutella_lncRNA	exon	14082	14093	.	+	.	transcript_id "MSTRG.10954.1"; gene_id "MSTRG.10954";
scaffold_140	Plutella_lncRNA	exon	27789	28191	.	+	.	transcript_id "MSTRG.10954.1"; gene_id "MSTRG.10954";
scaffold_140	Plutella_lncRNA	exon	100532	100841	.	+	.	transcript_id "MSTRG.11024.1"; gene_id "MSTRG.11024";
scaffold_140	Plutella_lncRNA	exon	113383	113614	.	+	.	transcript_id "MSTRG.11024.1"; gene_id "MSTRG.11024";
scaffold_140	Plutella_lncRNA	exon	516261	516433	.	-	.	transcript_id "MSTRG.11058.1"; gene_id "MSTRG.11058";
scaffold_140	Plutella_lncRNA	exon	516858	516972	.	-	.	transcript_id "MSTRG.11058.1"; gene_id "MSTRG.11058";
scaffold_141	Plutella_lncRNA	exon	176107	176164	.	+	.	transcript_id "MSTRG.11260.1"; gene_id "MSTRG.11260";
scaffold_141	Plutella_lncRNA	exon	176562	176759	.	+	.	transcript_id "MSTRG.11260.1"; gene_id "MSTRG.11260";
scaffold_142	Plutella_lncRNA	exon	603467	603871	.	+	.	transcript_id "MSTRG.11745.2"; gene_id "MSTRG.11745";
scaffold_142	Plutella_lncRNA	exon	607532	607766	.	+	.	transcript_id "MSTRG.11745.2"; gene_id "MSTRG.11745";
scaffold_143	Plutella_lncRNA	exon	221319	221404	.	-	.	transcript_id "MSTRG.11620.1"; gene_id "MSTRG.11620";
scaffold_143	Plutella_lncRNA	exon	221578	221730	.	-	.	transcript_id "MSTRG.11620.1"; gene_id "MSTRG.11620";
scaffold_1432	Plutella_lncRNA	exon	70	164	.	+	.	transcript_id "MSTRG.11763.1"; gene_id "MSTRG.11763";
scaffold_1432	Plutella_lncRNA	exon	261	269	.	+	.	transcript_id "MSTRG.11763.1"; gene_id "MSTRG.11763";
scaffold_1432	Plutella_lncRNA	exon	944	1003	.	+	.	transcript_id "MSTRG.11763.1"; gene_id "MSTRG.11763";
scaffold_1432	Plutella_lncRNA	exon	1178	1239	.	+	.	transcript_id "MSTRG.11763.1"; gene_id "MSTRG.11763";
scaffold_144	Plutella_lncRNA	exon	386572	386844	.	+	.	transcript_id "MSTRG.11922.1"; gene_id "MSTRG.11922";
scaffold_144	Plutella_lncRNA	exon	386992	387030	.	+	.	transcript_id "MSTRG.11922.1"; gene_id "MSTRG.11922";
scaffold_144	Plutella_lncRNA	exon	504534	504674	.	+	.	transcript_id "MSTRG.11936.1"; gene_id "MSTRG.11936";
scaffold_144	Plutella_lncRNA	exon	505059	505411	.	+	.	transcript_id "MSTRG.11936.1"; gene_id "MSTRG.11936";
scaffold_144	Plutella_lncRNA	exon	544691	545860	.	-	.	transcript_id "MSTRG.11932.2"; gene_id "MSTRG.11932";
scaffold_144	Plutella_lncRNA	exon	546052	548340	.	-	.	transcript_id "MSTRG.11932.2"; gene_id "MSTRG.11932";
scaffold_145	Plutella_lncRNA	exon	55438	56834	.	-	.	transcript_id "MSTRG.11972.1"; gene_id "MSTRG.11972";
scaffold_145	Plutella_lncRNA	exon	57081	57164	.	-	.	transcript_id "MSTRG.11972.1"; gene_id "MSTRG.11972";
scaffold_145	Plutella_lncRNA	exon	369461	369656	.	+	.	transcript_id "MSTRG.12004.1"; gene_id "MSTRG.12004";
scaffold_145	Plutella_lncRNA	exon	369756	369784	.	+	.	transcript_id "MSTRG.12004.1"; gene_id "MSTRG.12004";
scaffold_1455	Plutella_lncRNA	exon	4554	4744	.	+	.	transcript_id "MSTRG.12078.1"; gene_id "MSTRG.12078";
scaffold_1455	Plutella_lncRNA	exon	4962	5223	.	+	.	transcript_id "MSTRG.12078.2"; gene_id "MSTRG.12078";
scaffold_1455	Plutella_lncRNA	exon	5460	5653	.	+	.	transcript_id "MSTRG.12078.1"; gene_id "MSTRG.12078";
scaffold_1455	Plutella_lncRNA	exon	5460	5564	.	+	.	transcript_id "MSTRG.12078.2"; gene_id "MSTRG.12078";
scaffold_146	Plutella_lncRNA	exon	127799	128137	.	+	.	transcript_id "MSTRG.12172.2"; gene_id "MSTRG.12172";
scaffold_146	Plutella_lncRNA	exon	132073	134757	.	+	.	transcript_id "MSTRG.12172.2"; gene_id "MSTRG.12172";
scaffold_146	Plutella_lncRNA	exon	417584	418128	.	-	.	transcript_id "MSTRG.12137.1"; gene_id "MSTRG.12137";
scaffold_146	Plutella_lncRNA	exon	418583	418703	.	-	.	transcript_id "MSTRG.12137.1"; gene_id "MSTRG.12137";
scaffold_146	Plutella_lncRNA	exon	418884	419315	.	-	.	transcript_id "MSTRG.12137.1"; gene_id "MSTRG.12137";
scaffold_146	Plutella_lncRNA	exon	423312	423728	.	+	.	transcript_id "MSTRG.12126.5"; gene_id "MSTRG.12126";
scaffold_146	Plutella_lncRNA	exon	435992	436057	.	+	.	transcript_id "MSTRG.12126.5"; gene_id "MSTRG.12126";
scaffold_148	Plutella_lncRNA	exon	586038	586281	.	-	.	transcript_id "MSTRG.12573.2"; gene_id "MSTRG.12573";
scaffold_148	Plutella_lncRNA	exon	587330	587793	.	-	.	transcript_id "MSTRG.12573.2"; gene_id "MSTRG.12573";
scaffold_148	Plutella_lncRNA	exon	950356	950407	.	-	.	transcript_id "MSTRG.12703.5"; gene_id "MSTRG.12703";
scaffold_148	Plutella_lncRNA	exon	955371	955610	.	-	.	transcript_id "MSTRG.12703.5"; gene_id "MSTRG.12703";
scaffold_148	Plutella_lncRNA	exon	1023331	1026022	.	+	.	transcript_id "MSTRG.12655.1"; gene_id "MSTRG.12655";
scaffold_148	Plutella_lncRNA	exon	1026468	1027910	.	+	.	transcript_id "MSTRG.12655.1"; gene_id "MSTRG.12655";
scaffold_148	Plutella_lncRNA	exon	1506844	1506906	.	+	.	transcript_id "MSTRG.12821.1"; gene_id "MSTRG.12821";
scaffold_148	Plutella_lncRNA	exon	1507014	1507212	.	+	.	transcript_id "MSTRG.12821.1"; gene_id "MSTRG.12821";
scaffold_1487	Plutella_lncRNA	exon	2043	2244	.	+	.	transcript_id "MSTRG.12883.1"; gene_id "MSTRG.12883";
scaffold_1487	Plutella_lncRNA	exon	4713	4867	.	+	.	transcript_id "MSTRG.12883.1"; gene_id "MSTRG.12883";
scaffold_149	Plutella_lncRNA	exon	320185	320198	.	+	.	transcript_id "MSTRG.12963.1"; gene_id "MSTRG.12963";
scaffold_149	Plutella_lncRNA	exon	388769	388978	.	+	.	transcript_id "MSTRG.12963.1"; gene_id "MSTRG.12963";
scaffold_149	Plutella_lncRNA	exon	398473	398595	.	+	.	transcript_id "MSTRG.12937.1"; gene_id "MSTRG.12937";
scaffold_149	Plutella_lncRNA	exon	403729	403884	.	+	.	transcript_id "MSTRG.12937.1"; gene_id "MSTRG.12937";
scaffold_149	Plutella_lncRNA	exon	475380	475390	.	+	.	transcript_id "MSTRG.12973.1"; gene_id "MSTRG.12973";
scaffold_149	Plutella_lncRNA	exon	482243	482521	.	+	.	transcript_id "MSTRG.12973.1"; gene_id "MSTRG.12973";
scaffold_15	Plutella_lncRNA	exon	264408	264536	.	-	.	transcript_id "MSTRG.13102.1"; gene_id "MSTRG.13102";
scaffold_15	Plutella_lncRNA	exon	272940	273130	.	-	.	transcript_id "MSTRG.13102.1"; gene_id "MSTRG.13102";
scaffold_15	Plutella_lncRNA	exon	273787	273800	.	-	.	transcript_id "MSTRG.13102.1"; gene_id "MSTRG.13102";
scaffold_15	Plutella_lncRNA	exon	461743	461865	.	+	.	transcript_id "MSTRG.13165.1"; gene_id "MSTRG.13165";
scaffold_15	Plutella_lncRNA	exon	516112	516232	.	+	.	transcript_id "MSTRG.13165.1"; gene_id "MSTRG.13165";
scaffold_15	Plutella_lncRNA	exon	1867522	1867787	.	-	.	transcript_id "MSTRG.13344.1"; gene_id "MSTRG.13344";
scaffold_15	Plutella_lncRNA	exon	1867960	1867991	.	-	.	transcript_id "MSTRG.13344.1"; gene_id "MSTRG.13344";
scaffold_15	Plutella_lncRNA	exon	2193035	2193236	.	+	.	transcript_id "MSTRG.13439.2"; gene_id "MSTRG.13439";
scaffold_15	Plutella_lncRNA	exon	2193320	2193468	.	+	.	transcript_id "MSTRG.13439.2"; gene_id "MSTRG.13439";
scaffold_15	Plutella_lncRNA	exon	2195395	2196285	.	+	.	transcript_id "MSTRG.13439.2"; gene_id "MSTRG.13439";
scaffold_15	Plutella_lncRNA	exon	2408853	2408910	.	-	.	transcript_id "MSTRG.13528.1"; gene_id "MSTRG.13528";
scaffold_15	Plutella_lncRNA	exon	2412682	2412844	.	-	.	transcript_id "MSTRG.13528.1"; gene_id "MSTRG.13528";
scaffold_151	Plutella_lncRNA	exon	102137	102325	.	-	.	transcript_id "MSTRG.13713.1"; gene_id "MSTRG.13713";
scaffold_151	Plutella_lncRNA	exon	103009	103071	.	-	.	transcript_id "MSTRG.13713.1"; gene_id "MSTRG.13713";
scaffold_151	Plutella_lncRNA	exon	171234	171318	.	-	.	transcript_id "MSTRG.13685.1"; gene_id "MSTRG.13685";
scaffold_151	Plutella_lncRNA	exon	171806	171840	.	-	.	transcript_id "MSTRG.13685.1"; gene_id "MSTRG.13685";
scaffold_151	Plutella_lncRNA	exon	174362	174391	.	-	.	transcript_id "MSTRG.13685.1"; gene_id "MSTRG.13685";
scaffold_151	Plutella_lncRNA	exon	177052	177084	.	-	.	transcript_id "MSTRG.13685.1"; gene_id "MSTRG.13685";
scaffold_151	Plutella_lncRNA	exon	178179	178232	.	-	.	transcript_id "MSTRG.13685.1"; gene_id "MSTRG.13685";
scaffold_151	Plutella_lncRNA	exon	180852	180920	.	-	.	transcript_id "MSTRG.13685.1"; gene_id "MSTRG.13685";
scaffold_151	Plutella_lncRNA	exon	181085	181096	.	-	.	transcript_id "MSTRG.13685.1"; gene_id "MSTRG.13685";
scaffold_151	Plutella_lncRNA	exon	182509	182620	.	-	.	transcript_id "MSTRG.13685.1"; gene_id "MSTRG.13685";
scaffold_151	Plutella_lncRNA	exon	183812	183844	.	-	.	transcript_id "MSTRG.13685.1"; gene_id "MSTRG.13685";
scaffold_151	Plutella_lncRNA	exon	184117	184167	.	-	.	transcript_id "MSTRG.13685.1"; gene_id "MSTRG.13685";
scaffold_151	Plutella_lncRNA	exon	646529	646579	.	+	.	transcript_id "MSTRG.13784.1"; gene_id "MSTRG.13784";
scaffold_151	Plutella_lncRNA	exon	646649	648126	.	+	.	transcript_id "MSTRG.13784.1"; gene_id "MSTRG.13784";
scaffold_1514	Plutella_lncRNA	exon	1373	1407	.	+	.	transcript_id "MSTRG.13925.2"; gene_id "MSTRG.13925";
scaffold_1514	Plutella_lncRNA	exon	4327	4566	.	+	.	transcript_id "MSTRG.13925.2"; gene_id "MSTRG.13925";
scaffold_152	Plutella_lncRNA	exon	14295	14515	.	+	.	transcript_id "MSTRG.13936.1"; gene_id "MSTRG.13936";
scaffold_152	Plutella_lncRNA	exon	14714	14776	.	+	.	transcript_id "MSTRG.13936.1"; gene_id "MSTRG.13936";
scaffold_152	Plutella_lncRNA	exon	752507	752567	.	+	.	transcript_id "MSTRG.14132.1"; gene_id "MSTRG.14132";
scaffold_152	Plutella_lncRNA	exon	757782	757987	.	+	.	transcript_id "MSTRG.14132.1"; gene_id "MSTRG.14132";
scaffold_153	Plutella_lncRNA	exon	221789	222324	.	+	.	transcript_id "MSTRG.14172.3"; gene_id "MSTRG.14172";
scaffold_153	Plutella_lncRNA	exon	222528	223375	.	+	.	transcript_id "MSTRG.14172.3"; gene_id "MSTRG.14172";
scaffold_153	Plutella_lncRNA	exon	294408	294978	.	+	.	transcript_id "MSTRG.14195.1"; gene_id "MSTRG.14195";
scaffold_153	Plutella_lncRNA	exon	295019	295419	.	+	.	transcript_id "MSTRG.14195.1"; gene_id "MSTRG.14195";
scaffold_154	Plutella_lncRNA	exon	159592	159605	.	+	.	transcript_id "MSTRG.14233.1"; gene_id "MSTRG.14233";
scaffold_154	Plutella_lncRNA	exon	159678	159882	.	+	.	transcript_id "MSTRG.14233.1"; gene_id "MSTRG.14233";
scaffold_154	Plutella_lncRNA	exon	633310	633357	.	-	.	transcript_id "MSTRG.14310.1"; gene_id "MSTRG.14310";
scaffold_154	Plutella_lncRNA	exon	644004	644015	.	+	.	transcript_id "MSTRG.14311.1"; gene_id "MSTRG.14311";
scaffold_154	Plutella_lncRNA	exon	650475	650538	.	-	.	transcript_id "MSTRG.14310.1"; gene_id "MSTRG.14310";
scaffold_154	Plutella_lncRNA	exon	651321	651620	.	-	.	transcript_id "MSTRG.14310.1"; gene_id "MSTRG.14310";
scaffold_154	Plutella_lncRNA	exon	652871	653165	.	-	.	transcript_id "MSTRG.14310.1"; gene_id "MSTRG.14310";
scaffold_154	Plutella_lncRNA	exon	684886	685079	.	+	.	transcript_id "MSTRG.14311.1"; gene_id "MSTRG.14311";
scaffold_155	Plutella_lncRNA	exon	155645	156774	.	+	.	transcript_id "MSTRG.14424.1"; gene_id "MSTRG.14424";
scaffold_155	Plutella_lncRNA	exon	158045	158391	.	+	.	transcript_id "MSTRG.14424.1"; gene_id "MSTRG.14424";
scaffold_155	Plutella_lncRNA	exon	218475	218596	.	+	.	transcript_id "MSTRG.14335.1"; gene_id "MSTRG.14335";
scaffold_155	Plutella_lncRNA	exon	218820	218949	.	+	.	transcript_id "MSTRG.14335.1"; gene_id "MSTRG.14335";
scaffold_155	Plutella_lncRNA	exon	386269	387398	.	+	.	transcript_id "MSTRG.14389.1"; gene_id "MSTRG.14389";
scaffold_155	Plutella_lncRNA	exon	388669	389448	.	+	.	transcript_id "MSTRG.14389.1"; gene_id "MSTRG.14389";
scaffold_156	Plutella_lncRNA	exon	533788	534161	.	+	.	transcript_id "MSTRG.14651.1"; gene_id "MSTRG.14651";
scaffold_156	Plutella_lncRNA	exon	543675	543926	.	+	.	transcript_id "MSTRG.14651.1"; gene_id "MSTRG.14651";
scaffold_156	Plutella_lncRNA	exon	616589	616654	.	+	.	transcript_id "MSTRG.14611.1"; gene_id "MSTRG.14611";
scaffold_156	Plutella_lncRNA	exon	618677	621783	.	+	.	transcript_id "MSTRG.14611.1"; gene_id "MSTRG.14611";
scaffold_157	Plutella_lncRNA	exon	343620	343779	.	+	.	transcript_id "MSTRG.14710.1"; gene_id "MSTRG.14710";
scaffold_157	Plutella_lncRNA	exon	343929	343990	.	+	.	transcript_id "MSTRG.14710.1"; gene_id "MSTRG.14710";
scaffold_157	Plutella_lncRNA	exon	344109	344127	.	+	.	transcript_id "MSTRG.14710.1"; gene_id "MSTRG.14710";
scaffold_157	Plutella_lncRNA	exon	344637	344654	.	+	.	transcript_id "MSTRG.14710.1"; gene_id "MSTRG.14710";
scaffold_157	Plutella_lncRNA	exon	350129	350600	.	-	.	transcript_id "MSTRG.14712.1"; gene_id "MSTRG.14712";
scaffold_157	Plutella_lncRNA	exon	350432	350449	.	+	.	transcript_id "MSTRG.14710.1"; gene_id "MSTRG.14710";
scaffold_157	Plutella_lncRNA	exon	350809	350889	.	-	.	transcript_id "MSTRG.14712.1"; gene_id "MSTRG.14712";
scaffold_157	Plutella_lncRNA	exon	351225	351242	.	+	.	transcript_id "MSTRG.14710.1"; gene_id "MSTRG.14710";
scaffold_157	Plutella_lncRNA	exon	351699	351752	.	+	.	transcript_id "MSTRG.14710.1"; gene_id "MSTRG.14710";
scaffold_157	Plutella_lncRNA	exon	352059	352085	.	+	.	transcript_id "MSTRG.14710.1"; gene_id "MSTRG.14710";
scaffold_157	Plutella_lncRNA	exon	352430	352633	.	+	.	transcript_id "MSTRG.14710.1"; gene_id "MSTRG.14710";
scaffold_157	Plutella_lncRNA	exon	358564	358684	.	-	.	transcript_id "MSTRG.14715.1"; gene_id "MSTRG.14715";
scaffold_157	Plutella_lncRNA	exon	358847	358945	.	-	.	transcript_id "MSTRG.14715.1"; gene_id "MSTRG.14715";
scaffold_158	Plutella_lncRNA	exon	190040	190268	.	+	.	transcript_id "MSTRG.14801.1"; gene_id "MSTRG.14801";
scaffold_158	Plutella_lncRNA	exon	190429	190672	.	+	.	transcript_id "MSTRG.14801.1"; gene_id "MSTRG.14801";
scaffold_158	Plutella_lncRNA	exon	496503	496569	.	-	.	transcript_id "MSTRG.14897.1"; gene_id "MSTRG.14897";
scaffold_158	Plutella_lncRNA	exon	498204	498422	.	-	.	transcript_id "MSTRG.14897.1"; gene_id "MSTRG.14897";
scaffold_158	Plutella_lncRNA	exon	574925	574970	.	-	.	transcript_id "MSTRG.14824.1"; gene_id "MSTRG.14824";
scaffold_158	Plutella_lncRNA	exon	576005	576307	.	-	.	transcript_id "MSTRG.14824.1"; gene_id "MSTRG.14824";
scaffold_159	Plutella_lncRNA	exon	20489	20567	.	-	.	transcript_id "MSTRG.14901.1"; gene_id "MSTRG.14901";
scaffold_159	Plutella_lncRNA	exon	31781	32057	.	-	.	transcript_id "MSTRG.14901.1"; gene_id "MSTRG.14901";
scaffold_159	Plutella_lncRNA	exon	307721	309008	.	+	.	transcript_id "MSTRG.15057.10"; gene_id "MSTRG.15057";
scaffold_159	Plutella_lncRNA	exon	309230	309552	.	+	.	transcript_id "MSTRG.15057.10"; gene_id "MSTRG.15057";
scaffold_159	Plutella_lncRNA	exon	345757	345804	.	+	.	transcript_id "MSTRG.15088.1"; gene_id "MSTRG.15088";
scaffold_159	Plutella_lncRNA	exon	348131	348228	.	+	.	transcript_id "MSTRG.15088.1"; gene_id "MSTRG.15088";
scaffold_159	Plutella_lncRNA	exon	348657	348775	.	+	.	transcript_id "MSTRG.15088.1"; gene_id "MSTRG.15088";
scaffold_159	Plutella_lncRNA	exon	476790	476816	.	+	.	transcript_id "MSTRG.15111.1"; gene_id "MSTRG.15111";
scaffold_159	Plutella_lncRNA	exon	477426	477530	.	+	.	transcript_id "MSTRG.15111.1"; gene_id "MSTRG.15111";
scaffold_159	Plutella_lncRNA	exon	478306	478401	.	+	.	transcript_id "MSTRG.15111.1"; gene_id "MSTRG.15111";
scaffold_159	Plutella_lncRNA	exon	589313	589756	.	+	.	transcript_id "MSTRG.14927.1"; gene_id "MSTRG.14927";
scaffold_159	Plutella_lncRNA	exon	589998	590179	.	+	.	transcript_id "MSTRG.14927.1"; gene_id "MSTRG.14927";
scaffold_16	Plutella_lncRNA	exon	631539	631814	.	-	.	transcript_id "MSTRG.15151.1"; gene_id "MSTRG.15151";
scaffold_16	Plutella_lncRNA	exon	631829	632998	.	-	.	transcript_id "MSTRG.15151.1"; gene_id "MSTRG.15151";
scaffold_16	Plutella_lncRNA	exon	1162842	1163737	.	-	.	transcript_id "MSTRG.15235.1"; gene_id "MSTRG.15235";
scaffold_16	Plutella_lncRNA	exon	1163975	1164018	.	-	.	transcript_id "MSTRG.15235.1"; gene_id "MSTRG.15235";
scaffold_16	Plutella_lncRNA	exon	1173323	1173345	.	-	.	transcript_id "MSTRG.15259.1"; gene_id "MSTRG.15259";
scaffold_16	Plutella_lncRNA	exon	1174048	1174305	.	-	.	transcript_id "MSTRG.15259.1"; gene_id "MSTRG.15259";
scaffold_16	Plutella_lncRNA	exon	1228629	1228797	.	+	.	transcript_id "MSTRG.15269.1"; gene_id "MSTRG.15269";
scaffold_16	Plutella_lncRNA	exon	1230171	1230372	.	+	.	transcript_id "MSTRG.15269.1"; gene_id "MSTRG.15269";
scaffold_16	Plutella_lncRNA	exon	1843251	1843437	.	+	.	transcript_id "MSTRG.15362.1"; gene_id "MSTRG.15362";
scaffold_16	Plutella_lncRNA	exon	1864801	1864824	.	+	.	transcript_id "MSTRG.15362.1"; gene_id "MSTRG.15362";
scaffold_16	Plutella_lncRNA	exon	2725170	2725342	.	+	.	transcript_id "MSTRG.15653.1"; gene_id "MSTRG.15653";
scaffold_16	Plutella_lncRNA	exon	2725631	2725987	.	+	.	transcript_id "MSTRG.15653.1"; gene_id "MSTRG.15653";
scaffold_16	Plutella_lncRNA	exon	3071033	3071358	.	-	.	transcript_id "MSTRG.15622.1"; gene_id "MSTRG.15622";
scaffold_16	Plutella_lncRNA	exon	3071777	3072075	.	-	.	transcript_id "MSTRG.15622.1"; gene_id "MSTRG.15622";
scaffold_160	Plutella_lncRNA	exon	35331	35424	.	+	.	transcript_id "MSTRG.15775.3"; gene_id "MSTRG.15775";
scaffold_160	Plutella_lncRNA	exon	40777	40872	.	+	.	transcript_id "MSTRG.15775.3"; gene_id "MSTRG.15775";
scaffold_160	Plutella_lncRNA	exon	43754	43778	.	+	.	transcript_id "MSTRG.15775.3"; gene_id "MSTRG.15775";
scaffold_160	Plutella_lncRNA	exon	618357	618386	.	+	.	transcript_id "MSTRG.15868.1"; gene_id "MSTRG.15868";
scaffold_160	Plutella_lncRNA	exon	618803	620406	.	+	.	transcript_id "MSTRG.15868.1"; gene_id "MSTRG.15868";
scaffold_160	Plutella_lncRNA	exon	623939	623975	.	+	.	transcript_id "MSTRG.15860.1"; gene_id "MSTRG.15860";
scaffold_160	Plutella_lncRNA	exon	625666	629698	.	+	.	transcript_id "MSTRG.15860.1"; gene_id "MSTRG.15860";
scaffold_161	Plutella_lncRNA	exon	326923	327083	.	-	.	transcript_id "MSTRG.15911.1"; gene_id "MSTRG.15911";
scaffold_161	Plutella_lncRNA	exon	328154	328402	.	-	.	transcript_id "MSTRG.15911.1"; gene_id "MSTRG.15911";
scaffold_162	Plutella_lncRNA	exon	14466	14650	.	+	.	transcript_id "MSTRG.15980.1"; gene_id "MSTRG.15980";
scaffold_162	Plutella_lncRNA	exon	15110	15360	.	+	.	transcript_id "MSTRG.15980.1"; gene_id "MSTRG.15980";
scaffold_162	Plutella_lncRNA	exon	127206	127460	.	-	.	transcript_id "MSTRG.16482.2"; gene_id "MSTRG.16482";
scaffold_162	Plutella_lncRNA	exon	127637	127975	.	-	.	transcript_id "MSTRG.16482.2"; gene_id "MSTRG.16482";
scaffold_162	Plutella_lncRNA	exon	128036	128565	.	-	.	transcript_id "MSTRG.16482.2"; gene_id "MSTRG.16482";
scaffold_162	Plutella_lncRNA	exon	159867	160104	.	+	.	transcript_id "MSTRG.16491.1"; gene_id "MSTRG.16491";
scaffold_162	Plutella_lncRNA	exon	161939	162190	.	+	.	transcript_id "MSTRG.16491.1"; gene_id "MSTRG.16491";
scaffold_162	Plutella_lncRNA	exon	178942	178956	.	+	.	transcript_id "MSTRG.16495.3"; gene_id "MSTRG.16495";
scaffold_162	Plutella_lncRNA	exon	179239	179324	.	+	.	transcript_id "MSTRG.16495.3"; gene_id "MSTRG.16495";
scaffold_162	Plutella_lncRNA	exon	180358	180822	.	+	.	transcript_id "MSTRG.16495.3"; gene_id "MSTRG.16495";
scaffold_162	Plutella_lncRNA	exon	1037098	1037434	.	-	.	transcript_id "MSTRG.16426.6"; gene_id "MSTRG.16426";
scaffold_162	Plutella_lncRNA	exon	1039345	1039671	.	-	.	transcript_id "MSTRG.16426.6"; gene_id "MSTRG.16426";
scaffold_163	Plutella_lncRNA	exon	181785	181988	.	+	.	transcript_id "MSTRG.16218.1"; gene_id "MSTRG.16218";
scaffold_163	Plutella_lncRNA	exon	218102	218113	.	+	.	transcript_id "MSTRG.16218.1"; gene_id "MSTRG.16218";
scaffold_163	Plutella_lncRNA	exon	609032	609292	.	+	.	transcript_id "MSTRG.16460.2"; gene_id "MSTRG.16460";
scaffold_163	Plutella_lncRNA	exon	609629	609762	.	+	.	transcript_id "MSTRG.16460.2"; gene_id "MSTRG.16460";
scaffold_163	Plutella_lncRNA	exon	610230	610289	.	+	.	transcript_id "MSTRG.16460.2"; gene_id "MSTRG.16460";
scaffold_163	Plutella_lncRNA	exon	610788	611451	.	+	.	transcript_id "MSTRG.16460.2"; gene_id "MSTRG.16460";
scaffold_164	Plutella_lncRNA	exon	116997	117135	.	+	.	transcript_id "MSTRG.16468.1"; gene_id "MSTRG.16468";
scaffold_164	Plutella_lncRNA	exon	117735	117829	.	+	.	transcript_id "MSTRG.16468.1"; gene_id "MSTRG.16468";
scaffold_164	Plutella_lncRNA	exon	444919	445194	.	-	.	transcript_id "MSTRG.16625.1"; gene_id "MSTRG.16625";
scaffold_164	Plutella_lncRNA	exon	445423	445458	.	-	.	transcript_id "MSTRG.16625.1"; gene_id "MSTRG.16625";
scaffold_164	Plutella_lncRNA	exon	477751	477784	.	+	.	transcript_id "MSTRG.16683.1"; gene_id "MSTRG.16683";
scaffold_164	Plutella_lncRNA	exon	493491	494027	.	+	.	transcript_id "MSTRG.16683.1"; gene_id "MSTRG.16683";
scaffold_1641	Plutella_lncRNA	exon	1613	1696	.	+	.	transcript_id "MSTRG.16637.1"; gene_id "MSTRG.16637";
scaffold_1641	Plutella_lncRNA	exon	1922	2836	.	+	.	transcript_id "MSTRG.16637.1"; gene_id "MSTRG.16637";
scaffold_1642	Plutella_lncRNA	exon	89	244	.	-	.	transcript_id "MSTRG.16634.1"; gene_id "MSTRG.16634";
scaffold_1642	Plutella_lncRNA	exon	693	826	.	-	.	transcript_id "MSTRG.16634.1"; gene_id "MSTRG.16634";
scaffold_166	Plutella_lncRNA	exon	357171	357280	.	+	.	transcript_id "MSTRG.16841.1"; gene_id "MSTRG.16841";
scaffold_166	Plutella_lncRNA	exon	358129	358340	.	+	.	transcript_id "MSTRG.16841.1"; gene_id "MSTRG.16841";
scaffold_166	Plutella_lncRNA	exon	821970	822040	.	-	.	transcript_id "MSTRG.16888.1"; gene_id "MSTRG.16888";
scaffold_166	Plutella_lncRNA	exon	822173	822334	.	-	.	transcript_id "MSTRG.16888.1"; gene_id "MSTRG.16888";
scaffold_167	Plutella_lncRNA	exon	159661	159712	.	+	.	transcript_id "MSTRG.17042.1"; gene_id "MSTRG.17042";
scaffold_167	Plutella_lncRNA	exon	161581	161775	.	+	.	transcript_id "MSTRG.17042.1"; gene_id "MSTRG.17042";
scaffold_168	Plutella_lncRNA	exon	482	735	.	-	.	transcript_id "MSTRG.17113.1"; gene_id "MSTRG.17113";
scaffold_168	Plutella_lncRNA	exon	1173	1377	.	-	.	transcript_id "MSTRG.17113.1"; gene_id "MSTRG.17113";
scaffold_168	Plutella_lncRNA	exon	3440	3502	.	-	.	transcript_id "MSTRG.17114.7"; gene_id "MSTRG.17114";
scaffold_168	Plutella_lncRNA	exon	17281	17345	.	-	.	transcript_id "MSTRG.17114.7"; gene_id "MSTRG.17114";
scaffold_168	Plutella_lncRNA	exon	17584	17688	.	-	.	transcript_id "MSTRG.17114.7"; gene_id "MSTRG.17114";
scaffold_168	Plutella_lncRNA	exon	18332	18386	.	-	.	transcript_id "MSTRG.17114.7"; gene_id "MSTRG.17114";
scaffold_168	Plutella_lncRNA	exon	22235	22285	.	-	.	transcript_id "MSTRG.17114.7"; gene_id "MSTRG.17114";
scaffold_168	Plutella_lncRNA	exon	93178	96346	.	-	.	transcript_id "MSTRG.17122.2"; gene_id "MSTRG.17122";
scaffold_168	Plutella_lncRNA	exon	100884	100898	.	-	.	transcript_id "MSTRG.17122.2"; gene_id "MSTRG.17122";
scaffold_169	Plutella_lncRNA	exon	401921	402273	.	+	.	transcript_id "MSTRG.17331.1"; gene_id "MSTRG.17331";
scaffold_169	Plutella_lncRNA	exon	417939	417950	.	+	.	transcript_id "MSTRG.17331.1"; gene_id "MSTRG.17331";
scaffold_1694	Plutella_lncRNA	exon	210	579	.	+	.	transcript_id "MSTRG.17359.1"; gene_id "MSTRG.17359";
scaffold_1694	Plutella_lncRNA	exon	2766	2803	.	+	.	transcript_id "MSTRG.17359.1"; gene_id "MSTRG.17359";
scaffold_17	Plutella_lncRNA	exon	491390	491400	.	+	.	transcript_id "MSTRG.17408.1"; gene_id "MSTRG.17408";
scaffold_17	Plutella_lncRNA	exon	492319	492521	.	+	.	transcript_id "MSTRG.17408.1"; gene_id "MSTRG.17408";
scaffold_17	Plutella_lncRNA	exon	992025	992492	.	+	.	transcript_id "MSTRG.17585.1"; gene_id "MSTRG.17585";
scaffold_17	Plutella_lncRNA	exon	1005273	1005929	.	+	.	transcript_id "MSTRG.17585.1"; gene_id "MSTRG.17585";
scaffold_17	Plutella_lncRNA	exon	1012956	1013084	.	+	.	transcript_id "MSTRG.17585.1"; gene_id "MSTRG.17585";
scaffold_17	Plutella_lncRNA	exon	1190512	1190786	.	+	.	transcript_id "MSTRG.17614.1"; gene_id "MSTRG.17614";
scaffold_17	Plutella_lncRNA	exon	1207781	1207913	.	+	.	transcript_id "MSTRG.17614.1"; gene_id "MSTRG.17614";
scaffold_17	Plutella_lncRNA	exon	1208974	1211453	.	+	.	transcript_id "MSTRG.17614.1"; gene_id "MSTRG.17614";
scaffold_17	Plutella_lncRNA	exon	1324595	1325333	.	+	.	transcript_id "MSTRG.17559.1"; gene_id "MSTRG.17559";
scaffold_17	Plutella_lncRNA	exon	1361022	1361333	.	+	.	transcript_id "MSTRG.17561.1"; gene_id "MSTRG.17561";
scaffold_17	Plutella_lncRNA	exon	1365234	1365243	.	+	.	transcript_id "MSTRG.17559.1"; gene_id "MSTRG.17559";
scaffold_17	Plutella_lncRNA	exon	1379921	1380170	.	+	.	transcript_id "MSTRG.17561.1"; gene_id "MSTRG.17561";
scaffold_17	Plutella_lncRNA	exon	1445284	1445363	.	+	.	transcript_id "MSTRG.17730.1"; gene_id "MSTRG.17730";
scaffold_17	Plutella_lncRNA	exon	1446146	1447286	.	+	.	transcript_id "MSTRG.17730.1"; gene_id "MSTRG.17730";
scaffold_170	Plutella_lncRNA	exon	52495	52655	.	-	.	transcript_id "MSTRG.17572.1"; gene_id "MSTRG.17572";
scaffold_170	Plutella_lncRNA	exon	53481	53537	.	-	.	transcript_id "MSTRG.17572.1"; gene_id "MSTRG.17572";
scaffold_170	Plutella_lncRNA	exon	282493	282742	.	-	.	transcript_id "MSTRG.17635.2"; gene_id "MSTRG.17635";
scaffold_170	Plutella_lncRNA	exon	296358	296400	.	-	.	transcript_id "MSTRG.17635.2"; gene_id "MSTRG.17635";
scaffold_170	Plutella_lncRNA	exon	323609	324533	.	+	.	transcript_id "MSTRG.17660.1"; gene_id "MSTRG.17660";
scaffold_170	Plutella_lncRNA	exon	324752	324782	.	+	.	transcript_id "MSTRG.17660.1"; gene_id "MSTRG.17660";
scaffold_1703	Plutella_lncRNA	exon	18	583	.	-	.	transcript_id "MSTRG.17691.1"; gene_id "MSTRG.17691";
scaffold_1703	Plutella_lncRNA	exon	1039	1105	.	-	.	transcript_id "MSTRG.17691.1"; gene_id "MSTRG.17691";
scaffold_171	Plutella_lncRNA	exon	60314	60469	.	+	.	transcript_id "MSTRG.17700.1"; gene_id "MSTRG.17700";
scaffold_171	Plutella_lncRNA	exon	61269	61398	.	+	.	transcript_id "MSTRG.17700.1"; gene_id "MSTRG.17700";
scaffold_171	Plutella_lncRNA	exon	583845	585282	.	-	.	transcript_id "MSTRG.17895.2"; gene_id "MSTRG.17895";
scaffold_171	Plutella_lncRNA	exon	585424	585751	.	-	.	transcript_id "MSTRG.17895.2"; gene_id "MSTRG.17895";
scaffold_172	Plutella_lncRNA	exon	334253	334597	.	+	.	transcript_id "MSTRG.17996.5"; gene_id "MSTRG.17996";
scaffold_172	Plutella_lncRNA	exon	335729	336468	.	+	.	transcript_id "MSTRG.17996.5"; gene_id "MSTRG.17996";
scaffold_173	Plutella_lncRNA	exon	278617	278814	.	+	.	transcript_id "MSTRG.18045.1"; gene_id "MSTRG.18045";
scaffold_173	Plutella_lncRNA	exon	278959	279180	.	+	.	transcript_id "MSTRG.18045.1"; gene_id "MSTRG.18045";
scaffold_173	Plutella_lncRNA	exon	880168	880639	.	+	.	transcript_id "MSTRG.18203.1"; gene_id "MSTRG.18203";
scaffold_173	Plutella_lncRNA	exon	880663	881299	.	+	.	transcript_id "MSTRG.18203.1"; gene_id "MSTRG.18203";
scaffold_174	Plutella_lncRNA	exon	499478	499702	.	+	.	transcript_id "MSTRG.18389.1"; gene_id "MSTRG.18389";
scaffold_174	Plutella_lncRNA	exon	504250	504445	.	+	.	transcript_id "MSTRG.18389.1"; gene_id "MSTRG.18389";
scaffold_175	Plutella_lncRNA	exon	418498	418629	.	-	.	transcript_id "MSTRG.18492.1"; gene_id "MSTRG.18492";
scaffold_175	Plutella_lncRNA	exon	418776	419101	.	-	.	transcript_id "MSTRG.18492.1"; gene_id "MSTRG.18492";
scaffold_175	Plutella_lncRNA	exon	1139703	1139768	.	-	.	transcript_id "MSTRG.18607.1"; gene_id "MSTRG.18607";
scaffold_175	Plutella_lncRNA	exon	1157067	1157380	.	-	.	transcript_id "MSTRG.18607.1"; gene_id "MSTRG.18607";
scaffold_176	Plutella_lncRNA	exon	49577	49779	.	+	.	transcript_id "MSTRG.18616.1"; gene_id "MSTRG.18616";
scaffold_176	Plutella_lncRNA	exon	50250	50344	.	+	.	transcript_id "MSTRG.18616.1"; gene_id "MSTRG.18616";
scaffold_176	Plutella_lncRNA	exon	129193	129239	.	+	.	transcript_id "MSTRG.18626.1"; gene_id "MSTRG.18626";
scaffold_176	Plutella_lncRNA	exon	129750	129912	.	+	.	transcript_id "MSTRG.18626.1"; gene_id "MSTRG.18626";
scaffold_176	Plutella_lncRNA	exon	227184	227491	.	-	.	transcript_id "MSTRG.18638.1"; gene_id "MSTRG.18638";
scaffold_176	Plutella_lncRNA	exon	228828	229082	.	-	.	transcript_id "MSTRG.18638.1"; gene_id "MSTRG.18638";
scaffold_176	Plutella_lncRNA	exon	318545	319207	.	+	.	transcript_id "MSTRG.18658.2"; gene_id "MSTRG.18658";
scaffold_176	Plutella_lncRNA	exon	319588	320196	.	+	.	transcript_id "MSTRG.18658.2"; gene_id "MSTRG.18658";
scaffold_1799	Plutella_lncRNA	exon	1033	1093	.	+	.	transcript_id "MSTRG.19016.1"; gene_id "MSTRG.19016";
scaffold_1799	Plutella_lncRNA	exon	1517	1665	.	+	.	transcript_id "MSTRG.19016.1"; gene_id "MSTRG.19016";
scaffold_18	Plutella_lncRNA	exon	987716	988310	.	-	.	transcript_id "MSTRG.19372.1"; gene_id "MSTRG.19372";
scaffold_18	Plutella_lncRNA	exon	1028338	1028349	.	-	.	transcript_id "MSTRG.19372.1"; gene_id "MSTRG.19372";
scaffold_18	Plutella_lncRNA	exon	1363766	1365086	.	-	.	transcript_id "MSTRG.19267.1"; gene_id "MSTRG.19267";
scaffold_18	Plutella_lncRNA	exon	1366736	1369049	.	-	.	transcript_id "MSTRG.19267.1"; gene_id "MSTRG.19267";
scaffold_18	Plutella_lncRNA	exon	1548500	1548755	.	+	.	transcript_id "MSTRG.19407.1"; gene_id "MSTRG.19407";
scaffold_18	Plutella_lncRNA	exon	1570383	1570396	.	+	.	transcript_id "MSTRG.19407.1"; gene_id "MSTRG.19407";
scaffold_180	Plutella_lncRNA	exon	419542	420048	.	-	.	transcript_id "MSTRG.19456.2"; gene_id "MSTRG.19456";
scaffold_180	Plutella_lncRNA	exon	421457	421613	.	-	.	transcript_id "MSTRG.19456.2"; gene_id "MSTRG.19456";
scaffold_180	Plutella_lncRNA	exon	421786	423700	.	-	.	transcript_id "MSTRG.19456.2"; gene_id "MSTRG.19456";
scaffold_181	Plutella_lncRNA	exon	388003	388156	.	+	.	transcript_id "MSTRG.19555.2"; gene_id "MSTRG.19555";
scaffold_181	Plutella_lncRNA	exon	400480	400619	.	+	.	transcript_id "MSTRG.19555.2"; gene_id "MSTRG.19555";
scaffold_181	Plutella_lncRNA	exon	512531	512594	.	-	.	transcript_id "MSTRG.19547.1"; gene_id "MSTRG.19547";
scaffold_181	Plutella_lncRNA	exon	513303	513420	.	-	.	transcript_id "MSTRG.19547.1"; gene_id "MSTRG.19547";
scaffold_181	Plutella_lncRNA	exon	513818	513934	.	-	.	transcript_id "MSTRG.19547.1"; gene_id "MSTRG.19547";
scaffold_181	Plutella_lncRNA	exon	514339	514939	.	-	.	transcript_id "MSTRG.19547.1"; gene_id "MSTRG.19547";
scaffold_182	Plutella_lncRNA	exon	16193	16203	.	+	.	transcript_id "MSTRG.19645.1"; gene_id "MSTRG.19645";
scaffold_182	Plutella_lncRNA	exon	17436	17641	.	+	.	transcript_id "MSTRG.19645.1"; gene_id "MSTRG.19645";
scaffold_183	Plutella_lncRNA	exon	489106	489388	.	-	.	transcript_id "MSTRG.19847.1"; gene_id "MSTRG.19847";
scaffold_183	Plutella_lncRNA	exon	500704	500826	.	-	.	transcript_id "MSTRG.19847.1"; gene_id "MSTRG.19847";
scaffold_184	Plutella_lncRNA	exon	506042	506125	.	+	.	transcript_id "MSTRG.19951.1"; gene_id "MSTRG.19951";
scaffold_184	Plutella_lncRNA	exon	509725	509873	.	+	.	transcript_id "MSTRG.19951.1"; gene_id "MSTRG.19951";
scaffold_185	Plutella_lncRNA	exon	633897	634215	.	+	.	transcript_id "MSTRG.20004.1"; gene_id "MSTRG.20004";
scaffold_185	Plutella_lncRNA	exon	634551	634706	.	+	.	transcript_id "MSTRG.20004.1"; gene_id "MSTRG.20004";
scaffold_185	Plutella_lncRNA	exon	635518	636023	.	+	.	transcript_id "MSTRG.20004.1"; gene_id "MSTRG.20004";
scaffold_185	Plutella_lncRNA	exon	639454	639569	.	+	.	transcript_id "MSTRG.20004.1"; gene_id "MSTRG.20004";
scaffold_185	Plutella_lncRNA	exon	789541	789727	.	-	.	transcript_id "MSTRG.20065.2"; gene_id "MSTRG.20065";
scaffold_185	Plutella_lncRNA	exon	796677	796912	.	-	.	transcript_id "MSTRG.20065.2"; gene_id "MSTRG.20065";
scaffold_186	Plutella_lncRNA	exon	268051	268157	.	-	.	transcript_id "MSTRG.20153.1"; gene_id "MSTRG.20153";
scaffold_186	Plutella_lncRNA	exon	268179	268467	.	-	.	transcript_id "MSTRG.20153.1"; gene_id "MSTRG.20153";
scaffold_187	Plutella_lncRNA	exon	122708	122739	.	+	.	transcript_id "MSTRG.20283.2"; gene_id "MSTRG.20283";
scaffold_187	Plutella_lncRNA	exon	131772	132391	.	+	.	transcript_id "MSTRG.20283.2"; gene_id "MSTRG.20283";
scaffold_187	Plutella_lncRNA	exon	562301	563677	.	+	.	transcript_id "MSTRG.20360.1"; gene_id "MSTRG.20360";
scaffold_187	Plutella_lncRNA	exon	563756	563798	.	+	.	transcript_id "MSTRG.20360.1"; gene_id "MSTRG.20360";
scaffold_188	Plutella_lncRNA	exon	7586	7596	.	-	.	transcript_id "MSTRG.20339.1"; gene_id "MSTRG.20339";
scaffold_188	Plutella_lncRNA	exon	8253	8451	.	-	.	transcript_id "MSTRG.20339.1"; gene_id "MSTRG.20339";
scaffold_188	Plutella_lncRNA	exon	218521	218576	.	-	.	transcript_id "MSTRG.20399.1"; gene_id "MSTRG.20399";
scaffold_188	Plutella_lncRNA	exon	221002	221175	.	-	.	transcript_id "MSTRG.20399.1"; gene_id "MSTRG.20399";
scaffold_188	Plutella_lncRNA	exon	285520	285677	.	+	.	transcript_id "MSTRG.20456.1"; gene_id "MSTRG.20456";
scaffold_188	Plutella_lncRNA	exon	285873	285907	.	+	.	transcript_id "MSTRG.20456.1"; gene_id "MSTRG.20456";
scaffold_188	Plutella_lncRNA	exon	286104	286177	.	+	.	transcript_id "MSTRG.20456.1"; gene_id "MSTRG.20456";
scaffold_188	Plutella_lncRNA	exon	286388	286454	.	+	.	transcript_id "MSTRG.20456.1"; gene_id "MSTRG.20456";
scaffold_188	Plutella_lncRNA	exon	286701	286747	.	+	.	transcript_id "MSTRG.20456.1"; gene_id "MSTRG.20456";
scaffold_188	Plutella_lncRNA	exon	286926	287259	.	+	.	transcript_id "MSTRG.20456.1"; gene_id "MSTRG.20456";
scaffold_189	Plutella_lncRNA	exon	93681	93701	.	+	.	transcript_id "MSTRG.20537.1"; gene_id "MSTRG.20537";
scaffold_189	Plutella_lncRNA	exon	96904	97374	.	+	.	transcript_id "MSTRG.20537.1"; gene_id "MSTRG.20537";
scaffold_189	Plutella_lncRNA	exon	129861	129958	.	-	.	transcript_id "MSTRG.20542.2"; gene_id "MSTRG.20542";
scaffold_189	Plutella_lncRNA	exon	130982	131369	.	-	.	transcript_id "MSTRG.20542.2"; gene_id "MSTRG.20542";
scaffold_189	Plutella_lncRNA	exon	150516	150616	.	-	.	transcript_id "MSTRG.20545.5"; gene_id "MSTRG.20545";
scaffold_189	Plutella_lncRNA	exon	164439	164510	.	-	.	transcript_id "MSTRG.20545.5"; gene_id "MSTRG.20545";
scaffold_189	Plutella_lncRNA	exon	164950	165025	.	-	.	transcript_id "MSTRG.20545.5"; gene_id "MSTRG.20545";
scaffold_19	Plutella_lncRNA	exon	291241	292266	.	-	.	transcript_id "MSTRG.20675.1"; gene_id "MSTRG.20675";
scaffold_19	Plutella_lncRNA	exon	292465	292848	.	-	.	transcript_id "MSTRG.20675.1"; gene_id "MSTRG.20675";
scaffold_19	Plutella_lncRNA	exon	365139	365159	.	+	.	transcript_id "MSTRG.20684.1"; gene_id "MSTRG.20684";
scaffold_19	Plutella_lncRNA	exon	380740	380944	.	+	.	transcript_id "MSTRG.20684.1"; gene_id "MSTRG.20684";
scaffold_19	Plutella_lncRNA	exon	776987	777466	.	+	.	transcript_id "MSTRG.20825.1"; gene_id "MSTRG.20825";
scaffold_19	Plutella_lncRNA	exon	778638	778798	.	+	.	transcript_id "MSTRG.20825.1"; gene_id "MSTRG.20825";
scaffold_19	Plutella_lncRNA	exon	983986	984112	.	-	.	transcript_id "MSTRG.20862.1"; gene_id "MSTRG.20862";
scaffold_19	Plutella_lncRNA	exon	1010181	1010397	.	-	.	transcript_id "MSTRG.20862.1"; gene_id "MSTRG.20862";
scaffold_19	Plutella_lncRNA	exon	1067572	1067778	.	+	.	transcript_id "MSTRG.20877.1"; gene_id "MSTRG.20877";
scaffold_19	Plutella_lncRNA	exon	1068232	1068428	.	+	.	transcript_id "MSTRG.20877.1"; gene_id "MSTRG.20877";
scaffold_19	Plutella_lncRNA	exon	1075468	1075634	.	+	.	transcript_id "MSTRG.20877.1"; gene_id "MSTRG.20877";
scaffold_19	Plutella_lncRNA	exon	1079069	1079228	.	+	.	transcript_id "MSTRG.20884.1"; gene_id "MSTRG.20884";
scaffold_19	Plutella_lncRNA	exon	1083005	1083049	.	+	.	transcript_id "MSTRG.20884.1"; gene_id "MSTRG.20884";
scaffold_19	Plutella_lncRNA	exon	1538564	1539808	.	-	.	transcript_id "MSTRG.20858.1"; gene_id "MSTRG.20858";
scaffold_19	Plutella_lncRNA	exon	1539969	1540436	.	-	.	transcript_id "MSTRG.20858.1"; gene_id "MSTRG.20858";
scaffold_190	Plutella_lncRNA	exon	301457	301796	.	-	.	transcript_id "MSTRG.21088.1"; gene_id "MSTRG.21088";
scaffold_190	Plutella_lncRNA	exon	311179	311210	.	-	.	transcript_id "MSTRG.21088.1"; gene_id "MSTRG.21088";
scaffold_191	Plutella_lncRNA	exon	396926	397182	.	+	.	transcript_id "MSTRG.21131.1"; gene_id "MSTRG.21131";
scaffold_191	Plutella_lncRNA	exon	397277	397391	.	+	.	transcript_id "MSTRG.21131.1"; gene_id "MSTRG.21131";
scaffold_191	Plutella_lncRNA	exon	397488	397573	.	+	.	transcript_id "MSTRG.21131.1"; gene_id "MSTRG.21131";
scaffold_191	Plutella_lncRNA	exon	401006	401065	.	+	.	transcript_id "MSTRG.21131.1"; gene_id "MSTRG.21131";
scaffold_191	Plutella_lncRNA	exon	404347	404499	.	-	.	transcript_id "MSTRG.21134.1"; gene_id "MSTRG.21134";
scaffold_191	Plutella_lncRNA	exon	405001	405169	.	-	.	transcript_id "MSTRG.21134.1"; gene_id "MSTRG.21134";
scaffold_191	Plutella_lncRNA	exon	428312	428410	.	+	.	transcript_id "MSTRG.21139.1"; gene_id "MSTRG.21139";
scaffold_191	Plutella_lncRNA	exon	433632	433930	.	+	.	transcript_id "MSTRG.21139.1"; gene_id "MSTRG.21139";
scaffold_193	Plutella_lncRNA	exon	169693	169888	.	+	.	transcript_id "MSTRG.21375.1"; gene_id "MSTRG.21375";
scaffold_193	Plutella_lncRNA	exon	172938	173119	.	+	.	transcript_id "MSTRG.21375.1"; gene_id "MSTRG.21375";
scaffold_193	Plutella_lncRNA	exon	388824	389431	.	+	.	transcript_id "MSTRG.21561.1"; gene_id "MSTRG.21561";
scaffold_193	Plutella_lncRNA	exon	389693	389730	.	+	.	transcript_id "MSTRG.21561.1"; gene_id "MSTRG.21561";
scaffold_194	Plutella_lncRNA	exon	416828	417062	.	+	.	transcript_id "MSTRG.21482.1"; gene_id "MSTRG.21482";
scaffold_194	Plutella_lncRNA	exon	422731	422770	.	+	.	transcript_id "MSTRG.21482.1"; gene_id "MSTRG.21482";
scaffold_195	Plutella_lncRNA	exon	20435	20447	.	+	.	transcript_id "MSTRG.21525.1"; gene_id "MSTRG.21525";
scaffold_195	Plutella_lncRNA	exon	20788	21130	.	+	.	transcript_id "MSTRG.21525.1"; gene_id "MSTRG.21525";
scaffold_195	Plutella_lncRNA	exon	173151	173218	.	+	.	transcript_id "MSTRG.21624.1"; gene_id "MSTRG.21624";
scaffold_195	Plutella_lncRNA	exon	173825	173939	.	+	.	transcript_id "MSTRG.21624.1"; gene_id "MSTRG.21624";
scaffold_195	Plutella_lncRNA	exon	174340	174382	.	+	.	transcript_id "MSTRG.21624.1"; gene_id "MSTRG.21624";
scaffold_195	Plutella_lncRNA	exon	259109	259296	.	+	.	transcript_id "MSTRG.21635.2"; gene_id "MSTRG.21635";
scaffold_195	Plutella_lncRNA	exon	287631	287832	.	+	.	transcript_id "MSTRG.21635.2"; gene_id "MSTRG.21635";
scaffold_196	Plutella_lncRNA	exon	22718	22964	.	-	.	transcript_id "MSTRG.21690.1"; gene_id "MSTRG.21690";
scaffold_196	Plutella_lncRNA	exon	23214	23313	.	-	.	transcript_id "MSTRG.21690.1"; gene_id "MSTRG.21690";
scaffold_197	Plutella_lncRNA	exon	1	27	.	+	.	transcript_id "MSTRG.21827.1"; gene_id "MSTRG.21827";
scaffold_197	Plutella_lncRNA	exon	1037	1215	.	+	.	transcript_id "MSTRG.21827.1"; gene_id "MSTRG.21827";
scaffold_199	Plutella_lncRNA	exon	117712	118618	.	-	.	transcript_id "MSTRG.22077.1"; gene_id "MSTRG.22077";
scaffold_199	Plutella_lncRNA	exon	118714	119480	.	-	.	transcript_id "MSTRG.22077.1"; gene_id "MSTRG.22077";
scaffold_199	Plutella_lncRNA	exon	121208	122027	.	+	.	transcript_id "MSTRG.22084.1"; gene_id "MSTRG.22084";
scaffold_199	Plutella_lncRNA	exon	121209	121294	.	-	.	transcript_id "MSTRG.22085.2"; gene_id "MSTRG.22085";
scaffold_199	Plutella_lncRNA	exon	121652	122646	.	-	.	transcript_id "MSTRG.22085.2"; gene_id "MSTRG.22085";
scaffold_199	Plutella_lncRNA	exon	126499	126669	.	+	.	transcript_id "MSTRG.22084.1"; gene_id "MSTRG.22084";
scaffold_199	Plutella_lncRNA	exon	1155649	1156352	.	-	.	transcript_id "MSTRG.22240.1"; gene_id "MSTRG.22240";
scaffold_199	Plutella_lncRNA	exon	1156717	1157183	.	-	.	transcript_id "MSTRG.22240.1"; gene_id "MSTRG.22240";
scaffold_2	Plutella_lncRNA	exon	387052	387309	.	+	.	transcript_id "MSTRG.22429.1"; gene_id "MSTRG.22429";
scaffold_2	Plutella_lncRNA	exon	387655	387988	.	+	.	transcript_id "MSTRG.22429.1"; gene_id "MSTRG.22429";
scaffold_2	Plutella_lncRNA	exon	1013756	1014438	.	-	.	transcript_id "MSTRG.22510.1"; gene_id "MSTRG.22510";
scaffold_2	Plutella_lncRNA	exon	1014493	1015148	.	-	.	transcript_id "MSTRG.22510.1"; gene_id "MSTRG.22510";
scaffold_2	Plutella_lncRNA	exon	1445920	1446118	.	+	.	transcript_id "MSTRG.22549.2"; gene_id "MSTRG.22549";
scaffold_2	Plutella_lncRNA	exon	1480873	1480948	.	+	.	transcript_id "MSTRG.22549.2"; gene_id "MSTRG.22549";
scaffold_2	Plutella_lncRNA	exon	1482666	1482691	.	+	.	transcript_id "MSTRG.22549.2"; gene_id "MSTRG.22549";
scaffold_2	Plutella_lncRNA	exon	1553381	1553790	.	-	.	transcript_id "MSTRG.22587.1"; gene_id "MSTRG.22587";
scaffold_2	Plutella_lncRNA	exon	1559889	1559992	.	-	.	transcript_id "MSTRG.22587.1"; gene_id "MSTRG.22587";
scaffold_2	Plutella_lncRNA	exon	1599612	1599875	.	-	.	transcript_id "MSTRG.22596.1"; gene_id "MSTRG.22596";
scaffold_2	Plutella_lncRNA	exon	1600009	1600682	.	-	.	transcript_id "MSTRG.22596.1"; gene_id "MSTRG.22596";
scaffold_20	Plutella_lncRNA	exon	263066	263165	.	-	.	transcript_id "MSTRG.22669.1"; gene_id "MSTRG.22669";
scaffold_20	Plutella_lncRNA	exon	263942	263956	.	-	.	transcript_id "MSTRG.22669.1"; gene_id "MSTRG.22669";
scaffold_20	Plutella_lncRNA	exon	264864	264939	.	-	.	transcript_id "MSTRG.22669.1"; gene_id "MSTRG.22669";
scaffold_20	Plutella_lncRNA	exon	270110	270197	.	-	.	transcript_id "MSTRG.22669.1"; gene_id "MSTRG.22669";
scaffold_20	Plutella_lncRNA	exon	270942	271065	.	-	.	transcript_id "MSTRG.22669.1"; gene_id "MSTRG.22669";
scaffold_20	Plutella_lncRNA	exon	781351	781522	.	+	.	transcript_id "MSTRG.22707.1"; gene_id "MSTRG.22707";
scaffold_20	Plutella_lncRNA	exon	781655	782055	.	+	.	transcript_id "MSTRG.22707.1"; gene_id "MSTRG.22707";
scaffold_20	Plutella_lncRNA	exon	782345	782641	.	-	.	transcript_id "MSTRG.22708.1"; gene_id "MSTRG.22708";
scaffold_20	Plutella_lncRNA	exon	783413	783568	.	-	.	transcript_id "MSTRG.22708.1"; gene_id "MSTRG.22708";
scaffold_20	Plutella_lncRNA	exon	784111	784397	.	-	.	transcript_id "MSTRG.22708.1"; gene_id "MSTRG.22708";
scaffold_20	Plutella_lncRNA	exon	1470261	1470553	.	+	.	transcript_id "MSTRG.22848.1"; gene_id "MSTRG.22848";
scaffold_20	Plutella_lncRNA	exon	1478041	1478148	.	+	.	transcript_id "MSTRG.22848.1"; gene_id "MSTRG.22848";
scaffold_200	Plutella_lncRNA	exon	318912	318924	.	+	.	transcript_id "MSTRG.22996.1"; gene_id "MSTRG.22996";
scaffold_200	Plutella_lncRNA	exon	347475	347680	.	+	.	transcript_id "MSTRG.22996.1"; gene_id "MSTRG.22996";
scaffold_201	Plutella_lncRNA	exon	349143	349328	.	-	.	transcript_id "MSTRG.23041.1"; gene_id "MSTRG.23041";
scaffold_201	Plutella_lncRNA	exon	349898	350029	.	-	.	transcript_id "MSTRG.23041.1"; gene_id "MSTRG.23041";
scaffold_202	Plutella_lncRNA	exon	245389	245527	.	-	.	transcript_id "MSTRG.23112.1"; gene_id "MSTRG.23112";
scaffold_202	Plutella_lncRNA	exon	246389	246722	.	-	.	transcript_id "MSTRG.23112.1"; gene_id "MSTRG.23112";
scaffold_205	Plutella_lncRNA	exon	3188	3340	.	-	.	transcript_id "MSTRG.23470.1"; gene_id "MSTRG.23470";
scaffold_205	Plutella_lncRNA	exon	15523	15683	.	-	.	transcript_id "MSTRG.23470.1"; gene_id "MSTRG.23470";
scaffold_205	Plutella_lncRNA	exon	345068	345105	.	+	.	transcript_id "MSTRG.23757.2"; gene_id "MSTRG.23757";
scaffold_205	Plutella_lncRNA	exon	347770	347783	.	-	.	transcript_id "MSTRG.23756.2"; gene_id "MSTRG.23756";
scaffold_205	Plutella_lncRNA	exon	350429	350657	.	+	.	transcript_id "MSTRG.23757.2"; gene_id "MSTRG.23757";
scaffold_205	Plutella_lncRNA	exon	350804	353041	.	+	.	transcript_id "MSTRG.23757.2"; gene_id "MSTRG.23757";
scaffold_205	Plutella_lncRNA	exon	351197	352049	.	-	.	transcript_id "MSTRG.23756.2"; gene_id "MSTRG.23756";
scaffold_206	Plutella_lncRNA	exon	248782	249234	.	-	.	transcript_id "MSTRG.23680.1"; gene_id "MSTRG.23680";
scaffold_206	Plutella_lncRNA	exon	249615	249651	.	-	.	transcript_id "MSTRG.23680.1"; gene_id "MSTRG.23680";
scaffold_207	Plutella_lncRNA	exon	182592	182674	.	+	.	transcript_id "MSTRG.23731.1"; gene_id "MSTRG.23731";
scaffold_207	Plutella_lncRNA	exon	182785	182957	.	+	.	transcript_id "MSTRG.23731.1"; gene_id "MSTRG.23731";
scaffold_207	Plutella_lncRNA	exon	183136	183175	.	+	.	transcript_id "MSTRG.23731.1"; gene_id "MSTRG.23731";
scaffold_207	Plutella_lncRNA	exon	183265	183284	.	+	.	transcript_id "MSTRG.23731.1"; gene_id "MSTRG.23731";
scaffold_207	Plutella_lncRNA	exon	353183	353394	.	+	.	transcript_id "MSTRG.23824.1"; gene_id "MSTRG.23824";
scaffold_207	Plutella_lncRNA	exon	356571	356663	.	+	.	transcript_id "MSTRG.23824.1"; gene_id "MSTRG.23824";
scaffold_207	Plutella_lncRNA	exon	701571	701601	.	-	.	transcript_id "MSTRG.23905.1"; gene_id "MSTRG.23905";
scaffold_207	Plutella_lncRNA	exon	702787	704125	.	-	.	transcript_id "MSTRG.23905.1"; gene_id "MSTRG.23905";
scaffold_21	Plutella_lncRNA	exon	167515	167771	.	+	.	transcript_id "MSTRG.24173.1"; gene_id "MSTRG.24173";
scaffold_21	Plutella_lncRNA	exon	168095	168133	.	+	.	transcript_id "MSTRG.24173.1"; gene_id "MSTRG.24173";
scaffold_21	Plutella_lncRNA	exon	212913	212923	.	-	.	transcript_id "MSTRG.24256.1"; gene_id "MSTRG.24256";
scaffold_21	Plutella_lncRNA	exon	240702	240957	.	-	.	transcript_id "MSTRG.24256.1"; gene_id "MSTRG.24256";
scaffold_21	Plutella_lncRNA	exon	773890	774053	.	+	.	transcript_id "MSTRG.24235.1"; gene_id "MSTRG.24235";
scaffold_21	Plutella_lncRNA	exon	783870	784011	.	+	.	transcript_id "MSTRG.24235.1"; gene_id "MSTRG.24235";
scaffold_21	Plutella_lncRNA	exon	1595133	1595528	.	-	.	transcript_id "MSTRG.24385.1"; gene_id "MSTRG.24385";
scaffold_21	Plutella_lncRNA	exon	1596199	1596383	.	-	.	transcript_id "MSTRG.24385.1"; gene_id "MSTRG.24385";
scaffold_21	Plutella_lncRNA	exon	1634335	1634514	.	-	.	transcript_id "MSTRG.24389.1"; gene_id "MSTRG.24389";
scaffold_21	Plutella_lncRNA	exon	1637018	1637061	.	-	.	transcript_id "MSTRG.24389.1"; gene_id "MSTRG.24389";
scaffold_21	Plutella_lncRNA	exon	1767264	1767393	.	-	.	transcript_id "MSTRG.24400.1"; gene_id "MSTRG.24400";
scaffold_21	Plutella_lncRNA	exon	1771020	1771120	.	-	.	transcript_id "MSTRG.24400.1"; gene_id "MSTRG.24400";
scaffold_210	Plutella_lncRNA	exon	188293	188503	.	-	.	transcript_id "MSTRG.24563.1"; gene_id "MSTRG.24563";
scaffold_210	Plutella_lncRNA	exon	193440	193693	.	+	.	transcript_id "MSTRG.24567.1"; gene_id "MSTRG.24567";
scaffold_210	Plutella_lncRNA	exon	223862	224831	.	+	.	transcript_id "MSTRG.24567.1"; gene_id "MSTRG.24567";
scaffold_210	Plutella_lncRNA	exon	230724	230742	.	-	.	transcript_id "MSTRG.24563.1"; gene_id "MSTRG.24563";
scaffold_213	Plutella_lncRNA	exon	467821	467969	.	-	.	transcript_id "MSTRG.25017.1"; gene_id "MSTRG.25017";
scaffold_213	Plutella_lncRNA	exon	475595	475647	.	-	.	transcript_id "MSTRG.25017.1"; gene_id "MSTRG.25017";
scaffold_214	Plutella_lncRNA	exon	18402	18965	.	-	.	transcript_id "MSTRG.25116.1"; gene_id "MSTRG.25116";
scaffold_214	Plutella_lncRNA	exon	19017	19204	.	-	.	transcript_id "MSTRG.25116.1"; gene_id "MSTRG.25116";
scaffold_216	Plutella_lncRNA	exon	196246	196432	.	-	.	transcript_id "MSTRG.25332.1"; gene_id "MSTRG.25332";
scaffold_216	Plutella_lncRNA	exon	197049	197061	.	-	.	transcript_id "MSTRG.25332.1"; gene_id "MSTRG.25332";
scaffold_216	Plutella_lncRNA	exon	298541	298615	.	+	.	transcript_id "MSTRG.25287.1"; gene_id "MSTRG.25287";
scaffold_216	Plutella_lncRNA	exon	302682	302929	.	+	.	transcript_id "MSTRG.25287.1"; gene_id "MSTRG.25287";
scaffold_218	Plutella_lncRNA	exon	156862	157013	.	-	.	transcript_id "MSTRG.25485.1"; gene_id "MSTRG.25485";
scaffold_218	Plutella_lncRNA	exon	157496	157618	.	-	.	transcript_id "MSTRG.25485.1"; gene_id "MSTRG.25485";
scaffold_218	Plutella_lncRNA	exon	424459	424677	.	-	.	transcript_id "MSTRG.25530.1"; gene_id "MSTRG.25530";
scaffold_218	Plutella_lncRNA	exon	454208	454303	.	-	.	transcript_id "MSTRG.25530.1"; gene_id "MSTRG.25530";
scaffold_218	Plutella_lncRNA	exon	505018	505455	.	-	.	transcript_id "MSTRG.25543.1"; gene_id "MSTRG.25543";
scaffold_218	Plutella_lncRNA	exon	505801	505916	.	-	.	transcript_id "MSTRG.25543.1"; gene_id "MSTRG.25543";
scaffold_218	Plutella_lncRNA	exon	506327	506478	.	-	.	transcript_id "MSTRG.25543.1"; gene_id "MSTRG.25543";
scaffold_22	Plutella_lncRNA	exon	263230	263290	.	+	.	transcript_id "MSTRG.25727.2"; gene_id "MSTRG.25727";
scaffold_22	Plutella_lncRNA	exon	311212	311376	.	+	.	transcript_id "MSTRG.25727.2"; gene_id "MSTRG.25727";
scaffold_22	Plutella_lncRNA	exon	324581	324722	.	-	.	transcript_id "MSTRG.25673.1"; gene_id "MSTRG.25673";
scaffold_22	Plutella_lncRNA	exon	330573	330749	.	-	.	transcript_id "MSTRG.25673.1"; gene_id "MSTRG.25673";
scaffold_22	Plutella_lncRNA	exon	372978	373129	.	+	.	transcript_id "MSTRG.25709.1"; gene_id "MSTRG.25709";
scaffold_22	Plutella_lncRNA	exon	375392	375504	.	+	.	transcript_id "MSTRG.25709.1"; gene_id "MSTRG.25709";
scaffold_22	Plutella_lncRNA	exon	545590	545762	.	-	.	transcript_id "MSTRG.25742.1"; gene_id "MSTRG.25742";
scaffold_22	Plutella_lncRNA	exon	545857	545994	.	-	.	transcript_id "MSTRG.25742.1"; gene_id "MSTRG.25742";
scaffold_22	Plutella_lncRNA	exon	795262	795459	.	+	.	transcript_id "MSTRG.25824.1"; gene_id "MSTRG.25824";
scaffold_22	Plutella_lncRNA	exon	802529	802903	.	+	.	transcript_id "MSTRG.25824.1"; gene_id "MSTRG.25824";
scaffold_22	Plutella_lncRNA	exon	1664011	1664234	.	+	.	transcript_id "MSTRG.26028.1"; gene_id "MSTRG.26028";
scaffold_22	Plutella_lncRNA	exon	1664508	1664564	.	+	.	transcript_id "MSTRG.26028.1"; gene_id "MSTRG.26028";
scaffold_222	Plutella_lncRNA	exon	498458	499581	.	-	.	transcript_id "MSTRG.26275.2"; gene_id "MSTRG.26275";
scaffold_222	Plutella_lncRNA	exon	505094	505138	.	-	.	transcript_id "MSTRG.26275.2"; gene_id "MSTRG.26275";
scaffold_222	Plutella_lncRNA	exon	539018	539060	.	-	.	transcript_id "MSTRG.26275.2"; gene_id "MSTRG.26275";
scaffold_222	Plutella_lncRNA	exon	576458	576701	.	-	.	transcript_id "MSTRG.26275.2"; gene_id "MSTRG.26275";
scaffold_222	Plutella_lncRNA	exon	577900	578446	.	-	.	transcript_id "MSTRG.26275.2"; gene_id "MSTRG.26275";
scaffold_223	Plutella_lncRNA	exon	267453	268090	.	+	.	transcript_id "MSTRG.26326.1"; gene_id "MSTRG.26326";
scaffold_223	Plutella_lncRNA	exon	268452	268931	.	+	.	transcript_id "MSTRG.26326.1"; gene_id "MSTRG.26326";
scaffold_223	Plutella_lncRNA	exon	387360	387487	.	-	.	transcript_id "MSTRG.26299.2"; gene_id "MSTRG.26299";
scaffold_223	Plutella_lncRNA	exon	389902	389990	.	-	.	transcript_id "MSTRG.26299.2"; gene_id "MSTRG.26299";
scaffold_223	Plutella_lncRNA	exon	390576	390751	.	-	.	transcript_id "MSTRG.26299.2"; gene_id "MSTRG.26299";
scaffold_224	Plutella_lncRNA	exon	23296	23476	.	+	.	transcript_id "MSTRG.26380.1"; gene_id "MSTRG.26380";
scaffold_224	Plutella_lncRNA	exon	23700	23970	.	+	.	transcript_id "MSTRG.26380.1"; gene_id "MSTRG.26380";
scaffold_226	Plutella_lncRNA	exon	101101	101196	.	-	.	transcript_id "MSTRG.26607.9"; gene_id "MSTRG.26607";
scaffold_226	Plutella_lncRNA	exon	102149	102332	.	-	.	transcript_id "MSTRG.26607.9"; gene_id "MSTRG.26607";
scaffold_228	Plutella_lncRNA	exon	61482	63316	.	+	.	transcript_id "MSTRG.26775.2"; gene_id "MSTRG.26775";
scaffold_228	Plutella_lncRNA	exon	63326	63641	.	+	.	transcript_id "MSTRG.26775.2"; gene_id "MSTRG.26775";
scaffold_229	Plutella_lncRNA	exon	7978	8139	.	+	.	transcript_id "MSTRG.26762.1"; gene_id "MSTRG.26762";
scaffold_229	Plutella_lncRNA	exon	8531	8591	.	+	.	transcript_id "MSTRG.26762.1"; gene_id "MSTRG.26762";
scaffold_229	Plutella_lncRNA	exon	9730	9751	.	+	.	transcript_id "MSTRG.26762.1"; gene_id "MSTRG.26762";
scaffold_229	Plutella_lncRNA	exon	9892	9914	.	+	.	transcript_id "MSTRG.26762.1"; gene_id "MSTRG.26762";
scaffold_229	Plutella_lncRNA	exon	10307	10345	.	+	.	transcript_id "MSTRG.26762.1"; gene_id "MSTRG.26762";
scaffold_229	Plutella_lncRNA	exon	12252	12278	.	+	.	transcript_id "MSTRG.26762.1"; gene_id "MSTRG.26762";
scaffold_229	Plutella_lncRNA	exon	13352	13372	.	+	.	transcript_id "MSTRG.26762.1"; gene_id "MSTRG.26762";
scaffold_229	Plutella_lncRNA	exon	14625	14633	.	+	.	transcript_id "MSTRG.26762.1"; gene_id "MSTRG.26762";
scaffold_229	Plutella_lncRNA	exon	15184	15198	.	+	.	transcript_id "MSTRG.26762.1"; gene_id "MSTRG.26762";
scaffold_229	Plutella_lncRNA	exon	15330	15341	.	+	.	transcript_id "MSTRG.26762.1"; gene_id "MSTRG.26762";
scaffold_229	Plutella_lncRNA	exon	337316	337519	.	-	.	transcript_id "MSTRG.26843.1"; gene_id "MSTRG.26843";
scaffold_229	Plutella_lncRNA	exon	337691	337767	.	-	.	transcript_id "MSTRG.26843.1"; gene_id "MSTRG.26843";
scaffold_23	Plutella_lncRNA	exon	82381	85265	.	-	.	transcript_id "MSTRG.26983.1"; gene_id "MSTRG.26983";
scaffold_23	Plutella_lncRNA	exon	85490	87766	.	-	.	transcript_id "MSTRG.26983.1"; gene_id "MSTRG.26983";
scaffold_23	Plutella_lncRNA	exon	267486	267562	.	-	.	transcript_id "MSTRG.26988.1"; gene_id "MSTRG.26988";
scaffold_23	Plutella_lncRNA	exon	270259	270503	.	+	.	transcript_id "MSTRG.26989.1"; gene_id "MSTRG.26989";
scaffold_23	Plutella_lncRNA	exon	324653	324665	.	+	.	transcript_id "MSTRG.26989.1"; gene_id "MSTRG.26989";
scaffold_23	Plutella_lncRNA	exon	345541	345830	.	-	.	transcript_id "MSTRG.26988.1"; gene_id "MSTRG.26988";
scaffold_23	Plutella_lncRNA	exon	835493	835592	.	-	.	transcript_id "MSTRG.27015.1"; gene_id "MSTRG.27015";
scaffold_23	Plutella_lncRNA	exon	835801	836216	.	-	.	transcript_id "MSTRG.27015.1"; gene_id "MSTRG.27015";
scaffold_23	Plutella_lncRNA	exon	1243135	1244896	.	-	.	transcript_id "MSTRG.27205.1"; gene_id "MSTRG.27205";
scaffold_23	Plutella_lncRNA	exon	1244566	1244847	.	+	.	transcript_id "MSTRG.27206.1"; gene_id "MSTRG.27206";
scaffold_23	Plutella_lncRNA	exon	1245011	1245600	.	+	.	transcript_id "MSTRG.27206.1"; gene_id "MSTRG.27206";
scaffold_23	Plutella_lncRNA	exon	1245017	1245258	.	-	.	transcript_id "MSTRG.27205.1"; gene_id "MSTRG.27205";
scaffold_23	Plutella_lncRNA	exon	1358507	1358777	.	+	.	transcript_id "MSTRG.27127.1"; gene_id "MSTRG.27127";
scaffold_23	Plutella_lncRNA	exon	1358989	1359040	.	+	.	transcript_id "MSTRG.27127.1"; gene_id "MSTRG.27127";
scaffold_23	Plutella_lncRNA	exon	1360185	1360218	.	+	.	transcript_id "MSTRG.27127.1"; gene_id "MSTRG.27127";
scaffold_230	Plutella_lncRNA	exon	8160	8175	.	+	.	transcript_id "MSTRG.27259.9"; gene_id "MSTRG.27259";
scaffold_230	Plutella_lncRNA	exon	8747	9342	.	+	.	transcript_id "MSTRG.27259.9"; gene_id "MSTRG.27259";
scaffold_232	Plutella_lncRNA	exon	315957	316930	.	-	.	transcript_id "MSTRG.27441.3"; gene_id "MSTRG.27441";
scaffold_232	Plutella_lncRNA	exon	317104	318447	.	-	.	transcript_id "MSTRG.27441.3"; gene_id "MSTRG.27441";
scaffold_233	Plutella_lncRNA	exon	160217	160806	.	-	.	transcript_id "MSTRG.27595.1"; gene_id "MSTRG.27595";
scaffold_233	Plutella_lncRNA	exon	161261	161381	.	-	.	transcript_id "MSTRG.27595.1"; gene_id "MSTRG.27595";
scaffold_233	Plutella_lncRNA	exon	161549	161743	.	-	.	transcript_id "MSTRG.27595.1"; gene_id "MSTRG.27595";
scaffold_234	Plutella_lncRNA	exon	446950	447165	.	-	.	transcript_id "MSTRG.27788.1"; gene_id "MSTRG.27788";
scaffold_234	Plutella_lncRNA	exon	447248	447500	.	-	.	transcript_id "MSTRG.27788.1"; gene_id "MSTRG.27788";
scaffold_235	Plutella_lncRNA	exon	12922	13134	.	+	.	transcript_id "MSTRG.27780.1"; gene_id "MSTRG.27780";
scaffold_235	Plutella_lncRNA	exon	72916	72933	.	+	.	transcript_id "MSTRG.27780.1"; gene_id "MSTRG.27780";
scaffold_235	Plutella_lncRNA	exon	103388	103537	.	-	.	transcript_id "MSTRG.27790.1"; gene_id "MSTRG.27790";
scaffold_235	Plutella_lncRNA	exon	106283	106370	.	-	.	transcript_id "MSTRG.27790.1"; gene_id "MSTRG.27790";
scaffold_235	Plutella_lncRNA	exon	294199	294377	.	-	.	transcript_id "MSTRG.27856.1"; gene_id "MSTRG.27856";
scaffold_235	Plutella_lncRNA	exon	294493	294518	.	-	.	transcript_id "MSTRG.27856.1"; gene_id "MSTRG.27856";
scaffold_236	Plutella_lncRNA	exon	321619	322254	.	+	.	transcript_id "MSTRG.28036.3"; gene_id "MSTRG.28036";
scaffold_236	Plutella_lncRNA	exon	322533	323444	.	+	.	transcript_id "MSTRG.28036.3"; gene_id "MSTRG.28036";
scaffold_236	Plutella_lncRNA	exon	452188	452329	.	-	.	transcript_id "MSTRG.28028.2"; gene_id "MSTRG.28028";
scaffold_236	Plutella_lncRNA	exon	466462	466808	.	-	.	transcript_id "MSTRG.28028.2"; gene_id "MSTRG.28028";
scaffold_238	Plutella_lncRNA	exon	120380	120877	.	+	.	transcript_id "MSTRG.28112.1"; gene_id "MSTRG.28112";
scaffold_238	Plutella_lncRNA	exon	121751	121870	.	+	.	transcript_id "MSTRG.28112.1"; gene_id "MSTRG.28112";
scaffold_238	Plutella_lncRNA	exon	128940	129077	.	+	.	transcript_id "MSTRG.28112.1"; gene_id "MSTRG.28112";
scaffold_238	Plutella_lncRNA	exon	137647	137680	.	-	.	transcript_id "MSTRG.28107.1"; gene_id "MSTRG.28107";
scaffold_238	Plutella_lncRNA	exon	137805	138260	.	-	.	transcript_id "MSTRG.28107.1"; gene_id "MSTRG.28107";
scaffold_238	Plutella_lncRNA	exon	350343	351275	.	-	.	transcript_id "MSTRG.28258.2"; gene_id "MSTRG.28258";
scaffold_238	Plutella_lncRNA	exon	351427	351952	.	-	.	transcript_id "MSTRG.28258.2"; gene_id "MSTRG.28258";
scaffold_24	Plutella_lncRNA	exon	3625	3770	.	-	.	transcript_id "MSTRG.28291.1"; gene_id "MSTRG.28291";
scaffold_24	Plutella_lncRNA	exon	5486	5603	.	-	.	transcript_id "MSTRG.28291.1"; gene_id "MSTRG.28291";
scaffold_24	Plutella_lncRNA	exon	352315	352547	.	-	.	transcript_id "MSTRG.28370.2"; gene_id "MSTRG.28370";
scaffold_24	Plutella_lncRNA	exon	354253	354302	.	-	.	transcript_id "MSTRG.28370.2"; gene_id "MSTRG.28370";
scaffold_240	Plutella_lncRNA	exon	221984	222064	.	-	.	transcript_id "MSTRG.28570.4"; gene_id "MSTRG.28570";
scaffold_240	Plutella_lncRNA	exon	223858	224090	.	-	.	transcript_id "MSTRG.28570.4"; gene_id "MSTRG.28570";
scaffold_240	Plutella_lncRNA	exon	265342	265597	.	-	.	transcript_id "MSTRG.28562.1"; gene_id "MSTRG.28562";
scaffold_240	Plutella_lncRNA	exon	266234	266437	.	-	.	transcript_id "MSTRG.28562.1"; gene_id "MSTRG.28562";
scaffold_240	Plutella_lncRNA	exon	357040	357101	.	-	.	transcript_id "MSTRG.28600.1"; gene_id "MSTRG.28600";
scaffold_240	Plutella_lncRNA	exon	357258	357467	.	-	.	transcript_id "MSTRG.28600.1"; gene_id "MSTRG.28600";
scaffold_240	Plutella_lncRNA	exon	467597	467762	.	+	.	transcript_id "MSTRG.28619.1"; gene_id "MSTRG.28619";
scaffold_240	Plutella_lncRNA	exon	471882	471990	.	+	.	transcript_id "MSTRG.28619.1"; gene_id "MSTRG.28619";
scaffold_241	Plutella_lncRNA	exon	202781	203339	.	-	.	transcript_id "MSTRG.28678.2"; gene_id "MSTRG.28678";
scaffold_241	Plutella_lncRNA	exon	203519	203774	.	-	.	transcript_id "MSTRG.28678.2"; gene_id "MSTRG.28678";
scaffold_241	Plutella_lncRNA	exon	205426	206879	.	-	.	transcript_id "MSTRG.28680.1"; gene_id "MSTRG.28680";
scaffold_241	Plutella_lncRNA	exon	206976	207063	.	-	.	transcript_id "MSTRG.28680.1"; gene_id "MSTRG.28680";
scaffold_241	Plutella_lncRNA	exon	281000	281175	.	-	.	transcript_id "MSTRG.28802.4"; gene_id "MSTRG.28802";
scaffold_241	Plutella_lncRNA	exon	281306	282356	.	-	.	transcript_id "MSTRG.28802.4"; gene_id "MSTRG.28802";
scaffold_241	Plutella_lncRNA	exon	283334	283356	.	-	.	transcript_id "MSTRG.28802.4"; gene_id "MSTRG.28802";
scaffold_241	Plutella_lncRNA	exon	398305	398671	.	+	.	transcript_id "MSTRG.28830.1"; gene_id "MSTRG.28830";
scaffold_241	Plutella_lncRNA	exon	399165	399234	.	+	.	transcript_id "MSTRG.28830.1"; gene_id "MSTRG.28830";
scaffold_241	Plutella_lncRNA	exon	457683	458419	.	-	.	transcript_id "MSTRG.28838.3"; gene_id "MSTRG.28838";
scaffold_241	Plutella_lncRNA	exon	458565	458819	.	-	.	transcript_id "MSTRG.28838.3"; gene_id "MSTRG.28838";
scaffold_242	Plutella_lncRNA	exon	143726	143771	.	-	.	transcript_id "MSTRG.28697.1"; gene_id "MSTRG.28697";
scaffold_242	Plutella_lncRNA	exon	162045	162274	.	-	.	transcript_id "MSTRG.28697.1"; gene_id "MSTRG.28697";
scaffold_242	Plutella_lncRNA	exon	427658	427906	.	+	.	transcript_id "MSTRG.28775.1"; gene_id "MSTRG.28775";
scaffold_242	Plutella_lncRNA	exon	433692	435868	.	+	.	transcript_id "MSTRG.28775.1"; gene_id "MSTRG.28775";
scaffold_243	Plutella_lncRNA	exon	351212	351547	.	-	.	transcript_id "MSTRG.28848.1"; gene_id "MSTRG.28848";
scaffold_243	Plutella_lncRNA	exon	352015	352211	.	-	.	transcript_id "MSTRG.28848.1"; gene_id "MSTRG.28848";
scaffold_244	Plutella_lncRNA	exon	198754	198955	.	-	.	transcript_id "MSTRG.28874.1"; gene_id "MSTRG.28874";
scaffold_244	Plutella_lncRNA	exon	209496	209551	.	-	.	transcript_id "MSTRG.28874.1"; gene_id "MSTRG.28874";
scaffold_247	Plutella_lncRNA	exon	50466	50883	.	+	.	transcript_id "MSTRG.29184.1"; gene_id "MSTRG.29184";
scaffold_247	Plutella_lncRNA	exon	86549	87822	.	+	.	transcript_id "MSTRG.29184.1"; gene_id "MSTRG.29184";
scaffold_247	Plutella_lncRNA	exon	322443	322569	.	+	.	transcript_id "MSTRG.29230.1"; gene_id "MSTRG.29230";
scaffold_247	Plutella_lncRNA	exon	322652	322817	.	+	.	transcript_id "MSTRG.29230.1"; gene_id "MSTRG.29230";
scaffold_247	Plutella_lncRNA	exon	549586	549857	.	-	.	transcript_id "MSTRG.29352.1"; gene_id "MSTRG.29352";
scaffold_247	Plutella_lncRNA	exon	551430	551591	.	-	.	transcript_id "MSTRG.29352.1"; gene_id "MSTRG.29352";
scaffold_247	Plutella_lncRNA	exon	611753	611767	.	-	.	transcript_id "MSTRG.29371.1"; gene_id "MSTRG.29371";
scaffold_247	Plutella_lncRNA	exon	611915	612113	.	-	.	transcript_id "MSTRG.29371.1"; gene_id "MSTRG.29371";
scaffold_247	Plutella_lncRNA	exon	654586	654736	.	+	.	transcript_id "MSTRG.29264.2"; gene_id "MSTRG.29264";
scaffold_247	Plutella_lncRNA	exon	658919	658976	.	+	.	transcript_id "MSTRG.29264.2"; gene_id "MSTRG.29264";
scaffold_247	Plutella_lncRNA	exon	668323	668333	.	-	.	transcript_id "MSTRG.29266.1"; gene_id "MSTRG.29266";
scaffold_247	Plutella_lncRNA	exon	675907	675934	.	-	.	transcript_id "MSTRG.29267.1"; gene_id "MSTRG.29267";
scaffold_247	Plutella_lncRNA	exon	677817	678332	.	-	.	transcript_id "MSTRG.29267.1"; gene_id "MSTRG.29267";
scaffold_247	Plutella_lncRNA	exon	686931	687176	.	-	.	transcript_id "MSTRG.29266.1"; gene_id "MSTRG.29266";
scaffold_247	Plutella_lncRNA	exon	694175	694487	.	-	.	transcript_id "MSTRG.29271.2"; gene_id "MSTRG.29271";
scaffold_247	Plutella_lncRNA	exon	694540	694844	.	-	.	transcript_id "MSTRG.29271.2"; gene_id "MSTRG.29271";
scaffold_247	Plutella_lncRNA	exon	800054	800063	.	-	.	transcript_id "MSTRG.29291.1"; gene_id "MSTRG.29291";
scaffold_247	Plutella_lncRNA	exon	800350	800567	.	-	.	transcript_id "MSTRG.29291.1"; gene_id "MSTRG.29291";
scaffold_248	Plutella_lncRNA	exon	268111	268344	.	+	.	transcript_id "MSTRG.29387.1"; gene_id "MSTRG.29387";
scaffold_248	Plutella_lncRNA	exon	268739	268768	.	+	.	transcript_id "MSTRG.29387.1"; gene_id "MSTRG.29387";
scaffold_25	Plutella_lncRNA	exon	517521	518631	.	-	.	transcript_id "MSTRG.29707.1"; gene_id "MSTRG.29707";
scaffold_25	Plutella_lncRNA	exon	520625	521671	.	-	.	transcript_id "MSTRG.29707.1"; gene_id "MSTRG.29707";
scaffold_25	Plutella_lncRNA	exon	547706	547724	.	+	.	transcript_id "MSTRG.29713.13"; gene_id "MSTRG.29713";
scaffold_25	Plutella_lncRNA	exon	548226	548487	.	+	.	transcript_id "MSTRG.29713.13"; gene_id "MSTRG.29713";
scaffold_25	Plutella_lncRNA	exon	700734	700799	.	+	.	transcript_id "MSTRG.29753.1"; gene_id "MSTRG.29753";
scaffold_25	Plutella_lncRNA	exon	701223	701376	.	+	.	transcript_id "MSTRG.29753.1"; gene_id "MSTRG.29753";
scaffold_25	Plutella_lncRNA	exon	1556337	1556556	.	-	.	transcript_id "MSTRG.29637.1"; gene_id "MSTRG.29637";
scaffold_25	Plutella_lncRNA	exon	1556566	1556588	.	-	.	transcript_id "MSTRG.29637.1"; gene_id "MSTRG.29637";
scaffold_250	Plutella_lncRNA	exon	206528	206590	.	-	.	transcript_id "MSTRG.29791.1"; gene_id "MSTRG.29791";
scaffold_250	Plutella_lncRNA	exon	207078	207219	.	-	.	transcript_id "MSTRG.29791.1"; gene_id "MSTRG.29791";
scaffold_252	Plutella_lncRNA	exon	139555	139810	.	+	.	transcript_id "MSTRG.30130.1"; gene_id "MSTRG.30130";
scaffold_252	Plutella_lncRNA	exon	140033	140221	.	+	.	transcript_id "MSTRG.30130.1"; gene_id "MSTRG.30130";
scaffold_252	Plutella_lncRNA	exon	424392	427640	.	-	.	transcript_id "MSTRG.30148.2"; gene_id "MSTRG.30148";
scaffold_252	Plutella_lncRNA	exon	427860	428148	.	-	.	transcript_id "MSTRG.30148.2"; gene_id "MSTRG.30148";
scaffold_253	Plutella_lncRNA	exon	21817	22053	.	+	.	transcript_id "MSTRG.30144.2"; gene_id "MSTRG.30144";
scaffold_253	Plutella_lncRNA	exon	22154	22231	.	+	.	transcript_id "MSTRG.30144.2"; gene_id "MSTRG.30144";
scaffold_254	Plutella_lncRNA	exon	116222	116341	.	-	.	transcript_id "MSTRG.30386.1"; gene_id "MSTRG.30386";
scaffold_254	Plutella_lncRNA	exon	130973	131020	.	-	.	transcript_id "MSTRG.30386.1"; gene_id "MSTRG.30386";
scaffold_254	Plutella_lncRNA	exon	143036	143099	.	-	.	transcript_id "MSTRG.30386.1"; gene_id "MSTRG.30386";
scaffold_254	Plutella_lncRNA	exon	144402	144700	.	-	.	transcript_id "MSTRG.30386.1"; gene_id "MSTRG.30386";
scaffold_254	Plutella_lncRNA	exon	146281	146836	.	-	.	transcript_id "MSTRG.30386.1"; gene_id "MSTRG.30386";
scaffold_254	Plutella_lncRNA	exon	443870	443887	.	-	.	transcript_id "MSTRG.30296.1"; gene_id "MSTRG.30296";
scaffold_254	Plutella_lncRNA	exon	467561	467931	.	-	.	transcript_id "MSTRG.30296.1"; gene_id "MSTRG.30296";
scaffold_254	Plutella_lncRNA	exon	498690	498801	.	-	.	transcript_id "MSTRG.30302.1"; gene_id "MSTRG.30302";
scaffold_254	Plutella_lncRNA	exon	501193	501325	.	-	.	transcript_id "MSTRG.30302.1"; gene_id "MSTRG.30302";
scaffold_254	Plutella_lncRNA	exon	503018	503129	.	-	.	transcript_id "MSTRG.30302.1"; gene_id "MSTRG.30302";
scaffold_254	Plutella_lncRNA	exon	605637	605800	.	+	.	transcript_id "MSTRG.30314.1"; gene_id "MSTRG.30314";
scaffold_254	Plutella_lncRNA	exon	606173	606449	.	+	.	transcript_id "MSTRG.30314.1"; gene_id "MSTRG.30314";
scaffold_254	Plutella_lncRNA	exon	753461	753657	.	+	.	transcript_id "MSTRG.30332.1"; gene_id "MSTRG.30332";
scaffold_254	Plutella_lncRNA	exon	796404	797061	.	+	.	transcript_id "MSTRG.30332.1"; gene_id "MSTRG.30332";
scaffold_257	Plutella_lncRNA	exon	347227	347282	.	-	.	transcript_id "MSTRG.30519.1"; gene_id "MSTRG.30519";
scaffold_257	Plutella_lncRNA	exon	347394	347596	.	-	.	transcript_id "MSTRG.30519.1"; gene_id "MSTRG.30519";
scaffold_257	Plutella_lncRNA	exon	473130	473305	.	-	.	transcript_id "MSTRG.30537.1"; gene_id "MSTRG.30537";
scaffold_257	Plutella_lncRNA	exon	473468	473765	.	-	.	transcript_id "MSTRG.30537.1"; gene_id "MSTRG.30537";
scaffold_258	Plutella_lncRNA	exon	191117	191172	.	-	.	transcript_id "MSTRG.30574.1"; gene_id "MSTRG.30574";
scaffold_258	Plutella_lncRNA	exon	191531	191710	.	-	.	transcript_id "MSTRG.30574.1"; gene_id "MSTRG.30574";
scaffold_259	Plutella_lncRNA	exon	423719	423903	.	+	.	transcript_id "MSTRG.30764.1"; gene_id "MSTRG.30764";
scaffold_259	Plutella_lncRNA	exon	424162	424535	.	+	.	transcript_id "MSTRG.30764.1"; gene_id "MSTRG.30764";
scaffold_26	Plutella_lncRNA	exon	516065	516504	.	+	.	transcript_id "MSTRG.30849.1"; gene_id "MSTRG.30849";
scaffold_26	Plutella_lncRNA	exon	517119	517458	.	+	.	transcript_id "MSTRG.30849.1"; gene_id "MSTRG.30849";
scaffold_26	Plutella_lncRNA	exon	739712	740919	.	-	.	transcript_id "MSTRG.30830.1"; gene_id "MSTRG.30830";
scaffold_26	Plutella_lncRNA	exon	741000	742956	.	-	.	transcript_id "MSTRG.30830.1"; gene_id "MSTRG.30830";
scaffold_260	Plutella_lncRNA	exon	97485	97815	.	-	.	transcript_id "MSTRG.31015.3"; gene_id "MSTRG.31015";
scaffold_260	Plutella_lncRNA	exon	105508	105545	.	-	.	transcript_id "MSTRG.31015.3"; gene_id "MSTRG.31015";
scaffold_261	Plutella_lncRNA	exon	7496	10058	.	-	.	transcript_id "MSTRG.31056.1"; gene_id "MSTRG.31056";
scaffold_261	Plutella_lncRNA	exon	10092	10748	.	-	.	transcript_id "MSTRG.31056.1"; gene_id "MSTRG.31056";
scaffold_261	Plutella_lncRNA	exon	243220	243412	.	+	.	transcript_id "MSTRG.31083.1"; gene_id "MSTRG.31083";
scaffold_261	Plutella_lncRNA	exon	243563	243583	.	+	.	transcript_id "MSTRG.31083.1"; gene_id "MSTRG.31083";
scaffold_261	Plutella_lncRNA	exon	246433	247073	.	+	.	transcript_id "MSTRG.31098.3"; gene_id "MSTRG.31098";
scaffold_261	Plutella_lncRNA	exon	247846	249210	.	+	.	transcript_id "MSTRG.31098.3"; gene_id "MSTRG.31098";
scaffold_261	Plutella_lncRNA	exon	438262	439637	.	+	.	transcript_id "MSTRG.31148.2"; gene_id "MSTRG.31148";
scaffold_261	Plutella_lncRNA	exon	440002	440489	.	+	.	transcript_id "MSTRG.31148.2"; gene_id "MSTRG.31148";
scaffold_262	Plutella_lncRNA	exon	245082	245093	.	-	.	transcript_id "MSTRG.31206.1"; gene_id "MSTRG.31206";
scaffold_262	Plutella_lncRNA	exon	275314	275516	.	-	.	transcript_id "MSTRG.31206.1"; gene_id "MSTRG.31206";
scaffold_263	Plutella_lncRNA	exon	172810	173027	.	+	.	transcript_id "MSTRG.31331.2"; gene_id "MSTRG.31331";
scaffold_263	Plutella_lncRNA	exon	173206	173607	.	+	.	transcript_id "MSTRG.31331.2"; gene_id "MSTRG.31331";
scaffold_263	Plutella_lncRNA	exon	281027	281116	.	+	.	transcript_id "MSTRG.31305.1"; gene_id "MSTRG.31305";
scaffold_263	Plutella_lncRNA	exon	281476	282117	.	+	.	transcript_id "MSTRG.31305.1"; gene_id "MSTRG.31305";
scaffold_264	Plutella_lncRNA	exon	221111	221480	.	-	.	transcript_id "MSTRG.31407.1"; gene_id "MSTRG.31407";
scaffold_264	Plutella_lncRNA	exon	241841	241869	.	-	.	transcript_id "MSTRG.31407.1"; gene_id "MSTRG.31407";
scaffold_265	Plutella_lncRNA	exon	7046	7384	.	-	.	transcript_id "MSTRG.31436.1"; gene_id "MSTRG.31436";
scaffold_265	Plutella_lncRNA	exon	7947	8021	.	-	.	transcript_id "MSTRG.31436.1"; gene_id "MSTRG.31436";
scaffold_265	Plutella_lncRNA	exon	200503	201619	.	-	.	transcript_id "MSTRG.31481.1"; gene_id "MSTRG.31481";
scaffold_265	Plutella_lncRNA	exon	201715	201900	.	-	.	transcript_id "MSTRG.31481.1"; gene_id "MSTRG.31481";
scaffold_265	Plutella_lncRNA	exon	412223	412369	.	-	.	transcript_id "MSTRG.31526.1"; gene_id "MSTRG.31526";
scaffold_265	Plutella_lncRNA	exon	418362	418461	.	-	.	transcript_id "MSTRG.31526.1"; gene_id "MSTRG.31526";
scaffold_266	Plutella_lncRNA	exon	181311	181694	.	+	.	transcript_id "MSTRG.31531.3"; gene_id "MSTRG.31531";
scaffold_266	Plutella_lncRNA	exon	195365	195585	.	+	.	transcript_id "MSTRG.31531.3"; gene_id "MSTRG.31531";
scaffold_267	Plutella_lncRNA	exon	117748	117806	.	-	.	transcript_id "MSTRG.31595.1"; gene_id "MSTRG.31595";
scaffold_267	Plutella_lncRNA	exon	138565	138728	.	-	.	transcript_id "MSTRG.31595.1"; gene_id "MSTRG.31595";
scaffold_267	Plutella_lncRNA	exon	374567	374646	.	-	.	transcript_id "MSTRG.31643.13"; gene_id "MSTRG.31643";
scaffold_267	Plutella_lncRNA	exon	375017	375122	.	-	.	transcript_id "MSTRG.31643.13"; gene_id "MSTRG.31643";
scaffold_267	Plutella_lncRNA	exon	375470	375526	.	-	.	transcript_id "MSTRG.31643.13"; gene_id "MSTRG.31643";
scaffold_268	Plutella_lncRNA	exon	146027	146236	.	+	.	transcript_id "MSTRG.31641.1"; gene_id "MSTRG.31641";
scaffold_268	Plutella_lncRNA	exon	149483	149617	.	+	.	transcript_id "MSTRG.31641.1"; gene_id "MSTRG.31641";
scaffold_268	Plutella_lncRNA	exon	269333	269448	.	-	.	transcript_id "MSTRG.31732.2"; gene_id "MSTRG.31732";
scaffold_268	Plutella_lncRNA	exon	269541	270470	.	-	.	transcript_id "MSTRG.31732.2"; gene_id "MSTRG.31732";
scaffold_27	Plutella_lncRNA	exon	362352	362450	.	-	.	transcript_id "MSTRG.31889.3"; gene_id "MSTRG.31889";
scaffold_27	Plutella_lncRNA	exon	369035	369081	.	-	.	transcript_id "MSTRG.31889.3"; gene_id "MSTRG.31889";
scaffold_27	Plutella_lncRNA	exon	369225	369374	.	-	.	transcript_id "MSTRG.31889.3"; gene_id "MSTRG.31889";
scaffold_27	Plutella_lncRNA	exon	1012873	1013255	.	-	.	transcript_id "MSTRG.31993.1"; gene_id "MSTRG.31993";
scaffold_27	Plutella_lncRNA	exon	1013350	1013690	.	-	.	transcript_id "MSTRG.31993.1"; gene_id "MSTRG.31993";
scaffold_27	Plutella_lncRNA	exon	1013775	1013887	.	-	.	transcript_id "MSTRG.31993.1"; gene_id "MSTRG.31993";
scaffold_27	Plutella_lncRNA	exon	1014234	1014364	.	-	.	transcript_id "MSTRG.31993.1"; gene_id "MSTRG.31993";
scaffold_270	Plutella_lncRNA	exon	133639	133731	.	+	.	transcript_id "MSTRG.32159.1"; gene_id "MSTRG.32159";
scaffold_270	Plutella_lncRNA	exon	134066	134433	.	+	.	transcript_id "MSTRG.32159.1"; gene_id "MSTRG.32159";
scaffold_271	Plutella_lncRNA	exon	325979	326031	.	-	.	transcript_id "MSTRG.32283.2"; gene_id "MSTRG.32283";
scaffold_271	Plutella_lncRNA	exon	345563	345913	.	-	.	transcript_id "MSTRG.32283.2"; gene_id "MSTRG.32283";
scaffold_271	Plutella_lncRNA	exon	409401	410027	.	+	.	transcript_id "MSTRG.32259.5"; gene_id "MSTRG.32259";
scaffold_271	Plutella_lncRNA	exon	410143	410319	.	+	.	transcript_id "MSTRG.32259.5"; gene_id "MSTRG.32259";
scaffold_272	Plutella_lncRNA	exon	264197	264253	.	-	.	transcript_id "MSTRG.32340.2"; gene_id "MSTRG.32340";
scaffold_272	Plutella_lncRNA	exon	264430	264520	.	-	.	transcript_id "MSTRG.32340.2"; gene_id "MSTRG.32340";
scaffold_272	Plutella_lncRNA	exon	264811	265341	.	-	.	transcript_id "MSTRG.32340.2"; gene_id "MSTRG.32340";
scaffold_273	Plutella_lncRNA	exon	181433	182778	.	-	.	transcript_id "MSTRG.32409.2"; gene_id "MSTRG.32409";
scaffold_273	Plutella_lncRNA	exon	182789	188517	.	-	.	transcript_id "MSTRG.32409.2"; gene_id "MSTRG.32409";
scaffold_273	Plutella_lncRNA	exon	209831	210008	.	-	.	transcript_id "MSTRG.32409.2"; gene_id "MSTRG.32409";
scaffold_274	Plutella_lncRNA	exon	440858	444274	.	+	.	transcript_id "MSTRG.32477.2"; gene_id "MSTRG.32477";
scaffold_274	Plutella_lncRNA	exon	444285	447234	.	+	.	transcript_id "MSTRG.32477.2"; gene_id "MSTRG.32477";
scaffold_275	Plutella_lncRNA	exon	370295	370510	.	-	.	transcript_id "MSTRG.32658.1"; gene_id "MSTRG.32658";
scaffold_275	Plutella_lncRNA	exon	389847	390385	.	-	.	transcript_id "MSTRG.32658.1"; gene_id "MSTRG.32658";
scaffold_275	Plutella_lncRNA	exon	784643	784730	.	+	.	transcript_id "MSTRG.32546.1"; gene_id "MSTRG.32546";
scaffold_275	Plutella_lncRNA	exon	785185	785199	.	+	.	transcript_id "MSTRG.32546.1"; gene_id "MSTRG.32546";
scaffold_275	Plutella_lncRNA	exon	785832	786029	.	+	.	transcript_id "MSTRG.32546.1"; gene_id "MSTRG.32546";
scaffold_275	Plutella_lncRNA	exon	987562	987833	.	-	.	transcript_id "MSTRG.32619.1"; gene_id "MSTRG.32619";
scaffold_275	Plutella_lncRNA	exon	989640	989924	.	-	.	transcript_id "MSTRG.32619.1"; gene_id "MSTRG.32619";
scaffold_275	Plutella_lncRNA	exon	1011107	1011210	.	-	.	transcript_id "MSTRG.32634.1"; gene_id "MSTRG.32634";
scaffold_275	Plutella_lncRNA	exon	1011363	1011542	.	-	.	transcript_id "MSTRG.32634.1"; gene_id "MSTRG.32634";
scaffold_276	Plutella_lncRNA	exon	6298	6341	.	+	.	transcript_id "MSTRG.32563.1"; gene_id "MSTRG.32563";
scaffold_276	Plutella_lncRNA	exon	7542	7817	.	+	.	transcript_id "MSTRG.32563.1"; gene_id "MSTRG.32563";
scaffold_277	Plutella_lncRNA	exon	84277	84471	.	-	.	transcript_id "MSTRG.32702.1"; gene_id "MSTRG.32702";
scaffold_277	Plutella_lncRNA	exon	85390	85727	.	-	.	transcript_id "MSTRG.32702.1"; gene_id "MSTRG.32702";
scaffold_277	Plutella_lncRNA	exon	380461	380718	.	+	.	transcript_id "MSTRG.32735.1"; gene_id "MSTRG.32735";
scaffold_277	Plutella_lncRNA	exon	381108	381239	.	+	.	transcript_id "MSTRG.32735.1"; gene_id "MSTRG.32735";
scaffold_278	Plutella_lncRNA	exon	13682	14049	.	+	.	transcript_id "MSTRG.32816.1"; gene_id "MSTRG.32816";
scaffold_278	Plutella_lncRNA	exon	15085	15204	.	+	.	transcript_id "MSTRG.32816.1"; gene_id "MSTRG.32816";
scaffold_278	Plutella_lncRNA	exon	386072	386170	.	+	.	transcript_id "MSTRG.32898.1"; gene_id "MSTRG.32898";
scaffold_278	Plutella_lncRNA	exon	393918	394050	.	+	.	transcript_id "MSTRG.32898.1"; gene_id "MSTRG.32898";
scaffold_279	Plutella_lncRNA	exon	318229	318257	.	-	.	transcript_id "MSTRG.33031.1"; gene_id "MSTRG.33031";
scaffold_279	Plutella_lncRNA	exon	319636	319896	.	-	.	transcript_id "MSTRG.33031.1"; gene_id "MSTRG.33031";
scaffold_285	Plutella_lncRNA	exon	430110	430223	.	+	.	transcript_id "MSTRG.33618.1"; gene_id "MSTRG.33618";
scaffold_285	Plutella_lncRNA	exon	430462	430819	.	+	.	transcript_id "MSTRG.33618.1"; gene_id "MSTRG.33618";
scaffold_286	Plutella_lncRNA	exon	304662	304769	.	+	.	transcript_id "MSTRG.33752.1"; gene_id "MSTRG.33752";
scaffold_286	Plutella_lncRNA	exon	304874	305217	.	+	.	transcript_id "MSTRG.33752.1"; gene_id "MSTRG.33752";
scaffold_287	Plutella_lncRNA	exon	234635	234828	.	+	.	transcript_id "MSTRG.33855.1"; gene_id "MSTRG.33855";
scaffold_287	Plutella_lncRNA	exon	235641	235694	.	+	.	transcript_id "MSTRG.33855.1"; gene_id "MSTRG.33855";
scaffold_288	Plutella_lncRNA	exon	14773	14920	.	+	.	transcript_id "MSTRG.33913.1"; gene_id "MSTRG.33913";
scaffold_288	Plutella_lncRNA	exon	15356	15388	.	+	.	transcript_id "MSTRG.33913.1"; gene_id "MSTRG.33913";
scaffold_288	Plutella_lncRNA	exon	15585	15655	.	+	.	transcript_id "MSTRG.33913.1"; gene_id "MSTRG.33913";
scaffold_288	Plutella_lncRNA	exon	15855	15924	.	+	.	transcript_id "MSTRG.33913.1"; gene_id "MSTRG.33913";
scaffold_288	Plutella_lncRNA	exon	16172	16218	.	+	.	transcript_id "MSTRG.33913.1"; gene_id "MSTRG.33913";
scaffold_288	Plutella_lncRNA	exon	16397	16439	.	+	.	transcript_id "MSTRG.33913.1"; gene_id "MSTRG.33913";
scaffold_289	Plutella_lncRNA	exon	294065	294191	.	-	.	transcript_id "MSTRG.34025.1"; gene_id "MSTRG.34025";
scaffold_289	Plutella_lncRNA	exon	294750	295604	.	-	.	transcript_id "MSTRG.34025.1"; gene_id "MSTRG.34025";
scaffold_289	Plutella_lncRNA	exon	350910	351068	.	-	.	transcript_id "MSTRG.34059.1"; gene_id "MSTRG.34059";
scaffold_289	Plutella_lncRNA	exon	351310	351422	.	-	.	transcript_id "MSTRG.34059.1"; gene_id "MSTRG.34059";
scaffold_29	Plutella_lncRNA	exon	457	634	.	-	.	transcript_id "MSTRG.34081.2"; gene_id "MSTRG.34081";
scaffold_29	Plutella_lncRNA	exon	759	880	.	-	.	transcript_id "MSTRG.34081.2"; gene_id "MSTRG.34081";
scaffold_29	Plutella_lncRNA	exon	35722	36208	.	+	.	transcript_id "MSTRG.34094.1"; gene_id "MSTRG.34094";
scaffold_29	Plutella_lncRNA	exon	37189	37233	.	+	.	transcript_id "MSTRG.34094.1"; gene_id "MSTRG.34094";
scaffold_29	Plutella_lncRNA	exon	722599	722891	.	-	.	transcript_id "MSTRG.34192.1"; gene_id "MSTRG.34192";
scaffold_29	Plutella_lncRNA	exon	729434	730040	.	-	.	transcript_id "MSTRG.34192.1"; gene_id "MSTRG.34192";
scaffold_29	Plutella_lncRNA	exon	1036875	1037650	.	-	.	transcript_id "MSTRG.34277.2"; gene_id "MSTRG.34277";
scaffold_29	Plutella_lncRNA	exon	1037663	1037944	.	-	.	transcript_id "MSTRG.34277.2"; gene_id "MSTRG.34277";
scaffold_29	Plutella_lncRNA	exon	1314808	1315084	.	-	.	transcript_id "MSTRG.34340.1"; gene_id "MSTRG.34340";
scaffold_29	Plutella_lncRNA	exon	1315457	1315518	.	-	.	transcript_id "MSTRG.34340.1"; gene_id "MSTRG.34340";
scaffold_292	Plutella_lncRNA	exon	28386	28563	.	+	.	transcript_id "MSTRG.34482.1"; gene_id "MSTRG.34482";
scaffold_292	Plutella_lncRNA	exon	34510	34649	.	+	.	transcript_id "MSTRG.34482.1"; gene_id "MSTRG.34482";
scaffold_292	Plutella_lncRNA	exon	247701	248022	.	+	.	transcript_id "MSTRG.34533.1"; gene_id "MSTRG.34533";
scaffold_292	Plutella_lncRNA	exon	250771	250920	.	+	.	transcript_id "MSTRG.34533.1"; gene_id "MSTRG.34533";
scaffold_293	Plutella_lncRNA	exon	313796	314312	.	-	.	transcript_id "MSTRG.34575.1"; gene_id "MSTRG.34575";
scaffold_293	Plutella_lncRNA	exon	324235	324795	.	-	.	transcript_id "MSTRG.34575.1"; gene_id "MSTRG.34575";
scaffold_294	Plutella_lncRNA	exon	390517	390590	.	+	.	transcript_id "MSTRG.34757.3"; gene_id "MSTRG.34757";
scaffold_294	Plutella_lncRNA	exon	393672	394074	.	+	.	transcript_id "MSTRG.34757.3"; gene_id "MSTRG.34757";
scaffold_295	Plutella_lncRNA	exon	21684	21793	.	-	.	transcript_id "MSTRG.34753.1"; gene_id "MSTRG.34753";
scaffold_295	Plutella_lncRNA	exon	23226	23325	.	-	.	transcript_id "MSTRG.34753.1"; gene_id "MSTRG.34753";
scaffold_295	Plutella_lncRNA	exon	86339	86384	.	+	.	transcript_id "MSTRG.34799.6"; gene_id "MSTRG.34799";
scaffold_295	Plutella_lncRNA	exon	99384	99437	.	+	.	transcript_id "MSTRG.34799.6"; gene_id "MSTRG.34799";
scaffold_295	Plutella_lncRNA	exon	101077	101094	.	+	.	transcript_id "MSTRG.34799.6"; gene_id "MSTRG.34799";
scaffold_295	Plutella_lncRNA	exon	101689	101719	.	+	.	transcript_id "MSTRG.34799.6"; gene_id "MSTRG.34799";
scaffold_295	Plutella_lncRNA	exon	101829	101859	.	+	.	transcript_id "MSTRG.34799.6"; gene_id "MSTRG.34799";
scaffold_295	Plutella_lncRNA	exon	102245	102351	.	+	.	transcript_id "MSTRG.34799.6"; gene_id "MSTRG.34799";
scaffold_297	Plutella_lncRNA	exon	330018	332276	.	-	.	transcript_id "MSTRG.35043.2"; gene_id "MSTRG.35043";
scaffold_297	Plutella_lncRNA	exon	332490	332969	.	-	.	transcript_id "MSTRG.35043.2"; gene_id "MSTRG.35043";
scaffold_298	Plutella_lncRNA	exon	125333	125607	.	+	.	transcript_id "MSTRG.35119.1"; gene_id "MSTRG.35119";
scaffold_298	Plutella_lncRNA	exon	128283	128470	.	+	.	transcript_id "MSTRG.35119.1"; gene_id "MSTRG.35119";
scaffold_299	Plutella_lncRNA	exon	294236	294424	.	-	.	transcript_id "MSTRG.35203.3"; gene_id "MSTRG.35203";
scaffold_299	Plutella_lncRNA	exon	294752	294843	.	-	.	transcript_id "MSTRG.35203.3"; gene_id "MSTRG.35203";
scaffold_3	Plutella_lncRNA	exon	1134105	1136863	.	-	.	transcript_id "MSTRG.35425.2"; gene_id "MSTRG.35425";
scaffold_3	Plutella_lncRNA	exon	1136924	1138816	.	-	.	transcript_id "MSTRG.35425.2"; gene_id "MSTRG.35425";
scaffold_3	Plutella_lncRNA	exon	1246057	1246375	.	+	.	transcript_id "MSTRG.35474.1"; gene_id "MSTRG.35474";
scaffold_3	Plutella_lncRNA	exon	1251354	1251579	.	+	.	transcript_id "MSTRG.35474.1"; gene_id "MSTRG.35474";
scaffold_3	Plutella_lncRNA	exon	1322951	1323322	.	+	.	transcript_id "MSTRG.35473.6"; gene_id "MSTRG.35473";
scaffold_3	Plutella_lncRNA	exon	1323391	1324250	.	+	.	transcript_id "MSTRG.35473.6"; gene_id "MSTRG.35473";
scaffold_3	Plutella_lncRNA	exon	1524755	1525039	.	+	.	transcript_id "MSTRG.35374.1"; gene_id "MSTRG.35374";
scaffold_3	Plutella_lncRNA	exon	1529203	1529237	.	+	.	transcript_id "MSTRG.35374.1"; gene_id "MSTRG.35374";
scaffold_3	Plutella_lncRNA	exon	1660256	1660298	.	-	.	transcript_id "MSTRG.35312.1"; gene_id "MSTRG.35312";
scaffold_3	Plutella_lncRNA	exon	1665584	1665748	.	-	.	transcript_id "MSTRG.35312.1"; gene_id "MSTRG.35312";
scaffold_3	Plutella_lncRNA	exon	1689401	1689647	.	-	.	transcript_id "MSTRG.35312.1"; gene_id "MSTRG.35312";
scaffold_30	Plutella_lncRNA	exon	987354	987613	.	+	.	transcript_id "MSTRG.35714.2"; gene_id "MSTRG.35714";
scaffold_30	Plutella_lncRNA	exon	991293	991444	.	+	.	transcript_id "MSTRG.35714.2"; gene_id "MSTRG.35714";
scaffold_30	Plutella_lncRNA	exon	1130056	1130239	.	-	.	transcript_id "MSTRG.35704.1"; gene_id "MSTRG.35704";
scaffold_30	Plutella_lncRNA	exon	1130324	1130354	.	-	.	transcript_id "MSTRG.35704.1"; gene_id "MSTRG.35704";
scaffold_30	Plutella_lncRNA	exon	1130533	1130853	.	-	.	transcript_id "MSTRG.35704.1"; gene_id "MSTRG.35704";
scaffold_30	Plutella_lncRNA	exon	1131966	1132091	.	-	.	transcript_id "MSTRG.35707.1"; gene_id "MSTRG.35707";
scaffold_30	Plutella_lncRNA	exon	1132239	1132564	.	-	.	transcript_id "MSTRG.35707.1"; gene_id "MSTRG.35707";
scaffold_30	Plutella_lncRNA	exon	1372330	1372526	.	-	.	transcript_id "MSTRG.35837.1"; gene_id "MSTRG.35837";
scaffold_30	Plutella_lncRNA	exon	1372660	1372771	.	-	.	transcript_id "MSTRG.35837.1"; gene_id "MSTRG.35837";
scaffold_30	Plutella_lncRNA	exon	1600723	1601810	.	+	.	transcript_id "MSTRG.35942.5"; gene_id "MSTRG.35942";
scaffold_30	Plutella_lncRNA	exon	1606575	1606833	.	+	.	transcript_id "MSTRG.35942.5"; gene_id "MSTRG.35942";
scaffold_300	Plutella_lncRNA	exon	184453	185043	.	-	.	transcript_id "MSTRG.36013.1"; gene_id "MSTRG.36013";
scaffold_300	Plutella_lncRNA	exon	185934	186250	.	-	.	transcript_id "MSTRG.36013.1"; gene_id "MSTRG.36013";
scaffold_300	Plutella_lncRNA	exon	298335	298955	.	+	.	transcript_id "MSTRG.36089.1"; gene_id "MSTRG.36089";
scaffold_300	Plutella_lncRNA	exon	299457	299586	.	+	.	transcript_id "MSTRG.36089.1"; gene_id "MSTRG.36089";
scaffold_301	Plutella_lncRNA	exon	171364	171701	.	+	.	transcript_id "MSTRG.36071.1"; gene_id "MSTRG.36071";
scaffold_301	Plutella_lncRNA	exon	175593	175678	.	+	.	transcript_id "MSTRG.36071.1"; gene_id "MSTRG.36071";
scaffold_302	Plutella_lncRNA	exon	79100	79123	.	+	.	transcript_id "MSTRG.36326.1"; gene_id "MSTRG.36326";
scaffold_302	Plutella_lncRNA	exon	79828	80052	.	+	.	transcript_id "MSTRG.36326.1"; gene_id "MSTRG.36326";
scaffold_302	Plutella_lncRNA	exon	363792	364052	.	-	.	transcript_id "MSTRG.36372.1"; gene_id "MSTRG.36372";
scaffold_302	Plutella_lncRNA	exon	367993	368381	.	-	.	transcript_id "MSTRG.36372.1"; gene_id "MSTRG.36372";
scaffold_304	Plutella_lncRNA	exon	195520	195714	.	-	.	transcript_id "MSTRG.36220.4"; gene_id "MSTRG.36220";
scaffold_304	Plutella_lncRNA	exon	195822	196055	.	-	.	transcript_id "MSTRG.36220.4"; gene_id "MSTRG.36220";
scaffold_304	Plutella_lncRNA	exon	196338	196394	.	-	.	transcript_id "MSTRG.36220.4"; gene_id "MSTRG.36220";
scaffold_304	Plutella_lncRNA	exon	196473	196586	.	-	.	transcript_id "MSTRG.36220.4"; gene_id "MSTRG.36220";
scaffold_305	Plutella_lncRNA	exon	382560	383258	.	-	.	transcript_id "MSTRG.36591.3"; gene_id "MSTRG.36591";
scaffold_305	Plutella_lncRNA	exon	418339	418457	.	-	.	transcript_id "MSTRG.36591.3"; gene_id "MSTRG.36591";
scaffold_306	Plutella_lncRNA	exon	122237	122274	.	-	.	transcript_id "MSTRG.36451.1"; gene_id "MSTRG.36451";
scaffold_306	Plutella_lncRNA	exon	152649	153327	.	-	.	transcript_id "MSTRG.36451.1"; gene_id "MSTRG.36451";
scaffold_307	Plutella_lncRNA	exon	4340	4531	.	-	.	transcript_id "MSTRG.36498.1"; gene_id "MSTRG.36498";
scaffold_307	Plutella_lncRNA	exon	4888	4927	.	-	.	transcript_id "MSTRG.36498.1"; gene_id "MSTRG.36498";
scaffold_308	Plutella_lncRNA	exon	592579	592762	.	-	.	transcript_id "MSTRG.36763.1"; gene_id "MSTRG.36763";
scaffold_308	Plutella_lncRNA	exon	592860	592958	.	-	.	transcript_id "MSTRG.36763.1"; gene_id "MSTRG.36763";
scaffold_309	Plutella_lncRNA	exon	71023	71084	.	+	.	transcript_id "MSTRG.36728.1"; gene_id "MSTRG.36728";
scaffold_309	Plutella_lncRNA	exon	131730	131767	.	-	.	transcript_id "MSTRG.36734.1"; gene_id "MSTRG.36734";
scaffold_309	Plutella_lncRNA	exon	131926	132115	.	-	.	transcript_id "MSTRG.36734.1"; gene_id "MSTRG.36734";
scaffold_309	Plutella_lncRNA	exon	134550	134693	.	+	.	transcript_id "MSTRG.36728.1"; gene_id "MSTRG.36728";
scaffold_309	Plutella_lncRNA	exon	148761	148954	.	-	.	transcript_id "MSTRG.36740.1"; gene_id "MSTRG.36740";
scaffold_309	Plutella_lncRNA	exon	155097	155114	.	-	.	transcript_id "MSTRG.36740.1"; gene_id "MSTRG.36740";
scaffold_31	Plutella_lncRNA	exon	368785	368946	.	-	.	transcript_id "MSTRG.36856.1"; gene_id "MSTRG.36856";
scaffold_31	Plutella_lncRNA	exon	369862	370071	.	-	.	transcript_id "MSTRG.36856.1"; gene_id "MSTRG.36856";
scaffold_31	Plutella_lncRNA	exon	463871	463917	.	+	.	transcript_id "MSTRG.36891.1"; gene_id "MSTRG.36891";
scaffold_31	Plutella_lncRNA	exon	464100	464308	.	+	.	transcript_id "MSTRG.36891.1"; gene_id "MSTRG.36891";
scaffold_31	Plutella_lncRNA	exon	566232	566446	.	-	.	transcript_id "MSTRG.36918.1"; gene_id "MSTRG.36918";
scaffold_31	Plutella_lncRNA	exon	566734	566846	.	-	.	transcript_id "MSTRG.36918.1"; gene_id "MSTRG.36918";
scaffold_31	Plutella_lncRNA	exon	627238	627582	.	-	.	transcript_id "MSTRG.36936.3"; gene_id "MSTRG.36936";
scaffold_31	Plutella_lncRNA	exon	628348	628485	.	-	.	transcript_id "MSTRG.36936.3"; gene_id "MSTRG.36936";
scaffold_31	Plutella_lncRNA	exon	674845	675127	.	+	.	transcript_id "MSTRG.36980.1"; gene_id "MSTRG.36980";
scaffold_31	Plutella_lncRNA	exon	677275	677450	.	+	.	transcript_id "MSTRG.36980.1"; gene_id "MSTRG.36980";
scaffold_31	Plutella_lncRNA	exon	677686	677884	.	+	.	transcript_id "MSTRG.36980.1"; gene_id "MSTRG.36980";
scaffold_31	Plutella_lncRNA	exon	797922	797995	.	-	.	transcript_id "MSTRG.36998.1"; gene_id "MSTRG.36998";
scaffold_31	Plutella_lncRNA	exon	798288	798396	.	-	.	transcript_id "MSTRG.36998.1"; gene_id "MSTRG.36998";
scaffold_31	Plutella_lncRNA	exon	798884	798951	.	-	.	transcript_id "MSTRG.36998.1"; gene_id "MSTRG.36998";
scaffold_31	Plutella_lncRNA	exon	829145	829778	.	+	.	transcript_id "MSTRG.37000.15"; gene_id "MSTRG.37000";
scaffold_31	Plutella_lncRNA	exon	829994	830649	.	+	.	transcript_id "MSTRG.37000.15"; gene_id "MSTRG.37000";
scaffold_31	Plutella_lncRNA	exon	909976	910095	.	+	.	transcript_id "MSTRG.37059.1"; gene_id "MSTRG.37059";
scaffold_31	Plutella_lncRNA	exon	910193	910286	.	+	.	transcript_id "MSTRG.37059.1"; gene_id "MSTRG.37059";
scaffold_31	Plutella_lncRNA	exon	1695322	1695467	.	+	.	transcript_id "MSTRG.37110.1"; gene_id "MSTRG.37110";
scaffold_31	Plutella_lncRNA	exon	1696019	1696190	.	+	.	transcript_id "MSTRG.37110.1"; gene_id "MSTRG.37110";
scaffold_31	Plutella_lncRNA	exon	1696613	1696639	.	+	.	transcript_id "MSTRG.37110.1"; gene_id "MSTRG.37110";
scaffold_31	Plutella_lncRNA	exon	1824943	1825090	.	-	.	transcript_id "MSTRG.37093.1"; gene_id "MSTRG.37093";
scaffold_31	Plutella_lncRNA	exon	1825316	1825470	.	-	.	transcript_id "MSTRG.37093.1"; gene_id "MSTRG.37093";
scaffold_31	Plutella_lncRNA	exon	1922659	1922864	.	+	.	transcript_id "MSTRG.37207.2"; gene_id "MSTRG.37207";
scaffold_31	Plutella_lncRNA	exon	1923023	1923112	.	+	.	transcript_id "MSTRG.37207.2"; gene_id "MSTRG.37207";
scaffold_31	Plutella_lncRNA	exon	1935382	1935547	.	+	.	transcript_id "MSTRG.37207.2"; gene_id "MSTRG.37207";
scaffold_31	Plutella_lncRNA	exon	1937099	1937180	.	+	.	transcript_id "MSTRG.37207.2"; gene_id "MSTRG.37207";
scaffold_31	Plutella_lncRNA	exon	1937554	1937582	.	+	.	transcript_id "MSTRG.37207.2"; gene_id "MSTRG.37207";
scaffold_31	Plutella_lncRNA	exon	2170735	2171010	.	+	.	transcript_id "MSTRG.37189.1"; gene_id "MSTRG.37189";
scaffold_31	Plutella_lncRNA	exon	2186233	2186250	.	+	.	transcript_id "MSTRG.37189.1"; gene_id "MSTRG.37189";
scaffold_311	Plutella_lncRNA	exon	204093	204153	.	-	.	transcript_id "MSTRG.37342.1"; gene_id "MSTRG.37342";
scaffold_311	Plutella_lncRNA	exon	204939	205187	.	-	.	transcript_id "MSTRG.37342.1"; gene_id "MSTRG.37342";
scaffold_311	Plutella_lncRNA	exon	722670	722730	.	-	.	transcript_id "MSTRG.37507.1"; gene_id "MSTRG.37507";
scaffold_311	Plutella_lncRNA	exon	722957	723007	.	-	.	transcript_id "MSTRG.37507.1"; gene_id "MSTRG.37507";
scaffold_311	Plutella_lncRNA	exon	723602	724069	.	-	.	transcript_id "MSTRG.37507.1"; gene_id "MSTRG.37507";
scaffold_312	Plutella_lncRNA	exon	48758	49098	.	+	.	transcript_id "MSTRG.37523.1"; gene_id "MSTRG.37523";
scaffold_312	Plutella_lncRNA	exon	49435	49568	.	+	.	transcript_id "MSTRG.37523.1"; gene_id "MSTRG.37523";
scaffold_312	Plutella_lncRNA	exon	49988	50047	.	+	.	transcript_id "MSTRG.37523.1"; gene_id "MSTRG.37523";
scaffold_312	Plutella_lncRNA	exon	50387	50604	.	+	.	transcript_id "MSTRG.37523.1"; gene_id "MSTRG.37523";
scaffold_312	Plutella_lncRNA	exon	77470	77754	.	+	.	transcript_id "MSTRG.37509.1"; gene_id "MSTRG.37509";
scaffold_312	Plutella_lncRNA	exon	78106	78205	.	+	.	transcript_id "MSTRG.37509.1"; gene_id "MSTRG.37509";
scaffold_312	Plutella_lncRNA	exon	186938	187092	.	-	.	transcript_id "MSTRG.37583.1"; gene_id "MSTRG.37583";
scaffold_312	Plutella_lncRNA	exon	192220	192347	.	-	.	transcript_id "MSTRG.37583.1"; gene_id "MSTRG.37583";
scaffold_312	Plutella_lncRNA	exon	305247	305312	.	+	.	transcript_id "MSTRG.37587.5"; gene_id "MSTRG.37587";
scaffold_312	Plutella_lncRNA	exon	306402	306553	.	+	.	transcript_id "MSTRG.37587.5"; gene_id "MSTRG.37587";
scaffold_312	Plutella_lncRNA	exon	370018	370215	.	-	.	transcript_id "MSTRG.37545.1"; gene_id "MSTRG.37545";
scaffold_312	Plutella_lncRNA	exon	396753	396792	.	-	.	transcript_id "MSTRG.37545.1"; gene_id "MSTRG.37545";
scaffold_313	Plutella_lncRNA	exon	170689	173039	.	-	.	transcript_id "MSTRG.37672.2"; gene_id "MSTRG.37672";
scaffold_313	Plutella_lncRNA	exon	173307	174796	.	-	.	transcript_id "MSTRG.37672.2"; gene_id "MSTRG.37672";
scaffold_314	Plutella_lncRNA	exon	260509	261020	.	-	.	transcript_id "MSTRG.37761.2"; gene_id "MSTRG.37761";
scaffold_314	Plutella_lncRNA	exon	262725	263996	.	-	.	transcript_id "MSTRG.37761.2"; gene_id "MSTRG.37761";
scaffold_316	Plutella_lncRNA	exon	139505	139765	.	-	.	transcript_id "MSTRG.37890.2"; gene_id "MSTRG.37890";
scaffold_316	Plutella_lncRNA	exon	140736	142148	.	-	.	transcript_id "MSTRG.37890.2"; gene_id "MSTRG.37890";
scaffold_317	Plutella_lncRNA	exon	153501	154458	.	-	.	transcript_id "MSTRG.38046.2"; gene_id "MSTRG.38046";
scaffold_317	Plutella_lncRNA	exon	154471	154823	.	-	.	transcript_id "MSTRG.38046.2"; gene_id "MSTRG.38046";
scaffold_318	Plutella_lncRNA	exon	206536	206693	.	-	.	transcript_id "MSTRG.38078.1"; gene_id "MSTRG.38078";
scaffold_318	Plutella_lncRNA	exon	206569	206693	.	-	.	transcript_id "MSTRG.38078.2"; gene_id "MSTRG.38078";
scaffold_318	Plutella_lncRNA	exon	210990	211279	.	-	.	transcript_id "MSTRG.38078.2"; gene_id "MSTRG.38078";
scaffold_318	Plutella_lncRNA	exon	221181	221525	.	-	.	transcript_id "MSTRG.38078.1"; gene_id "MSTRG.38078";
scaffold_319	Plutella_lncRNA	exon	283358	283367	.	+	.	transcript_id "MSTRG.38229.1"; gene_id "MSTRG.38229";
scaffold_319	Plutella_lncRNA	exon	318885	319136	.	+	.	transcript_id "MSTRG.38229.1"; gene_id "MSTRG.38229";
scaffold_32	Plutella_lncRNA	exon	830842	831243	.	-	.	transcript_id "MSTRG.38323.1"; gene_id "MSTRG.38323";
scaffold_32	Plutella_lncRNA	exon	831451	832005	.	-	.	transcript_id "MSTRG.38323.1"; gene_id "MSTRG.38323";
scaffold_32	Plutella_lncRNA	exon	913779	913900	.	+	.	transcript_id "MSTRG.38344.1"; gene_id "MSTRG.38344";
scaffold_32	Plutella_lncRNA	exon	933334	933565	.	+	.	transcript_id "MSTRG.38344.1"; gene_id "MSTRG.38344";
scaffold_32	Plutella_lncRNA	exon	1542365	1543067	.	-	.	transcript_id "MSTRG.38385.1"; gene_id "MSTRG.38385";
scaffold_32	Plutella_lncRNA	exon	1543972	1544304	.	-	.	transcript_id "MSTRG.38385.1"; gene_id "MSTRG.38385";
scaffold_320	Plutella_lncRNA	exon	71151	71484	.	-	.	transcript_id "MSTRG.38426.1"; gene_id "MSTRG.38426";
scaffold_320	Plutella_lncRNA	exon	71850	72542	.	-	.	transcript_id "MSTRG.38426.1"; gene_id "MSTRG.38426";
scaffold_321	Plutella_lncRNA	exon	162135	162181	.	-	.	transcript_id "MSTRG.38532.2"; gene_id "MSTRG.38532";
scaffold_321	Plutella_lncRNA	exon	162579	162750	.	-	.	transcript_id "MSTRG.38532.2"; gene_id "MSTRG.38532";
scaffold_321	Plutella_lncRNA	exon	176854	178057	.	-	.	transcript_id "MSTRG.38536.1"; gene_id "MSTRG.38536";
scaffold_321	Plutella_lncRNA	exon	178403	178442	.	-	.	transcript_id "MSTRG.38536.1"; gene_id "MSTRG.38536";
scaffold_322	Plutella_lncRNA	exon	175501	175651	.	+	.	transcript_id "MSTRG.38687.1"; gene_id "MSTRG.38687";
scaffold_322	Plutella_lncRNA	exon	175890	176049	.	+	.	transcript_id "MSTRG.38687.1"; gene_id "MSTRG.38687";
scaffold_323	Plutella_lncRNA	exon	147393	147416	.	-	.	transcript_id "MSTRG.38587.1"; gene_id "MSTRG.38587";
scaffold_323	Plutella_lncRNA	exon	190142	190525	.	-	.	transcript_id "MSTRG.38587.1"; gene_id "MSTRG.38587";
scaffold_323	Plutella_lncRNA	exon	281591	281902	.	+	.	transcript_id "MSTRG.38620.1"; gene_id "MSTRG.38620";
scaffold_323	Plutella_lncRNA	exon	282778	282806	.	+	.	transcript_id "MSTRG.38620.1"; gene_id "MSTRG.38620";
scaffold_324	Plutella_lncRNA	exon	140291	140915	.	+	.	transcript_id "MSTRG.38657.1"; gene_id "MSTRG.38657";
scaffold_324	Plutella_lncRNA	exon	141087	141447	.	+	.	transcript_id "MSTRG.38657.1"; gene_id "MSTRG.38657";
scaffold_324	Plutella_lncRNA	exon	183562	183794	.	+	.	transcript_id "MSTRG.38740.1"; gene_id "MSTRG.38740";
scaffold_324	Plutella_lncRNA	exon	183898	185384	.	+	.	transcript_id "MSTRG.38740.1"; gene_id "MSTRG.38740";
scaffold_325	Plutella_lncRNA	exon	385063	385197	.	-	.	transcript_id "MSTRG.38799.1"; gene_id "MSTRG.38799";
scaffold_325	Plutella_lncRNA	exon	387718	387994	.	-	.	transcript_id "MSTRG.38799.1"; gene_id "MSTRG.38799";
scaffold_325	Plutella_lncRNA	exon	437598	437844	.	-	.	transcript_id "MSTRG.38799.1"; gene_id "MSTRG.38799";
scaffold_328	Plutella_lncRNA	exon	81715	82535	.	-	.	transcript_id "MSTRG.38997.1"; gene_id "MSTRG.38997";
scaffold_328	Plutella_lncRNA	exon	82813	83034	.	-	.	transcript_id "MSTRG.38997.1"; gene_id "MSTRG.38997";
scaffold_33	Plutella_lncRNA	exon	309571	309796	.	+	.	transcript_id "MSTRG.39234.1"; gene_id "MSTRG.39234";
scaffold_33	Plutella_lncRNA	exon	309861	309924	.	+	.	transcript_id "MSTRG.39234.1"; gene_id "MSTRG.39234";
scaffold_33	Plutella_lncRNA	exon	594677	594847	.	+	.	transcript_id "MSTRG.39255.1"; gene_id "MSTRG.39255";
scaffold_33	Plutella_lncRNA	exon	595023	595320	.	+	.	transcript_id "MSTRG.39255.1"; gene_id "MSTRG.39255";
scaffold_33	Plutella_lncRNA	exon	801772	802233	.	+	.	transcript_id "MSTRG.39284.1"; gene_id "MSTRG.39284";
scaffold_33	Plutella_lncRNA	exon	803043	803910	.	+	.	transcript_id "MSTRG.39284.1"; gene_id "MSTRG.39284";
scaffold_330	Plutella_lncRNA	exon	67405	67672	.	+	.	transcript_id "MSTRG.39402.1"; gene_id "MSTRG.39402";
scaffold_330	Plutella_lncRNA	exon	68042	69370	.	+	.	transcript_id "MSTRG.39402.1"; gene_id "MSTRG.39402";
scaffold_330	Plutella_lncRNA	exon	122246	122375	.	+	.	transcript_id "MSTRG.39454.1"; gene_id "MSTRG.39454";
scaffold_330	Plutella_lncRNA	exon	122505	122672	.	+	.	transcript_id "MSTRG.39454.1"; gene_id "MSTRG.39454";
scaffold_331	Plutella_lncRNA	exon	77432	77624	.	-	.	transcript_id "MSTRG.39582.1"; gene_id "MSTRG.39582";
scaffold_331	Plutella_lncRNA	exon	78136	78293	.	-	.	transcript_id "MSTRG.39582.1"; gene_id "MSTRG.39582";
scaffold_331	Plutella_lncRNA	exon	132953	133131	.	+	.	transcript_id "MSTRG.39594.1"; gene_id "MSTRG.39594";
scaffold_331	Plutella_lncRNA	exon	160304	160555	.	+	.	transcript_id "MSTRG.39594.1"; gene_id "MSTRG.39594";
scaffold_332	Plutella_lncRNA	exon	90658	90668	.	-	.	transcript_id "MSTRG.39608.1"; gene_id "MSTRG.39608";
scaffold_332	Plutella_lncRNA	exon	90832	91104	.	-	.	transcript_id "MSTRG.39608.1"; gene_id "MSTRG.39608";
scaffold_332	Plutella_lncRNA	exon	143225	143258	.	+	.	transcript_id "MSTRG.39602.1"; gene_id "MSTRG.39602";
scaffold_332	Plutella_lncRNA	exon	167784	167842	.	+	.	transcript_id "MSTRG.39602.1"; gene_id "MSTRG.39602";
scaffold_332	Plutella_lncRNA	exon	169617	169930	.	+	.	transcript_id "MSTRG.39602.1"; gene_id "MSTRG.39602";
scaffold_334	Plutella_lncRNA	exon	213733	213843	.	+	.	transcript_id "MSTRG.39750.1"; gene_id "MSTRG.39750";
scaffold_334	Plutella_lncRNA	exon	213902	213990	.	+	.	transcript_id "MSTRG.39750.1"; gene_id "MSTRG.39750";
scaffold_335	Plutella_lncRNA	exon	123286	123556	.	-	.	transcript_id "MSTRG.39837.1"; gene_id "MSTRG.39837";
scaffold_335	Plutella_lncRNA	exon	123682	123777	.	-	.	transcript_id "MSTRG.39837.1"; gene_id "MSTRG.39837";
scaffold_338	Plutella_lncRNA	exon	7402	7600	.	-	.	transcript_id "MSTRG.39977.1"; gene_id "MSTRG.39977";
scaffold_338	Plutella_lncRNA	exon	8691	8790	.	-	.	transcript_id "MSTRG.39977.1"; gene_id "MSTRG.39977";
scaffold_34	Plutella_lncRNA	exon	469795	469990	.	-	.	transcript_id "MSTRG.40170.2"; gene_id "MSTRG.40170";
scaffold_34	Plutella_lncRNA	exon	472452	472499	.	-	.	transcript_id "MSTRG.40170.2"; gene_id "MSTRG.40170";
scaffold_34	Plutella_lncRNA	exon	474212	474396	.	-	.	transcript_id "MSTRG.40170.2"; gene_id "MSTRG.40170";
scaffold_340	Plutella_lncRNA	exon	400013	400112	.	-	.	transcript_id "MSTRG.40402.1"; gene_id "MSTRG.40402";
scaffold_340	Plutella_lncRNA	exon	400951	403431	.	-	.	transcript_id "MSTRG.40402.1"; gene_id "MSTRG.40402";
scaffold_345	Plutella_lncRNA	exon	50656	50896	.	+	.	transcript_id "MSTRG.40707.1"; gene_id "MSTRG.40707";
scaffold_345	Plutella_lncRNA	exon	51007	51068	.	+	.	transcript_id "MSTRG.40707.1"; gene_id "MSTRG.40707";
scaffold_346	Plutella_lncRNA	exon	98453	98655	.	+	.	transcript_id "MSTRG.40773.1"; gene_id "MSTRG.40773";
scaffold_346	Plutella_lncRNA	exon	98805	98849	.	+	.	transcript_id "MSTRG.40773.1"; gene_id "MSTRG.40773";
scaffold_347	Plutella_lncRNA	exon	158190	158376	.	-	.	transcript_id "MSTRG.40872.1"; gene_id "MSTRG.40872";
scaffold_347	Plutella_lncRNA	exon	158599	158815	.	-	.	transcript_id "MSTRG.40872.1"; gene_id "MSTRG.40872";
scaffold_348	Plutella_lncRNA	exon	303709	304121	.	+	.	transcript_id "MSTRG.40949.1"; gene_id "MSTRG.40949";
scaffold_348	Plutella_lncRNA	exon	304465	305133	.	+	.	transcript_id "MSTRG.40949.1"; gene_id "MSTRG.40949";
scaffold_349	Plutella_lncRNA	exon	23004	23135	.	+	.	transcript_id "MSTRG.40965.1"; gene_id "MSTRG.40965";
scaffold_349	Plutella_lncRNA	exon	35912	35996	.	+	.	transcript_id "MSTRG.40965.1"; gene_id "MSTRG.40965";
scaffold_349	Plutella_lncRNA	exon	312183	312452	.	-	.	transcript_id "MSTRG.41012.1"; gene_id "MSTRG.41012";
scaffold_349	Plutella_lncRNA	exon	342116	342353	.	-	.	transcript_id "MSTRG.41012.1"; gene_id "MSTRG.41012";
scaffold_35	Plutella_lncRNA	exon	8722	8782	.	+	.	transcript_id "MSTRG.40993.1"; gene_id "MSTRG.40993";
scaffold_35	Plutella_lncRNA	exon	9272	9383	.	+	.	transcript_id "MSTRG.40993.1"; gene_id "MSTRG.40993";
scaffold_35	Plutella_lncRNA	exon	9676	9754	.	+	.	transcript_id "MSTRG.40993.1"; gene_id "MSTRG.40993";
scaffold_35	Plutella_lncRNA	exon	538489	539865	.	-	.	transcript_id "MSTRG.41176.1"; gene_id "MSTRG.41176";
scaffold_35	Plutella_lncRNA	exon	540374	541206	.	-	.	transcript_id "MSTRG.41176.1"; gene_id "MSTRG.41176";
scaffold_35	Plutella_lncRNA	exon	974293	974727	.	-	.	transcript_id "MSTRG.41148.1"; gene_id "MSTRG.41148";
scaffold_35	Plutella_lncRNA	exon	993749	993758	.	-	.	transcript_id "MSTRG.41148.1"; gene_id "MSTRG.41148";
scaffold_35	Plutella_lncRNA	exon	1053478	1053501	.	-	.	transcript_id "MSTRG.41151.1"; gene_id "MSTRG.41151";
scaffold_35	Plutella_lncRNA	exon	1082554	1082827	.	-	.	transcript_id "MSTRG.41151.1"; gene_id "MSTRG.41151";
scaffold_350	Plutella_lncRNA	exon	241235	241261	.	-	.	transcript_id "MSTRG.41257.1"; gene_id "MSTRG.41257";
scaffold_350	Plutella_lncRNA	exon	241527	241729	.	-	.	transcript_id "MSTRG.41257.1"; gene_id "MSTRG.41257";
scaffold_351	Plutella_lncRNA	exon	181465	181659	.	-	.	transcript_id "MSTRG.41295.1"; gene_id "MSTRG.41295";
scaffold_351	Plutella_lncRNA	exon	189784	189796	.	-	.	transcript_id "MSTRG.41295.1"; gene_id "MSTRG.41295";
scaffold_351	Plutella_lncRNA	exon	212824	213753	.	+	.	transcript_id "MSTRG.41308.1"; gene_id "MSTRG.41308";
scaffold_351	Plutella_lncRNA	exon	213945	214804	.	+	.	transcript_id "MSTRG.41308.1"; gene_id "MSTRG.41308";
scaffold_351	Plutella_lncRNA	exon	306936	307521	.	+	.	transcript_id "MSTRG.41338.1"; gene_id "MSTRG.41338";
scaffold_351	Plutella_lncRNA	exon	307534	307789	.	+	.	transcript_id "MSTRG.41338.1"; gene_id "MSTRG.41338";
scaffold_354	Plutella_lncRNA	exon	14662	14840	.	-	.	transcript_id "MSTRG.41455.1"; gene_id "MSTRG.41455";
scaffold_354	Plutella_lncRNA	exon	14975	15000	.	-	.	transcript_id "MSTRG.41455.1"; gene_id "MSTRG.41455";
scaffold_354	Plutella_lncRNA	exon	135557	136112	.	-	.	transcript_id "MSTRG.41472.2"; gene_id "MSTRG.41472";
scaffold_354	Plutella_lncRNA	exon	137269	137565	.	-	.	transcript_id "MSTRG.41472.2"; gene_id "MSTRG.41472";
scaffold_354	Plutella_lncRNA	exon	244918	244928	.	-	.	transcript_id "MSTRG.41526.1"; gene_id "MSTRG.41526";
scaffold_354	Plutella_lncRNA	exon	245194	245427	.	-	.	transcript_id "MSTRG.41526.1"; gene_id "MSTRG.41526";
scaffold_355	Plutella_lncRNA	exon	2999	3235	.	+	.	transcript_id "MSTRG.41533.1"; gene_id "MSTRG.41533";
scaffold_355	Plutella_lncRNA	exon	21737	21894	.	+	.	transcript_id "MSTRG.41533.1"; gene_id "MSTRG.41533";
scaffold_355	Plutella_lncRNA	exon	142950	142965	.	+	.	transcript_id "MSTRG.41580.5"; gene_id "MSTRG.41580";
scaffold_355	Plutella_lncRNA	exon	143301	143869	.	+	.	transcript_id "MSTRG.41580.5"; gene_id "MSTRG.41580";
scaffold_356	Plutella_lncRNA	exon	12521	12797	.	-	.	transcript_id "MSTRG.41639.1"; gene_id "MSTRG.41639";
scaffold_356	Plutella_lncRNA	exon	42140	42180	.	-	.	transcript_id "MSTRG.41639.1"; gene_id "MSTRG.41639";
scaffold_357	Plutella_lncRNA	exon	15098	15279	.	-	.	transcript_id "MSTRG.41673.2"; gene_id "MSTRG.41673";
scaffold_357	Plutella_lncRNA	exon	16070	16424	.	-	.	transcript_id "MSTRG.41673.2"; gene_id "MSTRG.41673";
scaffold_357	Plutella_lncRNA	exon	261374	261666	.	+	.	transcript_id "MSTRG.41738.1"; gene_id "MSTRG.41738";
scaffold_357	Plutella_lncRNA	exon	261830	262128	.	+	.	transcript_id "MSTRG.41738.1"; gene_id "MSTRG.41738";
scaffold_358	Plutella_lncRNA	exon	318886	318930	.	+	.	transcript_id "MSTRG.41856.1"; gene_id "MSTRG.41856";
scaffold_358	Plutella_lncRNA	exon	319176	319334	.	+	.	transcript_id "MSTRG.41856.1"; gene_id "MSTRG.41856";
scaffold_359	Plutella_lncRNA	exon	230104	231492	.	+	.	transcript_id "MSTRG.41943.2"; gene_id "MSTRG.41943";
scaffold_359	Plutella_lncRNA	exon	232467	233799	.	+	.	transcript_id "MSTRG.41943.2"; gene_id "MSTRG.41943";
scaffold_36	Plutella_lncRNA	exon	1337074	1337318	.	+	.	transcript_id "MSTRG.42192.14"; gene_id "MSTRG.42192";
scaffold_36	Plutella_lncRNA	exon	1337728	1339335	.	+	.	transcript_id "MSTRG.42192.14"; gene_id "MSTRG.42192";
scaffold_36	Plutella_lncRNA	exon	1386910	1387205	.	-	.	transcript_id "MSTRG.42208.1"; gene_id "MSTRG.42208";
scaffold_36	Plutella_lncRNA	exon	1446206	1446253	.	-	.	transcript_id "MSTRG.42208.1"; gene_id "MSTRG.42208";
scaffold_363	Plutella_lncRNA	exon	156627	157120	.	-	.	transcript_id "MSTRG.42380.1"; gene_id "MSTRG.42380";
scaffold_363	Plutella_lncRNA	exon	157266	158005	.	-	.	transcript_id "MSTRG.42380.1"; gene_id "MSTRG.42380";
scaffold_367	Plutella_lncRNA	exon	158217	159245	.	-	.	transcript_id "MSTRG.42678.1"; gene_id "MSTRG.42678";
scaffold_367	Plutella_lncRNA	exon	159896	159923	.	-	.	transcript_id "MSTRG.42678.1"; gene_id "MSTRG.42678";
scaffold_368	Plutella_lncRNA	exon	287823	288027	.	+	.	transcript_id "MSTRG.42701.1"; gene_id "MSTRG.42701";
scaffold_368	Plutella_lncRNA	exon	288206	288286	.	+	.	transcript_id "MSTRG.42701.1"; gene_id "MSTRG.42701";
scaffold_369	Plutella_lncRNA	exon	185900	185971	.	-	.	transcript_id "MSTRG.42765.1"; gene_id "MSTRG.42765";
scaffold_369	Plutella_lncRNA	exon	185981	186222	.	-	.	transcript_id "MSTRG.42765.1"; gene_id "MSTRG.42765";
scaffold_369	Plutella_lncRNA	exon	192766	192918	.	+	.	transcript_id "MSTRG.42768.1"; gene_id "MSTRG.42768";
scaffold_369	Plutella_lncRNA	exon	301997	302111	.	+	.	transcript_id "MSTRG.42768.1"; gene_id "MSTRG.42768";
scaffold_37	Plutella_lncRNA	exon	67469	67478	.	-	.	transcript_id "MSTRG.42749.1"; gene_id "MSTRG.42749";
scaffold_37	Plutella_lncRNA	exon	73993	74190	.	-	.	transcript_id "MSTRG.42749.1"; gene_id "MSTRG.42749";
scaffold_37	Plutella_lncRNA	exon	379241	379740	.	-	.	transcript_id "MSTRG.42775.1"; gene_id "MSTRG.42775";
scaffold_37	Plutella_lncRNA	exon	380241	380597	.	-	.	transcript_id "MSTRG.42775.1"; gene_id "MSTRG.42775";
scaffold_37	Plutella_lncRNA	exon	827531	829338	.	-	.	transcript_id "MSTRG.42963.1"; gene_id "MSTRG.42963";
scaffold_37	Plutella_lncRNA	exon	830292	830465	.	-	.	transcript_id "MSTRG.42963.1"; gene_id "MSTRG.42963";
scaffold_37	Plutella_lncRNA	exon	1225413	1225485	.	+	.	transcript_id "MSTRG.42869.1"; gene_id "MSTRG.42869";
scaffold_37	Plutella_lncRNA	exon	1228312	1228370	.	+	.	transcript_id "MSTRG.42869.1"; gene_id "MSTRG.42869";
scaffold_37	Plutella_lncRNA	exon	1229421	1229507	.	+	.	transcript_id "MSTRG.42869.1"; gene_id "MSTRG.42869";
scaffold_37	Plutella_lncRNA	exon	1305797	1305905	.	+	.	transcript_id "MSTRG.42881.1"; gene_id "MSTRG.42881";
scaffold_37	Plutella_lncRNA	exon	1324028	1326877	.	+	.	transcript_id "MSTRG.42881.1"; gene_id "MSTRG.42881";
scaffold_371	Plutella_lncRNA	exon	93700	93903	.	+	.	transcript_id "MSTRG.43011.1"; gene_id "MSTRG.43011";
scaffold_371	Plutella_lncRNA	exon	122865	122875	.	+	.	transcript_id "MSTRG.43011.1"; gene_id "MSTRG.43011";
scaffold_373	Plutella_lncRNA	exon	114563	114705	.	+	.	transcript_id "MSTRG.43211.1"; gene_id "MSTRG.43211";
scaffold_373	Plutella_lncRNA	exon	115058	115248	.	+	.	transcript_id "MSTRG.43211.1"; gene_id "MSTRG.43211";
scaffold_374	Plutella_lncRNA	exon	281995	282280	.	+	.	transcript_id "MSTRG.43175.1"; gene_id "MSTRG.43175";
scaffold_374	Plutella_lncRNA	exon	301254	301263	.	+	.	transcript_id "MSTRG.43175.1"; gene_id "MSTRG.43175";
scaffold_376	Plutella_lncRNA	exon	68908	69090	.	-	.	transcript_id "MSTRG.43355.1"; gene_id "MSTRG.43355";
scaffold_376	Plutella_lncRNA	exon	71985	72015	.	-	.	transcript_id "MSTRG.43355.1"; gene_id "MSTRG.43355";
scaffold_377	Plutella_lncRNA	exon	50470	50670	.	+	.	transcript_id "MSTRG.43292.1"; gene_id "MSTRG.43292";
scaffold_377	Plutella_lncRNA	exon	51081	51287	.	+	.	transcript_id "MSTRG.43292.1"; gene_id "MSTRG.43292";
scaffold_379	Plutella_lncRNA	exon	171234	171282	.	+	.	transcript_id "MSTRG.43524.1"; gene_id "MSTRG.43524";
scaffold_379	Plutella_lncRNA	exon	171843	172446	.	+	.	transcript_id "MSTRG.43524.1"; gene_id "MSTRG.43524";
scaffold_379	Plutella_lncRNA	exon	241974	242895	.	+	.	transcript_id "MSTRG.43509.7"; gene_id "MSTRG.43509";
scaffold_379	Plutella_lncRNA	exon	243981	244684	.	+	.	transcript_id "MSTRG.43509.7"; gene_id "MSTRG.43509";
scaffold_38	Plutella_lncRNA	exon	192802	192944	.	-	.	transcript_id "MSTRG.43536.1"; gene_id "MSTRG.43536";
scaffold_38	Plutella_lncRNA	exon	196285	196362	.	-	.	transcript_id "MSTRG.43536.1"; gene_id "MSTRG.43536";
scaffold_38	Plutella_lncRNA	exon	782864	782968	.	+	.	transcript_id "MSTRG.43674.1"; gene_id "MSTRG.43674";
scaffold_38	Plutella_lncRNA	exon	783180	783349	.	+	.	transcript_id "MSTRG.43674.1"; gene_id "MSTRG.43674";
scaffold_38	Plutella_lncRNA	exon	805711	806010	.	-	.	transcript_id "MSTRG.43689.1"; gene_id "MSTRG.43689";
scaffold_38	Plutella_lncRNA	exon	806529	806615	.	-	.	transcript_id "MSTRG.43689.1"; gene_id "MSTRG.43689";
scaffold_38	Plutella_lncRNA	exon	811168	811268	.	-	.	transcript_id "MSTRG.43689.1"; gene_id "MSTRG.43689";
scaffold_38	Plutella_lncRNA	exon	1064006	1064601	.	-	.	transcript_id "MSTRG.43809.1"; gene_id "MSTRG.43809";
scaffold_38	Plutella_lncRNA	exon	1067552	1067571	.	-	.	transcript_id "MSTRG.43809.1"; gene_id "MSTRG.43809";
scaffold_38	Plutella_lncRNA	exon	1144472	1144485	.	-	.	transcript_id "MSTRG.43817.1"; gene_id "MSTRG.43817";
scaffold_38	Plutella_lncRNA	exon	1146038	1146258	.	-	.	transcript_id "MSTRG.43817.1"; gene_id "MSTRG.43817";
scaffold_38	Plutella_lncRNA	exon	1275957	1276407	.	-	.	transcript_id "MSTRG.43698.1"; gene_id "MSTRG.43698";
scaffold_38	Plutella_lncRNA	exon	1277003	1277118	.	-	.	transcript_id "MSTRG.43698.1"; gene_id "MSTRG.43698";
scaffold_38	Plutella_lncRNA	exon	1277528	1277882	.	-	.	transcript_id "MSTRG.43698.1"; gene_id "MSTRG.43698";
scaffold_385	Plutella_lncRNA	exon	168510	168704	.	+	.	transcript_id "MSTRG.44081.1"; gene_id "MSTRG.44081";
scaffold_385	Plutella_lncRNA	exon	182748	182975	.	+	.	transcript_id "MSTRG.44081.1"; gene_id "MSTRG.44081";
scaffold_388	Plutella_lncRNA	exon	131769	131892	.	-	.	transcript_id "MSTRG.44452.1"; gene_id "MSTRG.44452";
scaffold_388	Plutella_lncRNA	exon	132417	132702	.	-	.	transcript_id "MSTRG.44452.1"; gene_id "MSTRG.44452";
scaffold_388	Plutella_lncRNA	exon	174201	174365	.	+	.	transcript_id "MSTRG.44458.1"; gene_id "MSTRG.44458";
scaffold_388	Plutella_lncRNA	exon	174637	174700	.	+	.	transcript_id "MSTRG.44458.1"; gene_id "MSTRG.44458";
scaffold_388	Plutella_lncRNA	exon	258010	258264	.	-	.	transcript_id "MSTRG.44466.1"; gene_id "MSTRG.44466";
scaffold_388	Plutella_lncRNA	exon	258488	258653	.	-	.	transcript_id "MSTRG.44466.1"; gene_id "MSTRG.44466";
scaffold_390	Plutella_lncRNA	exon	250683	252198	.	+	.	transcript_id "MSTRG.44582.1"; gene_id "MSTRG.44582";
scaffold_390	Plutella_lncRNA	exon	253272	253571	.	+	.	transcript_id "MSTRG.44582.1"; gene_id "MSTRG.44582";
scaffold_390	Plutella_lncRNA	exon	460490	460679	.	+	.	transcript_id "MSTRG.44663.1"; gene_id "MSTRG.44663";
scaffold_390	Plutella_lncRNA	exon	461611	462351	.	+	.	transcript_id "MSTRG.44663.1"; gene_id "MSTRG.44663";
scaffold_394	Plutella_lncRNA	exon	161028	161093	.	+	.	transcript_id "MSTRG.44785.1"; gene_id "MSTRG.44785";
scaffold_394	Plutella_lncRNA	exon	162336	162603	.	+	.	transcript_id "MSTRG.44785.1"; gene_id "MSTRG.44785";
scaffold_395	Plutella_lncRNA	exon	165280	165430	.	+	.	transcript_id "MSTRG.44871.1"; gene_id "MSTRG.44871";
scaffold_395	Plutella_lncRNA	exon	197684	197743	.	+	.	transcript_id "MSTRG.44871.1"; gene_id "MSTRG.44871";
scaffold_398	Plutella_lncRNA	exon	115476	115653	.	+	.	transcript_id "MSTRG.45012.2"; gene_id "MSTRG.45012";
scaffold_398	Plutella_lncRNA	exon	115723	117083	.	+	.	transcript_id "MSTRG.45012.2"; gene_id "MSTRG.45012";
scaffold_4	Plutella_lncRNA	exon	722094	722250	.	-	.	transcript_id "MSTRG.45179.1"; gene_id "MSTRG.45179";
scaffold_4	Plutella_lncRNA	exon	722440	722624	.	-	.	transcript_id "MSTRG.45179.1"; gene_id "MSTRG.45179";
scaffold_4	Plutella_lncRNA	exon	986255	986915	.	-	.	transcript_id "MSTRG.45244.1"; gene_id "MSTRG.45244";
scaffold_4	Plutella_lncRNA	exon	987131	987398	.	-	.	transcript_id "MSTRG.45244.1"; gene_id "MSTRG.45244";
scaffold_4	Plutella_lncRNA	exon	1751269	1751478	.	+	.	transcript_id "MSTRG.45366.1"; gene_id "MSTRG.45366";
scaffold_4	Plutella_lncRNA	exon	1808157	1808166	.	+	.	transcript_id "MSTRG.45366.1"; gene_id "MSTRG.45366";
scaffold_40	Plutella_lncRNA	exon	27747	27846	.	-	.	transcript_id "MSTRG.45395.1"; gene_id "MSTRG.45395";
scaffold_40	Plutella_lncRNA	exon	40702	41091	.	-	.	transcript_id "MSTRG.45395.1"; gene_id "MSTRG.45395";
scaffold_40	Plutella_lncRNA	exon	222134	222824	.	+	.	transcript_id "MSTRG.45463.2"; gene_id "MSTRG.45463";
scaffold_40	Plutella_lncRNA	exon	222837	223244	.	+	.	transcript_id "MSTRG.45463.2"; gene_id "MSTRG.45463";
scaffold_40	Plutella_lncRNA	exon	710294	710931	.	-	.	transcript_id "MSTRG.45525.1"; gene_id "MSTRG.45525";
scaffold_40	Plutella_lncRNA	exon	711206	711391	.	-	.	transcript_id "MSTRG.45525.1"; gene_id "MSTRG.45525";
scaffold_40	Plutella_lncRNA	exon	914542	914775	.	+	.	transcript_id "MSTRG.45596.1"; gene_id "MSTRG.45596";
scaffold_40	Plutella_lncRNA	exon	915183	915265	.	+	.	transcript_id "MSTRG.45596.1"; gene_id "MSTRG.45596";
scaffold_40	Plutella_lncRNA	exon	937606	937632	.	-	.	transcript_id "MSTRG.45606.1"; gene_id "MSTRG.45606";
scaffold_40	Plutella_lncRNA	exon	940704	940883	.	-	.	transcript_id "MSTRG.45606.1"; gene_id "MSTRG.45606";
scaffold_40	Plutella_lncRNA	exon	941180	941876	.	-	.	transcript_id "MSTRG.45606.1"; gene_id "MSTRG.45606";
scaffold_401	Plutella_lncRNA	exon	146641	146655	.	+	.	transcript_id "MSTRG.45631.1"; gene_id "MSTRG.45631";
scaffold_401	Plutella_lncRNA	exon	174597	174794	.	+	.	transcript_id "MSTRG.45631.1"; gene_id "MSTRG.45631";
scaffold_402	Plutella_lncRNA	exon	31711	32424	.	+	.	transcript_id "MSTRG.45676.1"; gene_id "MSTRG.45676";
scaffold_402	Plutella_lncRNA	exon	32507	32805	.	+	.	transcript_id "MSTRG.45676.1"; gene_id "MSTRG.45676";
scaffold_402	Plutella_lncRNA	exon	36278	36432	.	+	.	transcript_id "MSTRG.45674.1"; gene_id "MSTRG.45674";
scaffold_402	Plutella_lncRNA	exon	37063	37382	.	+	.	transcript_id "MSTRG.45674.1"; gene_id "MSTRG.45674";
scaffold_403	Plutella_lncRNA	exon	247497	247741	.	-	.	transcript_id "MSTRG.45810.1"; gene_id "MSTRG.45810";
scaffold_403	Plutella_lncRNA	exon	252869	252931	.	-	.	transcript_id "MSTRG.45810.1"; gene_id "MSTRG.45810";
scaffold_404	Plutella_lncRNA	exon	328633	328884	.	+	.	transcript_id "MSTRG.45837.1"; gene_id "MSTRG.45837";
scaffold_404	Plutella_lncRNA	exon	329628	329702	.	+	.	transcript_id "MSTRG.45837.1"; gene_id "MSTRG.45837";
scaffold_404	Plutella_lncRNA	exon	329952	330246	.	+	.	transcript_id "MSTRG.45837.1"; gene_id "MSTRG.45837";
scaffold_405	Plutella_lncRNA	exon	150826	151015	.	-	.	transcript_id "MSTRG.45941.1"; gene_id "MSTRG.45941";
scaffold_405	Plutella_lncRNA	exon	161333	161407	.	+	.	transcript_id "MSTRG.45947.1"; gene_id "MSTRG.45947";
scaffold_405	Plutella_lncRNA	exon	161867	161953	.	+	.	transcript_id "MSTRG.45947.1"; gene_id "MSTRG.45947";
scaffold_405	Plutella_lncRNA	exon	162052	162127	.	+	.	transcript_id "MSTRG.45947.1"; gene_id "MSTRG.45947";
scaffold_405	Plutella_lncRNA	exon	184931	185044	.	-	.	transcript_id "MSTRG.45941.1"; gene_id "MSTRG.45941";
scaffold_405	Plutella_lncRNA	exon	274209	274503	.	+	.	transcript_id "MSTRG.45899.1"; gene_id "MSTRG.45899";
scaffold_405	Plutella_lncRNA	exon	281257	281308	.	+	.	transcript_id "MSTRG.45899.1"; gene_id "MSTRG.45899";
scaffold_406	Plutella_lncRNA	exon	221986	222253	.	-	.	transcript_id "MSTRG.45979.1"; gene_id "MSTRG.45979";
scaffold_406	Plutella_lncRNA	exon	222486	222710	.	-	.	transcript_id "MSTRG.45979.1"; gene_id "MSTRG.45979";
scaffold_406	Plutella_lncRNA	exon	253101	253208	.	+	.	transcript_id "MSTRG.45986.1"; gene_id "MSTRG.45986";
scaffold_406	Plutella_lncRNA	exon	253395	253505	.	+	.	transcript_id "MSTRG.45986.1"; gene_id "MSTRG.45986";
scaffold_406	Plutella_lncRNA	exon	260464	260558	.	+	.	transcript_id "MSTRG.45986.1"; gene_id "MSTRG.45986";
scaffold_407	Plutella_lncRNA	exon	168386	168540	.	-	.	transcript_id "MSTRG.46011.1"; gene_id "MSTRG.46011";
scaffold_407	Plutella_lncRNA	exon	171331	171584	.	-	.	transcript_id "MSTRG.46011.1"; gene_id "MSTRG.46011";
scaffold_409	Plutella_lncRNA	exon	202850	203082	.	+	.	transcript_id "MSTRG.46116.2"; gene_id "MSTRG.46116";
scaffold_409	Plutella_lncRNA	exon	203202	203996	.	+	.	transcript_id "MSTRG.46116.2"; gene_id "MSTRG.46116";
scaffold_41	Plutella_lncRNA	exon	690589	690614	.	-	.	transcript_id "MSTRG.46186.1"; gene_id "MSTRG.46186";
scaffold_41	Plutella_lncRNA	exon	703887	703936	.	+	.	transcript_id "MSTRG.46188.3"; gene_id "MSTRG.46188";
scaffold_41	Plutella_lncRNA	exon	707138	707374	.	+	.	transcript_id "MSTRG.46188.3"; gene_id "MSTRG.46188";
scaffold_41	Plutella_lncRNA	exon	731647	731842	.	-	.	transcript_id "MSTRG.46186.1"; gene_id "MSTRG.46186";
scaffold_41	Plutella_lncRNA	exon	742376	742639	.	+	.	transcript_id "MSTRG.46188.3"; gene_id "MSTRG.46188";
scaffold_410	Plutella_lncRNA	exon	120970	120984	.	-	.	transcript_id "MSTRG.46271.1"; gene_id "MSTRG.46271";
scaffold_410	Plutella_lncRNA	exon	121001	121217	.	-	.	transcript_id "MSTRG.46271.1"; gene_id "MSTRG.46271";
scaffold_410	Plutella_lncRNA	exon	225417	225792	.	-	.	transcript_id "MSTRG.46301.1"; gene_id "MSTRG.46301";
scaffold_410	Plutella_lncRNA	exon	226337	226938	.	-	.	transcript_id "MSTRG.46301.1"; gene_id "MSTRG.46301";
scaffold_412	Plutella_lncRNA	exon	231197	231264	.	-	.	transcript_id "MSTRG.46480.1"; gene_id "MSTRG.46480";
scaffold_412	Plutella_lncRNA	exon	231699	231812	.	-	.	transcript_id "MSTRG.46480.1"; gene_id "MSTRG.46480";
scaffold_412	Plutella_lncRNA	exon	232138	232189	.	-	.	transcript_id "MSTRG.46480.1"; gene_id "MSTRG.46480";
scaffold_414	Plutella_lncRNA	exon	151957	152617	.	-	.	transcript_id "MSTRG.46546.1"; gene_id "MSTRG.46546";
scaffold_414	Plutella_lncRNA	exon	152831	153380	.	-	.	transcript_id "MSTRG.46546.1"; gene_id "MSTRG.46546";
scaffold_414	Plutella_lncRNA	exon	208815	209067	.	+	.	transcript_id "MSTRG.46556.1"; gene_id "MSTRG.46556";
scaffold_414	Plutella_lncRNA	exon	209573	209728	.	+	.	transcript_id "MSTRG.46556.1"; gene_id "MSTRG.46556";
scaffold_414	Plutella_lncRNA	exon	210450	210561	.	+	.	transcript_id "MSTRG.46556.1"; gene_id "MSTRG.46556";
scaffold_416	Plutella_lncRNA	exon	117024	117165	.	-	.	transcript_id "MSTRG.46613.1"; gene_id "MSTRG.46613";
scaffold_416	Plutella_lncRNA	exon	117249	117523	.	-	.	transcript_id "MSTRG.46613.1"; gene_id "MSTRG.46613";
scaffold_419	Plutella_lncRNA	exon	47886	48670	.	+	.	transcript_id "MSTRG.46788.1"; gene_id "MSTRG.46788";
scaffold_419	Plutella_lncRNA	exon	49934	51447	.	+	.	transcript_id "MSTRG.46788.1"; gene_id "MSTRG.46788";
scaffold_42	Plutella_lncRNA	exon	74852	74945	.	+	.	transcript_id "MSTRG.46825.1"; gene_id "MSTRG.46825";
scaffold_42	Plutella_lncRNA	exon	75696	75813	.	+	.	transcript_id "MSTRG.46825.1"; gene_id "MSTRG.46825";
scaffold_42	Plutella_lncRNA	exon	476570	476756	.	-	.	transcript_id "MSTRG.46872.1"; gene_id "MSTRG.46872";
scaffold_42	Plutella_lncRNA	exon	481856	481939	.	-	.	transcript_id "MSTRG.46872.1"; gene_id "MSTRG.46872";
scaffold_42	Plutella_lncRNA	exon	491532	492094	.	-	.	transcript_id "MSTRG.46874.1"; gene_id "MSTRG.46874";
scaffold_42	Plutella_lncRNA	exon	494239	494437	.	-	.	transcript_id "MSTRG.46874.1"; gene_id "MSTRG.46874";
scaffold_42	Plutella_lncRNA	exon	583543	583588	.	+	.	transcript_id "MSTRG.46921.5"; gene_id "MSTRG.46921";
scaffold_42	Plutella_lncRNA	exon	583946	584537	.	+	.	transcript_id "MSTRG.46921.5"; gene_id "MSTRG.46921";
scaffold_42	Plutella_lncRNA	exon	584548	584795	.	+	.	transcript_id "MSTRG.46921.5"; gene_id "MSTRG.46921";
scaffold_420	Plutella_lncRNA	exon	146102	146474	.	+	.	transcript_id "MSTRG.46976.1"; gene_id "MSTRG.46976";
scaffold_420	Plutella_lncRNA	exon	146737	146938	.	+	.	transcript_id "MSTRG.46976.1"; gene_id "MSTRG.46976";
scaffold_421	Plutella_lncRNA	exon	125238	125878	.	+	.	transcript_id "MSTRG.47170.1"; gene_id "MSTRG.47170";
scaffold_421	Plutella_lncRNA	exon	129670	130790	.	+	.	transcript_id "MSTRG.47170.1"; gene_id "MSTRG.47170";
scaffold_422	Plutella_lncRNA	exon	16071	16149	.	+	.	transcript_id "MSTRG.47095.1"; gene_id "MSTRG.47095";
scaffold_422	Plutella_lncRNA	exon	16493	16844	.	+	.	transcript_id "MSTRG.47095.1"; gene_id "MSTRG.47095";
scaffold_422	Plutella_lncRNA	exon	24071	24578	.	-	.	transcript_id "MSTRG.47215.1"; gene_id "MSTRG.47215";
scaffold_422	Plutella_lncRNA	exon	24848	24923	.	-	.	transcript_id "MSTRG.47215.1"; gene_id "MSTRG.47215";
scaffold_422	Plutella_lncRNA	exon	28720	28943	.	+	.	transcript_id "MSTRG.47217.1"; gene_id "MSTRG.47217";
scaffold_422	Plutella_lncRNA	exon	40990	41055	.	-	.	transcript_id "MSTRG.47218.1"; gene_id "MSTRG.47218";
scaffold_422	Plutella_lncRNA	exon	44342	44594	.	-	.	transcript_id "MSTRG.47218.1"; gene_id "MSTRG.47218";
scaffold_422	Plutella_lncRNA	exon	55925	56107	.	-	.	transcript_id "MSTRG.47215.1"; gene_id "MSTRG.47215";
scaffold_422	Plutella_lncRNA	exon	80598	80628	.	-	.	transcript_id "MSTRG.47222.1"; gene_id "MSTRG.47222";
scaffold_422	Plutella_lncRNA	exon	80743	81048	.	-	.	transcript_id "MSTRG.47222.1"; gene_id "MSTRG.47222";
scaffold_422	Plutella_lncRNA	exon	81442	81592	.	+	.	transcript_id "MSTRG.47217.1"; gene_id "MSTRG.47217";
scaffold_423	Plutella_lncRNA	exon	340789	340987	.	+	.	transcript_id "MSTRG.47190.1"; gene_id "MSTRG.47190";
scaffold_423	Plutella_lncRNA	exon	341072	341226	.	+	.	transcript_id "MSTRG.47190.1"; gene_id "MSTRG.47190";
scaffold_424	Plutella_lncRNA	exon	141826	141849	.	-	.	transcript_id "MSTRG.47272.1"; gene_id "MSTRG.47272";
scaffold_424	Plutella_lncRNA	exon	164746	165121	.	-	.	transcript_id "MSTRG.47272.1"; gene_id "MSTRG.47272";
scaffold_424	Plutella_lncRNA	exon	245957	246188	.	+	.	transcript_id "MSTRG.47309.1"; gene_id "MSTRG.47309";
scaffold_424	Plutella_lncRNA	exon	246687	246986	.	+	.	transcript_id "MSTRG.47309.1"; gene_id "MSTRG.47309";
scaffold_43	Plutella_lncRNA	exon	62490	62499	.	+	.	transcript_id "MSTRG.47630.6"; gene_id "MSTRG.47630";
scaffold_43	Plutella_lncRNA	exon	67466	68595	.	+	.	transcript_id "MSTRG.47630.6"; gene_id "MSTRG.47630";
scaffold_43	Plutella_lncRNA	exon	98373	98426	.	+	.	transcript_id "MSTRG.47636.1"; gene_id "MSTRG.47636";
scaffold_43	Plutella_lncRNA	exon	98596	98826	.	+	.	transcript_id "MSTRG.47636.1"; gene_id "MSTRG.47636";
scaffold_43	Plutella_lncRNA	exon	246281	247386	.	+	.	transcript_id "MSTRG.47599.1"; gene_id "MSTRG.47599";
scaffold_43	Plutella_lncRNA	exon	247749	247779	.	+	.	transcript_id "MSTRG.47599.1"; gene_id "MSTRG.47599";
scaffold_43	Plutella_lncRNA	exon	390033	390078	.	+	.	transcript_id "MSTRG.47676.1"; gene_id "MSTRG.47676";
scaffold_43	Plutella_lncRNA	exon	411648	411888	.	+	.	transcript_id "MSTRG.47676.1"; gene_id "MSTRG.47676";
scaffold_43	Plutella_lncRNA	exon	703258	703513	.	+	.	transcript_id "MSTRG.47615.1"; gene_id "MSTRG.47615";
scaffold_43	Plutella_lncRNA	exon	711238	711332	.	+	.	transcript_id "MSTRG.47615.1"; gene_id "MSTRG.47615";
scaffold_43	Plutella_lncRNA	exon	736549	736738	.	+	.	transcript_id "MSTRG.47615.1"; gene_id "MSTRG.47615";
scaffold_43	Plutella_lncRNA	exon	766196	766288	.	-	.	transcript_id "MSTRG.47620.1"; gene_id "MSTRG.47620";
scaffold_43	Plutella_lncRNA	exon	766507	766634	.	-	.	transcript_id "MSTRG.47620.1"; gene_id "MSTRG.47620";
scaffold_43	Plutella_lncRNA	exon	766895	767565	.	-	.	transcript_id "MSTRG.47620.1"; gene_id "MSTRG.47620";
scaffold_430	Plutella_lncRNA	exon	2742	4412	.	+	.	transcript_id "MSTRG.47739.2"; gene_id "MSTRG.47739";
scaffold_430	Plutella_lncRNA	exon	6307	6565	.	+	.	transcript_id "MSTRG.47739.2"; gene_id "MSTRG.47739";
scaffold_430	Plutella_lncRNA	exon	21890	22191	.	-	.	transcript_id "MSTRG.47745.1"; gene_id "MSTRG.47745";
scaffold_430	Plutella_lncRNA	exon	22324	22399	.	-	.	transcript_id "MSTRG.47745.1"; gene_id "MSTRG.47745";
scaffold_431	Plutella_lncRNA	exon	166696	166929	.	+	.	transcript_id "MSTRG.47805.1"; gene_id "MSTRG.47805";
scaffold_431	Plutella_lncRNA	exon	169438	169447	.	+	.	transcript_id "MSTRG.47805.1"; gene_id "MSTRG.47805";
scaffold_434	Plutella_lncRNA	exon	79342	79608	.	+	.	transcript_id "MSTRG.47977.1"; gene_id "MSTRG.47977";
scaffold_434	Plutella_lncRNA	exon	105229	105248	.	+	.	transcript_id "MSTRG.47977.1"; gene_id "MSTRG.47977";
scaffold_434	Plutella_lncRNA	exon	130701	131244	.	-	.	transcript_id "MSTRG.47980.1"; gene_id "MSTRG.47980";
scaffold_434	Plutella_lncRNA	exon	131718	131790	.	-	.	transcript_id "MSTRG.47980.1"; gene_id "MSTRG.47980";
scaffold_434	Plutella_lncRNA	exon	449772	449976	.	+	.	transcript_id "MSTRG.48016.1"; gene_id "MSTRG.48016";
scaffold_434	Plutella_lncRNA	exon	478147	478165	.	+	.	transcript_id "MSTRG.48016.1"; gene_id "MSTRG.48016";
scaffold_434	Plutella_lncRNA	exon	514246	514454	.	-	.	transcript_id "MSTRG.48025.1"; gene_id "MSTRG.48025";
scaffold_434	Plutella_lncRNA	exon	514843	515013	.	-	.	transcript_id "MSTRG.48025.1"; gene_id "MSTRG.48025";
scaffold_435	Plutella_lncRNA	exon	44295	44548	.	-	.	transcript_id "MSTRG.48058.1"; gene_id "MSTRG.48058";
scaffold_435	Plutella_lncRNA	exon	70788	70899	.	-	.	transcript_id "MSTRG.48058.1"; gene_id "MSTRG.48058";
scaffold_435	Plutella_lncRNA	exon	194879	195023	.	-	.	transcript_id "MSTRG.48039.1"; gene_id "MSTRG.48039";
scaffold_435	Plutella_lncRNA	exon	195648	195815	.	-	.	transcript_id "MSTRG.48039.1"; gene_id "MSTRG.48039";
scaffold_437	Plutella_lncRNA	exon	226565	227533	.	-	.	transcript_id "MSTRG.48162.1"; gene_id "MSTRG.48162";
scaffold_437	Plutella_lncRNA	exon	227665	228072	.	-	.	transcript_id "MSTRG.48162.1"; gene_id "MSTRG.48162";
scaffold_437	Plutella_lncRNA	exon	232985	233116	.	-	.	transcript_id "MSTRG.48163.1"; gene_id "MSTRG.48163";
scaffold_437	Plutella_lncRNA	exon	241581	241650	.	-	.	transcript_id "MSTRG.48163.1"; gene_id "MSTRG.48163";
scaffold_437	Plutella_lncRNA	exon	242009	242041	.	-	.	transcript_id "MSTRG.48163.1"; gene_id "MSTRG.48163";
scaffold_44	Plutella_lncRNA	exon	258759	259166	.	+	.	transcript_id "MSTRG.48376.1"; gene_id "MSTRG.48376";
scaffold_44	Plutella_lncRNA	exon	332144	332157	.	+	.	transcript_id "MSTRG.48376.1"; gene_id "MSTRG.48376";
scaffold_44	Plutella_lncRNA	exon	737419	737583	.	+	.	transcript_id "MSTRG.48403.1"; gene_id "MSTRG.48403";
scaffold_44	Plutella_lncRNA	exon	738637	738773	.	+	.	transcript_id "MSTRG.48403.1"; gene_id "MSTRG.48403";
scaffold_44	Plutella_lncRNA	exon	748201	749474	.	+	.	transcript_id "MSTRG.48408.1"; gene_id "MSTRG.48408";
scaffold_44	Plutella_lncRNA	exon	787115	787253	.	+	.	transcript_id "MSTRG.48408.1"; gene_id "MSTRG.48408";
scaffold_44	Plutella_lncRNA	exon	963045	963253	.	-	.	transcript_id "MSTRG.48518.1"; gene_id "MSTRG.48518";
scaffold_44	Plutella_lncRNA	exon	963430	963624	.	-	.	transcript_id "MSTRG.48518.1"; gene_id "MSTRG.48518";
scaffold_442	Plutella_lncRNA	exon	138113	138226	.	-	.	transcript_id "MSTRG.48637.2"; gene_id "MSTRG.48637";
scaffold_442	Plutella_lncRNA	exon	138957	139207	.	-	.	transcript_id "MSTRG.48637.2"; gene_id "MSTRG.48637";
scaffold_442	Plutella_lncRNA	exon	178200	178719	.	+	.	transcript_id "MSTRG.48644.1"; gene_id "MSTRG.48644";
scaffold_442	Plutella_lncRNA	exon	178957	179078	.	+	.	transcript_id "MSTRG.48644.1"; gene_id "MSTRG.48644";
scaffold_443	Plutella_lncRNA	exon	114597	115253	.	-	.	transcript_id "MSTRG.48692.1"; gene_id "MSTRG.48692";
scaffold_443	Plutella_lncRNA	exon	117109	117160	.	-	.	transcript_id "MSTRG.48692.1"; gene_id "MSTRG.48692";
scaffold_446	Plutella_lncRNA	exon	83916	84138	.	+	.	transcript_id "MSTRG.48894.2"; gene_id "MSTRG.48894";
scaffold_446	Plutella_lncRNA	exon	84251	85100	.	+	.	transcript_id "MSTRG.48894.2"; gene_id "MSTRG.48894";
scaffold_45	Plutella_lncRNA	exon	745252	745479	.	-	.	transcript_id "MSTRG.49287.1"; gene_id "MSTRG.49287";
scaffold_45	Plutella_lncRNA	exon	760877	760925	.	-	.	transcript_id "MSTRG.49287.1"; gene_id "MSTRG.49287";
scaffold_45	Plutella_lncRNA	exon	1321884	1322011	.	+	.	transcript_id "MSTRG.49257.2"; gene_id "MSTRG.49257";
scaffold_45	Plutella_lncRNA	exon	1332993	1333148	.	+	.	transcript_id "MSTRG.49257.2"; gene_id "MSTRG.49257";
scaffold_45	Plutella_lncRNA	exon	1572465	1572547	.	-	.	transcript_id "MSTRG.49312.1"; gene_id "MSTRG.49312";
scaffold_45	Plutella_lncRNA	exon	1574140	1574283	.	-	.	transcript_id "MSTRG.49312.1"; gene_id "MSTRG.49312";
scaffold_451	Plutella_lncRNA	exon	72697	73844	.	+	.	transcript_id "MSTRG.49437.2"; gene_id "MSTRG.49437";
scaffold_451	Plutella_lncRNA	exon	74047	74614	.	+	.	transcript_id "MSTRG.49437.2"; gene_id "MSTRG.49437";
scaffold_451	Plutella_lncRNA	exon	193774	194043	.	-	.	transcript_id "MSTRG.49521.1"; gene_id "MSTRG.49521";
scaffold_451	Plutella_lncRNA	exon	194461	194499	.	-	.	transcript_id "MSTRG.49521.1"; gene_id "MSTRG.49521";
scaffold_452	Plutella_lncRNA	exon	194444	194705	.	-	.	transcript_id "MSTRG.49497.1"; gene_id "MSTRG.49497";
scaffold_452	Plutella_lncRNA	exon	195511	195665	.	-	.	transcript_id "MSTRG.49497.1"; gene_id "MSTRG.49497";
scaffold_452	Plutella_lncRNA	exon	252201	252728	.	-	.	transcript_id "MSTRG.49428.1"; gene_id "MSTRG.49428";
scaffold_452	Plutella_lncRNA	exon	253156	253388	.	-	.	transcript_id "MSTRG.49428.1"; gene_id "MSTRG.49428";
scaffold_452	Plutella_lncRNA	exon	253679	253898	.	-	.	transcript_id "MSTRG.49428.1"; gene_id "MSTRG.49428";
scaffold_455	Plutella_lncRNA	exon	410168	410231	.	-	.	transcript_id "MSTRG.49688.1"; gene_id "MSTRG.49688";
scaffold_455	Plutella_lncRNA	exon	412461	412539	.	-	.	transcript_id "MSTRG.49688.1"; gene_id "MSTRG.49688";
scaffold_455	Plutella_lncRNA	exon	419706	419953	.	-	.	transcript_id "MSTRG.49688.1"; gene_id "MSTRG.49688";
scaffold_459	Plutella_lncRNA	exon	116369	116647	.	+	.	transcript_id "MSTRG.49861.1"; gene_id "MSTRG.49861";
scaffold_459	Plutella_lncRNA	exon	178005	178114	.	+	.	transcript_id "MSTRG.49861.1"; gene_id "MSTRG.49861";
scaffold_46	Plutella_lncRNA	exon	911816	912009	.	-	.	transcript_id "MSTRG.49999.1"; gene_id "MSTRG.49999";
scaffold_46	Plutella_lncRNA	exon	912329	912682	.	-	.	transcript_id "MSTRG.49999.1"; gene_id "MSTRG.49999";
scaffold_46	Plutella_lncRNA	exon	1028188	1028616	.	+	.	transcript_id "MSTRG.50010.1"; gene_id "MSTRG.50010";
scaffold_46	Plutella_lncRNA	exon	1049591	1049605	.	+	.	transcript_id "MSTRG.50010.1"; gene_id "MSTRG.50010";
scaffold_460	Plutella_lncRNA	exon	147750	148131	.	-	.	transcript_id "MSTRG.50065.1"; gene_id "MSTRG.50065";
scaffold_460	Plutella_lncRNA	exon	152523	153572	.	-	.	transcript_id "MSTRG.50065.1"; gene_id "MSTRG.50065";
scaffold_460	Plutella_lncRNA	exon	197948	198216	.	+	.	transcript_id "MSTRG.50054.1"; gene_id "MSTRG.50054";
scaffold_460	Plutella_lncRNA	exon	217709	218003	.	+	.	transcript_id "MSTRG.50054.1"; gene_id "MSTRG.50054";
scaffold_462	Plutella_lncRNA	exon	210332	210451	.	+	.	transcript_id "MSTRG.50149.1"; gene_id "MSTRG.50149";
scaffold_462	Plutella_lncRNA	exon	211552	211656	.	+	.	transcript_id "MSTRG.50149.1"; gene_id "MSTRG.50149";
scaffold_462	Plutella_lncRNA	exon	212177	212241	.	+	.	transcript_id "MSTRG.50149.1"; gene_id "MSTRG.50149";
scaffold_469	Plutella_lncRNA	exon	165194	165320	.	-	.	transcript_id "MSTRG.50462.1"; gene_id "MSTRG.50462";
scaffold_469	Plutella_lncRNA	exon	204562	204721	.	-	.	transcript_id "MSTRG.50462.1"; gene_id "MSTRG.50462";
scaffold_47	Plutella_lncRNA	exon	12649	12731	.	-	.	transcript_id "MSTRG.50431.2"; gene_id "MSTRG.50431";
scaffold_47	Plutella_lncRNA	exon	15078	15220	.	-	.	transcript_id "MSTRG.50431.2"; gene_id "MSTRG.50431";
scaffold_47	Plutella_lncRNA	exon	594793	595394	.	-	.	transcript_id "MSTRG.50520.1"; gene_id "MSTRG.50520";
scaffold_47	Plutella_lncRNA	exon	595660	595761	.	-	.	transcript_id "MSTRG.50520.1"; gene_id "MSTRG.50520";
scaffold_47	Plutella_lncRNA	exon	820309	820353	.	-	.	transcript_id "MSTRG.50585.1"; gene_id "MSTRG.50585";
scaffold_47	Plutella_lncRNA	exon	829914	830251	.	-	.	transcript_id "MSTRG.50585.1"; gene_id "MSTRG.50585";
scaffold_47	Plutella_lncRNA	exon	1057756	1057963	.	+	.	transcript_id "MSTRG.50672.1"; gene_id "MSTRG.50672";
scaffold_47	Plutella_lncRNA	exon	1058338	1058499	.	+	.	transcript_id "MSTRG.50672.1"; gene_id "MSTRG.50672";
scaffold_471	Plutella_lncRNA	exon	25702	26870	.	-	.	transcript_id "MSTRG.50730.1"; gene_id "MSTRG.50730";
scaffold_471	Plutella_lncRNA	exon	27221	27435	.	-	.	transcript_id "MSTRG.50730.1"; gene_id "MSTRG.50730";
scaffold_471	Plutella_lncRNA	exon	274579	274974	.	-	.	transcript_id "MSTRG.50769.1"; gene_id "MSTRG.50769";
scaffold_471	Plutella_lncRNA	exon	275343	275538	.	-	.	transcript_id "MSTRG.50769.1"; gene_id "MSTRG.50769";
scaffold_472	Plutella_lncRNA	exon	200130	200209	.	+	.	transcript_id "MSTRG.50833.2"; gene_id "MSTRG.50833";
scaffold_472	Plutella_lncRNA	exon	200494	201421	.	+	.	transcript_id "MSTRG.50833.2"; gene_id "MSTRG.50833";
scaffold_474	Plutella_lncRNA	exon	81427	81567	.	-	.	transcript_id "MSTRG.50921.1"; gene_id "MSTRG.50921";
scaffold_474	Plutella_lncRNA	exon	82317	82418	.	-	.	transcript_id "MSTRG.50921.1"; gene_id "MSTRG.50921";
scaffold_474	Plutella_lncRNA	exon	82871	82966	.	-	.	transcript_id "MSTRG.50921.1"; gene_id "MSTRG.50921";
scaffold_474	Plutella_lncRNA	exon	267637	267902	.	-	.	transcript_id "MSTRG.50975.1"; gene_id "MSTRG.50975";
scaffold_474	Plutella_lncRNA	exon	267943	267999	.	-	.	transcript_id "MSTRG.50975.1"; gene_id "MSTRG.50975";
scaffold_476	Plutella_lncRNA	exon	367	549	.	+	.	transcript_id "MSTRG.51040.1"; gene_id "MSTRG.51040";
scaffold_476	Plutella_lncRNA	exon	761	849	.	+	.	transcript_id "MSTRG.51040.1"; gene_id "MSTRG.51040";
scaffold_476	Plutella_lncRNA	exon	172054	172126	.	+	.	transcript_id "MSTRG.51099.1"; gene_id "MSTRG.51099";
scaffold_476	Plutella_lncRNA	exon	172223	172449	.	+	.	transcript_id "MSTRG.51099.1"; gene_id "MSTRG.51099";
scaffold_479	Plutella_lncRNA	exon	37209	37369	.	+	.	transcript_id "MSTRG.51216.1"; gene_id "MSTRG.51216";
scaffold_479	Plutella_lncRNA	exon	38138	38390	.	+	.	transcript_id "MSTRG.51216.1"; gene_id "MSTRG.51216";
scaffold_48	Plutella_lncRNA	exon	859606	859707	.	-	.	transcript_id "MSTRG.51308.1"; gene_id "MSTRG.51308";
scaffold_48	Plutella_lncRNA	exon	860795	860988	.	-	.	transcript_id "MSTRG.51308.1"; gene_id "MSTRG.51308";
scaffold_48	Plutella_lncRNA	exon	997523	997665	.	-	.	transcript_id "MSTRG.51331.1"; gene_id "MSTRG.51331";
scaffold_48	Plutella_lncRNA	exon	998100	998239	.	-	.	transcript_id "MSTRG.51331.1"; gene_id "MSTRG.51331";
scaffold_48	Plutella_lncRNA	exon	1107971	1108039	.	+	.	transcript_id "MSTRG.51384.1"; gene_id "MSTRG.51384";
scaffold_48	Plutella_lncRNA	exon	1108097	1108425	.	+	.	transcript_id "MSTRG.51384.1"; gene_id "MSTRG.51384";
scaffold_48	Plutella_lncRNA	exon	1420694	1420881	.	-	.	transcript_id "MSTRG.51533.1"; gene_id "MSTRG.51533";
scaffold_48	Plutella_lncRNA	exon	1420987	1421156	.	-	.	transcript_id "MSTRG.51533.1"; gene_id "MSTRG.51533";
scaffold_48	Plutella_lncRNA	exon	1748496	1748811	.	+	.	transcript_id "MSTRG.51549.1"; gene_id "MSTRG.51549";
scaffold_48	Plutella_lncRNA	exon	1748889	1749053	.	+	.	transcript_id "MSTRG.51549.1"; gene_id "MSTRG.51549";
scaffold_480	Plutella_lncRNA	exon	96398	96670	.	+	.	transcript_id "MSTRG.51622.1"; gene_id "MSTRG.51622";
scaffold_480	Plutella_lncRNA	exon	104094	104231	.	+	.	transcript_id "MSTRG.51622.1"; gene_id "MSTRG.51622";
scaffold_486	Plutella_lncRNA	exon	21106	21137	.	+	.	transcript_id "MSTRG.51846.1"; gene_id "MSTRG.51846";
scaffold_486	Plutella_lncRNA	exon	21344	21890	.	+	.	transcript_id "MSTRG.51846.1"; gene_id "MSTRG.51846";
scaffold_486	Plutella_lncRNA	exon	166104	166261	.	-	.	transcript_id "MSTRG.51866.1"; gene_id "MSTRG.51866";
scaffold_486	Plutella_lncRNA	exon	191733	191790	.	-	.	transcript_id "MSTRG.51866.1"; gene_id "MSTRG.51866";
scaffold_487	Plutella_lncRNA	exon	157520	158700	.	+	.	transcript_id "MSTRG.51874.6"; gene_id "MSTRG.51874";
scaffold_487	Plutella_lncRNA	exon	158882	159796	.	+	.	transcript_id "MSTRG.51874.6"; gene_id "MSTRG.51874";
scaffold_489	Plutella_lncRNA	exon	32649	32760	.	+	.	transcript_id "MSTRG.51938.1"; gene_id "MSTRG.51938";
scaffold_489	Plutella_lncRNA	exon	32845	34704	.	+	.	transcript_id "MSTRG.51938.1"; gene_id "MSTRG.51938";
scaffold_489	Plutella_lncRNA	exon	74359	75119	.	+	.	transcript_id "MSTRG.51951.1"; gene_id "MSTRG.51951";
scaffold_489	Plutella_lncRNA	exon	79824	79872	.	+	.	transcript_id "MSTRG.51951.1"; gene_id "MSTRG.51951";
scaffold_49	Plutella_lncRNA	exon	673633	673838	.	+	.	transcript_id "MSTRG.52130.1"; gene_id "MSTRG.52130";
scaffold_49	Plutella_lncRNA	exon	674013	674025	.	+	.	transcript_id "MSTRG.52130.1"; gene_id "MSTRG.52130";
scaffold_49	Plutella_lncRNA	exon	677233	677271	.	+	.	transcript_id "MSTRG.52131.1"; gene_id "MSTRG.52131";
scaffold_49	Plutella_lncRNA	exon	677382	677551	.	+	.	transcript_id "MSTRG.52131.1"; gene_id "MSTRG.52131";
scaffold_49	Plutella_lncRNA	exon	749329	750571	.	-	.	transcript_id "MSTRG.52123.1"; gene_id "MSTRG.52123";
scaffold_49	Plutella_lncRNA	exon	752074	752213	.	-	.	transcript_id "MSTRG.52123.1"; gene_id "MSTRG.52123";
scaffold_49	Plutella_lncRNA	exon	756255	756637	.	+	.	transcript_id "MSTRG.52156.3"; gene_id "MSTRG.52156";
scaffold_49	Plutella_lncRNA	exon	761891	762449	.	+	.	transcript_id "MSTRG.52156.3"; gene_id "MSTRG.52156";
scaffold_490	Plutella_lncRNA	exon	278800	278967	.	-	.	transcript_id "MSTRG.52274.2"; gene_id "MSTRG.52274";
scaffold_490	Plutella_lncRNA	exon	279087	279162	.	-	.	transcript_id "MSTRG.52274.2"; gene_id "MSTRG.52274";
scaffold_491	Plutella_lncRNA	exon	149033	149235	.	+	.	transcript_id "MSTRG.52355.2"; gene_id "MSTRG.52355";
scaffold_491	Plutella_lncRNA	exon	150341	150387	.	+	.	transcript_id "MSTRG.52355.2"; gene_id "MSTRG.52355";
scaffold_492	Plutella_lncRNA	exon	101470	101664	.	+	.	transcript_id "MSTRG.52379.1"; gene_id "MSTRG.52379";
scaffold_492	Plutella_lncRNA	exon	102550	102570	.	+	.	transcript_id "MSTRG.52379.1"; gene_id "MSTRG.52379";
scaffold_495	Plutella_lncRNA	exon	93113	93316	.	-	.	transcript_id "MSTRG.52500.1"; gene_id "MSTRG.52500";
scaffold_495	Plutella_lncRNA	exon	95404	95431	.	-	.	transcript_id "MSTRG.52500.1"; gene_id "MSTRG.52500";
scaffold_495	Plutella_lncRNA	exon	100193	100405	.	-	.	transcript_id "MSTRG.52511.1"; gene_id "MSTRG.52511";
scaffold_495	Plutella_lncRNA	exon	100766	100963	.	-	.	transcript_id "MSTRG.52511.1"; gene_id "MSTRG.52511";
scaffold_5	Plutella_lncRNA	exon	1513526	1513700	.	+	.	transcript_id "MSTRG.52927.1"; gene_id "MSTRG.52927";
scaffold_5	Plutella_lncRNA	exon	1513796	1513842	.	+	.	transcript_id "MSTRG.52927.1"; gene_id "MSTRG.52927";
scaffold_50	Plutella_lncRNA	exon	843651	843826	.	-	.	transcript_id "MSTRG.53095.1"; gene_id "MSTRG.53095";
scaffold_50	Plutella_lncRNA	exon	843917	844136	.	-	.	transcript_id "MSTRG.53095.1"; gene_id "MSTRG.53095";
scaffold_50	Plutella_lncRNA	exon	851583	851635	.	-	.	transcript_id "MSTRG.53097.1"; gene_id "MSTRG.53097";
scaffold_50	Plutella_lncRNA	exon	864618	864879	.	-	.	transcript_id "MSTRG.53095.1"; gene_id "MSTRG.53095";
scaffold_50	Plutella_lncRNA	exon	876418	876598	.	-	.	transcript_id "MSTRG.53097.1"; gene_id "MSTRG.53097";
scaffold_501	Plutella_lncRNA	exon	238677	239380	.	+	.	transcript_id "MSTRG.53216.1"; gene_id "MSTRG.53216";
scaffold_501	Plutella_lncRNA	exon	239439	239774	.	+	.	transcript_id "MSTRG.53216.1"; gene_id "MSTRG.53216";
scaffold_503	Plutella_lncRNA	exon	117796	117962	.	-	.	transcript_id "MSTRG.53409.4"; gene_id "MSTRG.53409";
scaffold_503	Plutella_lncRNA	exon	118688	118725	.	-	.	transcript_id "MSTRG.53409.4"; gene_id "MSTRG.53409";
scaffold_503	Plutella_lncRNA	exon	120886	121261	.	-	.	transcript_id "MSTRG.53409.4"; gene_id "MSTRG.53409";
scaffold_503	Plutella_lncRNA	exon	183464	183497	.	+	.	transcript_id "MSTRG.53300.1"; gene_id "MSTRG.53300";
scaffold_503	Plutella_lncRNA	exon	183734	183913	.	+	.	transcript_id "MSTRG.53300.1"; gene_id "MSTRG.53300";
scaffold_503	Plutella_lncRNA	exon	184774	184820	.	+	.	transcript_id "MSTRG.53300.1"; gene_id "MSTRG.53300";
scaffold_504	Plutella_lncRNA	exon	20652	20734	.	-	.	transcript_id "MSTRG.53310.1"; gene_id "MSTRG.53310";
scaffold_504	Plutella_lncRNA	exon	26035	26396	.	-	.	transcript_id "MSTRG.53310.1"; gene_id "MSTRG.53310";
scaffold_506	Plutella_lncRNA	exon	30730	30790	.	-	.	transcript_id "MSTRG.53442.1"; gene_id "MSTRG.53442";
scaffold_506	Plutella_lncRNA	exon	31354	31511	.	-	.	transcript_id "MSTRG.53442.1"; gene_id "MSTRG.53442";
scaffold_506	Plutella_lncRNA	exon	62732	62946	.	+	.	transcript_id "MSTRG.53465.1"; gene_id "MSTRG.53465";
scaffold_506	Plutella_lncRNA	exon	65888	65936	.	+	.	transcript_id "MSTRG.53465.1"; gene_id "MSTRG.53465";
scaffold_507	Plutella_lncRNA	exon	358674	359457	.	-	.	transcript_id "MSTRG.53500.1"; gene_id "MSTRG.53500";
scaffold_507	Plutella_lncRNA	exon	359671	360327	.	-	.	transcript_id "MSTRG.53500.1"; gene_id "MSTRG.53500";
scaffold_509	Plutella_lncRNA	exon	186444	186600	.	-	.	transcript_id "MSTRG.53624.1"; gene_id "MSTRG.53624";
scaffold_509	Plutella_lncRNA	exon	189440	189611	.	-	.	transcript_id "MSTRG.53624.1"; gene_id "MSTRG.53624";
scaffold_51	Plutella_lncRNA	exon	176412	176574	.	+	.	transcript_id "MSTRG.53734.1"; gene_id "MSTRG.53734";
scaffold_51	Plutella_lncRNA	exon	176706	176775	.	+	.	transcript_id "MSTRG.53734.1"; gene_id "MSTRG.53734";
scaffold_51	Plutella_lncRNA	exon	1020917	1020994	.	+	.	transcript_id "MSTRG.53779.1"; gene_id "MSTRG.53779";
scaffold_51	Plutella_lncRNA	exon	1061331	1061376	.	+	.	transcript_id "MSTRG.53779.1"; gene_id "MSTRG.53779";
scaffold_51	Plutella_lncRNA	exon	1072358	1072435	.	+	.	transcript_id "MSTRG.53779.1"; gene_id "MSTRG.53779";
scaffold_51	Plutella_lncRNA	exon	1175028	1175086	.	+	.	transcript_id "MSTRG.53807.1"; gene_id "MSTRG.53807";
scaffold_51	Plutella_lncRNA	exon	1175188	1175325	.	+	.	transcript_id "MSTRG.53807.1"; gene_id "MSTRG.53807";
scaffold_51	Plutella_lncRNA	exon	1175618	1175919	.	+	.	transcript_id "MSTRG.53807.1"; gene_id "MSTRG.53807";
scaffold_51	Plutella_lncRNA	exon	1341106	1341446	.	+	.	transcript_id "MSTRG.53832.1"; gene_id "MSTRG.53832";
scaffold_51	Plutella_lncRNA	exon	1341551	1341874	.	+	.	transcript_id "MSTRG.53832.1"; gene_id "MSTRG.53832";
scaffold_51	Plutella_lncRNA	exon	1585037	1585156	.	+	.	transcript_id "MSTRG.53944.1"; gene_id "MSTRG.53944";
scaffold_51	Plutella_lncRNA	exon	1585370	1585537	.	+	.	transcript_id "MSTRG.53944.1"; gene_id "MSTRG.53944";
scaffold_51	Plutella_lncRNA	exon	1587920	1587985	.	+	.	transcript_id "MSTRG.53944.1"; gene_id "MSTRG.53944";
scaffold_51	Plutella_lncRNA	exon	1588671	1588940	.	+	.	transcript_id "MSTRG.53944.1"; gene_id "MSTRG.53944";
scaffold_51	Plutella_lncRNA	exon	1746590	1746600	.	-	.	transcript_id "MSTRG.53895.1"; gene_id "MSTRG.53895";
scaffold_51	Plutella_lncRNA	exon	1754660	1755477	.	-	.	transcript_id "MSTRG.53895.1"; gene_id "MSTRG.53895";
scaffold_51	Plutella_lncRNA	exon	2331880	2332055	.	-	.	transcript_id "MSTRG.54107.2"; gene_id "MSTRG.54107";
scaffold_51	Plutella_lncRNA	exon	2342573	2342720	.	-	.	transcript_id "MSTRG.54107.2"; gene_id "MSTRG.54107";
scaffold_51	Plutella_lncRNA	exon	2343921	2344177	.	-	.	transcript_id "MSTRG.54107.2"; gene_id "MSTRG.54107";
scaffold_51	Plutella_lncRNA	exon	2366578	2368030	.	-	.	transcript_id "MSTRG.54112.1"; gene_id "MSTRG.54112";
scaffold_51	Plutella_lncRNA	exon	2368620	2369461	.	-	.	transcript_id "MSTRG.54112.1"; gene_id "MSTRG.54112";
scaffold_51	Plutella_lncRNA	exon	2369607	2370566	.	-	.	transcript_id "MSTRG.54112.1"; gene_id "MSTRG.54112";
scaffold_516	Plutella_lncRNA	exon	8151	8185	.	+	.	transcript_id "MSTRG.54342.4"; gene_id "MSTRG.54342";
scaffold_516	Plutella_lncRNA	exon	8577	9015	.	+	.	transcript_id "MSTRG.54342.4"; gene_id "MSTRG.54342";
scaffold_517	Plutella_lncRNA	exon	37979	38281	.	-	.	transcript_id "MSTRG.54336.1"; gene_id "MSTRG.54336";
scaffold_517	Plutella_lncRNA	exon	42399	42410	.	-	.	transcript_id "MSTRG.54336.1"; gene_id "MSTRG.54336";
scaffold_517	Plutella_lncRNA	exon	165599	165939	.	-	.	transcript_id "MSTRG.54371.1"; gene_id "MSTRG.54371";
scaffold_517	Plutella_lncRNA	exon	166024	166195	.	-	.	transcript_id "MSTRG.54371.1"; gene_id "MSTRG.54371";
scaffold_518	Plutella_lncRNA	exon	47549	47730	.	+	.	transcript_id "MSTRG.54423.1"; gene_id "MSTRG.54423";
scaffold_518	Plutella_lncRNA	exon	47883	48134	.	+	.	transcript_id "MSTRG.54423.1"; gene_id "MSTRG.54423";
scaffold_518	Plutella_lncRNA	exon	72406	72529	.	+	.	transcript_id "MSTRG.54426.1"; gene_id "MSTRG.54426";
scaffold_518	Plutella_lncRNA	exon	76185	76308	.	+	.	transcript_id "MSTRG.54426.1"; gene_id "MSTRG.54426";
scaffold_518	Plutella_lncRNA	exon	102969	103023	.	+	.	transcript_id "MSTRG.54427.2"; gene_id "MSTRG.54427";
scaffold_518	Plutella_lncRNA	exon	103193	103585	.	+	.	transcript_id "MSTRG.54427.2"; gene_id "MSTRG.54427";
scaffold_519	Plutella_lncRNA	exon	8807	9045	.	+	.	transcript_id "MSTRG.54376.1"; gene_id "MSTRG.54376";
scaffold_519	Plutella_lncRNA	exon	34206	34224	.	+	.	transcript_id "MSTRG.54376.1"; gene_id "MSTRG.54376";
scaffold_52	Plutella_lncRNA	exon	499530	500855	.	-	.	transcript_id "MSTRG.54506.2"; gene_id "MSTRG.54506";
scaffold_52	Plutella_lncRNA	exon	500914	501351	.	-	.	transcript_id "MSTRG.54506.2"; gene_id "MSTRG.54506";
scaffold_52	Plutella_lncRNA	exon	736568	736789	.	-	.	transcript_id "MSTRG.54687.1"; gene_id "MSTRG.54687";
scaffold_52	Plutella_lncRNA	exon	740234	740252	.	-	.	transcript_id "MSTRG.54687.1"; gene_id "MSTRG.54687";
scaffold_52	Plutella_lncRNA	exon	1078893	1078955	.	-	.	transcript_id "MSTRG.54559.2"; gene_id "MSTRG.54559";
scaffold_52	Plutella_lncRNA	exon	1079461	1079577	.	-	.	transcript_id "MSTRG.54559.2"; gene_id "MSTRG.54559";
scaffold_52	Plutella_lncRNA	exon	1080804	1081405	.	-	.	transcript_id "MSTRG.54559.2"; gene_id "MSTRG.54559";
scaffold_52	Plutella_lncRNA	exon	1477370	1477469	.	-	.	transcript_id "MSTRG.54716.1"; gene_id "MSTRG.54716";
scaffold_52	Plutella_lncRNA	exon	1497080	1497253	.	-	.	transcript_id "MSTRG.54716.1"; gene_id "MSTRG.54716";
scaffold_52	Plutella_lncRNA	exon	1497581	1498656	.	-	.	transcript_id "MSTRG.54718.1"; gene_id "MSTRG.54718";
scaffold_52	Plutella_lncRNA	exon	1499104	1499171	.	-	.	transcript_id "MSTRG.54718.1"; gene_id "MSTRG.54718";
scaffold_522	Plutella_lncRNA	exon	77490	77502	.	+	.	transcript_id "MSTRG.54835.1"; gene_id "MSTRG.54835";
scaffold_522	Plutella_lncRNA	exon	82590	82904	.	+	.	transcript_id "MSTRG.54835.1"; gene_id "MSTRG.54835";
scaffold_526	Plutella_lncRNA	exon	59878	60069	.	-	.	transcript_id "MSTRG.54966.1"; gene_id "MSTRG.54966";
scaffold_526	Plutella_lncRNA	exon	97818	97948	.	-	.	transcript_id "MSTRG.54966.1"; gene_id "MSTRG.54966";
scaffold_527	Plutella_lncRNA	exon	9245	9443	.	+	.	transcript_id "MSTRG.54954.1"; gene_id "MSTRG.54954";
scaffold_527	Plutella_lncRNA	exon	15694	15819	.	+	.	transcript_id "MSTRG.54954.1"; gene_id "MSTRG.54954";
scaffold_527	Plutella_lncRNA	exon	127501	127513	.	+	.	transcript_id "MSTRG.54996.1"; gene_id "MSTRG.54996";
scaffold_527	Plutella_lncRNA	exon	128102	128935	.	+	.	transcript_id "MSTRG.54996.1"; gene_id "MSTRG.54996";
scaffold_529	Plutella_lncRNA	exon	25847	25916	.	-	.	transcript_id "MSTRG.55032.1"; gene_id "MSTRG.55032";
scaffold_529	Plutella_lncRNA	exon	26418	26613	.	-	.	transcript_id "MSTRG.55032.1"; gene_id "MSTRG.55032";
scaffold_529	Plutella_lncRNA	exon	68624	68695	.	-	.	transcript_id "MSTRG.55087.1"; gene_id "MSTRG.55087";
scaffold_529	Plutella_lncRNA	exon	70258	70462	.	-	.	transcript_id "MSTRG.55087.1"; gene_id "MSTRG.55087";
scaffold_53	Plutella_lncRNA	exon	512590	512659	.	+	.	transcript_id "MSTRG.55166.1"; gene_id "MSTRG.55166";
scaffold_53	Plutella_lncRNA	exon	512926	513504	.	+	.	transcript_id "MSTRG.55166.1"; gene_id "MSTRG.55166";
scaffold_53	Plutella_lncRNA	exon	865267	865417	.	-	.	transcript_id "MSTRG.55192.1"; gene_id "MSTRG.55192";
scaffold_53	Plutella_lncRNA	exon	865666	865779	.	-	.	transcript_id "MSTRG.55192.1"; gene_id "MSTRG.55192";
scaffold_53	Plutella_lncRNA	exon	887273	887315	.	+	.	transcript_id "MSTRG.55223.1"; gene_id "MSTRG.55223";
scaffold_53	Plutella_lncRNA	exon	891467	891647	.	+	.	transcript_id "MSTRG.55223.1"; gene_id "MSTRG.55223";
scaffold_53	Plutella_lncRNA	exon	1345162	1345268	.	-	.	transcript_id "MSTRG.55461.1"; gene_id "MSTRG.55461";
scaffold_53	Plutella_lncRNA	exon	1346651	1347112	.	-	.	transcript_id "MSTRG.55461.1"; gene_id "MSTRG.55461";
scaffold_533	Plutella_lncRNA	exon	246430	246708	.	-	.	transcript_id "MSTRG.55483.2"; gene_id "MSTRG.55483";
scaffold_533	Plutella_lncRNA	exon	247906	249221	.	-	.	transcript_id "MSTRG.55483.2"; gene_id "MSTRG.55483";
scaffold_534	Plutella_lncRNA	exon	8875	9172	.	-	.	transcript_id "MSTRG.55507.1"; gene_id "MSTRG.55507";
scaffold_534	Plutella_lncRNA	exon	10687	10781	.	-	.	transcript_id "MSTRG.55507.1"; gene_id "MSTRG.55507";
scaffold_534	Plutella_lncRNA	exon	234557	234782	.	-	.	transcript_id "MSTRG.55545.1"; gene_id "MSTRG.55545";
scaffold_534	Plutella_lncRNA	exon	234928	236311	.	-	.	transcript_id "MSTRG.55545.1"; gene_id "MSTRG.55545";
scaffold_535	Plutella_lncRNA	exon	83113	83237	.	-	.	transcript_id "MSTRG.55536.1"; gene_id "MSTRG.55536";
scaffold_535	Plutella_lncRNA	exon	87875	87976	.	-	.	transcript_id "MSTRG.55536.1"; gene_id "MSTRG.55536";
scaffold_539	Plutella_lncRNA	exon	14669	15045	.	+	.	transcript_id "MSTRG.55749.1"; gene_id "MSTRG.55749";
scaffold_539	Plutella_lncRNA	exon	16195	16635	.	+	.	transcript_id "MSTRG.55749.1"; gene_id "MSTRG.55749";
scaffold_54	Plutella_lncRNA	exon	146775	148852	.	-	.	transcript_id "MSTRG.55763.1"; gene_id "MSTRG.55763";
scaffold_54	Plutella_lncRNA	exon	149594	149732	.	-	.	transcript_id "MSTRG.55763.1"; gene_id "MSTRG.55763";
scaffold_54	Plutella_lncRNA	exon	802543	802558	.	-	.	transcript_id "MSTRG.55899.1"; gene_id "MSTRG.55899";
scaffold_54	Plutella_lncRNA	exon	803415	803604	.	-	.	transcript_id "MSTRG.55899.1"; gene_id "MSTRG.55899";
scaffold_54	Plutella_lncRNA	exon	887595	887848	.	-	.	transcript_id "MSTRG.55913.1"; gene_id "MSTRG.55913";
scaffold_54	Plutella_lncRNA	exon	888072	888288	.	-	.	transcript_id "MSTRG.55913.1"; gene_id "MSTRG.55913";
scaffold_540	Plutella_lncRNA	exon	158796	159103	.	-	.	transcript_id "MSTRG.55927.1"; gene_id "MSTRG.55927";
scaffold_540	Plutella_lncRNA	exon	159254	159545	.	-	.	transcript_id "MSTRG.55927.1"; gene_id "MSTRG.55927";
scaffold_541	Plutella_lncRNA	exon	6981	7220	.	+	.	transcript_id "MSTRG.55966.4"; gene_id "MSTRG.55966";
scaffold_541	Plutella_lncRNA	exon	7601	7887	.	+	.	transcript_id "MSTRG.55966.4"; gene_id "MSTRG.55966";
scaffold_547	Plutella_lncRNA	exon	81480	81945	.	+	.	transcript_id "MSTRG.56172.1"; gene_id "MSTRG.56172";
scaffold_547	Plutella_lncRNA	exon	83819	83983	.	+	.	transcript_id "MSTRG.56172.1"; gene_id "MSTRG.56172";
scaffold_547	Plutella_lncRNA	exon	84197	84402	.	+	.	transcript_id "MSTRG.56172.1"; gene_id "MSTRG.56172";
scaffold_55	Plutella_lncRNA	exon	13446	13512	.	-	.	transcript_id "MSTRG.56214.1"; gene_id "MSTRG.56214";
scaffold_55	Plutella_lncRNA	exon	14698	14764	.	-	.	transcript_id "MSTRG.56214.1"; gene_id "MSTRG.56214";
scaffold_55	Plutella_lncRNA	exon	15376	15533	.	-	.	transcript_id "MSTRG.56214.1"; gene_id "MSTRG.56214";
scaffold_55	Plutella_lncRNA	exon	23069	23598	.	-	.	transcript_id "MSTRG.56223.3"; gene_id "MSTRG.56223";
scaffold_55	Plutella_lncRNA	exon	24061	24086	.	-	.	transcript_id "MSTRG.56223.3"; gene_id "MSTRG.56223";
scaffold_55	Plutella_lncRNA	exon	24222	24248	.	-	.	transcript_id "MSTRG.56223.3"; gene_id "MSTRG.56223";
scaffold_55	Plutella_lncRNA	exon	24383	24409	.	-	.	transcript_id "MSTRG.56223.3"; gene_id "MSTRG.56223";
scaffold_55	Plutella_lncRNA	exon	24542	24654	.	-	.	transcript_id "MSTRG.56223.3"; gene_id "MSTRG.56223";
scaffold_55	Plutella_lncRNA	exon	24982	25145	.	-	.	transcript_id "MSTRG.56223.3"; gene_id "MSTRG.56223";
scaffold_55	Plutella_lncRNA	exon	252937	254264	.	-	.	transcript_id "MSTRG.56273.1"; gene_id "MSTRG.56273";
scaffold_55	Plutella_lncRNA	exon	259680	259692	.	-	.	transcript_id "MSTRG.56273.1"; gene_id "MSTRG.56273";
scaffold_55	Plutella_lncRNA	exon	348062	348312	.	-	.	transcript_id "MSTRG.56261.1"; gene_id "MSTRG.56261";
scaffold_55	Plutella_lncRNA	exon	348589	348824	.	-	.	transcript_id "MSTRG.56261.1"; gene_id "MSTRG.56261";
scaffold_55	Plutella_lncRNA	exon	864727	865240	.	+	.	transcript_id "MSTRG.56317.1"; gene_id "MSTRG.56317";
scaffold_55	Plutella_lncRNA	exon	941061	941080	.	+	.	transcript_id "MSTRG.56317.1"; gene_id "MSTRG.56317";
scaffold_550	Plutella_lncRNA	exon	7239	7443	.	+	.	transcript_id "MSTRG.56328.1"; gene_id "MSTRG.56328";
scaffold_550	Plutella_lncRNA	exon	38395	38405	.	+	.	transcript_id "MSTRG.56328.1"; gene_id "MSTRG.56328";
scaffold_552	Plutella_lncRNA	exon	135748	135968	.	+	.	transcript_id "MSTRG.56412.1"; gene_id "MSTRG.56412";
scaffold_552	Plutella_lncRNA	exon	140480	140576	.	+	.	transcript_id "MSTRG.56412.1"; gene_id "MSTRG.56412";
scaffold_552	Plutella_lncRNA	exon	146959	146972	.	+	.	transcript_id "MSTRG.56412.1"; gene_id "MSTRG.56412";
scaffold_555	Plutella_lncRNA	exon	88839	88913	.	-	.	transcript_id "MSTRG.56558.1"; gene_id "MSTRG.56558";
scaffold_555	Plutella_lncRNA	exon	93285	93444	.	-	.	transcript_id "MSTRG.56558.1"; gene_id "MSTRG.56558";
scaffold_555	Plutella_lncRNA	exon	93580	93934	.	-	.	transcript_id "MSTRG.56558.1"; gene_id "MSTRG.56558";
scaffold_558	Plutella_lncRNA	exon	18448	18624	.	+	.	transcript_id "MSTRG.56605.1"; gene_id "MSTRG.56605";
scaffold_558	Plutella_lncRNA	exon	18749	19055	.	+	.	transcript_id "MSTRG.56605.1"; gene_id "MSTRG.56605";
scaffold_56	Plutella_lncRNA	exon	55565	55702	.	+	.	transcript_id "MSTRG.56681.1"; gene_id "MSTRG.56681";
scaffold_56	Plutella_lncRNA	exon	56234	56419	.	+	.	transcript_id "MSTRG.56681.1"; gene_id "MSTRG.56681";
scaffold_56	Plutella_lncRNA	exon	58564	58723	.	-	.	transcript_id "MSTRG.56682.1"; gene_id "MSTRG.56682";
scaffold_56	Plutella_lncRNA	exon	59164	59328	.	-	.	transcript_id "MSTRG.56682.1"; gene_id "MSTRG.56682";
scaffold_56	Plutella_lncRNA	exon	78965	79191	.	+	.	transcript_id "MSTRG.56692.1"; gene_id "MSTRG.56692";
scaffold_56	Plutella_lncRNA	exon	79989	80024	.	+	.	transcript_id "MSTRG.56692.1"; gene_id "MSTRG.56692";
scaffold_56	Plutella_lncRNA	exon	220617	220897	.	+	.	transcript_id "MSTRG.56703.1"; gene_id "MSTRG.56703";
scaffold_56	Plutella_lncRNA	exon	225701	225722	.	+	.	transcript_id "MSTRG.56703.1"; gene_id "MSTRG.56703";
scaffold_56	Plutella_lncRNA	exon	488290	488682	.	+	.	transcript_id "MSTRG.56739.1"; gene_id "MSTRG.56739";
scaffold_56	Plutella_lncRNA	exon	492361	492640	.	+	.	transcript_id "MSTRG.56739.1"; gene_id "MSTRG.56739";
scaffold_56	Plutella_lncRNA	exon	934649	934947	.	+	.	transcript_id "MSTRG.56845.2"; gene_id "MSTRG.56845";
scaffold_56	Plutella_lncRNA	exon	935078	935330	.	+	.	transcript_id "MSTRG.56845.2"; gene_id "MSTRG.56845";
scaffold_562	Plutella_lncRNA	exon	95816	95905	.	+	.	transcript_id "MSTRG.56972.1"; gene_id "MSTRG.56972";
scaffold_562	Plutella_lncRNA	exon	96249	96957	.	+	.	transcript_id "MSTRG.56972.1"; gene_id "MSTRG.56972";
scaffold_565	Plutella_lncRNA	exon	139667	139853	.	-	.	transcript_id "MSTRG.57001.1"; gene_id "MSTRG.57001";
scaffold_565	Plutella_lncRNA	exon	145668	145680	.	-	.	transcript_id "MSTRG.57001.1"; gene_id "MSTRG.57001";
scaffold_57	Plutella_lncRNA	exon	177159	177679	.	-	.	transcript_id "MSTRG.57210.1"; gene_id "MSTRG.57210";
scaffold_57	Plutella_lncRNA	exon	178289	178372	.	-	.	transcript_id "MSTRG.57210.1"; gene_id "MSTRG.57210";
scaffold_57	Plutella_lncRNA	exon	179649	179824	.	-	.	transcript_id "MSTRG.57210.1"; gene_id "MSTRG.57210";
scaffold_57	Plutella_lncRNA	exon	263975	264135	.	+	.	transcript_id "MSTRG.57245.1"; gene_id "MSTRG.57245";
scaffold_57	Plutella_lncRNA	exon	286689	287507	.	+	.	transcript_id "MSTRG.57247.2"; gene_id "MSTRG.57247";
scaffold_57	Plutella_lncRNA	exon	288949	288999	.	+	.	transcript_id "MSTRG.57245.1"; gene_id "MSTRG.57245";
scaffold_57	Plutella_lncRNA	exon	290756	290925	.	+	.	transcript_id "MSTRG.57247.2"; gene_id "MSTRG.57247";
scaffold_57	Plutella_lncRNA	exon	943150	943212	.	+	.	transcript_id "MSTRG.57296.1"; gene_id "MSTRG.57296";
scaffold_57	Plutella_lncRNA	exon	943527	943574	.	+	.	transcript_id "MSTRG.57296.1"; gene_id "MSTRG.57296";
scaffold_57	Plutella_lncRNA	exon	943864	943941	.	+	.	transcript_id "MSTRG.57296.1"; gene_id "MSTRG.57296";
scaffold_57	Plutella_lncRNA	exon	944203	944260	.	+	.	transcript_id "MSTRG.57296.1"; gene_id "MSTRG.57296";
scaffold_570	Plutella_lncRNA	exon	103339	103428	.	+	.	transcript_id "MSTRG.57313.1"; gene_id "MSTRG.57313";
scaffold_570	Plutella_lncRNA	exon	103540	103704	.	+	.	transcript_id "MSTRG.57313.1"; gene_id "MSTRG.57313";
scaffold_570	Plutella_lncRNA	exon	103997	104027	.	+	.	transcript_id "MSTRG.57313.1"; gene_id "MSTRG.57313";
scaffold_571	Plutella_lncRNA	exon	21184	21440	.	+	.	transcript_id "MSTRG.57354.1"; gene_id "MSTRG.57354";
scaffold_571	Plutella_lncRNA	exon	21621	21741	.	+	.	transcript_id "MSTRG.57354.1"; gene_id "MSTRG.57354";
scaffold_571	Plutella_lncRNA	exon	22695	22824	.	+	.	transcript_id "MSTRG.57354.1"; gene_id "MSTRG.57354";
scaffold_571	Plutella_lncRNA	exon	138070	138130	.	+	.	transcript_id "MSTRG.57359.1"; gene_id "MSTRG.57359";
scaffold_571	Plutella_lncRNA	exon	138491	138738	.	+	.	transcript_id "MSTRG.57359.1"; gene_id "MSTRG.57359";
scaffold_574	Plutella_lncRNA	exon	140086	140211	.	+	.	transcript_id "MSTRG.57479.1"; gene_id "MSTRG.57479";
scaffold_574	Plutella_lncRNA	exon	140322	140393	.	+	.	transcript_id "MSTRG.57479.1"; gene_id "MSTRG.57479";
scaffold_574	Plutella_lncRNA	exon	164865	164891	.	+	.	transcript_id "MSTRG.57479.1"; gene_id "MSTRG.57479";
scaffold_58	Plutella_lncRNA	exon	349180	349651	.	-	.	transcript_id "MSTRG.57636.1"; gene_id "MSTRG.57636";
scaffold_58	Plutella_lncRNA	exon	349726	350434	.	-	.	transcript_id "MSTRG.57636.1"; gene_id "MSTRG.57636";
scaffold_58	Plutella_lncRNA	exon	1005694	1005831	.	+	.	transcript_id "MSTRG.57724.1"; gene_id "MSTRG.57724";
scaffold_58	Plutella_lncRNA	exon	1006092	1006452	.	+	.	transcript_id "MSTRG.57724.1"; gene_id "MSTRG.57724";
scaffold_580	Plutella_lncRNA	exon	110160	110455	.	-	.	transcript_id "MSTRG.57740.1"; gene_id "MSTRG.57740";
scaffold_580	Plutella_lncRNA	exon	110680	110781	.	-	.	transcript_id "MSTRG.57740.1"; gene_id "MSTRG.57740";
scaffold_581	Plutella_lncRNA	exon	115667	115808	.	-	.	transcript_id "MSTRG.57824.1"; gene_id "MSTRG.57824";
scaffold_581	Plutella_lncRNA	exon	115936	116032	.	-	.	transcript_id "MSTRG.57824.1"; gene_id "MSTRG.57824";
scaffold_59	Plutella_lncRNA	exon	487405	490642	.	+	.	transcript_id "MSTRG.58233.2"; gene_id "MSTRG.58233";
scaffold_59	Plutella_lncRNA	exon	490652	491279	.	+	.	transcript_id "MSTRG.58233.2"; gene_id "MSTRG.58233";
scaffold_59	Plutella_lncRNA	exon	620150	621300	.	+	.	transcript_id "MSTRG.58247.1"; gene_id "MSTRG.58247";
scaffold_59	Plutella_lncRNA	exon	621408	621577	.	+	.	transcript_id "MSTRG.58247.1"; gene_id "MSTRG.58247";
scaffold_59	Plutella_lncRNA	exon	839014	839067	.	-	.	transcript_id "MSTRG.58176.1"; gene_id "MSTRG.58176";
scaffold_59	Plutella_lncRNA	exon	839309	839873	.	-	.	transcript_id "MSTRG.58176.1"; gene_id "MSTRG.58176";
scaffold_59	Plutella_lncRNA	exon	1112622	1112700	.	+	.	transcript_id "MSTRG.58152.1"; gene_id "MSTRG.58152";
scaffold_59	Plutella_lncRNA	exon	1113440	1113881	.	+	.	transcript_id "MSTRG.58152.1"; gene_id "MSTRG.58152";
scaffold_591	Plutella_lncRNA	exon	122349	123926	.	+	.	transcript_id "MSTRG.58365.3"; gene_id "MSTRG.58365";
scaffold_591	Plutella_lncRNA	exon	124050	125404	.	+	.	transcript_id "MSTRG.58365.3"; gene_id "MSTRG.58365";
scaffold_594	Plutella_lncRNA	exon	73558	73803	.	-	.	transcript_id "MSTRG.58426.3"; gene_id "MSTRG.58426";
scaffold_594	Plutella_lncRNA	exon	75132	75288	.	-	.	transcript_id "MSTRG.58426.3"; gene_id "MSTRG.58426";
scaffold_594	Plutella_lncRNA	exon	84583	84755	.	+	.	transcript_id "MSTRG.58438.1"; gene_id "MSTRG.58438";
scaffold_594	Plutella_lncRNA	exon	84776	85718	.	+	.	transcript_id "MSTRG.58438.1"; gene_id "MSTRG.58438";
scaffold_6	Plutella_lncRNA	exon	453673	453838	.	+	.	transcript_id "MSTRG.58644.1"; gene_id "MSTRG.58644";
scaffold_6	Plutella_lncRNA	exon	499161	499194	.	+	.	transcript_id "MSTRG.58644.1"; gene_id "MSTRG.58644";
scaffold_6	Plutella_lncRNA	exon	1789036	1789220	.	+	.	transcript_id "MSTRG.58858.1"; gene_id "MSTRG.58858";
scaffold_6	Plutella_lncRNA	exon	1789517	1789708	.	+	.	transcript_id "MSTRG.58858.1"; gene_id "MSTRG.58858";
scaffold_6	Plutella_lncRNA	exon	2060205	2060266	.	-	.	transcript_id "MSTRG.58805.1"; gene_id "MSTRG.58805";
scaffold_6	Plutella_lncRNA	exon	2060685	2060990	.	-	.	transcript_id "MSTRG.58805.1"; gene_id "MSTRG.58805";
scaffold_60	Plutella_lncRNA	exon	773806	774064	.	-	.	transcript_id "MSTRG.58951.1"; gene_id "MSTRG.58951";
scaffold_60	Plutella_lncRNA	exon	774248	774350	.	-	.	transcript_id "MSTRG.58951.1"; gene_id "MSTRG.58951";
scaffold_601	Plutella_lncRNA	exon	104024	104083	.	-	.	transcript_id "MSTRG.59004.1"; gene_id "MSTRG.59004";
scaffold_601	Plutella_lncRNA	exon	104694	104859	.	-	.	transcript_id "MSTRG.59004.1"; gene_id "MSTRG.59004";
scaffold_601	Plutella_lncRNA	exon	126551	126705	.	-	.	transcript_id "MSTRG.59029.1"; gene_id "MSTRG.59029";
scaffold_601	Plutella_lncRNA	exon	127349	127540	.	-	.	transcript_id "MSTRG.59029.1"; gene_id "MSTRG.59029";
scaffold_61	Plutella_lncRNA	exon	264743	264939	.	-	.	transcript_id "MSTRG.59251.1"; gene_id "MSTRG.59251";
scaffold_61	Plutella_lncRNA	exon	268609	268656	.	-	.	transcript_id "MSTRG.59251.1"; gene_id "MSTRG.59251";
scaffold_61	Plutella_lncRNA	exon	724240	724408	.	+	.	transcript_id "MSTRG.59296.1"; gene_id "MSTRG.59296";
scaffold_61	Plutella_lncRNA	exon	724742	724786	.	+	.	transcript_id "MSTRG.59296.1"; gene_id "MSTRG.59296";
scaffold_61	Plutella_lncRNA	exon	726234	726247	.	+	.	transcript_id "MSTRG.59296.1"; gene_id "MSTRG.59296";
scaffold_610	Plutella_lncRNA	exon	46621	46672	.	-	.	transcript_id "MSTRG.59410.1"; gene_id "MSTRG.59410";
scaffold_610	Plutella_lncRNA	exon	59220	59471	.	-	.	transcript_id "MSTRG.59410.1"; gene_id "MSTRG.59410";
scaffold_612	Plutella_lncRNA	exon	22108	22252	.	+	.	transcript_id "MSTRG.59467.1"; gene_id "MSTRG.59467";
scaffold_612	Plutella_lncRNA	exon	23400	23540	.	+	.	transcript_id "MSTRG.59467.1"; gene_id "MSTRG.59467";
scaffold_613	Plutella_lncRNA	exon	22870	22966	.	+	.	transcript_id "MSTRG.59484.1"; gene_id "MSTRG.59484";
scaffold_613	Plutella_lncRNA	exon	23050	23138	.	+	.	transcript_id "MSTRG.59484.1"; gene_id "MSTRG.59484";
scaffold_613	Plutella_lncRNA	exon	23455	23555	.	+	.	transcript_id "MSTRG.59484.1"; gene_id "MSTRG.59484";
scaffold_615	Plutella_lncRNA	exon	63948	63983	.	+	.	transcript_id "MSTRG.59576.2"; gene_id "MSTRG.59576";
scaffold_615	Plutella_lncRNA	exon	64186	65364	.	+	.	transcript_id "MSTRG.59576.2"; gene_id "MSTRG.59576";
scaffold_616	Plutella_lncRNA	exon	69116	69333	.	-	.	transcript_id "MSTRG.59559.1"; gene_id "MSTRG.59559";
scaffold_616	Plutella_lncRNA	exon	69452	70321	.	-	.	transcript_id "MSTRG.59559.1"; gene_id "MSTRG.59559";
scaffold_62	Plutella_lncRNA	exon	283872	284068	.	-	.	transcript_id "MSTRG.59754.3"; gene_id "MSTRG.59754";
scaffold_62	Plutella_lncRNA	exon	285053	285193	.	-	.	transcript_id "MSTRG.59754.3"; gene_id "MSTRG.59754";
scaffold_62	Plutella_lncRNA	exon	286736	287035	.	-	.	transcript_id "MSTRG.59754.3"; gene_id "MSTRG.59754";
scaffold_62	Plutella_lncRNA	exon	691228	692102	.	-	.	transcript_id "MSTRG.59700.1"; gene_id "MSTRG.59700";
scaffold_62	Plutella_lncRNA	exon	692486	692620	.	-	.	transcript_id "MSTRG.59700.1"; gene_id "MSTRG.59700";
scaffold_627	Plutella_lncRNA	exon	4426	4632	.	-	.	transcript_id "MSTRG.60053.1"; gene_id "MSTRG.60053";
scaffold_627	Plutella_lncRNA	exon	5664	5871	.	-	.	transcript_id "MSTRG.60053.1"; gene_id "MSTRG.60053";
scaffold_627	Plutella_lncRNA	exon	6394	7106	.	-	.	transcript_id "MSTRG.60053.1"; gene_id "MSTRG.60053";
scaffold_629	Plutella_lncRNA	exon	2350	2464	.	+	.	transcript_id "MSTRG.60080.1"; gene_id "MSTRG.60080";
scaffold_629	Plutella_lncRNA	exon	2595	2741	.	+	.	transcript_id "MSTRG.60080.1"; gene_id "MSTRG.60080";
scaffold_63	Plutella_lncRNA	exon	430092	430129	.	+	.	transcript_id "MSTRG.60255.1"; gene_id "MSTRG.60255";
scaffold_63	Plutella_lncRNA	exon	430834	432310	.	+	.	transcript_id "MSTRG.60255.1"; gene_id "MSTRG.60255";
scaffold_63	Plutella_lncRNA	exon	432383	433590	.	+	.	transcript_id "MSTRG.60257.1"; gene_id "MSTRG.60257";
scaffold_63	Plutella_lncRNA	exon	434535	436075	.	+	.	transcript_id "MSTRG.60257.1"; gene_id "MSTRG.60257";
scaffold_63	Plutella_lncRNA	exon	463396	465297	.	+	.	transcript_id "MSTRG.60261.2"; gene_id "MSTRG.60261";
scaffold_63	Plutella_lncRNA	exon	465313	466603	.	+	.	transcript_id "MSTRG.60261.2"; gene_id "MSTRG.60261";
scaffold_63	Plutella_lncRNA	exon	920958	921172	.	-	.	transcript_id "MSTRG.60237.1"; gene_id "MSTRG.60237";
scaffold_63	Plutella_lncRNA	exon	921875	922128	.	-	.	transcript_id "MSTRG.60237.1"; gene_id "MSTRG.60237";
scaffold_639	Plutella_lncRNA	exon	67075	67244	.	+	.	transcript_id "MSTRG.60478.1"; gene_id "MSTRG.60478";
scaffold_639	Plutella_lncRNA	exon	68788	68963	.	+	.	transcript_id "MSTRG.60478.1"; gene_id "MSTRG.60478";
scaffold_639	Plutella_lncRNA	exon	89540	89768	.	+	.	transcript_id "MSTRG.60497.1"; gene_id "MSTRG.60497";
scaffold_639	Plutella_lncRNA	exon	89996	90227	.	+	.	transcript_id "MSTRG.60497.1"; gene_id "MSTRG.60497";
scaffold_639	Plutella_lncRNA	exon	90326	90448	.	+	.	transcript_id "MSTRG.60497.1"; gene_id "MSTRG.60497";
scaffold_64	Plutella_lncRNA	exon	437163	437253	.	-	.	transcript_id "MSTRG.60528.2"; gene_id "MSTRG.60528";
scaffold_64	Plutella_lncRNA	exon	437769	438001	.	-	.	transcript_id "MSTRG.60528.2"; gene_id "MSTRG.60528";
scaffold_641	Plutella_lncRNA	exon	7310	7368	.	+	.	transcript_id "MSTRG.60643.1"; gene_id "MSTRG.60643";
scaffold_641	Plutella_lncRNA	exon	9468	9623	.	+	.	transcript_id "MSTRG.60643.1"; gene_id "MSTRG.60643";
scaffold_641	Plutella_lncRNA	exon	16439	16487	.	+	.	transcript_id "MSTRG.60649.2"; gene_id "MSTRG.60649";
scaffold_641	Plutella_lncRNA	exon	16521	17282	.	+	.	transcript_id "MSTRG.60649.2"; gene_id "MSTRG.60649";
scaffold_641	Plutella_lncRNA	exon	18365	20715	.	-	.	transcript_id "MSTRG.60650.1"; gene_id "MSTRG.60650";
scaffold_641	Plutella_lncRNA	exon	20729	20753	.	-	.	transcript_id "MSTRG.60650.1"; gene_id "MSTRG.60650";
scaffold_641	Plutella_lncRNA	exon	22591	22829	.	+	.	transcript_id "MSTRG.60652.1"; gene_id "MSTRG.60652";
scaffold_641	Plutella_lncRNA	exon	24358	24387	.	+	.	transcript_id "MSTRG.60652.1"; gene_id "MSTRG.60652";
scaffold_647	Plutella_lncRNA	exon	87450	87817	.	+	.	transcript_id "MSTRG.60799.1"; gene_id "MSTRG.60799";
scaffold_647	Plutella_lncRNA	exon	88289	88382	.	+	.	transcript_id "MSTRG.60799.1"; gene_id "MSTRG.60799";
scaffold_649	Plutella_lncRNA	exon	67771	68162	.	+	.	transcript_id "MSTRG.60864.1"; gene_id "MSTRG.60864";
scaffold_649	Plutella_lncRNA	exon	69010	69239	.	+	.	transcript_id "MSTRG.60864.1"; gene_id "MSTRG.60864";
scaffold_65	Plutella_lncRNA	exon	106344	106527	.	-	.	transcript_id "MSTRG.60913.1"; gene_id "MSTRG.60913";
scaffold_65	Plutella_lncRNA	exon	109532	109599	.	-	.	transcript_id "MSTRG.60913.1"; gene_id "MSTRG.60913";
scaffold_65	Plutella_lncRNA	exon	109798	109867	.	-	.	transcript_id "MSTRG.60913.1"; gene_id "MSTRG.60913";
scaffold_65	Plutella_lncRNA	exon	110109	110188	.	-	.	transcript_id "MSTRG.60913.1"; gene_id "MSTRG.60913";
scaffold_65	Plutella_lncRNA	exon	110392	110465	.	-	.	transcript_id "MSTRG.60913.1"; gene_id "MSTRG.60913";
scaffold_65	Plutella_lncRNA	exon	110703	113621	.	-	.	transcript_id "MSTRG.60913.1"; gene_id "MSTRG.60913";
scaffold_65	Plutella_lncRNA	exon	459878	460000	.	+	.	transcript_id "MSTRG.61013.1"; gene_id "MSTRG.61013";
scaffold_65	Plutella_lncRNA	exon	460742	463198	.	+	.	transcript_id "MSTRG.61013.1"; gene_id "MSTRG.61013";
scaffold_65	Plutella_lncRNA	exon	879140	879276	.	+	.	transcript_id "MSTRG.61069.1"; gene_id "MSTRG.61069";
scaffold_65	Plutella_lncRNA	exon	879516	879651	.	+	.	transcript_id "MSTRG.61069.1"; gene_id "MSTRG.61069";
scaffold_65	Plutella_lncRNA	exon	1008129	1008194	.	+	.	transcript_id "MSTRG.61025.1"; gene_id "MSTRG.61025";
scaffold_65	Plutella_lncRNA	exon	1008375	1008529	.	+	.	transcript_id "MSTRG.61025.1"; gene_id "MSTRG.61025";
scaffold_65	Plutella_lncRNA	exon	1009086	1009161	.	+	.	transcript_id "MSTRG.61025.1"; gene_id "MSTRG.61025";
scaffold_65	Plutella_lncRNA	exon	1009533	1009667	.	+	.	transcript_id "MSTRG.61025.1"; gene_id "MSTRG.61025";
scaffold_65	Plutella_lncRNA	exon	1199586	1199685	.	+	.	transcript_id "MSTRG.61055.1"; gene_id "MSTRG.61055";
scaffold_65	Plutella_lncRNA	exon	1200026	1200161	.	+	.	transcript_id "MSTRG.61055.1"; gene_id "MSTRG.61055";
scaffold_650	Plutella_lncRNA	exon	112341	112421	.	+	.	transcript_id "MSTRG.61094.1"; gene_id "MSTRG.61094";
scaffold_650	Plutella_lncRNA	exon	112522	112798	.	+	.	transcript_id "MSTRG.61094.1"; gene_id "MSTRG.61094";
scaffold_651	Plutella_lncRNA	exon	11302	11529	.	-	.	transcript_id "MSTRG.61088.1"; gene_id "MSTRG.61088";
scaffold_651	Plutella_lncRNA	exon	12415	12455	.	-	.	transcript_id "MSTRG.61088.1"; gene_id "MSTRG.61088";
scaffold_651	Plutella_lncRNA	exon	94522	94942	.	-	.	transcript_id "MSTRG.61116.1"; gene_id "MSTRG.61116";
scaffold_651	Plutella_lncRNA	exon	97541	97990	.	-	.	transcript_id "MSTRG.61116.1"; gene_id "MSTRG.61116";
scaffold_655	Plutella_lncRNA	exon	2905	3687	.	-	.	transcript_id "MSTRG.61143.2"; gene_id "MSTRG.61143";
scaffold_655	Plutella_lncRNA	exon	8385	8510	.	-	.	transcript_id "MSTRG.61143.2"; gene_id "MSTRG.61143";
scaffold_655	Plutella_lncRNA	exon	8392	8575	.	+	.	transcript_id "MSTRG.61145.1"; gene_id "MSTRG.61145";
scaffold_655	Plutella_lncRNA	exon	8803	8825	.	+	.	transcript_id "MSTRG.61145.1"; gene_id "MSTRG.61145";
scaffold_655	Plutella_lncRNA	exon	52648	52667	.	+	.	transcript_id "MSTRG.61176.1"; gene_id "MSTRG.61176";
scaffold_655	Plutella_lncRNA	exon	55048	55306	.	+	.	transcript_id "MSTRG.61176.1"; gene_id "MSTRG.61176";
scaffold_66	Plutella_lncRNA	exon	482534	483109	.	-	.	transcript_id "MSTRG.61416.1"; gene_id "MSTRG.61416";
scaffold_66	Plutella_lncRNA	exon	483351	483757	.	-	.	transcript_id "MSTRG.61416.1"; gene_id "MSTRG.61416";
[truncated: 305 more rows]

## Sheet: ilncRNA
Table S4. Genomic annotation of lncRNAs identified in P. xylostella using our pipeline
Scaffold	Source	Feature	Start	End	Score	Strand	Frame	ID
scaffold_10	Plutella_lncRNA	exon	804607	804844	.	+	.	transcript_id "MSTRG.615.1"; gene_id "MSTRG.615";
scaffold_10	Plutella_lncRNA	exon	807789	807830	.	+	.	transcript_id "MSTRG.615.1"; gene_id "MSTRG.615";
scaffold_102	Plutella_lncRNA	exon	1088034	1088076	.	-	.	transcript_id "MSTRG.1539.1"; gene_id "MSTRG.1539";
scaffold_102	Plutella_lncRNA	exon	1088268	1088340	.	-	.	transcript_id "MSTRG.1539.1"; gene_id "MSTRG.1539";
scaffold_102	Plutella_lncRNA	exon	1088652	1088743	.	-	.	transcript_id "MSTRG.1539.1"; gene_id "MSTRG.1539";
scaffold_102	Plutella_lncRNA	exon	1586552	1586732	.	-	.	transcript_id "MSTRG.1703.1"; gene_id "MSTRG.1703";
scaffold_102	Plutella_lncRNA	exon	1587599	1587751	.	-	.	transcript_id "MSTRG.1703.1"; gene_id "MSTRG.1703";
scaffold_106	Plutella_lncRNA	exon	221218	221293	.	-	.	transcript_id "MSTRG.2435.1"; gene_id "MSTRG.2435";
scaffold_106	Plutella_lncRNA	exon	223306	224172	.	-	.	transcript_id "MSTRG.2435.1"; gene_id "MSTRG.2435";
scaffold_106	Plutella_lncRNA	exon	675756	677204	.	+	.	transcript_id "MSTRG.2510.1"; gene_id "MSTRG.2510";
scaffold_106	Plutella_lncRNA	exon	677218	677337	.	+	.	transcript_id "MSTRG.2510.1"; gene_id "MSTRG.2510";
scaffold_108	Plutella_lncRNA	exon	226468	228437	.	+	.	transcript_id "MSTRG.3006.2"; gene_id "MSTRG.3006";
scaffold_108	Plutella_lncRNA	exon	228498	228969	.	+	.	transcript_id "MSTRG.3006.2"; gene_id "MSTRG.3006";
scaffold_109	Plutella_lncRNA	exon	1167500	1167871	.	+	.	transcript_id "MSTRG.3472.1"; gene_id "MSTRG.3472";
scaffold_109	Plutella_lncRNA	exon	1168373	1168441	.	+	.	transcript_id "MSTRG.3472.1"; gene_id "MSTRG.3472";
scaffold_115	Plutella_lncRNA	exon	598107	598405	.	+	.	transcript_id "MSTRG.5265.1"; gene_id "MSTRG.5265";
scaffold_115	Plutella_lncRNA	exon	598489	598674	.	+	.	transcript_id "MSTRG.5265.1"; gene_id "MSTRG.5265";
scaffold_115	Plutella_lncRNA	exon	598857	599346	.	+	.	transcript_id "MSTRG.5265.1"; gene_id "MSTRG.5265";
scaffold_116	Plutella_lncRNA	exon	708992	709062	.	+	.	transcript_id "MSTRG.5421.1"; gene_id "MSTRG.5421";
scaffold_116	Plutella_lncRNA	exon	709338	709576	.	+	.	transcript_id "MSTRG.5421.1"; gene_id "MSTRG.5421";
scaffold_12	Plutella_lncRNA	exon	49018	49283	.	-	.	transcript_id "MSTRG.6118.1"; gene_id "MSTRG.6118";
scaffold_12	Plutella_lncRNA	exon	49530	49818	.	-	.	transcript_id "MSTRG.6118.1"; gene_id "MSTRG.6118";
scaffold_122	Plutella_lncRNA	exon	570207	570494	.	+	.	transcript_id "MSTRG.6716.1"; gene_id "MSTRG.6716";
scaffold_122	Plutella_lncRNA	exon	578766	578777	.	+	.	transcript_id "MSTRG.6716.1"; gene_id "MSTRG.6716";
scaffold_127	Plutella_lncRNA	exon	991866	992076	.	+	.	transcript_id "MSTRG.7755.1"; gene_id "MSTRG.7755";
scaffold_127	Plutella_lncRNA	exon	994757	994883	.	+	.	transcript_id "MSTRG.7755.1"; gene_id "MSTRG.7755";
scaffold_129	Plutella_lncRNA	exon	210473	210682	.	-	.	transcript_id "MSTRG.8007.1"; gene_id "MSTRG.8007";
scaffold_129	Plutella_lncRNA	exon	211804	211975	.	-	.	transcript_id "MSTRG.8007.1"; gene_id "MSTRG.8007";
scaffold_129	Plutella_lncRNA	exon	366044	366160	.	+	.	transcript_id "MSTRG.8132.1"; gene_id "MSTRG.8132";
scaffold_129	Plutella_lncRNA	exon	366303	366417	.	+	.	transcript_id "MSTRG.8132.1"; gene_id "MSTRG.8132";
scaffold_129	Plutella_lncRNA	exon	369029	369139	.	+	.	transcript_id "MSTRG.8132.1"; gene_id "MSTRG.8132";
scaffold_130	Plutella_lncRNA	exon	1237908	1239325	.	+	.	transcript_id "MSTRG.8687.1"; gene_id "MSTRG.8687";
scaffold_130	Plutella_lncRNA	exon	1239373	1239531	.	+	.	transcript_id "MSTRG.8687.1"; gene_id "MSTRG.8687";
scaffold_131	Plutella_lncRNA	exon	267321	267394	.	-	.	transcript_id "MSTRG.8938.1"; gene_id "MSTRG.8938";
scaffold_131	Plutella_lncRNA	exon	268793	269138	.	-	.	transcript_id "MSTRG.8938.1"; gene_id "MSTRG.8938";
scaffold_133	Plutella_lncRNA	exon	31945	32186	.	+	.	transcript_id "MSTRG.9095.1"; gene_id "MSTRG.9095";
scaffold_133	Plutella_lncRNA	exon	32390	32630	.	+	.	transcript_id "MSTRG.9095.1"; gene_id "MSTRG.9095";
scaffold_134	Plutella_lncRNA	exon	546941	547472	.	-	.	transcript_id "MSTRG.9461.1"; gene_id "MSTRG.9461";
scaffold_134	Plutella_lncRNA	exon	547661	547846	.	-	.	transcript_id "MSTRG.9461.1"; gene_id "MSTRG.9461";
scaffold_134	Plutella_lncRNA	exon	547930	548136	.	-	.	transcript_id "MSTRG.9461.1"; gene_id "MSTRG.9461";
scaffold_137	Plutella_lncRNA	exon	628087	628123	.	-	.	transcript_id "MSTRG.9933.1"; gene_id "MSTRG.9933";
scaffold_137	Plutella_lncRNA	exon	628527	629096	.	-	.	transcript_id "MSTRG.9933.1"; gene_id "MSTRG.9933";
scaffold_14	Plutella_lncRNA	exon	2797001	2797161	.	+	.	transcript_id "MSTRG.10896.1"; gene_id "MSTRG.10896";
scaffold_14	Plutella_lncRNA	exon	2797380	2797479	.	+	.	transcript_id "MSTRG.10896.1"; gene_id "MSTRG.10896";
scaffold_141	Plutella_lncRNA	exon	301550	302647	.	-	.	transcript_id "MSTRG.11393.1"; gene_id "MSTRG.11393";
scaffold_141	Plutella_lncRNA	exon	302743	303240	.	-	.	transcript_id "MSTRG.11393.1"; gene_id "MSTRG.11393";
scaffold_145	Plutella_lncRNA	exon	138883	139028	.	+	.	transcript_id "MSTRG.12066.1"; gene_id "MSTRG.12066";
scaffold_145	Plutella_lncRNA	exon	139116	139301	.	+	.	transcript_id "MSTRG.12066.1"; gene_id "MSTRG.12066";
scaffold_145	Plutella_lncRNA	exon	139490	139797	.	+	.	transcript_id "MSTRG.12066.1"; gene_id "MSTRG.12066";
scaffold_146	Plutella_lncRNA	exon	483295	485241	.	+	.	transcript_id "MSTRG.12153.1"; gene_id "MSTRG.12153";
scaffold_146	Plutella_lncRNA	exon	485487	487182	.	+	.	transcript_id "MSTRG.12153.1"; gene_id "MSTRG.12153";
scaffold_15	Plutella_lncRNA	exon	1568349	1568383	.	-	.	transcript_id "MSTRG.13309.4"; gene_id "MSTRG.13309";
scaffold_15	Plutella_lncRNA	exon	1570646	1570753	.	-	.	transcript_id "MSTRG.13309.4"; gene_id "MSTRG.13309";
scaffold_15	Plutella_lncRNA	exon	1572028	1572104	.	-	.	transcript_id "MSTRG.13309.4"; gene_id "MSTRG.13309";
scaffold_152	Plutella_lncRNA	exon	220867	221137	.	-	.	transcript_id "MSTRG.14046.1"; gene_id "MSTRG.14046";
scaffold_152	Plutella_lncRNA	exon	224218	224355	.	-	.	transcript_id "MSTRG.14046.1"; gene_id "MSTRG.14046";
scaffold_152	Plutella_lncRNA	exon	698584	698620	.	-	.	transcript_id "MSTRG.14120.1"; gene_id "MSTRG.14120";
scaffold_152	Plutella_lncRNA	exon	699212	699544	.	-	.	transcript_id "MSTRG.14120.1"; gene_id "MSTRG.14120";
scaffold_153	Plutella_lncRNA	exon	524529	524728	.	+	.	transcript_id "MSTRG.14509.1"; gene_id "MSTRG.14509";
scaffold_153	Plutella_lncRNA	exon	527499	527655	.	+	.	transcript_id "MSTRG.14509.1"; gene_id "MSTRG.14509";
scaffold_16	Plutella_lncRNA	exon	539143	539406	.	+	.	transcript_id "MSTRG.15125.2"; gene_id "MSTRG.15125";
scaffold_16	Plutella_lncRNA	exon	539598	539737	.	+	.	transcript_id "MSTRG.15125.2"; gene_id "MSTRG.15125";
scaffold_161	Plutella_lncRNA	exon	336683	336973	.	+	.	transcript_id "MSTRG.15920.1"; gene_id "MSTRG.15920";
scaffold_161	Plutella_lncRNA	exon	338387	338410	.	+	.	transcript_id "MSTRG.15920.1"; gene_id "MSTRG.15920";
scaffold_164	Plutella_lncRNA	exon	423588	423820	.	-	.	transcript_id "MSTRG.16617.10"; gene_id "MSTRG.16617";
scaffold_164	Plutella_lncRNA	exon	433799	434052	.	-	.	transcript_id "MSTRG.16617.10"; gene_id "MSTRG.16617";
scaffold_165	Plutella_lncRNA	exon	672854	672980	.	-	.	transcript_id "MSTRG.16732.1"; gene_id "MSTRG.16732";
scaffold_165	Plutella_lncRNA	exon	673239	673448	.	-	.	transcript_id "MSTRG.16732.1"; gene_id "MSTRG.16732";
scaffold_17	Plutella_lncRNA	exon	597787	597844	.	-	.	transcript_id "MSTRG.17422.1"; gene_id "MSTRG.17422";
scaffold_17	Plutella_lncRNA	exon	598125	598381	.	-	.	transcript_id "MSTRG.17422.1"; gene_id "MSTRG.17422";
scaffold_171	Plutella_lncRNA	exon	382896	383172	.	-	.	transcript_id "MSTRG.17864.1"; gene_id "MSTRG.17864";
scaffold_171	Plutella_lncRNA	exon	383501	383518	.	-	.	transcript_id "MSTRG.17864.1"; gene_id "MSTRG.17864";
scaffold_173	Plutella_lncRNA	exon	498820	498912	.	-	.	transcript_id "MSTRG.18135.4"; gene_id "MSTRG.18135";
scaffold_173	Plutella_lncRNA	exon	501471	501651	.	-	.	transcript_id "MSTRG.18135.4"; gene_id "MSTRG.18135";
scaffold_173	Plutella_lncRNA	exon	748056	748216	.	-	.	transcript_id "MSTRG.18248.1"; gene_id "MSTRG.18248";
scaffold_173	Plutella_lncRNA	exon	748484	748560	.	-	.	transcript_id "MSTRG.18248.1"; gene_id "MSTRG.18248";
scaffold_173	Plutella_lncRNA	exon	764040	764241	.	-	.	transcript_id "MSTRG.18252.1"; gene_id "MSTRG.18252";
scaffold_173	Plutella_lncRNA	exon	764487	764599	.	-	.	transcript_id "MSTRG.18252.1"; gene_id "MSTRG.18252";
scaffold_177	Plutella_lncRNA	exon	117964	118108	.	+	.	transcript_id "MSTRG.18713.1"; gene_id "MSTRG.18713";
scaffold_177	Plutella_lncRNA	exon	118708	118868	.	+	.	transcript_id "MSTRG.18713.1"; gene_id "MSTRG.18713";
scaffold_177	Plutella_lncRNA	exon	582913	582941	.	+	.	transcript_id "MSTRG.18799.1"; gene_id "MSTRG.18799";
scaffold_177	Plutella_lncRNA	exon	583416	583610	.	+	.	transcript_id "MSTRG.18799.1"; gene_id "MSTRG.18799";
scaffold_18	Plutella_lncRNA	exon	488196	488472	.	-	.	transcript_id "MSTRG.19208.1"; gene_id "MSTRG.19208";
scaffold_18	Plutella_lncRNA	exon	488705	489035	.	-	.	transcript_id "MSTRG.19208.1"; gene_id "MSTRG.19208";
scaffold_18	Plutella_lncRNA	exon	824134	824423	.	+	.	transcript_id "MSTRG.19341.1"; gene_id "MSTRG.19341";
scaffold_18	Plutella_lncRNA	exon	824565	824637	.	+	.	transcript_id "MSTRG.19341.1"; gene_id "MSTRG.19341";
scaffold_181	Plutella_lncRNA	exon	99305	99340	.	-	.	transcript_id "MSTRG.19629.1"; gene_id "MSTRG.19629";
scaffold_181	Plutella_lncRNA	exon	100351	100661	.	-	.	transcript_id "MSTRG.19629.1"; gene_id "MSTRG.19629";
scaffold_190	Plutella_lncRNA	exon	533770	533964	.	+	.	transcript_id "MSTRG.21095.4"; gene_id "MSTRG.21095";
scaffold_190	Plutella_lncRNA	exon	534047	534168	.	+	.	transcript_id "MSTRG.21095.4"; gene_id "MSTRG.21095";
scaffold_191	Plutella_lncRNA	exon	714904	715146	.	+	.	transcript_id "MSTRG.21173.1"; gene_id "MSTRG.21173";
scaffold_191	Plutella_lncRNA	exon	715247	715379	.	+	.	transcript_id "MSTRG.21173.1"; gene_id "MSTRG.21173";
scaffold_195	Plutella_lncRNA	exon	561177	561301	.	+	.	transcript_id "MSTRG.21685.1"; gene_id "MSTRG.21685";
scaffold_195	Plutella_lncRNA	exon	561712	561826	.	+	.	transcript_id "MSTRG.21685.1"; gene_id "MSTRG.21685";
scaffold_2	Plutella_lncRNA	exon	945602	945696	.	+	.	transcript_id "MSTRG.22468.1"; gene_id "MSTRG.22468";
scaffold_2	Plutella_lncRNA	exon	952210	952801	.	+	.	transcript_id "MSTRG.22468.1"; gene_id "MSTRG.22468";
scaffold_20	Plutella_lncRNA	exon	673721	674139	.	-	.	transcript_id "MSTRG.22967.1"; gene_id "MSTRG.22967";
scaffold_20	Plutella_lncRNA	exon	674207	674418	.	-	.	transcript_id "MSTRG.22967.1"; gene_id "MSTRG.22967";
scaffold_20	Plutella_lncRNA	exon	1446878	1446974	.	+	.	transcript_id "MSTRG.22845.1"; gene_id "MSTRG.22845";
scaffold_20	Plutella_lncRNA	exon	1447107	1447450	.	+	.	transcript_id "MSTRG.22845.1"; gene_id "MSTRG.22845";
scaffold_202	Plutella_lncRNA	exon	508587	509181	.	+	.	transcript_id "MSTRG.23371.1"; gene_id "MSTRG.23371";
scaffold_202	Plutella_lncRNA	exon	509428	509789	.	+	.	transcript_id "MSTRG.23371.1"; gene_id "MSTRG.23371";
scaffold_205	Plutella_lncRNA	exon	537960	538224	.	-	.	transcript_id "MSTRG.23537.1"; gene_id "MSTRG.23537";
scaffold_205	Plutella_lncRNA	exon	548484	548744	.	-	.	transcript_id "MSTRG.23537.1"; gene_id "MSTRG.23537";
scaffold_209	Plutella_lncRNA	exon	49676	49813	.	+	.	transcript_id "MSTRG.24023.4"; gene_id "MSTRG.24023";
scaffold_209	Plutella_lncRNA	exon	50226	50362	.	+	.	transcript_id "MSTRG.24023.4"; gene_id "MSTRG.24023";
scaffold_210	Plutella_lncRNA	exon	512043	512130	.	+	.	transcript_id "MSTRG.24701.1"; gene_id "MSTRG.24701";
scaffold_210	Plutella_lncRNA	exon	516749	516965	.	+	.	transcript_id "MSTRG.24701.1"; gene_id "MSTRG.24701";
scaffold_211	Plutella_lncRNA	exon	1253066	1253285	.	+	.	transcript_id "MSTRG.24806.1"; gene_id "MSTRG.24806";
scaffold_211	Plutella_lncRNA	exon	1253689	1253806	.	+	.	transcript_id "MSTRG.24806.1"; gene_id "MSTRG.24806";
scaffold_211	Plutella_lncRNA	exon	1254361	1255118	.	+	.	transcript_id "MSTRG.24806.1"; gene_id "MSTRG.24806";
scaffold_215	Plutella_lncRNA	exon	415054	415122	.	-	.	transcript_id "MSTRG.25232.4"; gene_id "MSTRG.25232";
scaffold_215	Plutella_lncRNA	exon	423956	424019	.	-	.	transcript_id "MSTRG.25232.4"; gene_id "MSTRG.25232";
scaffold_215	Plutella_lncRNA	exon	424184	424476	.	-	.	transcript_id "MSTRG.25232.4"; gene_id "MSTRG.25232";
scaffold_219	Plutella_lncRNA	exon	129720	130129	.	+	.	transcript_id "MSTRG.25615.1"; gene_id "MSTRG.25615";
scaffold_219	Plutella_lncRNA	exon	130288	130692	.	+	.	transcript_id "MSTRG.25615.1"; gene_id "MSTRG.25615";
scaffold_22	Plutella_lncRNA	exon	457642	457715	.	+	.	transcript_id "MSTRG.25760.1"; gene_id "MSTRG.25760";
scaffold_22	Plutella_lncRNA	exon	458186	458424	.	+	.	transcript_id "MSTRG.25760.1"; gene_id "MSTRG.25760";
scaffold_22	Plutella_lncRNA	exon	1160916	1161002	.	+	.	transcript_id "MSTRG.25926.1"; gene_id "MSTRG.25926";
scaffold_22	Plutella_lncRNA	exon	1161114	1161279	.	+	.	transcript_id "MSTRG.25926.1"; gene_id "MSTRG.25926";
scaffold_22	Plutella_lncRNA	exon	1161459	1161498	.	+	.	transcript_id "MSTRG.25926.1"; gene_id "MSTRG.25926";
scaffold_225	Plutella_lncRNA	exon	79720	79803	.	-	.	transcript_id "MSTRG.26490.1"; gene_id "MSTRG.26490";
scaffold_225	Plutella_lncRNA	exon	84435	84665	.	-	.	transcript_id "MSTRG.26490.1"; gene_id "MSTRG.26490";
scaffold_226	Plutella_lncRNA	exon	9929	10791	.	+	.	transcript_id "MSTRG.26537.1"; gene_id "MSTRG.26537";
scaffold_226	Plutella_lncRNA	exon	13229	13874	.	+	.	transcript_id "MSTRG.26537.1"; gene_id "MSTRG.26537";
scaffold_228	Plutella_lncRNA	exon	35676	36133	.	-	.	transcript_id "MSTRG.26767.1"; gene_id "MSTRG.26767";
scaffold_228	Plutella_lncRNA	exon	37129	37417	.	-	.	transcript_id "MSTRG.26767.1"; gene_id "MSTRG.26767";
scaffold_23	Plutella_lncRNA	exon	600960	601106	.	+	.	transcript_id "MSTRG.27073.1"; gene_id "MSTRG.27073";
scaffold_23	Plutella_lncRNA	exon	601383	601519	.	+	.	transcript_id "MSTRG.27073.1"; gene_id "MSTRG.27073";
scaffold_233	Plutella_lncRNA	exon	379951	379997	.	+	.	transcript_id "MSTRG.27638.1"; gene_id "MSTRG.27638";
scaffold_233	Plutella_lncRNA	exon	381112	381320	.	+	.	transcript_id "MSTRG.27638.1"; gene_id "MSTRG.27638";
scaffold_233	Plutella_lncRNA	exon	382541	382809	.	+	.	transcript_id "MSTRG.27636.8"; gene_id "MSTRG.27636";
scaffold_233	Plutella_lncRNA	exon	383594	383613	.	+	.	transcript_id "MSTRG.27636.8"; gene_id "MSTRG.27636";
scaffold_235	Plutella_lncRNA	exon	138166	138307	.	+	.	transcript_id "MSTRG.27870.1"; gene_id "MSTRG.27870";
scaffold_235	Plutella_lncRNA	exon	143527	143662	.	+	.	transcript_id "MSTRG.27870.1"; gene_id "MSTRG.27870";
scaffold_245	Plutella_lncRNA	exon	146663	146673	.	+	.	transcript_id "MSTRG.29009.1"; gene_id "MSTRG.29009";
scaffold_245	Plutella_lncRNA	exon	148867	148961	.	+	.	transcript_id "MSTRG.29012.1"; gene_id "MSTRG.29012";
scaffold_245	Plutella_lncRNA	exon	149330	149623	.	+	.	transcript_id "MSTRG.29012.1"; gene_id "MSTRG.29012";
scaffold_245	Plutella_lncRNA	exon	153552	153807	.	+	.	transcript_id "MSTRG.29009.1"; gene_id "MSTRG.29009";
scaffold_250	Plutella_lncRNA	exon	61792	61930	.	-	.	transcript_id "MSTRG.29819.1"; gene_id "MSTRG.29819";
scaffold_250	Plutella_lncRNA	exon	62139	62288	.	-	.	transcript_id "MSTRG.29819.1"; gene_id "MSTRG.29819";
scaffold_251	Plutella_lncRNA	exon	394757	394995	.	-	.	transcript_id "MSTRG.30033.1"; gene_id "MSTRG.30033";
scaffold_251	Plutella_lncRNA	exon	404424	404792	.	-	.	transcript_id "MSTRG.30033.1"; gene_id "MSTRG.30033";
scaffold_269	Plutella_lncRNA	exon	133704	133905	.	-	.	transcript_id "MSTRG.31768.1"; gene_id "MSTRG.31768";
scaffold_269	Plutella_lncRNA	exon	134132	134429	.	-	.	transcript_id "MSTRG.31768.1"; gene_id "MSTRG.31768";
scaffold_278	Plutella_lncRNA	exon	72176	72338	.	+	.	transcript_id "MSTRG.32828.1"; gene_id "MSTRG.32828";
scaffold_278	Plutella_lncRNA	exon	72376	72457	.	+	.	transcript_id "MSTRG.32828.1"; gene_id "MSTRG.32828";
scaffold_282	Plutella_lncRNA	exon	250416	251356	.	-	.	transcript_id "MSTRG.33408.10"; gene_id "MSTRG.33408";
scaffold_282	Plutella_lncRNA	exon	255702	255897	.	-	.	transcript_id "MSTRG.33408.10"; gene_id "MSTRG.33408";
scaffold_288	Plutella_lncRNA	exon	35953	36521	.	-	.	transcript_id "MSTRG.33939.1"; gene_id "MSTRG.33939";
scaffold_288	Plutella_lncRNA	exon	36977	37097	.	-	.	transcript_id "MSTRG.33939.1"; gene_id "MSTRG.33939";
scaffold_288	Plutella_lncRNA	exon	37278	37425	.	-	.	transcript_id "MSTRG.33939.1"; gene_id "MSTRG.33939";
scaffold_288	Plutella_lncRNA	exon	206219	206457	.	-	.	transcript_id "MSTRG.34001.15"; gene_id "MSTRG.34001";
scaffold_288	Plutella_lncRNA	exon	206225	206669	.	+	.	transcript_id "MSTRG.34004.2"; gene_id "MSTRG.34004";
scaffold_288	Plutella_lncRNA	exon	206957	207153	.	+	.	transcript_id "MSTRG.34004.2"; gene_id "MSTRG.34004";
scaffold_288	Plutella_lncRNA	exon	209868	209884	.	-	.	transcript_id "MSTRG.34001.15"; gene_id "MSTRG.34001";
scaffold_289	Plutella_lncRNA	exon	116988	117135	.	+	.	transcript_id "MSTRG.34040.1"; gene_id "MSTRG.34040";
scaffold_289	Plutella_lncRNA	exon	117704	117847	.	+	.	transcript_id "MSTRG.34040.1"; gene_id "MSTRG.34040";
scaffold_292	Plutella_lncRNA	exon	75853	76091	.	-	.	transcript_id "MSTRG.34608.1"; gene_id "MSTRG.34608";
scaffold_292	Plutella_lncRNA	exon	76721	76801	.	-	.	transcript_id "MSTRG.34608.1"; gene_id "MSTRG.34608";
scaffold_292	Plutella_lncRNA	exon	77252	77782	.	-	.	transcript_id "MSTRG.34608.1"; gene_id "MSTRG.34608";
scaffold_293	Plutella_lncRNA	exon	460492	460576	.	+	.	transcript_id "MSTRG.34699.1"; gene_id "MSTRG.34699";
scaffold_293	Plutella_lncRNA	exon	460624	460857	.	+	.	transcript_id "MSTRG.34699.1"; gene_id "MSTRG.34699";
scaffold_298	Plutella_lncRNA	exon	35576	35874	.	-	.	transcript_id "MSTRG.35105.1"; gene_id "MSTRG.35105";
scaffold_298	Plutella_lncRNA	exon	35980	36225	.	-	.	transcript_id "MSTRG.35105.1"; gene_id "MSTRG.35105";
scaffold_3	Plutella_lncRNA	exon	1424435	1424878	.	-	.	transcript_id "MSTRG.35365.1"; gene_id "MSTRG.35365";
scaffold_3	Plutella_lncRNA	exon	1425247	1425539	.	-	.	transcript_id "MSTRG.35365.1"; gene_id "MSTRG.35365";
scaffold_3	Plutella_lncRNA	exon	1789217	1789453	.	-	.	transcript_id "MSTRG.35359.1"; gene_id "MSTRG.35359";
scaffold_3	Plutella_lncRNA	exon	1789675	1789833	.	-	.	transcript_id "MSTRG.35359.1"; gene_id "MSTRG.35359";
scaffold_3	Plutella_lncRNA	exon	1791688	1791923	.	-	.	transcript_id "MSTRG.35359.1"; gene_id "MSTRG.35359";
scaffold_306	Plutella_lncRNA	exon	245334	245495	.	+	.	transcript_id "MSTRG.36480.1"; gene_id "MSTRG.36480";
scaffold_306	Plutella_lncRNA	exon	245757	245945	.	+	.	transcript_id "MSTRG.36480.1"; gene_id "MSTRG.36480";
scaffold_311	Plutella_lncRNA	exon	131843	132422	.	-	.	transcript_id "MSTRG.37346.1"; gene_id "MSTRG.37346";
scaffold_311	Plutella_lncRNA	exon	132726	132789	.	-	.	transcript_id "MSTRG.37346.1"; gene_id "MSTRG.37346";
scaffold_313	Plutella_lncRNA	exon	27174	27208	.	+	.	transcript_id "MSTRG.37609.5"; gene_id "MSTRG.37609";
scaffold_313	Plutella_lncRNA	exon	28576	31459	.	+	.	transcript_id "MSTRG.37609.5"; gene_id "MSTRG.37609";
scaffold_313	Plutella_lncRNA	exon	31550	33406	.	+	.	transcript_id "MSTRG.37610.1"; gene_id "MSTRG.37610";
scaffold_313	Plutella_lncRNA	exon	33626	34249	.	+	.	transcript_id "MSTRG.37610.1"; gene_id "MSTRG.37610";
scaffold_32	Plutella_lncRNA	exon	891729	893241	.	+	.	transcript_id "MSTRG.38337.1"; gene_id "MSTRG.38337";
scaffold_32	Plutella_lncRNA	exon	893571	893723	.	+	.	transcript_id "MSTRG.38337.1"; gene_id "MSTRG.38337";
scaffold_321	Plutella_lncRNA	exon	265010	265086	.	+	.	transcript_id "MSTRG.38507.1"; gene_id "MSTRG.38507";
scaffold_321	Plutella_lncRNA	exon	265572	265757	.	+	.	transcript_id "MSTRG.38507.1"; gene_id "MSTRG.38507";
scaffold_321	Plutella_lncRNA	exon	266190	266851	.	-	.	transcript_id "MSTRG.38509.1"; gene_id "MSTRG.38509";
scaffold_321	Plutella_lncRNA	exon	267188	268194	.	-	.	transcript_id "MSTRG.38509.1"; gene_id "MSTRG.38509";
scaffold_322	Plutella_lncRNA	exon	335180	335206	.	-	.	transcript_id "MSTRG.38710.1"; gene_id "MSTRG.38710";
scaffold_322	Plutella_lncRNA	exon	335603	335738	.	-	.	transcript_id "MSTRG.38710.1"; gene_id "MSTRG.38710";
scaffold_322	Plutella_lncRNA	exon	336882	336965	.	-	.	transcript_id "MSTRG.38710.1"; gene_id "MSTRG.38710";
scaffold_326	Plutella_lncRNA	exon	40866	41127	.	+	.	transcript_id "MSTRG.38939.1"; gene_id "MSTRG.38939";
scaffold_326	Plutella_lncRNA	exon	41377	41917	.	+	.	transcript_id "MSTRG.38939.1"; gene_id "MSTRG.38939";
scaffold_329	Plutella_lncRNA	exon	221779	222159	.	-	.	transcript_id "MSTRG.39061.1"; gene_id "MSTRG.39061";
scaffold_329	Plutella_lncRNA	exon	222763	223226	.	-	.	transcript_id "MSTRG.39061.1"; gene_id "MSTRG.39061";
scaffold_329	Plutella_lncRNA	exon	245894	246101	.	+	.	transcript_id "MSTRG.39086.1"; gene_id "MSTRG.39086";
scaffold_329	Plutella_lncRNA	exon	246261	246593	.	+	.	transcript_id "MSTRG.39086.1"; gene_id "MSTRG.39086";
scaffold_330	Plutella_lncRNA	exon	82643	82661	.	-	.	transcript_id "MSTRG.39446.1"; gene_id "MSTRG.39446";
scaffold_330	Plutella_lncRNA	exon	86002	86285	.	-	.	transcript_id "MSTRG.39446.1"; gene_id "MSTRG.39446";
scaffold_332	Plutella_lncRNA	exon	282234	282420	.	-	.	transcript_id "MSTRG.39656.1"; gene_id "MSTRG.39656";
scaffold_332	Plutella_lncRNA	exon	283159	283332	.	-	.	transcript_id "MSTRG.39656.1"; gene_id "MSTRG.39656";
scaffold_342	Plutella_lncRNA	exon	73565	73662	.	+	.	transcript_id "MSTRG.40444.1"; gene_id "MSTRG.40444";
scaffold_342	Plutella_lncRNA	exon	73813	75381	.	+	.	transcript_id "MSTRG.40444.1"; gene_id "MSTRG.40444";
scaffold_343	Plutella_lncRNA	exon	184678	184716	.	+	.	transcript_id "MSTRG.40644.1"; gene_id "MSTRG.40644";
scaffold_343	Plutella_lncRNA	exon	184796	184935	.	+	.	transcript_id "MSTRG.40644.1"; gene_id "MSTRG.40644";
scaffold_343	Plutella_lncRNA	exon	185043	185069	.	+	.	transcript_id "MSTRG.40644.1"; gene_id "MSTRG.40644";
scaffold_343	Plutella_lncRNA	exon	185760	185786	.	+	.	transcript_id "MSTRG.40644.1"; gene_id "MSTRG.40644";
scaffold_343	Plutella_lncRNA	exon	186005	186028	.	+	.	transcript_id "MSTRG.40644.1"; gene_id "MSTRG.40644";
scaffold_343	Plutella_lncRNA	exon	186198	186242	.	+	.	transcript_id "MSTRG.40644.1"; gene_id "MSTRG.40644";
scaffold_343	Plutella_lncRNA	exon	186745	186771	.	+	.	transcript_id "MSTRG.40644.1"; gene_id "MSTRG.40644";
scaffold_343	Plutella_lncRNA	exon	186914	186947	.	+	.	transcript_id "MSTRG.40644.1"; gene_id "MSTRG.40644";
scaffold_343	Plutella_lncRNA	exon	192057	192132	.	+	.	transcript_id "MSTRG.40645.3"; gene_id "MSTRG.40645";
scaffold_343	Plutella_lncRNA	exon	192837	192973	.	+	.	transcript_id "MSTRG.40645.3"; gene_id "MSTRG.40645";
scaffold_346	Plutella_lncRNA	exon	233921	234020	.	-	.	transcript_id "MSTRG.40806.3"; gene_id "MSTRG.40806";
scaffold_346	Plutella_lncRNA	exon	234101	234273	.	-	.	transcript_id "MSTRG.40806.3"; gene_id "MSTRG.40806";
scaffold_347	Plutella_lncRNA	exon	262146	262534	.	+	.	transcript_id "MSTRG.40913.2"; gene_id "MSTRG.40913";
scaffold_347	Plutella_lncRNA	exon	262544	262855	.	+	.	transcript_id "MSTRG.40913.2"; gene_id "MSTRG.40913";
scaffold_355	Plutella_lncRNA	exon	154824	155702	.	-	.	transcript_id "MSTRG.41585.1"; gene_id "MSTRG.41585";
scaffold_355	Plutella_lncRNA	exon	155961	156105	.	-	.	transcript_id "MSTRG.41585.1"; gene_id "MSTRG.41585";
scaffold_358	Plutella_lncRNA	exon	128726	128990	.	+	.	transcript_id "MSTRG.41818.1"; gene_id "MSTRG.41818";
scaffold_358	Plutella_lncRNA	exon	129404	130453	.	+	.	transcript_id "MSTRG.41818.1"; gene_id "MSTRG.41818";
scaffold_36	Plutella_lncRNA	exon	1480358	1480521	.	-	.	transcript_id "MSTRG.42138.1"; gene_id "MSTRG.42138";
scaffold_36	Plutella_lncRNA	exon	1480956	1481001	.	-	.	transcript_id "MSTRG.42138.1"; gene_id "MSTRG.42138";
scaffold_360	Plutella_lncRNA	exon	189059	189072	.	-	.	transcript_id "MSTRG.42257.1"; gene_id "MSTRG.42257";
scaffold_360	Plutella_lncRNA	exon	191684	191878	.	-	.	transcript_id "MSTRG.42257.1"; gene_id "MSTRG.42257";
scaffold_366	Plutella_lncRNA	exon	263517	263764	.	+	.	transcript_id "MSTRG.42624.1"; gene_id "MSTRG.42624";
scaffold_366	Plutella_lncRNA	exon	265267	265346	.	+	.	transcript_id "MSTRG.42624.1"; gene_id "MSTRG.42624";
scaffold_375	Plutella_lncRNA	exon	84624	84836	.	+	.	transcript_id "MSTRG.43269.1"; gene_id "MSTRG.43269";
scaffold_375	Plutella_lncRNA	exon	84947	84971	.	+	.	transcript_id "MSTRG.43269.1"; gene_id "MSTRG.43269";
scaffold_375	Plutella_lncRNA	exon	85784	85828	.	+	.	transcript_id "MSTRG.43269.1"; gene_id "MSTRG.43269";
scaffold_377	Plutella_lncRNA	exon	317630	317891	.	+	.	transcript_id "MSTRG.43486.1"; gene_id "MSTRG.43486";
scaffold_377	Plutella_lncRNA	exon	318150	318532	.	+	.	transcript_id "MSTRG.43486.1"; gene_id "MSTRG.43486";
scaffold_379	Plutella_lncRNA	exon	175595	175648	.	-	.	transcript_id "MSTRG.43526.1"; gene_id "MSTRG.43526";
scaffold_379	Plutella_lncRNA	exon	178141	178300	.	-	.	transcript_id "MSTRG.43526.1"; gene_id "MSTRG.43526";
scaffold_38	Plutella_lncRNA	exon	88020	88122	.	-	.	transcript_id "MSTRG.43589.2"; gene_id "MSTRG.43589";
scaffold_38	Plutella_lncRNA	exon	88750	88844	.	-	.	transcript_id "MSTRG.43589.2"; gene_id "MSTRG.43589";
scaffold_38	Plutella_lncRNA	exon	89325	89529	.	-	.	transcript_id "MSTRG.43589.2"; gene_id "MSTRG.43589";
scaffold_38	Plutella_lncRNA	exon	90098	90195	.	-	.	transcript_id "MSTRG.43589.2"; gene_id "MSTRG.43589";
scaffold_38	Plutella_lncRNA	exon	90526	90557	.	-	.	transcript_id "MSTRG.43589.2"; gene_id "MSTRG.43589";
scaffold_38	Plutella_lncRNA	exon	730411	730453	.	-	.	transcript_id "MSTRG.43641.7"; gene_id "MSTRG.43641";
scaffold_38	Plutella_lncRNA	exon	730810	730872	.	-	.	transcript_id "MSTRG.43641.7"; gene_id "MSTRG.43641";
scaffold_38	Plutella_lncRNA	exon	731312	731460	.	-	.	transcript_id "MSTRG.43641.7"; gene_id "MSTRG.43641";
scaffold_382	Plutella_lncRNA	exon	116071	116457	.	-	.	transcript_id "MSTRG.43941.3"; gene_id "MSTRG.43941";
scaffold_382	Plutella_lncRNA	exon	118071	118237	.	-	.	transcript_id "MSTRG.43941.3"; gene_id "MSTRG.43941";
scaffold_391	Plutella_lncRNA	exon	331652	331822	.	+	.	transcript_id "MSTRG.44693.1"; gene_id "MSTRG.44693";
scaffold_391	Plutella_lncRNA	exon	331915	333969	.	+	.	transcript_id "MSTRG.44693.1"; gene_id "MSTRG.44693";
scaffold_4	Plutella_lncRNA	exon	676300	676359	.	-	.	transcript_id "MSTRG.45205.1"; gene_id "MSTRG.45205";
scaffold_4	Plutella_lncRNA	exon	676746	676911	.	-	.	transcript_id "MSTRG.45205.1"; gene_id "MSTRG.45205";
scaffold_4	Plutella_lncRNA	exon	677245	677263	.	-	.	transcript_id "MSTRG.45205.1"; gene_id "MSTRG.45205";
scaffold_4	Plutella_lncRNA	exon	1010184	1010575	.	-	.	transcript_id "MSTRG.45248.1"; gene_id "MSTRG.45248";
scaffold_4	Plutella_lncRNA	exon	1010621	1010668	.	-	.	transcript_id "MSTRG.45248.1"; gene_id "MSTRG.45248";
scaffold_40	Plutella_lncRNA	exon	594577	594642	.	+	.	transcript_id "MSTRG.45452.1"; gene_id "MSTRG.45452";
scaffold_40	Plutella_lncRNA	exon	596096	596247	.	+	.	transcript_id "MSTRG.45452.1"; gene_id "MSTRG.45452";
scaffold_408	Plutella_lncRNA	exon	52457	53789	.	+	.	transcript_id "MSTRG.46075.1"; gene_id "MSTRG.46075";
scaffold_408	Plutella_lncRNA	exon	53809	54011	.	+	.	transcript_id "MSTRG.46075.1"; gene_id "MSTRG.46075";
scaffold_409	Plutella_lncRNA	exon	67684	67744	.	+	.	transcript_id "MSTRG.46128.1"; gene_id "MSTRG.46128";
scaffold_409	Plutella_lncRNA	exon	67855	68027	.	+	.	transcript_id "MSTRG.46128.1"; gene_id "MSTRG.46128";
scaffold_409	Plutella_lncRNA	exon	68206	68234	.	+	.	transcript_id "MSTRG.46128.1"; gene_id "MSTRG.46128";
scaffold_41	Plutella_lncRNA	exon	552966	552980	.	+	.	transcript_id "MSTRG.46160.1"; gene_id "MSTRG.46160";
scaffold_41	Plutella_lncRNA	exon	562419	562662	.	+	.	transcript_id "MSTRG.46160.1"; gene_id "MSTRG.46160";
scaffold_41	Plutella_lncRNA	exon	562955	562979	.	+	.	transcript_id "MSTRG.46162.1"; gene_id "MSTRG.46162";
scaffold_41	Plutella_lncRNA	exon	563319	563532	.	+	.	transcript_id "MSTRG.46162.1"; gene_id "MSTRG.46162";
scaffold_417	Plutella_lncRNA	exon	18614	18800	.	+	.	transcript_id "MSTRG.46693.1"; gene_id "MSTRG.46693";
scaffold_417	Plutella_lncRNA	exon	19005	19036	.	+	.	transcript_id "MSTRG.46693.1"; gene_id "MSTRG.46693";
scaffold_420	Plutella_lncRNA	exon	53321	53500	.	-	.	transcript_id "MSTRG.47005.5"; gene_id "MSTRG.47005";
scaffold_420	Plutella_lncRNA	exon	53798	53992	.	-	.	transcript_id "MSTRG.47005.5"; gene_id "MSTRG.47005";
scaffold_431	Plutella_lncRNA	exon	13079	14569	.	+	.	transcript_id "MSTRG.47785.1"; gene_id "MSTRG.47785";
scaffold_431	Plutella_lncRNA	exon	17893	18112	.	+	.	transcript_id "MSTRG.47785.1"; gene_id "MSTRG.47785";
scaffold_434	Plutella_lncRNA	exon	142100	142473	.	+	.	transcript_id "MSTRG.48097.1"; gene_id "MSTRG.48097";
scaffold_434	Plutella_lncRNA	exon	142671	143537	.	+	.	transcript_id "MSTRG.48097.1"; gene_id "MSTRG.48097";
scaffold_439	Plutella_lncRNA	exon	31794	31895	.	+	.	transcript_id "MSTRG.48272.1"; gene_id "MSTRG.48272";
scaffold_439	Plutella_lncRNA	exon	32001	32159	.	+	.	transcript_id "MSTRG.48272.1"; gene_id "MSTRG.48272";
scaffold_439	Plutella_lncRNA	exon	32260	32335	.	+	.	transcript_id "MSTRG.48272.1"; gene_id "MSTRG.48272";
scaffold_439	Plutella_lncRNA	exon	195947	196185	.	+	.	transcript_id "MSTRG.48319.1"; gene_id "MSTRG.48319";
scaffold_439	Plutella_lncRNA	exon	196272	196308	.	+	.	transcript_id "MSTRG.48319.1"; gene_id "MSTRG.48319";
scaffold_451	Plutella_lncRNA	exon	27548	27699	.	-	.	transcript_id "MSTRG.49438.1"; gene_id "MSTRG.49438";
scaffold_451	Plutella_lncRNA	exon	27982	28127	.	-	.	transcript_id "MSTRG.49438.1"; gene_id "MSTRG.49438";
scaffold_455	Plutella_lncRNA	exon	392462	392737	.	+	.	transcript_id "MSTRG.49700.1"; gene_id "MSTRG.49700";
scaffold_455	Plutella_lncRNA	exon	392860	393152	.	+	.	transcript_id "MSTRG.49700.1"; gene_id "MSTRG.49700";
scaffold_46	Plutella_lncRNA	exon	276602	276623	.	+	.	transcript_id "MSTRG.49913.1"; gene_id "MSTRG.49913";
scaffold_46	Plutella_lncRNA	exon	285830	286056	.	+	.	transcript_id "MSTRG.49913.1"; gene_id "MSTRG.49913";
scaffold_47	Plutella_lncRNA	exon	338448	338572	.	+	.	transcript_id "MSTRG.50565.10"; gene_id "MSTRG.50565";
scaffold_47	Plutella_lncRNA	exon	340010	341598	.	+	.	transcript_id "MSTRG.50565.10"; gene_id "MSTRG.50565";
scaffold_47	Plutella_lncRNA	exon	341618	341753	.	+	.	transcript_id "MSTRG.50565.10"; gene_id "MSTRG.50565";
scaffold_474	Plutella_lncRNA	exon	179839	180566	.	-	.	transcript_id "MSTRG.50971.1"; gene_id "MSTRG.50971";
scaffold_474	Plutella_lncRNA	exon	181668	182191	.	-	.	transcript_id "MSTRG.50971.1"; gene_id "MSTRG.50971";
scaffold_48	Plutella_lncRNA	exon	938068	938175	.	+	.	transcript_id "MSTRG.51394.1"; gene_id "MSTRG.51394";
scaffold_48	Plutella_lncRNA	exon	938388	938604	.	+	.	transcript_id "MSTRG.51394.1"; gene_id "MSTRG.51394";
scaffold_49	Plutella_lncRNA	exon	715150	715540	.	-	.	transcript_id "MSTRG.52136.1"; gene_id "MSTRG.52136";
scaffold_49	Plutella_lncRNA	exon	715630	715669	.	-	.	transcript_id "MSTRG.52136.1"; gene_id "MSTRG.52136";
scaffold_49	Plutella_lncRNA	exon	715980	716152	.	-	.	transcript_id "MSTRG.52136.1"; gene_id "MSTRG.52136";
scaffold_49	Plutella_lncRNA	exon	716262	716323	.	-	.	transcript_id "MSTRG.52136.1"; gene_id "MSTRG.52136";
scaffold_492	Plutella_lncRNA	exon	5564	5855	.	+	.	transcript_id "MSTRG.52347.1"; gene_id "MSTRG.52347";
scaffold_492	Plutella_lncRNA	exon	6015	6117	.	+	.	transcript_id "MSTRG.52347.1"; gene_id "MSTRG.52347";
scaffold_495	Plutella_lncRNA	exon	80872	81331	.	-	.	transcript_id "MSTRG.52553.2"; gene_id "MSTRG.52553";
scaffold_495	Plutella_lncRNA	exon	82562	82700	.	-	.	transcript_id "MSTRG.52553.2"; gene_id "MSTRG.52553";
scaffold_495	Plutella_lncRNA	exon	83530	83608	.	-	.	transcript_id "MSTRG.52553.2"; gene_id "MSTRG.52553";
scaffold_497	Plutella_lncRNA	exon	11858	11999	.	-	.	transcript_id "MSTRG.52643.4"; gene_id "MSTRG.52643";
scaffold_497	Plutella_lncRNA	exon	12119	12544	.	-	.	transcript_id "MSTRG.52643.4"; gene_id "MSTRG.52643";
scaffold_497	Plutella_lncRNA	exon	102717	102932	.	-	.	transcript_id "MSTRG.52648.5"; gene_id "MSTRG.52648";
scaffold_497	Plutella_lncRNA	exon	103253	103397	.	-	.	transcript_id "MSTRG.52648.5"; gene_id "MSTRG.52648";
scaffold_50	Plutella_lncRNA	exon	319240	321863	.	-	.	transcript_id "MSTRG.53041.1"; gene_id "MSTRG.53041";
scaffold_50	Plutella_lncRNA	exon	322026	322367	.	-	.	transcript_id "MSTRG.53041.1"; gene_id "MSTRG.53041";
scaffold_50	Plutella_lncRNA	exon	1072146	1072360	.	-	.	transcript_id "MSTRG.53146.6"; gene_id "MSTRG.53146";
scaffold_50	Plutella_lncRNA	exon	1072845	1073115	.	-	.	transcript_id "MSTRG.53146.6"; gene_id "MSTRG.53146";
scaffold_501	Plutella_lncRNA	exon	397790	397841	.	-	.	transcript_id "MSTRG.53232.1"; gene_id "MSTRG.53232";
scaffold_501	Plutella_lncRNA	exon	397977	398177	.	-	.	transcript_id "MSTRG.53232.1"; gene_id "MSTRG.53232";
scaffold_501	Plutella_lncRNA	exon	398333	398360	.	-	.	transcript_id "MSTRG.53232.1"; gene_id "MSTRG.53232";
scaffold_51	Plutella_lncRNA	exon	2241009	2241238	.	-	.	transcript_id "MSTRG.54068.1"; gene_id "MSTRG.54068";
scaffold_51	Plutella_lncRNA	exon	2241484	2241706	.	-	.	transcript_id "MSTRG.54068.1"; gene_id "MSTRG.54068";
scaffold_51	Plutella_lncRNA	exon	2264008	2264262	.	-	.	transcript_id "MSTRG.54072.1"; gene_id "MSTRG.54072";
scaffold_51	Plutella_lncRNA	exon	2264677	2264921	.	-	.	transcript_id "MSTRG.54072.1"; gene_id "MSTRG.54072";
scaffold_53	Plutella_lncRNA	exon	190549	191061	.	+	.	transcript_id "MSTRG.55194.6"; gene_id "MSTRG.55194";
scaffold_53	Plutella_lncRNA	exon	191393	191422	.	+	.	transcript_id "MSTRG.55194.6"; gene_id "MSTRG.55194";
scaffold_532	Plutella_lncRNA	exon	108469	109484	.	-	.	transcript_id "MSTRG.55424.1"; gene_id "MSTRG.55424";
scaffold_532	Plutella_lncRNA	exon	109604	111440	.	-	.	transcript_id "MSTRG.55424.1"; gene_id "MSTRG.55424";
scaffold_537	Plutella_lncRNA	exon	121198	121250	.	-	.	transcript_id "MSTRG.55697.1"; gene_id "MSTRG.55697";
scaffold_537	Plutella_lncRNA	exon	121979	122078	.	-	.	transcript_id "MSTRG.55697.1"; gene_id "MSTRG.55697";
scaffold_537	Plutella_lncRNA	exon	122713	122818	.	-	.	transcript_id "MSTRG.55697.1"; gene_id "MSTRG.55697";
scaffold_54	Plutella_lncRNA	exon	344970	345050	.	+	.	transcript_id "MSTRG.55843.1"; gene_id "MSTRG.55843";
scaffold_54	Plutella_lncRNA	exon	345381	345507	.	+	.	transcript_id "MSTRG.55843.1"; gene_id "MSTRG.55843";
scaffold_563	Plutella_lncRNA	exon	116057	116120	.	-	.	transcript_id "MSTRG.56934.3"; gene_id "MSTRG.56934";
scaffold_563	Plutella_lncRNA	exon	119547	119641	.	-	.	transcript_id "MSTRG.56934.3"; gene_id "MSTRG.56934";
scaffold_563	Plutella_lncRNA	exon	119936	120118	.	-	.	transcript_id "MSTRG.56934.3"; gene_id "MSTRG.56934";
scaffold_57	Plutella_lncRNA	exon	185148	185239	.	+	.	transcript_id "MSTRG.57212.1"; gene_id "MSTRG.57212";
scaffold_57	Plutella_lncRNA	exon	185571	185642	.	+	.	transcript_id "MSTRG.57212.1"; gene_id "MSTRG.57212";
scaffold_57	Plutella_lncRNA	exon	185993	186201	.	+	.	transcript_id "MSTRG.57212.1"; gene_id "MSTRG.57212";
scaffold_570	Plutella_lncRNA	exon	134711	134950	.	-	.	transcript_id "MSTRG.57321.1"; gene_id "MSTRG.57321";
scaffold_570	Plutella_lncRNA	exon	135134	135261	.	-	.	transcript_id "MSTRG.57321.1"; gene_id "MSTRG.57321";
scaffold_580	Plutella_lncRNA	exon	32172	32208	.	+	.	transcript_id "MSTRG.57746.1"; gene_id "MSTRG.57746";
scaffold_580	Plutella_lncRNA	exon	32611	32931	.	+	.	transcript_id "MSTRG.57746.1"; gene_id "MSTRG.57746";
scaffold_59	Plutella_lncRNA	exon	50247	50488	.	+	.	transcript_id "MSTRG.58073.1"; gene_id "MSTRG.58073";
scaffold_59	Plutella_lncRNA	exon	50752	50943	.	+	.	transcript_id "MSTRG.58073.1"; gene_id "MSTRG.58073";
scaffold_59	Plutella_lncRNA	exon	629265	629419	.	+	.	transcript_id "MSTRG.58250.1"; gene_id "MSTRG.58250";
scaffold_59	Plutella_lncRNA	exon	629961	630062	.	+	.	transcript_id "MSTRG.58250.1"; gene_id "MSTRG.58250";
scaffold_591	Plutella_lncRNA	exon	105803	105875	.	+	.	transcript_id "MSTRG.58368.5"; gene_id "MSTRG.58368";
scaffold_591	Plutella_lncRNA	exon	106595	107304	.	+	.	transcript_id "MSTRG.58368.5"; gene_id "MSTRG.58368";
scaffold_592	Plutella_lncRNA	exon	62837	62914	.	-	.	transcript_id "MSTRG.58387.1"; gene_id "MSTRG.58387";
scaffold_592	Plutella_lncRNA	exon	63223	63358	.	-	.	transcript_id "MSTRG.58387.1"; gene_id "MSTRG.58387";
scaffold_592	Plutella_lncRNA	exon	63779	63850	.	-	.	transcript_id "MSTRG.58387.1"; gene_id "MSTRG.58387";
scaffold_60	Plutella_lncRNA	exon	403358	403557	.	-	.	transcript_id "MSTRG.58929.1"; gene_id "MSTRG.58929";
scaffold_60	Plutella_lncRNA	exon	403617	403650	.	-	.	transcript_id "MSTRG.58929.1"; gene_id "MSTRG.58929";
scaffold_61	Plutella_lncRNA	exon	836764	836933	.	-	.	transcript_id "MSTRG.59328.1"; gene_id "MSTRG.59328";
scaffold_61	Plutella_lncRNA	exon	840549	841014	.	-	.	transcript_id "MSTRG.59328.1"; gene_id "MSTRG.59328";
scaffold_62	Plutella_lncRNA	exon	530904	530926	.	-	.	transcript_id "MSTRG.59784.1"; gene_id "MSTRG.59784";
scaffold_62	Plutella_lncRNA	exon	536543	536742	.	-	.	transcript_id "MSTRG.59784.1"; gene_id "MSTRG.59784";
scaffold_648	Plutella_lncRNA	exon	17464	17650	.	+	.	transcript_id "MSTRG.60847.1"; gene_id "MSTRG.60847";
scaffold_648	Plutella_lncRNA	exon	19275	19298	.	+	.	transcript_id "MSTRG.60847.1"; gene_id "MSTRG.60847";
scaffold_67	Plutella_lncRNA	exon	627756	628210	.	+	.	transcript_id "MSTRG.61838.1"; gene_id "MSTRG.61838";
scaffold_67	Plutella_lncRNA	exon	630628	630668	.	+	.	transcript_id "MSTRG.61838.1"; gene_id "MSTRG.61838";
scaffold_699	Plutella_lncRNA	exon	11973	12187	.	+	.	transcript_id "MSTRG.62697.1"; gene_id "MSTRG.62697";
scaffold_699	Plutella_lncRNA	exon	12398	12447	.	+	.	transcript_id "MSTRG.62697.1"; gene_id "MSTRG.62697";
scaffold_703	Plutella_lncRNA	exon	82495	82593	.	-	.	transcript_id "MSTRG.63365.8"; gene_id "MSTRG.63365";
scaffold_703	Plutella_lncRNA	exon	83293	83427	.	-	.	transcript_id "MSTRG.63365.8"; gene_id "MSTRG.63365";
scaffold_72	Plutella_lncRNA	exon	706845	706983	.	-	.	transcript_id "MSTRG.63912.4"; gene_id "MSTRG.63912";
scaffold_72	Plutella_lncRNA	exon	707084	707263	.	-	.	transcript_id "MSTRG.63912.4"; gene_id "MSTRG.63912";
scaffold_73	Plutella_lncRNA	exon	1209609	1209674	.	+	.	transcript_id "MSTRG.64370.1"; gene_id "MSTRG.64370";
scaffold_73	Plutella_lncRNA	exon	1210227	1210697	.	+	.	transcript_id "MSTRG.64370.1"; gene_id "MSTRG.64370";
scaffold_745	Plutella_lncRNA	exon	36140	36421	.	+	.	transcript_id "MSTRG.64946.1"; gene_id "MSTRG.64946";
scaffold_745	Plutella_lncRNA	exon	36494	36511	.	+	.	transcript_id "MSTRG.64946.1"; gene_id "MSTRG.64946";
scaffold_75	Plutella_lncRNA	exon	439159	439287	.	-	.	transcript_id "MSTRG.65082.1"; gene_id "MSTRG.65082";
scaffold_75	Plutella_lncRNA	exon	439464	439549	.	-	.	transcript_id "MSTRG.65082.1"; gene_id "MSTRG.65082";
scaffold_757	Plutella_lncRNA	exon	62664	63109	.	+	.	transcript_id "MSTRG.65240.1"; gene_id "MSTRG.65240";
scaffold_757	Plutella_lncRNA	exon	65772	66070	.	+	.	transcript_id "MSTRG.65240.1"; gene_id "MSTRG.65240";
scaffold_79	Plutella_lncRNA	exon	1275809	1275946	.	+	.	transcript_id "MSTRG.66314.1"; gene_id "MSTRG.66314";
scaffold_79	Plutella_lncRNA	exon	1276079	1276377	.	+	.	transcript_id "MSTRG.66314.1"; gene_id "MSTRG.66314";
scaffold_80	Plutella_lncRNA	exon	20004	20273	.	-	.	transcript_id "MSTRG.66957.1"; gene_id "MSTRG.66957";
scaffold_80	Plutella_lncRNA	exon	20981	21178	.	-	.	transcript_id "MSTRG.66957.1"; gene_id "MSTRG.66957";
scaffold_80	Plutella_lncRNA	exon	732999	733190	.	-	.	transcript_id "MSTRG.67012.1"; gene_id "MSTRG.67012";
scaffold_80	Plutella_lncRNA	exon	745721	745772	.	-	.	transcript_id "MSTRG.67012.1"; gene_id "MSTRG.67012";
scaffold_801	Plutella_lncRNA	exon	10768	10966	.	-	.	transcript_id "MSTRG.67084.1"; gene_id "MSTRG.67084";
scaffold_801	Plutella_lncRNA	exon	11431	11491	.	-	.	transcript_id "MSTRG.67084.1"; gene_id "MSTRG.67084";
scaffold_82	Plutella_lncRNA	exon	671513	671540	.	-	.	transcript_id "MSTRG.67523.1"; gene_id "MSTRG.67523";
scaffold_82	Plutella_lncRNA	exon	671731	671915	.	-	.	transcript_id "MSTRG.67523.1"; gene_id "MSTRG.67523";
scaffold_833	Plutella_lncRNA	exon	5566	5589	.	+	.	transcript_id "MSTRG.67907.1"; gene_id "MSTRG.67907";
scaffold_833	Plutella_lncRNA	exon	7192	7390	.	+	.	transcript_id "MSTRG.67907.1"; gene_id "MSTRG.67907";
scaffold_839	Plutella_lncRNA	exon	30527	30916	.	-	.	transcript_id "MSTRG.68001.1"; gene_id "MSTRG.68001";
scaffold_839	Plutella_lncRNA	exon	31256	31297	.	-	.	transcript_id "MSTRG.68001.1"; gene_id "MSTRG.68001";
scaffold_839	Plutella_lncRNA	exon	42944	43280	.	+	.	transcript_id "MSTRG.68002.1"; gene_id "MSTRG.68002";
scaffold_839	Plutella_lncRNA	exon	43350	43403	.	+	.	transcript_id "MSTRG.68002.1"; gene_id "MSTRG.68002";
scaffold_84	Plutella_lncRNA	exon	541906	542005	.	+	.	transcript_id "MSTRG.68089.1"; gene_id "MSTRG.68089";
scaffold_84	Plutella_lncRNA	exon	542118	542301	.	+	.	transcript_id "MSTRG.68089.1"; gene_id "MSTRG.68089";
scaffold_85	Plutella_lncRNA	exon	11679	11912	.	+	.	transcript_id "MSTRG.68221.1"; gene_id "MSTRG.68221";
scaffold_85	Plutella_lncRNA	exon	13060	13141	.	+	.	transcript_id "MSTRG.68221.1"; gene_id "MSTRG.68221";
scaffold_87	Plutella_lncRNA	exon	515233	515295	.	-	.	transcript_id "MSTRG.68716.1"; gene_id "MSTRG.68716";
scaffold_87	Plutella_lncRNA	exon	515404	515521	.	-	.	transcript_id "MSTRG.68716.1"; gene_id "MSTRG.68716";
scaffold_87	Plutella_lncRNA	exon	515778	515858	.	-	.	transcript_id "MSTRG.68716.1"; gene_id "MSTRG.68716";
scaffold_9	Plutella_lncRNA	exon	449203	449497	.	-	.	transcript_id "MSTRG.69555.1"; gene_id "MSTRG.69555";
scaffold_9	Plutella_lncRNA	exon	449919	450396	.	-	.	transcript_id "MSTRG.69555.1"; gene_id "MSTRG.69555";
scaffold_9	Plutella_lncRNA	exon	1027452	1027475	.	+	.	transcript_id "MSTRG.69467.1"; gene_id "MSTRG.69467";
scaffold_9	Plutella_lncRNA	exon	1030094	1030498	.	+	.	transcript_id "MSTRG.69467.1"; gene_id "MSTRG.69467";
scaffold_923	Plutella_lncRNA	exon	20841	21109	.	+	.	transcript_id "MSTRG.70188.1"; gene_id "MSTRG.70188";
scaffold_923	Plutella_lncRNA	exon	23900	23921	.	+	.	transcript_id "MSTRG.70188.1"; gene_id "MSTRG.70188";
scaffold_93	Plutella_lncRNA	exon	225739	225769	.	-	.	transcript_id "MSTRG.70295.1"; gene_id "MSTRG.70295";
scaffold_93	Plutella_lncRNA	exon	227746	229363	.	-	.	transcript_id "MSTRG.70295.1"; gene_id "MSTRG.70295";
scaffold_93	Plutella_lncRNA	exon	830563	830586	.	-	.	transcript_id "MSTRG.70462.1"; gene_id "MSTRG.70462";
scaffold_93	Plutella_lncRNA	exon	831049	831226	.	-	.	transcript_id "MSTRG.70462.1"; gene_id "MSTRG.70462";

## Sheet: lncNAT
Table S4. Genomic annotation of lncRNAs identified in P. xylostella using our pipeline
Scaffold	Source	Feature	Start	End	Score	Strand	Frame	ID
scaffold_1	Plutella_lncRNA	exon	309916	310152	.	+	.	transcript_id "MSTRG.90.1"; gene_id "MSTRG.90";
scaffold_1	Plutella_lncRNA	exon	316682	319014	.	-	.	transcript_id "MSTRG.92.3"; gene_id "MSTRG.92";
scaffold_1	Plutella_lncRNA	exon	319218	319528	.	-	.	transcript_id "MSTRG.92.3"; gene_id "MSTRG.92";
scaffold_1	Plutella_lncRNA	exon	348715	348792	.	+	.	transcript_id "MSTRG.90.1"; gene_id "MSTRG.90";
scaffold_1	Plutella_lncRNA	exon	503548	503706	.	+	.	transcript_id "MSTRG.470.1"; gene_id "MSTRG.470";
scaffold_1	Plutella_lncRNA	exon	549800	549903	.	+	.	transcript_id "MSTRG.470.1"; gene_id "MSTRG.470";
scaffold_1	Plutella_lncRNA	exon	1030673	1030683	.	+	.	transcript_id "MSTRG.189.1"; gene_id "MSTRG.189";
scaffold_1	Plutella_lncRNA	exon	1096225	1096991	.	+	.	transcript_id "MSTRG.189.1"; gene_id "MSTRG.189";
scaffold_1	Plutella_lncRNA	exon	1248351	1248530	.	-	.	transcript_id "MSTRG.275.1"; gene_id "MSTRG.275";
scaffold_1	Plutella_lncRNA	exon	1295991	1296182	.	+	.	transcript_id "MSTRG.289.1"; gene_id "MSTRG.289";
scaffold_1	Plutella_lncRNA	exon	1296252	1296496	.	-	.	transcript_id "MSTRG.275.1"; gene_id "MSTRG.275";
scaffold_1	Plutella_lncRNA	exon	1356034	1356045	.	+	.	transcript_id "MSTRG.289.1"; gene_id "MSTRG.289";
scaffold_1	Plutella_lncRNA	exon	1683074	1683329	.	-	.	transcript_id "MSTRG.343.1"; gene_id "MSTRG.343";
scaffold_1	Plutella_lncRNA	exon	1685942	1685957	.	-	.	transcript_id "MSTRG.343.1"; gene_id "MSTRG.343";
scaffold_10	Plutella_lncRNA	exon	602313	602426	.	+	.	transcript_id "MSTRG.572.1"; gene_id "MSTRG.572";
scaffold_10	Plutella_lncRNA	exon	612519	612726	.	+	.	transcript_id "MSTRG.572.1"; gene_id "MSTRG.572";
scaffold_10	Plutella_lncRNA	exon	677394	677459	.	-	.	transcript_id "MSTRG.583.1"; gene_id "MSTRG.583";
scaffold_10	Plutella_lncRNA	exon	683187	683837	.	+	.	transcript_id "MSTRG.588.1"; gene_id "MSTRG.588";
scaffold_10	Plutella_lncRNA	exon	687493	688652	.	+	.	transcript_id "MSTRG.588.1"; gene_id "MSTRG.588";
scaffold_10	Plutella_lncRNA	exon	738342	738516	.	-	.	transcript_id "MSTRG.583.1"; gene_id "MSTRG.583";
scaffold_10	Plutella_lncRNA	exon	741297	742452	.	-	.	transcript_id "MSTRG.599.2"; gene_id "MSTRG.599";
scaffold_10	Plutella_lncRNA	exon	796106	796258	.	-	.	transcript_id "MSTRG.599.2"; gene_id "MSTRG.599";
scaffold_10	Plutella_lncRNA	exon	844711	844723	.	-	.	transcript_id "MSTRG.599.2"; gene_id "MSTRG.599";
scaffold_10	Plutella_lncRNA	exon	1884607	1884935	.	+	.	transcript_id "MSTRG.801.1"; gene_id "MSTRG.801";
scaffold_10	Plutella_lncRNA	exon	1956854	1956864	.	+	.	transcript_id "MSTRG.801.1"; gene_id "MSTRG.801";
scaffold_10	Plutella_lncRNA	exon	2206845	2206889	.	-	.	transcript_id "MSTRG.901.1"; gene_id "MSTRG.901";
scaffold_10	Plutella_lncRNA	exon	2274818	2274973	.	-	.	transcript_id "MSTRG.901.1"; gene_id "MSTRG.901";
scaffold_100	Plutella_lncRNA	exon	404277	404355	.	-	.	transcript_id "MSTRG.1024.1"; gene_id "MSTRG.1024";
scaffold_100	Plutella_lncRNA	exon	417672	418137	.	-	.	transcript_id "MSTRG.1024.1"; gene_id "MSTRG.1024";
scaffold_100	Plutella_lncRNA	exon	456377	457077	.	+	.	transcript_id "MSTRG.1032.1"; gene_id "MSTRG.1032";
scaffold_100	Plutella_lncRNA	exon	464625	464641	.	+	.	transcript_id "MSTRG.1032.1"; gene_id "MSTRG.1032";
scaffold_101	Plutella_lncRNA	exon	152598	152851	.	-	.	transcript_id "MSTRG.1169.1"; gene_id "MSTRG.1169";
scaffold_101	Plutella_lncRNA	exon	169969	170664	.	+	.	transcript_id "MSTRG.1175.1"; gene_id "MSTRG.1175";
scaffold_101	Plutella_lncRNA	exon	209123	209283	.	-	.	transcript_id "MSTRG.1169.1"; gene_id "MSTRG.1169";
scaffold_101	Plutella_lncRNA	exon	248046	248342	.	+	.	transcript_id "MSTRG.1175.1"; gene_id "MSTRG.1175";
scaffold_101	Plutella_lncRNA	exon	413306	414043	.	+	.	transcript_id "MSTRG.1160.1"; gene_id "MSTRG.1160";
scaffold_101	Plutella_lncRNA	exon	414408	414637	.	+	.	transcript_id "MSTRG.1160.1"; gene_id "MSTRG.1160";
scaffold_101	Plutella_lncRNA	exon	628147	628642	.	-	.	transcript_id "MSTRG.1308.1"; gene_id "MSTRG.1308";
scaffold_101	Plutella_lncRNA	exon	707704	707772	.	-	.	transcript_id "MSTRG.1308.1"; gene_id "MSTRG.1308";
scaffold_102	Plutella_lncRNA	exon	18062	18868	.	+	.	transcript_id "MSTRG.1380.2"; gene_id "MSTRG.1380";
scaffold_102	Plutella_lncRNA	exon	35711	35722	.	+	.	transcript_id "MSTRG.1380.2"; gene_id "MSTRG.1380";
scaffold_102	Plutella_lncRNA	exon	334946	334955	.	+	.	transcript_id "MSTRG.1428.1"; gene_id "MSTRG.1428";
scaffold_102	Plutella_lncRNA	exon	408549	409227	.	+	.	transcript_id "MSTRG.1428.1"; gene_id "MSTRG.1428";
scaffold_102	Plutella_lncRNA	exon	796984	797505	.	-	.	transcript_id "MSTRG.1517.1"; gene_id "MSTRG.1517";
scaffold_102	Plutella_lncRNA	exon	829101	829110	.	-	.	transcript_id "MSTRG.1517.1"; gene_id "MSTRG.1517";
scaffold_102	Plutella_lncRNA	exon	926717	926727	.	-	.	transcript_id "MSTRG.1565.1"; gene_id "MSTRG.1565";
scaffold_102	Plutella_lncRNA	exon	965793	966072	.	-	.	transcript_id "MSTRG.1565.1"; gene_id "MSTRG.1565";
scaffold_102	Plutella_lncRNA	exon	1244849	1245059	.	+	.	transcript_id "MSTRG.1625.1"; gene_id "MSTRG.1625";
scaffold_102	Plutella_lncRNA	exon	1315232	1315357	.	+	.	transcript_id "MSTRG.1625.1"; gene_id "MSTRG.1625";
scaffold_102	Plutella_lncRNA	exon	1364571	1364690	.	+	.	transcript_id "MSTRG.1625.1"; gene_id "MSTRG.1625";
scaffold_103	Plutella_lncRNA	exon	244413	244737	.	-	.	transcript_id "MSTRG.1830.1"; gene_id "MSTRG.1830";
scaffold_103	Plutella_lncRNA	exon	246230	248995	.	-	.	transcript_id "MSTRG.1830.1"; gene_id "MSTRG.1830";
scaffold_103	Plutella_lncRNA	exon	727662	727866	.	-	.	transcript_id "MSTRG.1837.1"; gene_id "MSTRG.1837";
scaffold_103	Plutella_lncRNA	exon	779769	779783	.	-	.	transcript_id "MSTRG.1837.1"; gene_id "MSTRG.1837";
scaffold_104	Plutella_lncRNA	exon	284274	284724	.	-	.	transcript_id "MSTRG.2081.1"; gene_id "MSTRG.2081";
scaffold_104	Plutella_lncRNA	exon	285351	285722	.	-	.	transcript_id "MSTRG.2081.1"; gene_id "MSTRG.2081";
scaffold_1043	Plutella_lncRNA	exon	12653	12827	.	+	.	transcript_id "MSTRG.2101.1"; gene_id "MSTRG.2101";
scaffold_1043	Plutella_lncRNA	exon	14478	14577	.	+	.	transcript_id "MSTRG.2101.1"; gene_id "MSTRG.2101";
scaffold_1047	Plutella_lncRNA	exon	5059	5254	.	+	.	transcript_id "MSTRG.2134.2"; gene_id "MSTRG.2134";
scaffold_1047	Plutella_lncRNA	exon	5936	6923	.	+	.	transcript_id "MSTRG.2134.2"; gene_id "MSTRG.2134";
scaffold_105	Plutella_lncRNA	exon	211077	211287	.	+	.	transcript_id "MSTRG.2258.2"; gene_id "MSTRG.2258";
scaffold_105	Plutella_lncRNA	exon	272716	272733	.	+	.	transcript_id "MSTRG.2258.2"; gene_id "MSTRG.2258";
scaffold_105	Plutella_lncRNA	exon	632805	632903	.	-	.	transcript_id "MSTRG.2306.1"; gene_id "MSTRG.2306";
scaffold_105	Plutella_lncRNA	exon	655000	655022	.	-	.	transcript_id "MSTRG.2306.1"; gene_id "MSTRG.2306";
scaffold_105	Plutella_lncRNA	exon	696757	696899	.	-	.	transcript_id "MSTRG.2306.1"; gene_id "MSTRG.2306";
scaffold_105	Plutella_lncRNA	exon	698161	698710	.	-	.	transcript_id "MSTRG.2315.1"; gene_id "MSTRG.2315";
scaffold_105	Plutella_lncRNA	exon	774971	775007	.	-	.	transcript_id "MSTRG.2315.1"; gene_id "MSTRG.2315";
scaffold_106	Plutella_lncRNA	exon	676650	677343	.	+	.	transcript_id "MSTRG.2510.2"; gene_id "MSTRG.2510";
scaffold_106	Plutella_lncRNA	exon	732791	732868	.	+	.	transcript_id "MSTRG.2510.2"; gene_id "MSTRG.2510";
scaffold_107	Plutella_lncRNA	exon	70401	70540	.	-	.	transcript_id "MSTRG.2767.1"; gene_id "MSTRG.2767";
scaffold_107	Plutella_lncRNA	exon	70636	70862	.	-	.	transcript_id "MSTRG.2767.1"; gene_id "MSTRG.2767";
scaffold_107	Plutella_lncRNA	exon	161318	161668	.	-	.	transcript_id "MSTRG.2685.1"; gene_id "MSTRG.2685";
scaffold_107	Plutella_lncRNA	exon	226367	226389	.	-	.	transcript_id "MSTRG.2685.1"; gene_id "MSTRG.2685";
scaffold_107	Plutella_lncRNA	exon	361383	361874	.	+	.	transcript_id "MSTRG.2724.1"; gene_id "MSTRG.2724";
scaffold_107	Plutella_lncRNA	exon	379179	379192	.	+	.	transcript_id "MSTRG.2724.1"; gene_id "MSTRG.2724";
scaffold_107	Plutella_lncRNA	exon	686403	686750	.	+	.	transcript_id "MSTRG.2825.2"; gene_id "MSTRG.2825";
scaffold_107	Plutella_lncRNA	exon	710931	710964	.	+	.	transcript_id "MSTRG.2825.2"; gene_id "MSTRG.2825";
scaffold_1076	Plutella_lncRNA	exon	13526	14628	.	+	.	transcript_id "MSTRG.2911.2"; gene_id "MSTRG.2911";
scaffold_1076	Plutella_lncRNA	exon	14640	14710	.	+	.	transcript_id "MSTRG.2911.2"; gene_id "MSTRG.2911";
scaffold_108	Plutella_lncRNA	exon	202513	202666	.	+	.	transcript_id "MSTRG.2996.1"; gene_id "MSTRG.2996";
scaffold_108	Plutella_lncRNA	exon	205156	205303	.	+	.	transcript_id "MSTRG.2996.1"; gene_id "MSTRG.2996";
scaffold_108	Plutella_lncRNA	exon	667210	667588	.	-	.	transcript_id "MSTRG.3302.1"; gene_id "MSTRG.3302";
scaffold_108	Plutella_lncRNA	exon	706836	706846	.	-	.	transcript_id "MSTRG.3302.1"; gene_id "MSTRG.3302";
scaffold_108	Plutella_lncRNA	exon	731059	731278	.	+	.	transcript_id "MSTRG.3311.1"; gene_id "MSTRG.3311";
scaffold_108	Plutella_lncRNA	exon	737943	738078	.	+	.	transcript_id "MSTRG.3312.1"; gene_id "MSTRG.3312";
scaffold_108	Plutella_lncRNA	exon	792148	792166	.	+	.	transcript_id "MSTRG.3311.1"; gene_id "MSTRG.3311";
scaffold_108	Plutella_lncRNA	exon	850253	851221	.	-	.	transcript_id "MSTRG.3336.1"; gene_id "MSTRG.3336";
scaffold_108	Plutella_lncRNA	exon	851407	851563	.	+	.	transcript_id "MSTRG.3312.1"; gene_id "MSTRG.3312";
scaffold_108	Plutella_lncRNA	exon	855964	855981	.	-	.	transcript_id "MSTRG.3338.1"; gene_id "MSTRG.3338";
scaffold_108	Plutella_lncRNA	exon	884443	884814	.	-	.	transcript_id "MSTRG.3338.1"; gene_id "MSTRG.3338";
scaffold_108	Plutella_lncRNA	exon	886915	887795	.	-	.	transcript_id "MSTRG.3336.1"; gene_id "MSTRG.3336";
scaffold_109	Plutella_lncRNA	exon	690948	691211	.	+	.	transcript_id "MSTRG.3204.1"; gene_id "MSTRG.3204";
scaffold_109	Plutella_lncRNA	exon	704817	705312	.	+	.	transcript_id "MSTRG.3204.1"; gene_id "MSTRG.3204";
scaffold_109	Plutella_lncRNA	exon	1145013	1145024	.	-	.	transcript_id "MSTRG.3463.1"; gene_id "MSTRG.3463";
scaffold_109	Plutella_lncRNA	exon	1186627	1187261	.	+	.	transcript_id "MSTRG.3479.2"; gene_id "MSTRG.3479";
scaffold_109	Plutella_lncRNA	exon	1186770	1187388	.	-	.	transcript_id "MSTRG.3463.1"; gene_id "MSTRG.3463";
scaffold_109	Plutella_lncRNA	exon	1246827	1247001	.	+	.	transcript_id "MSTRG.3479.2"; gene_id "MSTRG.3479";
scaffold_109	Plutella_lncRNA	exon	1718398	1718447	.	-	.	transcript_id "MSTRG.3389.1"; gene_id "MSTRG.3389";
scaffold_109	Plutella_lncRNA	exon	1738853	1738949	.	-	.	transcript_id "MSTRG.3392.1"; gene_id "MSTRG.3392";
scaffold_109	Plutella_lncRNA	exon	1739024	1740855	.	-	.	transcript_id "MSTRG.3392.1"; gene_id "MSTRG.3392";
scaffold_109	Plutella_lncRNA	exon	1755255	1755656	.	-	.	transcript_id "MSTRG.3389.1"; gene_id "MSTRG.3389";
scaffold_11	Plutella_lncRNA	exon	402071	403099	.	+	.	transcript_id "MSTRG.3772.1"; gene_id "MSTRG.3772";
scaffold_11	Plutella_lncRNA	exon	417986	418002	.	+	.	transcript_id "MSTRG.3772.1"; gene_id "MSTRG.3772";
scaffold_11	Plutella_lncRNA	exon	652138	653743	.	+	.	transcript_id "MSTRG.3804.1"; gene_id "MSTRG.3804";
scaffold_11	Plutella_lncRNA	exon	667507	667820	.	+	.	transcript_id "MSTRG.3804.1"; gene_id "MSTRG.3804";
scaffold_11	Plutella_lncRNA	exon	1095922	1096444	.	+	.	transcript_id "MSTRG.3926.1"; gene_id "MSTRG.3926";
scaffold_11	Plutella_lncRNA	exon	1150509	1150946	.	+	.	transcript_id "MSTRG.3926.1"; gene_id "MSTRG.3926";
scaffold_11	Plutella_lncRNA	exon	1426354	1427281	.	-	.	transcript_id "MSTRG.3971.1"; gene_id "MSTRG.3971";
scaffold_11	Plutella_lncRNA	exon	1438589	1438757	.	-	.	transcript_id "MSTRG.3971.1"; gene_id "MSTRG.3971";
scaffold_11	Plutella_lncRNA	exon	1513200	1513684	.	+	.	transcript_id "MSTRG.3949.2"; gene_id "MSTRG.3949";
scaffold_11	Plutella_lncRNA	exon	1514428	1515855	.	+	.	transcript_id "MSTRG.3949.2"; gene_id "MSTRG.3949";
scaffold_110	Plutella_lncRNA	exon	761478	761507	.	+	.	transcript_id "MSTRG.4224.1"; gene_id "MSTRG.4224";
scaffold_110	Plutella_lncRNA	exon	761624	761999	.	+	.	transcript_id "MSTRG.4224.1"; gene_id "MSTRG.4224";
scaffold_111	Plutella_lncRNA	exon	460303	460995	.	-	.	transcript_id "MSTRG.4355.2"; gene_id "MSTRG.4355";
scaffold_111	Plutella_lncRNA	exon	461030	463449	.	-	.	transcript_id "MSTRG.4355.2"; gene_id "MSTRG.4355";
scaffold_111	Plutella_lncRNA	exon	463557	463972	.	+	.	transcript_id "MSTRG.4356.1"; gene_id "MSTRG.4356";
scaffold_111	Plutella_lncRNA	exon	477801	478131	.	+	.	transcript_id "MSTRG.4356.1"; gene_id "MSTRG.4356";
scaffold_111	Plutella_lncRNA	exon	582070	582092	.	-	.	transcript_id "MSTRG.4317.1"; gene_id "MSTRG.4317";
scaffold_111	Plutella_lncRNA	exon	643943	644199	.	-	.	transcript_id "MSTRG.4317.1"; gene_id "MSTRG.4317";
scaffold_112	Plutella_lncRNA	exon	55960	56011	.	+	.	transcript_id "MSTRG.4511.1"; gene_id "MSTRG.4511";
scaffold_112	Plutella_lncRNA	exon	204669	204849	.	+	.	transcript_id "MSTRG.4511.1"; gene_id "MSTRG.4511";
scaffold_112	Plutella_lncRNA	exon	299876	300138	.	+	.	transcript_id "MSTRG.4455.1"; gene_id "MSTRG.4455";
scaffold_112	Plutella_lncRNA	exon	301075	301137	.	+	.	transcript_id "MSTRG.4455.1"; gene_id "MSTRG.4455";
scaffold_113	Plutella_lncRNA	exon	157412	158857	.	-	.	transcript_id "MSTRG.4689.1"; gene_id "MSTRG.4689";
scaffold_113	Plutella_lncRNA	exon	158946	159300	.	-	.	transcript_id "MSTRG.4689.1"; gene_id "MSTRG.4689";
scaffold_113	Plutella_lncRNA	exon	288653	288680	.	-	.	transcript_id "MSTRG.4870.1"; gene_id "MSTRG.4870";
scaffold_113	Plutella_lncRNA	exon	301219	301635	.	-	.	transcript_id "MSTRG.4870.1"; gene_id "MSTRG.4870";
scaffold_113	Plutella_lncRNA	exon	446695	446924	.	-	.	transcript_id "MSTRG.4710.1"; gene_id "MSTRG.4710";
scaffold_113	Plutella_lncRNA	exon	512893	512903	.	-	.	transcript_id "MSTRG.4710.1"; gene_id "MSTRG.4710";
scaffold_113	Plutella_lncRNA	exon	528460	528666	.	-	.	transcript_id "MSTRG.4722.1"; gene_id "MSTRG.4722";
scaffold_113	Plutella_lncRNA	exon	580718	580729	.	-	.	transcript_id "MSTRG.4722.1"; gene_id "MSTRG.4722";
scaffold_113	Plutella_lncRNA	exon	724681	724703	.	-	.	transcript_id "MSTRG.4750.1"; gene_id "MSTRG.4750";
scaffold_113	Plutella_lncRNA	exon	731505	731778	.	-	.	transcript_id "MSTRG.4752.1"; gene_id "MSTRG.4752";
scaffold_113	Plutella_lncRNA	exon	751627	751889	.	-	.	transcript_id "MSTRG.4750.1"; gene_id "MSTRG.4750";
scaffold_113	Plutella_lncRNA	exon	752730	752740	.	-	.	transcript_id "MSTRG.4752.1"; gene_id "MSTRG.4752";
scaffold_113	Plutella_lncRNA	exon	849790	849801	.	-	.	transcript_id "MSTRG.4770.1"; gene_id "MSTRG.4770";
scaffold_113	Plutella_lncRNA	exon	919435	919638	.	-	.	transcript_id "MSTRG.4770.1"; gene_id "MSTRG.4770";
scaffold_114	Plutella_lncRNA	exon	660648	661276	.	-	.	transcript_id "MSTRG.4986.1"; gene_id "MSTRG.4986";
scaffold_114	Plutella_lncRNA	exon	700175	700300	.	-	.	transcript_id "MSTRG.4986.1"; gene_id "MSTRG.4986";
scaffold_115	Plutella_lncRNA	exon	107202	107510	.	+	.	transcript_id "MSTRG.5107.1"; gene_id "MSTRG.5107";
scaffold_115	Plutella_lncRNA	exon	152861	152920	.	+	.	transcript_id "MSTRG.5107.1"; gene_id "MSTRG.5107";
scaffold_115	Plutella_lncRNA	exon	469266	470100	.	-	.	transcript_id "MSTRG.5195.1"; gene_id "MSTRG.5195";
scaffold_115	Plutella_lncRNA	exon	498627	498636	.	-	.	transcript_id "MSTRG.5195.1"; gene_id "MSTRG.5195";
scaffold_116	Plutella_lncRNA	exon	557153	557223	.	+	.	transcript_id "MSTRG.5387.1"; gene_id "MSTRG.5387";
scaffold_116	Plutella_lncRNA	exon	635815	635825	.	+	.	transcript_id "MSTRG.5387.1"; gene_id "MSTRG.5387";
scaffold_116	Plutella_lncRNA	exon	643292	643409	.	+	.	transcript_id "MSTRG.5387.1"; gene_id "MSTRG.5387";
scaffold_118	Plutella_lncRNA	exon	64053	64400	.	+	.	transcript_id "MSTRG.5627.1"; gene_id "MSTRG.5627";
scaffold_118	Plutella_lncRNA	exon	71227	71237	.	+	.	transcript_id "MSTRG.5627.1"; gene_id "MSTRG.5627";
scaffold_118	Plutella_lncRNA	exon	565793	566243	.	-	.	transcript_id "MSTRG.5708.1"; gene_id "MSTRG.5708";
scaffold_118	Plutella_lncRNA	exon	612937	612996	.	-	.	transcript_id "MSTRG.5708.1"; gene_id "MSTRG.5708";
scaffold_118	Plutella_lncRNA	exon	619535	619545	.	-	.	transcript_id "MSTRG.5750.1"; gene_id "MSTRG.5750";
scaffold_118	Plutella_lncRNA	exon	648760	649093	.	-	.	transcript_id "MSTRG.5750.1"; gene_id "MSTRG.5750";
scaffold_118	Plutella_lncRNA	exon	710094	710122	.	-	.	transcript_id "MSTRG.5750.1"; gene_id "MSTRG.5750";
scaffold_119	Plutella_lncRNA	exon	89669	89723	.	+	.	transcript_id "MSTRG.5813.1"; gene_id "MSTRG.5813";
scaffold_119	Plutella_lncRNA	exon	94883	95130	.	+	.	transcript_id "MSTRG.5813.1"; gene_id "MSTRG.5813";
scaffold_119	Plutella_lncRNA	exon	732557	733178	.	-	.	transcript_id "MSTRG.6004.1"; gene_id "MSTRG.6004";
scaffold_119	Plutella_lncRNA	exon	756524	756972	.	-	.	transcript_id "MSTRG.6004.1"; gene_id "MSTRG.6004";
scaffold_12	Plutella_lncRNA	exon	84411	84426	.	-	.	transcript_id "MSTRG.6122.1"; gene_id "MSTRG.6122";
scaffold_12	Plutella_lncRNA	exon	116494	116591	.	-	.	transcript_id "MSTRG.6132.1"; gene_id "MSTRG.6132";
scaffold_12	Plutella_lncRNA	exon	125618	125764	.	-	.	transcript_id "MSTRG.6132.1"; gene_id "MSTRG.6132";
scaffold_12	Plutella_lncRNA	exon	151514	151744	.	-	.	transcript_id "MSTRG.6122.1"; gene_id "MSTRG.6122";
scaffold_12	Plutella_lncRNA	exon	559114	559288	.	-	.	transcript_id "MSTRG.6208.1"; gene_id "MSTRG.6208";
scaffold_12	Plutella_lncRNA	exon	597930	598061	.	-	.	transcript_id "MSTRG.6208.1"; gene_id "MSTRG.6208";
scaffold_12	Plutella_lncRNA	exon	1118512	1118858	.	+	.	transcript_id "MSTRG.6266.1"; gene_id "MSTRG.6266";
scaffold_12	Plutella_lncRNA	exon	1119063	1119424	.	+	.	transcript_id "MSTRG.6266.1"; gene_id "MSTRG.6266";
scaffold_12	Plutella_lncRNA	exon	1128301	1128346	.	+	.	transcript_id "MSTRG.6266.1"; gene_id "MSTRG.6266";
scaffold_12	Plutella_lncRNA	exon	1128803	1128997	.	+	.	transcript_id "MSTRG.6270.1"; gene_id "MSTRG.6270";
scaffold_12	Plutella_lncRNA	exon	1142384	1142850	.	+	.	transcript_id "MSTRG.6273.3"; gene_id "MSTRG.6273";
scaffold_12	Plutella_lncRNA	exon	1161619	1161801	.	+	.	transcript_id "MSTRG.6273.3"; gene_id "MSTRG.6273";
scaffold_12	Plutella_lncRNA	exon	1257239	1257357	.	+	.	transcript_id "MSTRG.6270.1"; gene_id "MSTRG.6270";
scaffold_12	Plutella_lncRNA	exon	1616782	1616803	.	-	.	transcript_id "MSTRG.6393.2"; gene_id "MSTRG.6393";
scaffold_12	Plutella_lncRNA	exon	1676077	1676612	.	+	.	transcript_id "MSTRG.6411.1"; gene_id "MSTRG.6411";
scaffold_12	Plutella_lncRNA	exon	1678994	1679928	.	-	.	transcript_id "MSTRG.6393.2"; gene_id "MSTRG.6393";
scaffold_12	Plutella_lncRNA	exon	1689107	1689751	.	+	.	transcript_id "MSTRG.6411.2"; gene_id "MSTRG.6411";
scaffold_12	Plutella_lncRNA	exon	1697308	1697847	.	+	.	transcript_id "MSTRG.6415.1"; gene_id "MSTRG.6415";
scaffold_12	Plutella_lncRNA	exon	1698126	1698324	.	+	.	transcript_id "MSTRG.6415.1"; gene_id "MSTRG.6415";
scaffold_12	Plutella_lncRNA	exon	1702370	1702544	.	+	.	transcript_id "MSTRG.6411.2"; gene_id "MSTRG.6411";
scaffold_12	Plutella_lncRNA	exon	1702510	1702646	.	+	.	transcript_id "MSTRG.6411.1"; gene_id "MSTRG.6411";
scaffold_12	Plutella_lncRNA	exon	1816262	1817108	.	-	.	transcript_id "MSTRG.6312.1"; gene_id "MSTRG.6312";
scaffold_12	Plutella_lncRNA	exon	1817171	1817540	.	-	.	transcript_id "MSTRG.6312.1"; gene_id "MSTRG.6312";
scaffold_12	Plutella_lncRNA	exon	1817551	1817941	.	-	.	transcript_id "MSTRG.6312.1"; gene_id "MSTRG.6312";
scaffold_12	Plutella_lncRNA	exon	1909236	1909624	.	-	.	transcript_id "MSTRG.6324.1"; gene_id "MSTRG.6324";
scaffold_12	Plutella_lncRNA	exon	1952824	1952835	.	-	.	transcript_id "MSTRG.6324.1"; gene_id "MSTRG.6324";
scaffold_120	Plutella_lncRNA	exon	272786	273058	.	-	.	transcript_id "MSTRG.6359.1"; gene_id "MSTRG.6359";
scaffold_120	Plutella_lncRNA	exon	284801	284832	.	-	.	transcript_id "MSTRG.6359.1"; gene_id "MSTRG.6359";
scaffold_122	Plutella_lncRNA	exon	182334	182574	.	+	.	transcript_id "MSTRG.6755.2"; gene_id "MSTRG.6755";
scaffold_122	Plutella_lncRNA	exon	182731	183945	.	+	.	transcript_id "MSTRG.6755.2"; gene_id "MSTRG.6755";
scaffold_122	Plutella_lncRNA	exon	360351	360646	.	-	.	transcript_id "MSTRG.6691.1"; gene_id "MSTRG.6691";
scaffold_122	Plutella_lncRNA	exon	387317	387328	.	-	.	transcript_id "MSTRG.6691.1"; gene_id "MSTRG.6691";
scaffold_123	Plutella_lncRNA	exon	387391	387449	.	-	.	transcript_id "MSTRG.7151.1"; gene_id "MSTRG.7151";
scaffold_123	Plutella_lncRNA	exon	455169	455181	.	-	.	transcript_id "MSTRG.7156.1"; gene_id "MSTRG.7156";
scaffold_123	Plutella_lncRNA	exon	485342	485485	.	-	.	transcript_id "MSTRG.7151.1"; gene_id "MSTRG.7151";
scaffold_123	Plutella_lncRNA	exon	492378	492463	.	-	.	transcript_id "MSTRG.7156.1"; gene_id "MSTRG.7156";
scaffold_123	Plutella_lncRNA	exon	492565	492707	.	-	.	transcript_id "MSTRG.7156.1"; gene_id "MSTRG.7156";
scaffold_124	Plutella_lncRNA	exon	76730	76963	.	-	.	transcript_id "MSTRG.7039.1"; gene_id "MSTRG.7039";
scaffold_124	Plutella_lncRNA	exon	174403	174500	.	-	.	transcript_id "MSTRG.7039.1"; gene_id "MSTRG.7039";
scaffold_124	Plutella_lncRNA	exon	318346	319983	.	+	.	transcript_id "MSTRG.7034.1"; gene_id "MSTRG.7034";
scaffold_124	Plutella_lncRNA	exon	362512	362878	.	+	.	transcript_id "MSTRG.7034.1"; gene_id "MSTRG.7034";
scaffold_124	Plutella_lncRNA	exon	489200	489600	.	+	.	transcript_id "MSTRG.7076.1"; gene_id "MSTRG.7076";
scaffold_124	Plutella_lncRNA	exon	513680	513692	.	+	.	transcript_id "MSTRG.7076.1"; gene_id "MSTRG.7076";
scaffold_126	Plutella_lncRNA	exon	47984	48246	.	+	.	transcript_id "MSTRG.7411.1"; gene_id "MSTRG.7411";
scaffold_126	Plutella_lncRNA	exon	51052	51619	.	+	.	transcript_id "MSTRG.7411.1"; gene_id "MSTRG.7411";
scaffold_127	Plutella_lncRNA	exon	157378	158701	.	-	.	transcript_id "MSTRG.7592.1"; gene_id "MSTRG.7592";
scaffold_127	Plutella_lncRNA	exon	158836	158872	.	-	.	transcript_id "MSTRG.7592.1"; gene_id "MSTRG.7592";
scaffold_127	Plutella_lncRNA	exon	436639	436654	.	-	.	transcript_id "MSTRG.7640.1"; gene_id "MSTRG.7640";
scaffold_127	Plutella_lncRNA	exon	481836	482213	.	-	.	transcript_id "MSTRG.7640.1"; gene_id "MSTRG.7640";
scaffold_127	Plutella_lncRNA	exon	592588	592712	.	-	.	transcript_id "MSTRG.7608.1"; gene_id "MSTRG.7608";
scaffold_127	Plutella_lncRNA	exon	614731	614872	.	-	.	transcript_id "MSTRG.7608.1"; gene_id "MSTRG.7608";
scaffold_128	Plutella_lncRNA	exon	336918	337058	.	-	.	transcript_id "MSTRG.7841.1"; gene_id "MSTRG.7841";
scaffold_128	Plutella_lncRNA	exon	415458	415958	.	-	.	transcript_id "MSTRG.7841.1"; gene_id "MSTRG.7841";
scaffold_128	Plutella_lncRNA	exon	548338	548711	.	+	.	transcript_id "MSTRG.7997.1"; gene_id "MSTRG.7997";
scaffold_128	Plutella_lncRNA	exon	588452	588678	.	+	.	transcript_id "MSTRG.7997.1"; gene_id "MSTRG.7997";
scaffold_129	Plutella_lncRNA	exon	39454	39468	.	+	.	transcript_id "MSTRG.7925.1"; gene_id "MSTRG.7925";
scaffold_129	Plutella_lncRNA	exon	67025	67346	.	+	.	transcript_id "MSTRG.7925.1"; gene_id "MSTRG.7925";
scaffold_129	Plutella_lncRNA	exon	127756	127891	.	+	.	transcript_id "MSTRG.7947.1"; gene_id "MSTRG.7947";
scaffold_129	Plutella_lncRNA	exon	134499	134569	.	+	.	transcript_id "MSTRG.7947.1"; gene_id "MSTRG.7947";
scaffold_129	Plutella_lncRNA	exon	333626	334712	.	-	.	transcript_id "MSTRG.8124.2"; gene_id "MSTRG.8124";
scaffold_129	Plutella_lncRNA	exon	387393	387402	.	-	.	transcript_id "MSTRG.8124.2"; gene_id "MSTRG.8124";
scaffold_129	Plutella_lncRNA	exon	541894	541913	.	+	.	transcript_id "MSTRG.8072.1"; gene_id "MSTRG.8072";
scaffold_129	Plutella_lncRNA	exon	572658	572784	.	+	.	transcript_id "MSTRG.8072.1"; gene_id "MSTRG.8072";
scaffold_129	Plutella_lncRNA	exon	642388	642595	.	+	.	transcript_id "MSTRG.8072.1"; gene_id "MSTRG.8072";
scaffold_13	Plutella_lncRNA	exon	43928	47034	.	-	.	transcript_id "MSTRG.8114.2"; gene_id "MSTRG.8114";
scaffold_13	Plutella_lncRNA	exon	56563	56574	.	-	.	transcript_id "MSTRG.8114.2"; gene_id "MSTRG.8114";
scaffold_13	Plutella_lncRNA	exon	154450	154468	.	+	.	transcript_id "MSTRG.8196.1"; gene_id "MSTRG.8196";
scaffold_13	Plutella_lncRNA	exon	174916	175952	.	+	.	transcript_id "MSTRG.8196.1"; gene_id "MSTRG.8196";
scaffold_13	Plutella_lncRNA	exon	477926	478532	.	-	.	transcript_id "MSTRG.8174.2"; gene_id "MSTRG.8174";
scaffold_13	Plutella_lncRNA	exon	478690	478983	.	-	.	transcript_id "MSTRG.8174.2"; gene_id "MSTRG.8174";
scaffold_13	Plutella_lncRNA	exon	518941	519006	.	+	.	transcript_id "MSTRG.8248.1"; gene_id "MSTRG.8248";
scaffold_13	Plutella_lncRNA	exon	524202	524420	.	+	.	transcript_id "MSTRG.8248.1"; gene_id "MSTRG.8248";
scaffold_13	Plutella_lncRNA	exon	1036567	1037258	.	+	.	transcript_id "MSTRG.8405.1"; gene_id "MSTRG.8405";
scaffold_13	Plutella_lncRNA	exon	1155569	1155630	.	+	.	transcript_id "MSTRG.8405.1"; gene_id "MSTRG.8405";
scaffold_130	Plutella_lncRNA	exon	410384	410422	.	-	.	transcript_id "MSTRG.8582.1"; gene_id "MSTRG.8582";
scaffold_130	Plutella_lncRNA	exon	575171	575365	.	-	.	transcript_id "MSTRG.8582.1"; gene_id "MSTRG.8582";
scaffold_130	Plutella_lncRNA	exon	992556	992664	.	-	.	transcript_id "MSTRG.8651.1"; gene_id "MSTRG.8651";
scaffold_130	Plutella_lncRNA	exon	1001864	1002002	.	-	.	transcript_id "MSTRG.8651.1"; gene_id "MSTRG.8651";
scaffold_130	Plutella_lncRNA	exon	1161309	1161488	.	+	.	transcript_id "MSTRG.8680.1"; gene_id "MSTRG.8680";
scaffold_130	Plutella_lncRNA	exon	1207735	1207795	.	+	.	transcript_id "MSTRG.8680.1"; gene_id "MSTRG.8680";
scaffold_130	Plutella_lncRNA	exon	1311767	1312000	.	-	.	transcript_id "MSTRG.8756.1"; gene_id "MSTRG.8756";
scaffold_130	Plutella_lncRNA	exon	1347082	1347148	.	-	.	transcript_id "MSTRG.8756.1"; gene_id "MSTRG.8756";
scaffold_131	Plutella_lncRNA	exon	136420	136667	.	-	.	transcript_id "MSTRG.8919.1"; gene_id "MSTRG.8919";
scaffold_131	Plutella_lncRNA	exon	195732	195745	.	+	.	transcript_id "MSTRG.8928.1"; gene_id "MSTRG.8928";
scaffold_131	Plutella_lncRNA	exon	204225	204315	.	-	.	transcript_id "MSTRG.8919.1"; gene_id "MSTRG.8919";
scaffold_131	Plutella_lncRNA	exon	266473	266740	.	+	.	transcript_id "MSTRG.8928.1"; gene_id "MSTRG.8928";
scaffold_131	Plutella_lncRNA	exon	390498	390801	.	+	.	transcript_id "MSTRG.8872.1"; gene_id "MSTRG.8872";
scaffold_131	Plutella_lncRNA	exon	391015	393843	.	+	.	transcript_id "MSTRG.8872.1"; gene_id "MSTRG.8872";
scaffold_131	Plutella_lncRNA	exon	424242	424363	.	-	.	transcript_id "MSTRG.8878.1"; gene_id "MSTRG.8878";
scaffold_131	Plutella_lncRNA	exon	448380	450084	.	-	.	transcript_id "MSTRG.8878.1"; gene_id "MSTRG.8878";
scaffold_131	Plutella_lncRNA	exon	492597	492606	.	-	.	transcript_id "MSTRG.8878.1"; gene_id "MSTRG.8878";
scaffold_131	Plutella_lncRNA	exon	608769	608845	.	+	.	transcript_id "MSTRG.8797.1"; gene_id "MSTRG.8797";
scaffold_131	Plutella_lncRNA	exon	650736	650876	.	+	.	transcript_id "MSTRG.8797.1"; gene_id "MSTRG.8797";
scaffold_131	Plutella_lncRNA	exon	701557	701587	.	+	.	transcript_id "MSTRG.8797.1"; gene_id "MSTRG.8797";
scaffold_1311	Plutella_lncRNA	exon	6156	6742	.	+	.	transcript_id "MSTRG.8832.1"; gene_id "MSTRG.8832";
scaffold_1311	Plutella_lncRNA	exon	6966	7261	.	+	.	transcript_id "MSTRG.8832.1"; gene_id "MSTRG.8832";
scaffold_132	Plutella_lncRNA	exon	162003	165005	.	+	.	transcript_id "MSTRG.8964.1"; gene_id "MSTRG.8964";
scaffold_132	Plutella_lncRNA	exon	178364	178396	.	+	.	transcript_id "MSTRG.8964.1"; gene_id "MSTRG.8964";
scaffold_134	Plutella_lncRNA	exon	421584	421899	.	+	.	transcript_id "MSTRG.9431.2"; gene_id "MSTRG.9431";
scaffold_134	Plutella_lncRNA	exon	485403	485815	.	+	.	transcript_id "MSTRG.9431.2"; gene_id "MSTRG.9431";
scaffold_135	Plutella_lncRNA	exon	77014	78354	.	-	.	transcript_id "MSTRG.9568.4"; gene_id "MSTRG.9568";
scaffold_135	Plutella_lncRNA	exon	122144	122218	.	+	.	transcript_id "MSTRG.9576.1"; gene_id "MSTRG.9576";
scaffold_135	Plutella_lncRNA	exon	126401	126462	.	-	.	transcript_id "MSTRG.9577.1"; gene_id "MSTRG.9577";
scaffold_135	Plutella_lncRNA	exon	141907	141917	.	-	.	transcript_id "MSTRG.9568.4"; gene_id "MSTRG.9568";
scaffold_135	Plutella_lncRNA	exon	180166	180503	.	+	.	transcript_id "MSTRG.9576.1"; gene_id "MSTRG.9576";
scaffold_135	Plutella_lncRNA	exon	181805	182667	.	-	.	transcript_id "MSTRG.9577.1"; gene_id "MSTRG.9577";
scaffold_135	Plutella_lncRNA	exon	531493	531775	.	+	.	transcript_id "MSTRG.9646.1"; gene_id "MSTRG.9646";
scaffold_135	Plutella_lncRNA	exon	539000	539372	.	+	.	transcript_id "MSTRG.9646.1"; gene_id "MSTRG.9646";
scaffold_135	Plutella_lncRNA	exon	561472	561734	.	-	.	transcript_id "MSTRG.9650.1"; gene_id "MSTRG.9650";
scaffold_135	Plutella_lncRNA	exon	567302	567591	.	-	.	transcript_id "MSTRG.9651.1"; gene_id "MSTRG.9651";
scaffold_135	Plutella_lncRNA	exon	579357	579368	.	-	.	transcript_id "MSTRG.9650.1"; gene_id "MSTRG.9650";
scaffold_135	Plutella_lncRNA	exon	579379	579616	.	-	.	transcript_id "MSTRG.9651.1"; gene_id "MSTRG.9651";
scaffold_136	Plutella_lncRNA	exon	582642	582831	.	-	.	transcript_id "MSTRG.9706.1"; gene_id "MSTRG.9706";
scaffold_136	Plutella_lncRNA	exon	623837	624040	.	-	.	transcript_id "MSTRG.9706.1"; gene_id "MSTRG.9706";
scaffold_136	Plutella_lncRNA	exon	643274	643283	.	+	.	transcript_id "MSTRG.9748.1"; gene_id "MSTRG.9748";
scaffold_136	Plutella_lncRNA	exon	685587	686097	.	+	.	transcript_id "MSTRG.9748.1"; gene_id "MSTRG.9748";
scaffold_137	Plutella_lncRNA	exon	244079	244121	.	-	.	transcript_id "MSTRG.9833.2"; gene_id "MSTRG.9833";
scaffold_137	Plutella_lncRNA	exon	247089	247719	.	-	.	transcript_id "MSTRG.9833.2"; gene_id "MSTRG.9833";
scaffold_137	Plutella_lncRNA	exon	294661	294671	.	+	.	transcript_id "MSTRG.9885.1"; gene_id "MSTRG.9885";
scaffold_137	Plutella_lncRNA	exon	360379	361020	.	+	.	transcript_id "MSTRG.9885.1"; gene_id "MSTRG.9885";
scaffold_137	Plutella_lncRNA	exon	382833	383551	.	+	.	transcript_id "MSTRG.9899.1"; gene_id "MSTRG.9899";
scaffold_137	Plutella_lncRNA	exon	408229	408245	.	+	.	transcript_id "MSTRG.9899.1"; gene_id "MSTRG.9899";
scaffold_137	Plutella_lncRNA	exon	408464	409128	.	+	.	transcript_id "MSTRG.9885.3"; gene_id "MSTRG.9885";
scaffold_137	Plutella_lncRNA	exon	409406	409944	.	+	.	transcript_id "MSTRG.9885.1"; gene_id "MSTRG.9885";
scaffold_137	Plutella_lncRNA	exon	464254	464470	.	+	.	transcript_id "MSTRG.9885.3"; gene_id "MSTRG.9885";
scaffold_138	Plutella_lncRNA	exon	276075	276185	.	-	.	transcript_id "MSTRG.10168.1"; gene_id "MSTRG.10168";
scaffold_138	Plutella_lncRNA	exon	287090	287307	.	-	.	transcript_id "MSTRG.10168.1"; gene_id "MSTRG.10168";
scaffold_138	Plutella_lncRNA	exon	588427	588589	.	+	.	transcript_id "MSTRG.10215.2"; gene_id "MSTRG.10215";
scaffold_138	Plutella_lncRNA	exon	589033	589069	.	+	.	transcript_id "MSTRG.10215.2"; gene_id "MSTRG.10215";
scaffold_139	Plutella_lncRNA	exon	155369	156894	.	+	.	transcript_id "MSTRG.10133.1"; gene_id "MSTRG.10133";
scaffold_139	Plutella_lncRNA	exon	205019	205028	.	+	.	transcript_id "MSTRG.10133.1"; gene_id "MSTRG.10133";
scaffold_14	Plutella_lncRNA	exon	377962	377971	.	-	.	transcript_id "MSTRG.10385.1"; gene_id "MSTRG.10385";
scaffold_14	Plutella_lncRNA	exon	457882	458099	.	-	.	transcript_id "MSTRG.10385.1"; gene_id "MSTRG.10385";
scaffold_14	Plutella_lncRNA	exon	474496	474516	.	-	.	transcript_id "MSTRG.10385.1"; gene_id "MSTRG.10385";
scaffold_14	Plutella_lncRNA	exon	597970	598187	.	-	.	transcript_id "MSTRG.10362.1"; gene_id "MSTRG.10362";
scaffold_14	Plutella_lncRNA	exon	627228	631869	.	-	.	transcript_id "MSTRG.10362.1"; gene_id "MSTRG.10362";
scaffold_14	Plutella_lncRNA	exon	682577	682613	.	-	.	transcript_id "MSTRG.10430.1"; gene_id "MSTRG.10430";
scaffold_14	Plutella_lncRNA	exon	747493	748540	.	-	.	transcript_id "MSTRG.10430.1"; gene_id "MSTRG.10430";
scaffold_14	Plutella_lncRNA	exon	813670	813727	.	+	.	transcript_id "MSTRG.10419.1"; gene_id "MSTRG.10419";
scaffold_14	Plutella_lncRNA	exon	879852	880504	.	+	.	transcript_id "MSTRG.10419.1"; gene_id "MSTRG.10419";
scaffold_14	Plutella_lncRNA	exon	964734	964946	.	-	.	transcript_id "MSTRG.10524.1"; gene_id "MSTRG.10524";
scaffold_14	Plutella_lncRNA	exon	996216	996285	.	-	.	transcript_id "MSTRG.10524.1"; gene_id "MSTRG.10524";
scaffold_14	Plutella_lncRNA	exon	1488500	1490016	.	+	.	transcript_id "MSTRG.10552.1"; gene_id "MSTRG.10552";
scaffold_14	Plutella_lncRNA	exon	1506874	1506893	.	+	.	transcript_id "MSTRG.10552.1"; gene_id "MSTRG.10552";
scaffold_14	Plutella_lncRNA	exon	2011555	2011778	.	+	.	transcript_id "MSTRG.10742.1"; gene_id "MSTRG.10742";
scaffold_14	Plutella_lncRNA	exon	2026232	2026391	.	+	.	transcript_id "MSTRG.10742.1"; gene_id "MSTRG.10742";
scaffold_14	Plutella_lncRNA	exon	2728872	2729278	.	-	.	transcript_id "MSTRG.10884.1"; gene_id "MSTRG.10884";
scaffold_14	Plutella_lncRNA	exon	2792273	2792283	.	-	.	transcript_id "MSTRG.10884.1"; gene_id "MSTRG.10884";
scaffold_14	Plutella_lncRNA	exon	3031937	3032520	.	+	.	transcript_id "MSTRG.10970.1"; gene_id "MSTRG.10970";
scaffold_14	Plutella_lncRNA	exon	3043843	3044289	.	-	.	transcript_id "MSTRG.10971.1"; gene_id "MSTRG.10971";
scaffold_14	Plutella_lncRNA	exon	3044624	3044727	.	-	.	transcript_id "MSTRG.10971.1"; gene_id "MSTRG.10971";
scaffold_14	Plutella_lncRNA	exon	3060435	3060452	.	+	.	transcript_id "MSTRG.10970.1"; gene_id "MSTRG.10970";
scaffold_14	Plutella_lncRNA	exon	3061546	3063349	.	-	.	transcript_id "MSTRG.10973.1"; gene_id "MSTRG.10973";
scaffold_14	Plutella_lncRNA	exon	3074366	3074795	.	-	.	transcript_id "MSTRG.10971.1"; gene_id "MSTRG.10971";
scaffold_14	Plutella_lncRNA	exon	3138227	3138246	.	-	.	transcript_id "MSTRG.10973.1"; gene_id "MSTRG.10973";
scaffold_140	Plutella_lncRNA	exon	946895	946937	.	-	.	transcript_id "MSTRG.11217.1"; gene_id "MSTRG.11217";
scaffold_140	Plutella_lncRNA	exon	955362	956246	.	-	.	transcript_id "MSTRG.11217.1"; gene_id "MSTRG.11217";
scaffold_140	Plutella_lncRNA	exon	1055592	1056100	.	-	.	transcript_id "MSTRG.11288.2"; gene_id "MSTRG.11288";
scaffold_140	Plutella_lncRNA	exon	1056710	1056819	.	-	.	transcript_id "MSTRG.11288.2"; gene_id "MSTRG.11288";
scaffold_140	Plutella_lncRNA	exon	1056900	1057104	.	-	.	transcript_id "MSTRG.11288.2"; gene_id "MSTRG.11288";
scaffold_141	Plutella_lncRNA	exon	584903	584913	.	+	.	transcript_id "MSTRG.11434.1"; gene_id "MSTRG.11434";
scaffold_141	Plutella_lncRNA	exon	656515	656745	.	+	.	transcript_id "MSTRG.11434.1"; gene_id "MSTRG.11434";
scaffold_142	Plutella_lncRNA	exon	133000	133011	.	-	.	transcript_id "MSTRG.11528.1"; gene_id "MSTRG.11528";
scaffold_142	Plutella_lncRNA	exon	210271	210460	.	-	.	transcript_id "MSTRG.11528.1"; gene_id "MSTRG.11528";
scaffold_142	Plutella_lncRNA	exon	383936	384091	.	+	.	transcript_id "MSTRG.11712.1"; gene_id "MSTRG.11712";
scaffold_142	Plutella_lncRNA	exon	439479	439531	.	+	.	transcript_id "MSTRG.11712.1"; gene_id "MSTRG.11712";
scaffold_142	Plutella_lncRNA	exon	449962	450152	.	+	.	transcript_id "MSTRG.11725.1"; gene_id "MSTRG.11725";
scaffold_142	Plutella_lncRNA	exon	617652	617720	.	+	.	transcript_id "MSTRG.11725.1"; gene_id "MSTRG.11725";
scaffold_143	Plutella_lncRNA	exon	321322	321395	.	+	.	transcript_id "MSTRG.11659.1"; gene_id "MSTRG.11659";
scaffold_143	Plutella_lncRNA	exon	371518	371853	.	+	.	transcript_id "MSTRG.11659.1"; gene_id "MSTRG.11659";
scaffold_144	Plutella_lncRNA	exon	6327	6697	.	-	.	transcript_id "MSTRG.11830.1"; gene_id "MSTRG.11830";
scaffold_144	Plutella_lncRNA	exon	6947	7269	.	-	.	transcript_id "MSTRG.11830.1"; gene_id "MSTRG.11830";
scaffold_144	Plutella_lncRNA	exon	479498	483508	.	+	.	transcript_id "MSTRG.11931.1"; gene_id "MSTRG.11931";
scaffold_144	Plutella_lncRNA	exon	483998	484577	.	+	.	transcript_id "MSTRG.11931.1"; gene_id "MSTRG.11931";
scaffold_144	Plutella_lncRNA	exon	494307	494318	.	-	.	transcript_id "MSTRG.11934.1"; gene_id "MSTRG.11934";
scaffold_144	Plutella_lncRNA	exon	541118	541596	.	-	.	transcript_id "MSTRG.11934.1"; gene_id "MSTRG.11934";
scaffold_146	Plutella_lncRNA	exon	75562	75971	.	-	.	transcript_id "MSTRG.12160.5"; gene_id "MSTRG.12160";
scaffold_146	Plutella_lncRNA	exon	107703	107967	.	-	.	transcript_id "MSTRG.12160.5"; gene_id "MSTRG.12160";
scaffold_147	Plutella_lncRNA	exon	577158	577692	.	-	.	transcript_id "MSTRG.12333.1"; gene_id "MSTRG.12333";
scaffold_147	Plutella_lncRNA	exon	607590	607599	.	-	.	transcript_id "MSTRG.12333.1"; gene_id "MSTRG.12333";
scaffold_148	Plutella_lncRNA	exon	113128	113137	.	-	.	transcript_id "MSTRG.12480.1"; gene_id "MSTRG.12480";
scaffold_148	Plutella_lncRNA	exon	145548	145838	.	-	.	transcript_id "MSTRG.12491.1"; gene_id "MSTRG.12491";
scaffold_148	Plutella_lncRNA	exon	147325	148274	.	-	.	transcript_id "MSTRG.12480.1"; gene_id "MSTRG.12480";
scaffold_148	Plutella_lncRNA	exon	171654	171663	.	-	.	transcript_id "MSTRG.12491.1"; gene_id "MSTRG.12491";
scaffold_148	Plutella_lncRNA	exon	740039	740232	.	-	.	transcript_id "MSTRG.12616.1"; gene_id "MSTRG.12616";
scaffold_148	Plutella_lncRNA	exon	740724	741081	.	-	.	transcript_id "MSTRG.12616.1"; gene_id "MSTRG.12616";
scaffold_148	Plutella_lncRNA	exon	742256	742479	.	-	.	transcript_id "MSTRG.12616.1"; gene_id "MSTRG.12616";
scaffold_148	Plutella_lncRNA	exon	899406	900037	.	+	.	transcript_id "MSTRG.12691.1"; gene_id "MSTRG.12691";
scaffold_148	Plutella_lncRNA	exon	900189	900375	.	+	.	transcript_id "MSTRG.12691.1"; gene_id "MSTRG.12691";
scaffold_148	Plutella_lncRNA	exon	981836	981875	.	+	.	transcript_id "MSTRG.12651.1"; gene_id "MSTRG.12651";
scaffold_148	Plutella_lncRNA	exon	992396	992605	.	+	.	transcript_id "MSTRG.12651.1"; gene_id "MSTRG.12651";
scaffold_148	Plutella_lncRNA	exon	1007959	1008416	.	+	.	transcript_id "MSTRG.12651.1"; gene_id "MSTRG.12651";
scaffold_15	Plutella_lncRNA	exon	14581	14949	.	+	.	transcript_id "MSTRG.13071.1"; gene_id "MSTRG.13071";
scaffold_15	Plutella_lncRNA	exon	15484	15794	.	+	.	transcript_id "MSTRG.13071.2"; gene_id "MSTRG.13071";
scaffold_15	Plutella_lncRNA	exon	37930	38179	.	+	.	transcript_id "MSTRG.13071.3"; gene_id "MSTRG.13071";
scaffold_15	Plutella_lncRNA	exon	53177	53217	.	+	.	transcript_id "MSTRG.13071.1"; gene_id "MSTRG.13071";
scaffold_15	Plutella_lncRNA	exon	53177	53217	.	+	.	transcript_id "MSTRG.13071.2"; gene_id "MSTRG.13071";
scaffold_15	Plutella_lncRNA	exon	53177	53213	.	+	.	transcript_id "MSTRG.13071.3"; gene_id "MSTRG.13071";
scaffold_15	Plutella_lncRNA	exon	418518	419099	.	+	.	transcript_id "MSTRG.13131.1"; gene_id "MSTRG.13131";
scaffold_15	Plutella_lncRNA	exon	419345	419767	.	+	.	transcript_id "MSTRG.13131.1"; gene_id "MSTRG.13131";
scaffold_15	Plutella_lncRNA	exon	743755	743846	.	-	.	transcript_id "MSTRG.13186.1"; gene_id "MSTRG.13186";
scaffold_15	Plutella_lncRNA	exon	744641	745088	.	-	.	transcript_id "MSTRG.13186.1"; gene_id "MSTRG.13186";
scaffold_15	Plutella_lncRNA	exon	1138159	1138173	.	-	.	transcript_id "MSTRG.13204.1"; gene_id "MSTRG.13204";
scaffold_15	Plutella_lncRNA	exon	1175206	1175594	.	-	.	transcript_id "MSTRG.13204.1"; gene_id "MSTRG.13204";
scaffold_15	Plutella_lncRNA	exon	1401155	1401206	.	+	.	transcript_id "MSTRG.13287.1"; gene_id "MSTRG.13287";
scaffold_15	Plutella_lncRNA	exon	1455493	1455701	.	+	.	transcript_id "MSTRG.13287.1"; gene_id "MSTRG.13287";
scaffold_15	Plutella_lncRNA	exon	1870457	1870550	.	+	.	transcript_id "MSTRG.13351.1"; gene_id "MSTRG.13351";
scaffold_15	Plutella_lncRNA	exon	1930042	1930165	.	+	.	transcript_id "MSTRG.13351.1"; gene_id "MSTRG.13351";
scaffold_15	Plutella_lncRNA	exon	2093496	2093808	.	+	.	transcript_id "MSTRG.13426.1"; gene_id "MSTRG.13426";
scaffold_15	Plutella_lncRNA	exon	2158631	2159179	.	+	.	transcript_id "MSTRG.13426.1"; gene_id "MSTRG.13426";
scaffold_15	Plutella_lncRNA	exon	2172924	2173107	.	+	.	transcript_id "MSTRG.13423.2"; gene_id "MSTRG.13423";
scaffold_15	Plutella_lncRNA	exon	2173119	2173297	.	+	.	transcript_id "MSTRG.13423.2"; gene_id "MSTRG.13423";
scaffold_15	Plutella_lncRNA	exon	2439728	2439971	.	+	.	transcript_id "MSTRG.13495.1"; gene_id "MSTRG.13495";
scaffold_15	Plutella_lncRNA	exon	2460944	2461014	.	+	.	transcript_id "MSTRG.13495.1"; gene_id "MSTRG.13495";
scaffold_151	Plutella_lncRNA	exon	71739	72035	.	-	.	transcript_id "MSTRG.13708.1"; gene_id "MSTRG.13708";
scaffold_151	Plutella_lncRNA	exon	136437	136581	.	-	.	transcript_id "MSTRG.13708.1"; gene_id "MSTRG.13708";
scaffold_151	Plutella_lncRNA	exon	499345	499493	.	+	.	transcript_id "MSTRG.13763.1"; gene_id "MSTRG.13763";
scaffold_151	Plutella_lncRNA	exon	506536	506578	.	+	.	transcript_id "MSTRG.13763.1"; gene_id "MSTRG.13763";
scaffold_151	Plutella_lncRNA	exon	533233	533261	.	+	.	transcript_id "MSTRG.13773.1"; gene_id "MSTRG.13773";
scaffold_151	Plutella_lncRNA	exon	534535	535515	.	+	.	transcript_id "MSTRG.13773.1"; gene_id "MSTRG.13773";
scaffold_151	Plutella_lncRNA	exon	552747	552829	.	+	.	transcript_id "MSTRG.13763.1"; gene_id "MSTRG.13763";
scaffold_151	Plutella_lncRNA	exon	696386	696625	.	-	.	transcript_id "MSTRG.13830.1"; gene_id "MSTRG.13830";
scaffold_151	Plutella_lncRNA	exon	763333	763502	.	-	.	transcript_id "MSTRG.13830.1"; gene_id "MSTRG.13830";
scaffold_151	Plutella_lncRNA	exon	771946	772302	.	-	.	transcript_id "MSTRG.13836.1"; gene_id "MSTRG.13836";
scaffold_151	Plutella_lncRNA	exon	791806	791816	.	-	.	transcript_id "MSTRG.13836.1"; gene_id "MSTRG.13836";
scaffold_151	Plutella_lncRNA	exon	824764	824790	.	-	.	transcript_id "MSTRG.13867.1"; gene_id "MSTRG.13867";
scaffold_151	Plutella_lncRNA	exon	898972	899202	.	-	.	transcript_id "MSTRG.13867.1"; gene_id "MSTRG.13867";
scaffold_152	Plutella_lncRNA	exon	662802	662822	.	-	.	transcript_id "MSTRG.14113.1"; gene_id "MSTRG.14113";
scaffold_152	Plutella_lncRNA	exon	704676	704689	.	-	.	transcript_id "MSTRG.14122.1"; gene_id "MSTRG.14122";
scaffold_152	Plutella_lncRNA	exon	715986	716293	.	-	.	transcript_id "MSTRG.14113.1"; gene_id "MSTRG.14113";
scaffold_152	Plutella_lncRNA	exon	758842	759789	.	-	.	transcript_id "MSTRG.14122.1"; gene_id "MSTRG.14122";
scaffold_153	Plutella_lncRNA	exon	9710	10624	.	+	.	transcript_id "MSTRG.14149.1"; gene_id "MSTRG.14149";
scaffold_153	Plutella_lncRNA	exon	70946	70956	.	+	.	transcript_id "MSTRG.14149.1"; gene_id "MSTRG.14149";
scaffold_153	Plutella_lncRNA	exon	109069	109266	.	+	.	transcript_id "MSTRG.14167.1"; gene_id "MSTRG.14167";
scaffold_153	Plutella_lncRNA	exon	214409	214608	.	+	.	transcript_id "MSTRG.14167.1"; gene_id "MSTRG.14167";
scaffold_153	Plutella_lncRNA	exon	474960	475005	.	-	.	transcript_id "MSTRG.14490.1"; gene_id "MSTRG.14490";
scaffold_153	Plutella_lncRNA	exon	476837	477100	.	-	.	transcript_id "MSTRG.14490.1"; gene_id "MSTRG.14490";
scaffold_1530	Plutella_lncRNA	exon	1099	1168	.	+	.	transcript_id "MSTRG.14205.1"; gene_id "MSTRG.14205";
scaffold_1530	Plutella_lncRNA	exon	4373	4526	.	+	.	transcript_id "MSTRG.14205.1"; gene_id "MSTRG.14205";
scaffold_154	Plutella_lncRNA	exon	31091	31103	.	-	.	transcript_id "MSTRG.14239.1"; gene_id "MSTRG.14239";
scaffold_154	Plutella_lncRNA	exon	105906	106779	.	-	.	transcript_id "MSTRG.14239.1"; gene_id "MSTRG.14239";
scaffold_154	Plutella_lncRNA	exon	546872	547669	.	-	.	transcript_id "MSTRG.14354.1"; gene_id "MSTRG.14354";
scaffold_154	Plutella_lncRNA	exon	571130	571316	.	-	.	transcript_id "MSTRG.14354.1"; gene_id "MSTRG.14354";
scaffold_155	Plutella_lncRNA	exon	147838	148850	.	-	.	transcript_id "MSTRG.14420.1"; gene_id "MSTRG.14420";
scaffold_155	Plutella_lncRNA	exon	183989	184041	.	-	.	transcript_id "MSTRG.14420.1"; gene_id "MSTRG.14420";
scaffold_156	Plutella_lncRNA	exon	97298	97414	.	+	.	transcript_id "MSTRG.14587.1"; gene_id "MSTRG.14587";
scaffold_156	Plutella_lncRNA	exon	233496	233650	.	+	.	transcript_id "MSTRG.14587.1"; gene_id "MSTRG.14587";
scaffold_157	Plutella_lncRNA	exon	288115	288373	.	+	.	transcript_id "MSTRG.14705.1"; gene_id "MSTRG.14705";
scaffold_157	Plutella_lncRNA	exon	309506	309683	.	+	.	transcript_id "MSTRG.14705.1"; gene_id "MSTRG.14705";
scaffold_158	Plutella_lncRNA	exon	106879	107238	.	-	.	transcript_id "MSTRG.14789.1"; gene_id "MSTRG.14789";
scaffold_158	Plutella_lncRNA	exon	137880	138350	.	-	.	transcript_id "MSTRG.14795.1"; gene_id "MSTRG.14795";
scaffold_158	Plutella_lncRNA	exon	145104	145285	.	-	.	transcript_id "MSTRG.14789.1"; gene_id "MSTRG.14789";
scaffold_158	Plutella_lncRNA	exon	206546	206626	.	-	.	transcript_id "MSTRG.14795.1"; gene_id "MSTRG.14795";
scaffold_159	Plutella_lncRNA	exon	307626	308175	.	-	.	transcript_id "MSTRG.15076.1"; gene_id "MSTRG.15076";
scaffold_159	Plutella_lncRNA	exon	336930	337211	.	-	.	transcript_id "MSTRG.15076.1"; gene_id "MSTRG.15076";
scaffold_159	Plutella_lncRNA	exon	505044	505126	.	+	.	transcript_id "MSTRG.14980.1"; gene_id "MSTRG.14980";
scaffold_159	Plutella_lncRNA	exon	508712	509106	.	+	.	transcript_id "MSTRG.14982.1"; gene_id "MSTRG.14982";
scaffold_159	Plutella_lncRNA	exon	509297	509503	.	+	.	transcript_id "MSTRG.14982.1"; gene_id "MSTRG.14982";
scaffold_159	Plutella_lncRNA	exon	520441	520544	.	+	.	transcript_id "MSTRG.14980.1"; gene_id "MSTRG.14980";
scaffold_159	Plutella_lncRNA	exon	562266	562478	.	+	.	transcript_id "MSTRG.14980.1"; gene_id "MSTRG.14980";
scaffold_16	Plutella_lncRNA	exon	380529	380705	.	+	.	transcript_id "MSTRG.15046.1"; gene_id "MSTRG.15046";
scaffold_16	Plutella_lncRNA	exon	393087	393276	.	+	.	transcript_id "MSTRG.15048.1"; gene_id "MSTRG.15048";
scaffold_16	Plutella_lncRNA	exon	406273	406687	.	+	.	transcript_id "MSTRG.15046.1"; gene_id "MSTRG.15046";
scaffold_16	Plutella_lncRNA	exon	443604	443619	.	+	.	transcript_id "MSTRG.15048.1"; gene_id "MSTRG.15048";
scaffold_16	Plutella_lncRNA	exon	629364	629598	.	-	.	transcript_id "MSTRG.15150.1"; gene_id "MSTRG.15150";
scaffold_16	Plutella_lncRNA	exon	682100	682114	.	-	.	transcript_id "MSTRG.15150.1"; gene_id "MSTRG.15150";
scaffold_16	Plutella_lncRNA	exon	1116584	1116878	.	-	.	transcript_id "MSTRG.15230.2"; gene_id "MSTRG.15230";
scaffold_16	Plutella_lncRNA	exon	1154092	1154104	.	-	.	transcript_id "MSTRG.15230.2"; gene_id "MSTRG.15230";
scaffold_16	Plutella_lncRNA	exon	1332016	1332504	.	+	.	transcript_id "MSTRG.15375.1"; gene_id "MSTRG.15375";
scaffold_16	Plutella_lncRNA	exon	1361460	1362557	.	-	.	transcript_id "MSTRG.15380.1"; gene_id "MSTRG.15380";
scaffold_16	Plutella_lncRNA	exon	1396210	1396344	.	+	.	transcript_id "MSTRG.15375.1"; gene_id "MSTRG.15375";
scaffold_16	Plutella_lncRNA	exon	1397543	1397579	.	-	.	transcript_id "MSTRG.15380.1"; gene_id "MSTRG.15380";
scaffold_16	Plutella_lncRNA	exon	1634230	1634240	.	-	.	transcript_id "MSTRG.15330.1"; gene_id "MSTRG.15330";
scaffold_16	Plutella_lncRNA	exon	1707082	1707357	.	-	.	transcript_id "MSTRG.15330.1"; gene_id "MSTRG.15330";
scaffold_16	Plutella_lncRNA	exon	1987274	1987305	.	+	.	transcript_id "MSTRG.15416.1"; gene_id "MSTRG.15416";
scaffold_16	Plutella_lncRNA	exon	2039054	2039968	.	+	.	transcript_id "MSTRG.15416.1"; gene_id "MSTRG.15416";
scaffold_16	Plutella_lncRNA	exon	2090843	2090912	.	-	.	transcript_id "MSTRG.15499.1"; gene_id "MSTRG.15499";
scaffold_16	Plutella_lncRNA	exon	2103370	2103616	.	-	.	transcript_id "MSTRG.15499.1"; gene_id "MSTRG.15499";
scaffold_16	Plutella_lncRNA	exon	2452794	2452901	.	-	.	transcript_id "MSTRG.15552.1"; gene_id "MSTRG.15552";
scaffold_16	Plutella_lncRNA	exon	2486034	2487866	.	-	.	transcript_id "MSTRG.15552.1"; gene_id "MSTRG.15552";
scaffold_16	Plutella_lncRNA	exon	2592153	2592208	.	-	.	transcript_id "MSTRG.15560.1"; gene_id "MSTRG.15560";
scaffold_16	Plutella_lncRNA	exon	2597046	2598291	.	-	.	transcript_id "MSTRG.15560.1"; gene_id "MSTRG.15560";
scaffold_16	Plutella_lncRNA	exon	2642305	2642496	.	-	.	transcript_id "MSTRG.15640.1"; gene_id "MSTRG.15640";
scaffold_16	Plutella_lncRNA	exon	2702033	2702044	.	-	.	transcript_id "MSTRG.15640.1"; gene_id "MSTRG.15640";
scaffold_16	Plutella_lncRNA	exon	2717788	2718301	.	-	.	transcript_id "MSTRG.15651.1"; gene_id "MSTRG.15651";
scaffold_16	Plutella_lncRNA	exon	2719157	2719172	.	+	.	transcript_id "MSTRG.15652.1"; gene_id "MSTRG.15652";
scaffold_16	Plutella_lncRNA	exon	2724154	2724290	.	-	.	transcript_id "MSTRG.15651.1"; gene_id "MSTRG.15651";
scaffold_16	Plutella_lncRNA	exon	2732770	2733029	.	+	.	transcript_id "MSTRG.15652.1"; gene_id "MSTRG.15652";
scaffold_161	Plutella_lncRNA	exon	219626	219662	.	+	.	transcript_id "MSTRG.15932.1"; gene_id "MSTRG.15932";
scaffold_161	Plutella_lncRNA	exon	299958	300254	.	+	.	transcript_id "MSTRG.15932.1"; gene_id "MSTRG.15932";
scaffold_162	Plutella_lncRNA	exon	248030	248101	.	+	.	transcript_id "MSTRG.16522.1"; gene_id "MSTRG.16522";
scaffold_162	Plutella_lncRNA	exon	282350	282608	.	+	.	transcript_id "MSTRG.16522.1"; gene_id "MSTRG.16522";
scaffold_162	Plutella_lncRNA	exon	1335200	1335213	.	-	.	transcript_id "MSTRG.16203.1"; gene_id "MSTRG.16203";
scaffold_162	Plutella_lncRNA	exon	1396132	1396434	.	-	.	transcript_id "MSTRG.16203.1"; gene_id "MSTRG.16203";
scaffold_163	Plutella_lncRNA	exon	175487	175722	.	-	.	transcript_id "MSTRG.16217.1"; gene_id "MSTRG.16217";
scaffold_163	Plutella_lncRNA	exon	254753	254763	.	-	.	transcript_id "MSTRG.16217.1"; gene_id "MSTRG.16217";
scaffold_164	Plutella_lncRNA	exon	11306	11426	.	+	.	transcript_id "MSTRG.16577.4"; gene_id "MSTRG.16577";
scaffold_164	Plutella_lncRNA	exon	27448	28479	.	+	.	transcript_id "MSTRG.16577.4"; gene_id "MSTRG.16577";
scaffold_164	Plutella_lncRNA	exon	74584	74647	.	+	.	transcript_id "MSTRG.16591.1"; gene_id "MSTRG.16591";
scaffold_164	Plutella_lncRNA	exon	96570	97136	.	+	.	transcript_id "MSTRG.16591.1"; gene_id "MSTRG.16591";
scaffold_164	Plutella_lncRNA	exon	140834	142946	.	-	.	transcript_id "MSTRG.16558.2"; gene_id "MSTRG.16558";
scaffold_164	Plutella_lncRNA	exon	143173	143797	.	-	.	transcript_id "MSTRG.16558.2"; gene_id "MSTRG.16558";
scaffold_165	Plutella_lncRNA	exon	184625	184993	.	-	.	transcript_id "MSTRG.16776.1"; gene_id "MSTRG.16776";
scaffold_165	Plutella_lncRNA	exon	202135	202343	.	-	.	transcript_id "MSTRG.16776.1"; gene_id "MSTRG.16776";
scaffold_165	Plutella_lncRNA	exon	241960	242706	.	+	.	transcript_id "MSTRG.16781.1"; gene_id "MSTRG.16781";
scaffold_165	Plutella_lncRNA	exon	245772	245782	.	+	.	transcript_id "MSTRG.16781.1"; gene_id "MSTRG.16781";
scaffold_165	Plutella_lncRNA	exon	248237	248430	.	+	.	transcript_id "MSTRG.16783.1"; gene_id "MSTRG.16783";
scaffold_165	Plutella_lncRNA	exon	400130	400164	.	+	.	transcript_id "MSTRG.16783.1"; gene_id "MSTRG.16783";
scaffold_166	Plutella_lncRNA	exon	645072	645081	.	-	.	transcript_id "MSTRG.16994.1"; gene_id "MSTRG.16994";
scaffold_166	Plutella_lncRNA	exon	718830	719156	.	-	.	transcript_id "MSTRG.16994.1"; gene_id "MSTRG.16994";
scaffold_166	Plutella_lncRNA	exon	865587	866782	.	-	.	transcript_id "MSTRG.16909.1"; gene_id "MSTRG.16909";
scaffold_166	Plutella_lncRNA	exon	866998	867093	.	-	.	transcript_id "MSTRG.16909.1"; gene_id "MSTRG.16909";
scaffold_166	Plutella_lncRNA	exon	868059	868690	.	+	.	transcript_id "MSTRG.16925.1"; gene_id "MSTRG.16925";
scaffold_166	Plutella_lncRNA	exon	868095	869199	.	-	.	transcript_id "MSTRG.16926.1"; gene_id "MSTRG.16926";
scaffold_166	Plutella_lncRNA	exon	868096	870515	.	-	.	transcript_id "MSTRG.16926.2"; gene_id "MSTRG.16926";
scaffold_166	Plutella_lncRNA	exon	890336	890346	.	-	.	transcript_id "MSTRG.16926.2"; gene_id "MSTRG.16926";
scaffold_166	Plutella_lncRNA	exon	907078	907471	.	+	.	transcript_id "MSTRG.16925.1"; gene_id "MSTRG.16925";
scaffold_166	Plutella_lncRNA	exon	931702	931774	.	-	.	transcript_id "MSTRG.16926.1"; gene_id "MSTRG.16926";
scaffold_166	Plutella_lncRNA	exon	932021	932237	.	-	.	transcript_id "MSTRG.16932.1"; gene_id "MSTRG.16932";
scaffold_166	Plutella_lncRNA	exon	956554	956582	.	-	.	transcript_id "MSTRG.16932.1"; gene_id "MSTRG.16932";
scaffold_167	Plutella_lncRNA	exon	318052	318836	.	+	.	transcript_id "MSTRG.17079.1"; gene_id "MSTRG.17079";
scaffold_167	Plutella_lncRNA	exon	391467	391479	.	+	.	transcript_id "MSTRG.17079.1"; gene_id "MSTRG.17079";
scaffold_168	Plutella_lncRNA	exon	26269	26508	.	-	.	transcript_id "MSTRG.17122.1"; gene_id "MSTRG.17122";
scaffold_168	Plutella_lncRNA	exon	96347	97416	.	-	.	transcript_id "MSTRG.17122.1"; gene_id "MSTRG.17122";
scaffold_168	Plutella_lncRNA	exon	100430	100579	.	-	.	transcript_id "MSTRG.17122.1"; gene_id "MSTRG.17122";
scaffold_168	Plutella_lncRNA	exon	575672	576083	.	-	.	transcript_id "MSTRG.17232.2"; gene_id "MSTRG.17232";
scaffold_168	Plutella_lncRNA	exon	587313	587423	.	-	.	transcript_id "MSTRG.17232.2"; gene_id "MSTRG.17232";
scaffold_168	Plutella_lncRNA	exon	600028	600037	.	-	.	transcript_id "MSTRG.17232.2"; gene_id "MSTRG.17232";
scaffold_169	Plutella_lncRNA	exon	113428	113541	.	-	.	transcript_id "MSTRG.17264.1"; gene_id "MSTRG.17264";
scaffold_169	Plutella_lncRNA	exon	142908	142998	.	-	.	transcript_id "MSTRG.17264.1"; gene_id "MSTRG.17264";
scaffold_169	Plutella_lncRNA	exon	260901	261134	.	-	.	transcript_id "MSTRG.17312.1"; gene_id "MSTRG.17312";
scaffold_169	Plutella_lncRNA	exon	261439	261576	.	-	.	transcript_id "MSTRG.17312.1"; gene_id "MSTRG.17312";
scaffold_17	Plutella_lncRNA	exon	1002967	1003192	.	-	.	transcript_id "MSTRG.17588.1"; gene_id "MSTRG.17588";
scaffold_17	Plutella_lncRNA	exon	1059770	1059979	.	-	.	transcript_id "MSTRG.17588.1"; gene_id "MSTRG.17588";
scaffold_17	Plutella_lncRNA	exon	1501636	1501646	.	-	.	transcript_id "MSTRG.17743.1"; gene_id "MSTRG.17743";
scaffold_17	Plutella_lncRNA	exon	1545839	1546879	.	-	.	transcript_id "MSTRG.17743.1"; gene_id "MSTRG.17743";
scaffold_17	Plutella_lncRNA	exon	1548203	1548508	.	-	.	transcript_id "MSTRG.17743.1"; gene_id "MSTRG.17743";
scaffold_17	Plutella_lncRNA	exon	1567899	1567958	.	-	.	transcript_id "MSTRG.17755.1"; gene_id "MSTRG.17755";
scaffold_17	Plutella_lncRNA	exon	1632775	1633174	.	-	.	transcript_id "MSTRG.17755.1"; gene_id "MSTRG.17755";
scaffold_170	Plutella_lncRNA	exon	561230	562385	.	+	.	transcript_id "MSTRG.17674.1"; gene_id "MSTRG.17674";
scaffold_170	Plutella_lncRNA	exon	572741	572750	.	+	.	transcript_id "MSTRG.17674.1"; gene_id "MSTRG.17674";
scaffold_171	Plutella_lncRNA	exon	318903	319064	.	+	.	transcript_id "MSTRG.17852.1"; gene_id "MSTRG.17852";
scaffold_171	Plutella_lncRNA	exon	349593	349654	.	+	.	transcript_id "MSTRG.17852.1"; gene_id "MSTRG.17852";
scaffold_172	Plutella_lncRNA	exon	234242	234289	.	+	.	transcript_id "MSTRG.17937.1"; gene_id "MSTRG.17937";
scaffold_172	Plutella_lncRNA	exon	249280	249457	.	+	.	transcript_id "MSTRG.17937.1"; gene_id "MSTRG.17937";
scaffold_172	Plutella_lncRNA	exon	300702	301565	.	+	.	transcript_id "MSTRG.17942.2"; gene_id "MSTRG.17942";
scaffold_172	Plutella_lncRNA	exon	302448	303122	.	+	.	transcript_id "MSTRG.17942.2"; gene_id "MSTRG.17942";
scaffold_172	Plutella_lncRNA	exon	493865	494176	.	-	.	transcript_id "MSTRG.17974.1"; gene_id "MSTRG.17974";
scaffold_172	Plutella_lncRNA	exon	560418	560430	.	-	.	transcript_id "MSTRG.17974.1"; gene_id "MSTRG.17974";
scaffold_173	Plutella_lncRNA	exon	86591	86944	.	-	.	transcript_id "MSTRG.18087.1"; gene_id "MSTRG.18087";
scaffold_173	Plutella_lncRNA	exon	94108	94119	.	-	.	transcript_id "MSTRG.18087.1"; gene_id "MSTRG.18087";
scaffold_173	Plutella_lncRNA	exon	173262	173273	.	-	.	transcript_id "MSTRG.18102.1"; gene_id "MSTRG.18102";
scaffold_173	Plutella_lncRNA	exon	203878	205849	.	-	.	transcript_id "MSTRG.18102.1"; gene_id "MSTRG.18102";
scaffold_173	Plutella_lncRNA	exon	208684	209297	.	+	.	transcript_id "MSTRG.18040.1"; gene_id "MSTRG.18040";
scaffold_173	Plutella_lncRNA	exon	215026	215036	.	+	.	transcript_id "MSTRG.18040.1"; gene_id "MSTRG.18040";
scaffold_173	Plutella_lncRNA	exon	960802	961219	.	-	.	transcript_id "MSTRG.18212.1"; gene_id "MSTRG.18212";
scaffold_173	Plutella_lncRNA	exon	962424	962663	.	-	.	transcript_id "MSTRG.18213.1"; gene_id "MSTRG.18213";
scaffold_173	Plutella_lncRNA	exon	1028287	1029363	.	-	.	transcript_id "MSTRG.18212.1"; gene_id "MSTRG.18212";
scaffold_173	Plutella_lncRNA	exon	1029725	1029768	.	-	.	transcript_id "MSTRG.18213.1"; gene_id "MSTRG.18213";
scaffold_174	Plutella_lncRNA	exon	347146	347558	.	+	.	transcript_id "MSTRG.18323.1"; gene_id "MSTRG.18323";
scaffold_174	Plutella_lncRNA	exon	362921	362997	.	+	.	transcript_id "MSTRG.18323.1"; gene_id "MSTRG.18323";
scaffold_174	Plutella_lncRNA	exon	370110	370180	.	+	.	transcript_id "MSTRG.18323.1"; gene_id "MSTRG.18323";
scaffold_174	Plutella_lncRNA	exon	397705	397763	.	+	.	transcript_id "MSTRG.18323.1"; gene_id "MSTRG.18323";
scaffold_174	Plutella_lncRNA	exon	456471	457354	.	+	.	transcript_id "MSTRG.18386.1"; gene_id "MSTRG.18386";
scaffold_174	Plutella_lncRNA	exon	478155	478366	.	-	.	transcript_id "MSTRG.18387.1"; gene_id "MSTRG.18387";
scaffold_174	Plutella_lncRNA	exon	519623	519653	.	+	.	transcript_id "MSTRG.18386.1"; gene_id "MSTRG.18386";
scaffold_174	Plutella_lncRNA	exon	526077	526102	.	+	.	transcript_id "MSTRG.18386.1"; gene_id "MSTRG.18386";
scaffold_174	Plutella_lncRNA	exon	535836	535846	.	-	.	transcript_id "MSTRG.18387.1"; gene_id "MSTRG.18387";
scaffold_175	Plutella_lncRNA	exon	234412	234450	.	-	.	transcript_id "MSTRG.18460.1"; gene_id "MSTRG.18460";
scaffold_175	Plutella_lncRNA	exon	264243	264952	.	+	.	transcript_id "MSTRG.18466.1"; gene_id "MSTRG.18466";
scaffold_175	Plutella_lncRNA	exon	278853	278863	.	-	.	transcript_id "MSTRG.18468.1"; gene_id "MSTRG.18468";
scaffold_175	Plutella_lncRNA	exon	293312	293330	.	+	.	transcript_id "MSTRG.18466.1"; gene_id "MSTRG.18466";
scaffold_175	Plutella_lncRNA	exon	304809	304990	.	-	.	transcript_id "MSTRG.18460.1"; gene_id "MSTRG.18460";
scaffold_175	Plutella_lncRNA	exon	348625	350130	.	-	.	transcript_id "MSTRG.18468.1"; gene_id "MSTRG.18468";
scaffold_175	Plutella_lncRNA	exon	675948	676134	.	+	.	transcript_id "MSTRG.18516.3"; gene_id "MSTRG.18516";
scaffold_175	Plutella_lncRNA	exon	720492	720642	.	+	.	transcript_id "MSTRG.18516.3"; gene_id "MSTRG.18516";
scaffold_175	Plutella_lncRNA	exon	963286	963296	.	-	.	transcript_id "MSTRG.18569.1"; gene_id "MSTRG.18569";
scaffold_175	Plutella_lncRNA	exon	966848	967037	.	-	.	transcript_id "MSTRG.18569.1"; gene_id "MSTRG.18569";
scaffold_175	Plutella_lncRNA	exon	986804	986813	.	-	.	transcript_id "MSTRG.18569.1"; gene_id "MSTRG.18569";
scaffold_175	Plutella_lncRNA	exon	1112506	1113130	.	+	.	transcript_id "MSTRG.18601.1"; gene_id "MSTRG.18601";
scaffold_175	Plutella_lncRNA	exon	1157578	1157590	.	+	.	transcript_id "MSTRG.18601.1"; gene_id "MSTRG.18601";
scaffold_176	Plutella_lncRNA	exon	574421	574665	.	-	.	transcript_id "MSTRG.18685.1"; gene_id "MSTRG.18685";
scaffold_176	Plutella_lncRNA	exon	597126	597277	.	-	.	transcript_id "MSTRG.18685.1"; gene_id "MSTRG.18685";
scaffold_177	Plutella_lncRNA	exon	323169	323583	.	+	.	transcript_id "MSTRG.18771.1"; gene_id "MSTRG.18771";
scaffold_177	Plutella_lncRNA	exon	377315	378991	.	+	.	transcript_id "MSTRG.18771.1"; gene_id "MSTRG.18771";
scaffold_178	Plutella_lncRNA	exon	95560	95574	.	-	.	transcript_id "MSTRG.18903.1"; gene_id "MSTRG.18903";
scaffold_178	Plutella_lncRNA	exon	161857	162176	.	-	.	transcript_id "MSTRG.18903.1"; gene_id "MSTRG.18903";
scaffold_179	Plutella_lncRNA	exon	75263	77342	.	+	.	transcript_id "MSTRG.18997.1"; gene_id "MSTRG.18997";
scaffold_179	Plutella_lncRNA	exon	77459	80723	.	+	.	transcript_id "MSTRG.18997.1"; gene_id "MSTRG.18997";
scaffold_179	Plutella_lncRNA	exon	210372	210383	.	-	.	transcript_id "MSTRG.19132.1"; gene_id "MSTRG.19132";
scaffold_179	Plutella_lncRNA	exon	283504	283702	.	-	.	transcript_id "MSTRG.19132.1"; gene_id "MSTRG.19132";
scaffold_18	Plutella_lncRNA	exon	33333	34169	.	-	.	transcript_id "MSTRG.19021.1"; gene_id "MSTRG.19021";
scaffold_18	Plutella_lncRNA	exon	50416	50427	.	-	.	transcript_id "MSTRG.19021.1"; gene_id "MSTRG.19021";
scaffold_18	Plutella_lncRNA	exon	53297	53804	.	+	.	transcript_id "MSTRG.19033.1"; gene_id "MSTRG.19033";
scaffold_18	Plutella_lncRNA	exon	103495	103648	.	+	.	transcript_id "MSTRG.19033.1"; gene_id "MSTRG.19033";
scaffold_18	Plutella_lncRNA	exon	416407	416545	.	-	.	transcript_id "MSTRG.19108.1"; gene_id "MSTRG.19108";
scaffold_18	Plutella_lncRNA	exon	463246	463308	.	-	.	transcript_id "MSTRG.19108.1"; gene_id "MSTRG.19108";
scaffold_18	Plutella_lncRNA	exon	670719	670910	.	-	.	transcript_id "MSTRG.19320.1"; gene_id "MSTRG.19320";
scaffold_18	Plutella_lncRNA	exon	687773	687782	.	-	.	transcript_id "MSTRG.19320.1"; gene_id "MSTRG.19320";
scaffold_18	Plutella_lncRNA	exon	841995	842094	.	+	.	transcript_id "MSTRG.19344.1"; gene_id "MSTRG.19344";
scaffold_18	Plutella_lncRNA	exon	842245	842593	.	+	.	transcript_id "MSTRG.19344.1"; gene_id "MSTRG.19344";
scaffold_18	Plutella_lncRNA	exon	1042562	1042897	.	+	.	transcript_id "MSTRG.19376.1"; gene_id "MSTRG.19376";
scaffold_18	Plutella_lncRNA	exon	1043124	1043717	.	+	.	transcript_id "MSTRG.19376.1"; gene_id "MSTRG.19376";
scaffold_18	Plutella_lncRNA	exon	1463668	1463928	.	-	.	transcript_id "MSTRG.19387.1"; gene_id "MSTRG.19387";
scaffold_18	Plutella_lncRNA	exon	1534621	1534643	.	-	.	transcript_id "MSTRG.19387.1"; gene_id "MSTRG.19387";
scaffold_18	Plutella_lncRNA	exon	1534901	1537796	.	-	.	transcript_id "MSTRG.19396.3"; gene_id "MSTRG.19396";
scaffold_18	Plutella_lncRNA	exon	1595961	1596074	.	-	.	transcript_id "MSTRG.19396.3"; gene_id "MSTRG.19396";
scaffold_180	Plutella_lncRNA	exon	213198	213207	.	-	.	transcript_id "MSTRG.19441.1"; gene_id "MSTRG.19441";
scaffold_180	Plutella_lncRNA	exon	223466	223653	.	-	.	transcript_id "MSTRG.19445.1"; gene_id "MSTRG.19445";
scaffold_180	Plutella_lncRNA	exon	223770	223938	.	-	.	transcript_id "MSTRG.19445.1"; gene_id "MSTRG.19445";
scaffold_180	Plutella_lncRNA	exon	241127	241528	.	-	.	transcript_id "MSTRG.19441.1"; gene_id "MSTRG.19441";
scaffold_181	Plutella_lncRNA	exon	19096	19286	.	+	.	transcript_id "MSTRG.19604.1"; gene_id "MSTRG.19604";
scaffold_181	Plutella_lncRNA	exon	55823	55848	.	+	.	transcript_id "MSTRG.19604.1"; gene_id "MSTRG.19604";
scaffold_182	Plutella_lncRNA	exon	494013	494045	.	+	.	transcript_id "MSTRG.19756.1"; gene_id "MSTRG.19756";
scaffold_182	Plutella_lncRNA	exon	564354	566925	.	+	.	transcript_id "MSTRG.19756.1"; gene_id "MSTRG.19756";
scaffold_183	Plutella_lncRNA	exon	65343	65381	.	+	.	transcript_id "MSTRG.19699.3"; gene_id "MSTRG.19699";
scaffold_183	Plutella_lncRNA	exon	68096	68691	.	+	.	transcript_id "MSTRG.19699.3"; gene_id "MSTRG.19699";
scaffold_185	Plutella_lncRNA	exon	596433	596754	.	-	.	transcript_id "MSTRG.20001.1"; gene_id "MSTRG.20001";
scaffold_185	Plutella_lncRNA	exon	631501	631577	.	-	.	transcript_id "MSTRG.20001.1"; gene_id "MSTRG.20001";
scaffold_185	Plutella_lncRNA	exon	634352	634458	.	-	.	transcript_id "MSTRG.20001.1"; gene_id "MSTRG.20001";
scaffold_185	Plutella_lncRNA	exon	635135	635308	.	-	.	transcript_id "MSTRG.20001.1"; gene_id "MSTRG.20001";
scaffold_186	Plutella_lncRNA	exon	18970	19216	.	-	.	transcript_id "MSTRG.20081.1"; gene_id "MSTRG.20081";
scaffold_186	Plutella_lncRNA	exon	35675	35714	.	-	.	transcript_id "MSTRG.20081.1"; gene_id "MSTRG.20081";
scaffold_186	Plutella_lncRNA	exon	236695	236708	.	+	.	transcript_id "MSTRG.20146.4"; gene_id "MSTRG.20146";
scaffold_186	Plutella_lncRNA	exon	255345	255669	.	+	.	transcript_id "MSTRG.20146.4"; gene_id "MSTRG.20146";
scaffold_186	Plutella_lncRNA	exon	429481	429637	.	-	.	transcript_id "MSTRG.20161.1"; gene_id "MSTRG.20161";
scaffold_186	Plutella_lncRNA	exon	435149	435423	.	-	.	transcript_id "MSTRG.20161.1"; gene_id "MSTRG.20161";
scaffold_187	Plutella_lncRNA	exon	74311	74528	.	+	.	transcript_id "MSTRG.20281.1"; gene_id "MSTRG.20281";
scaffold_187	Plutella_lncRNA	exon	115877	115984	.	+	.	transcript_id "MSTRG.20281.1"; gene_id "MSTRG.20281";
scaffold_187	Plutella_lncRNA	exon	456630	457893	.	-	.	transcript_id "MSTRG.20376.1"; gene_id "MSTRG.20376";
scaffold_187	Plutella_lncRNA	exon	459543	460088	.	-	.	transcript_id "MSTRG.20376.1"; gene_id "MSTRG.20376";
scaffold_187	Plutella_lncRNA	exon	460950	461831	.	-	.	transcript_id "MSTRG.20376.1"; gene_id "MSTRG.20376";
scaffold_189	Plutella_lncRNA	exon	302150	302159	.	-	.	transcript_id "MSTRG.20630.1"; gene_id "MSTRG.20630";
scaffold_189	Plutella_lncRNA	exon	371279	371493	.	-	.	transcript_id "MSTRG.20630.1"; gene_id "MSTRG.20630";
scaffold_189	Plutella_lncRNA	exon	466057	466069	.	+	.	transcript_id "MSTRG.20599.4"; gene_id "MSTRG.20599";
scaffold_189	Plutella_lncRNA	exon	468697	469029	.	+	.	transcript_id "MSTRG.20599.4"; gene_id "MSTRG.20599";
scaffold_19	Plutella_lncRNA	exon	251611	252431	.	+	.	transcript_id "MSTRG.20658.1"; gene_id "MSTRG.20658";
scaffold_19	Plutella_lncRNA	exon	267898	267908	.	+	.	transcript_id "MSTRG.20658.1"; gene_id "MSTRG.20658";
scaffold_19	Plutella_lncRNA	exon	1070957	1072431	.	-	.	transcript_id "MSTRG.20880.1"; gene_id "MSTRG.20880";
scaffold_19	Plutella_lncRNA	exon	1113038	1113048	.	-	.	transcript_id "MSTRG.20886.1"; gene_id "MSTRG.20886";
scaffold_19	Plutella_lncRNA	exon	1134663	1135157	.	-	.	transcript_id "MSTRG.20886.1"; gene_id "MSTRG.20886";
scaffold_19	Plutella_lncRNA	exon	1141267	1141473	.	+	.	transcript_id "MSTRG.20887.1"; gene_id "MSTRG.20887";
scaffold_19	Plutella_lncRNA	exon	1151979	1152055	.	-	.	transcript_id "MSTRG.20880.1"; gene_id "MSTRG.20880";
scaffold_19	Plutella_lncRNA	exon	1208441	1208753	.	+	.	transcript_id "MSTRG.20887.1"; gene_id "MSTRG.20887";
scaffold_191	Plutella_lncRNA	exon	175097	175188	.	+	.	transcript_id "MSTRG.21129.1"; gene_id "MSTRG.21129";
scaffold_191	Plutella_lncRNA	exon	181323	181650	.	+	.	transcript_id "MSTRG.21129.1"; gene_id "MSTRG.21129";
scaffold_191	Plutella_lncRNA	exon	203337	203347	.	+	.	transcript_id "MSTRG.21215.1"; gene_id "MSTRG.21215";
scaffold_191	Plutella_lncRNA	exon	222928	222950	.	-	.	transcript_id "MSTRG.21221.1"; gene_id "MSTRG.21221";
scaffold_191	Plutella_lncRNA	exon	265591	266387	.	+	.	transcript_id "MSTRG.21215.1"; gene_id "MSTRG.21215";
scaffold_191	Plutella_lncRNA	exon	295132	295312	.	-	.	transcript_id "MSTRG.21221.1"; gene_id "MSTRG.21221";
scaffold_191	Plutella_lncRNA	exon	401245	401580	.	-	.	transcript_id "MSTRG.21133.1"; gene_id "MSTRG.21133";
scaffold_191	Plutella_lncRNA	exon	414753	414961	.	-	.	transcript_id "MSTRG.21133.1"; gene_id "MSTRG.21133";
scaffold_191	Plutella_lncRNA	exon	566232	566929	.	-	.	transcript_id "MSTRG.21306.1"; gene_id "MSTRG.21306";
scaffold_191	Plutella_lncRNA	exon	589343	589536	.	-	.	transcript_id "MSTRG.21306.1"; gene_id "MSTRG.21306";
scaffold_193	Plutella_lncRNA	exon	262131	262240	.	+	.	transcript_id "MSTRG.21531.1"; gene_id "MSTRG.21531";
scaffold_193	Plutella_lncRNA	exon	313279	313922	.	+	.	transcript_id "MSTRG.21541.1"; gene_id "MSTRG.21541";
scaffold_193	Plutella_lncRNA	exon	361036	361045	.	+	.	transcript_id "MSTRG.21541.1"; gene_id "MSTRG.21541";
scaffold_193	Plutella_lncRNA	exon	411141	411425	.	+	.	transcript_id "MSTRG.21531.1"; gene_id "MSTRG.21531";
scaffold_194	Plutella_lncRNA	exon	164506	164808	.	-	.	transcript_id "MSTRG.21434.1"; gene_id "MSTRG.21434";
scaffold_194	Plutella_lncRNA	exon	165637	165729	.	-	.	transcript_id "MSTRG.21434.1"; gene_id "MSTRG.21434";
scaffold_194	Plutella_lncRNA	exon	165986	166383	.	-	.	transcript_id "MSTRG.21434.1"; gene_id "MSTRG.21434";
scaffold_195	Plutella_lncRNA	exon	23622	23774	.	+	.	transcript_id "MSTRG.21527.1"; gene_id "MSTRG.21527";
scaffold_195	Plutella_lncRNA	exon	26586	26720	.	+	.	transcript_id "MSTRG.21527.1"; gene_id "MSTRG.21527";
scaffold_196	Plutella_lncRNA	exon	25658	25694	.	-	.	transcript_id "MSTRG.21691.1"; gene_id "MSTRG.21691";
scaffold_196	Plutella_lncRNA	exon	67568	67822	.	-	.	transcript_id "MSTRG.21691.1"; gene_id "MSTRG.21691";
scaffold_196	Plutella_lncRNA	exon	95211	95226	.	+	.	transcript_id "MSTRG.21710.1"; gene_id "MSTRG.21710";
scaffold_196	Plutella_lncRNA	exon	106655	106850	.	+	.	transcript_id "MSTRG.21710.1"; gene_id "MSTRG.21710";
scaffold_196	Plutella_lncRNA	exon	288018	288325	.	+	.	transcript_id "MSTRG.21766.1"; gene_id "MSTRG.21766";
scaffold_196	Plutella_lncRNA	exon	306146	306177	.	+	.	transcript_id "MSTRG.21766.1"; gene_id "MSTRG.21766";
scaffold_197	Plutella_lncRNA	exon	263086	263288	.	-	.	transcript_id "MSTRG.21964.1"; gene_id "MSTRG.21964";
scaffold_197	Plutella_lncRNA	exon	336137	336324	.	-	.	transcript_id "MSTRG.21964.1"; gene_id "MSTRG.21964";
scaffold_198	Plutella_lncRNA	exon	271651	272206	.	-	.	transcript_id "MSTRG.21948.2"; gene_id "MSTRG.21948";
scaffold_198	Plutella_lncRNA	exon	272351	274799	.	-	.	transcript_id "MSTRG.21948.2"; gene_id "MSTRG.21948";
scaffold_198	Plutella_lncRNA	exon	295954	296002	.	-	.	transcript_id "MSTRG.22014.9"; gene_id "MSTRG.22014";
scaffold_198	Plutella_lncRNA	exon	309435	309605	.	-	.	transcript_id "MSTRG.22014.9"; gene_id "MSTRG.22014";
scaffold_199	Plutella_lncRNA	exon	36922	36996	.	+	.	transcript_id "MSTRG.22057.1"; gene_id "MSTRG.22057";
scaffold_199	Plutella_lncRNA	exon	52168	52224	.	-	.	transcript_id "MSTRG.22059.1"; gene_id "MSTRG.22059";
scaffold_199	Plutella_lncRNA	exon	52474	53070	.	-	.	transcript_id "MSTRG.22059.1"; gene_id "MSTRG.22059";
scaffold_199	Plutella_lncRNA	exon	55067	56311	.	+	.	transcript_id "MSTRG.22057.1"; gene_id "MSTRG.22057";
scaffold_199	Plutella_lncRNA	exon	249455	249809	.	-	.	transcript_id "MSTRG.22111.1"; gene_id "MSTRG.22111";
scaffold_199	Plutella_lncRNA	exon	302191	302214	.	-	.	transcript_id "MSTRG.22127.1"; gene_id "MSTRG.22127";
scaffold_199	Plutella_lncRNA	exon	309032	309235	.	-	.	transcript_id "MSTRG.22127.1"; gene_id "MSTRG.22127";
scaffold_199	Plutella_lncRNA	exon	314123	314132	.	-	.	transcript_id "MSTRG.22111.1"; gene_id "MSTRG.22111";
scaffold_199	Plutella_lncRNA	exon	476156	476175	.	-	.	transcript_id "MSTRG.22167.1"; gene_id "MSTRG.22167";
scaffold_199	Plutella_lncRNA	exon	540109	541345	.	-	.	transcript_id "MSTRG.22167.1"; gene_id "MSTRG.22167";
scaffold_199	Plutella_lncRNA	exon	543730	543851	.	+	.	transcript_id "MSTRG.22174.2"; gene_id "MSTRG.22174";
scaffold_199	Plutella_lncRNA	exon	568236	568434	.	+	.	transcript_id "MSTRG.22174.2"; gene_id "MSTRG.22174";
scaffold_199	Plutella_lncRNA	exon	1297829	1298245	.	+	.	transcript_id "MSTRG.22333.1"; gene_id "MSTRG.22333";
scaffold_199	Plutella_lncRNA	exon	1321795	1321828	.	+	.	transcript_id "MSTRG.22333.1"; gene_id "MSTRG.22333";
scaffold_2	Plutella_lncRNA	exon	4391	5515	.	+	.	transcript_id "MSTRG.22353.1"; gene_id "MSTRG.22353";
scaffold_2	Plutella_lncRNA	exon	85215	85583	.	+	.	transcript_id "MSTRG.22353.1"; gene_id "MSTRG.22353";
scaffold_2	Plutella_lncRNA	exon	1152722	1153088	.	-	.	transcript_id "MSTRG.22527.1"; gene_id "MSTRG.22527";
scaffold_2	Plutella_lncRNA	exon	1214699	1216598	.	-	.	transcript_id "MSTRG.22527.1"; gene_id "MSTRG.22527";
scaffold_2	Plutella_lncRNA	exon	1373216	1373378	.	-	.	transcript_id "MSTRG.22553.1"; gene_id "MSTRG.22553";
scaffold_2	Plutella_lncRNA	exon	1374517	1375008	.	-	.	transcript_id "MSTRG.22554.1"; gene_id "MSTRG.22554";
scaffold_2	Plutella_lncRNA	exon	1376255	1376625	.	-	.	transcript_id "MSTRG.22553.1"; gene_id "MSTRG.22553";
scaffold_2	Plutella_lncRNA	exon	1434443	1434474	.	-	.	transcript_id "MSTRG.22554.1"; gene_id "MSTRG.22554";
scaffold_2	Plutella_lncRNA	exon	1514222	1514232	.	-	.	transcript_id "MSTRG.22577.1"; gene_id "MSTRG.22577";
scaffold_2	Plutella_lncRNA	exon	1552172	1552455	.	-	.	transcript_id "MSTRG.22577.1"; gene_id "MSTRG.22577";
scaffold_2	Plutella_lncRNA	exon	1691769	1693025	.	-	.	transcript_id "MSTRG.22644.1"; gene_id "MSTRG.22644";
scaffold_2	Plutella_lncRNA	exon	1693185	1694148	.	-	.	transcript_id "MSTRG.22644.1"; gene_id "MSTRG.22644";
scaffold_20	Plutella_lncRNA	exon	61330	61849	.	+	.	transcript_id "MSTRG.22654.1"; gene_id "MSTRG.22654";
scaffold_20	Plutella_lncRNA	exon	104986	104998	.	+	.	transcript_id "MSTRG.22654.1"; gene_id "MSTRG.22654";
scaffold_20	Plutella_lncRNA	exon	1062767	1062995	.	+	.	transcript_id "MSTRG.22815.1"; gene_id "MSTRG.22815";
scaffold_20	Plutella_lncRNA	exon	1085278	1087035	.	+	.	transcript_id "MSTRG.22815.1"; gene_id "MSTRG.22815";
scaffold_200	Plutella_lncRNA	exon	84517	84579	.	+	.	transcript_id "MSTRG.22903.1"; gene_id "MSTRG.22903";
scaffold_200	Plutella_lncRNA	exon	109849	110486	.	+	.	transcript_id "MSTRG.22906.1"; gene_id "MSTRG.22906";
scaffold_200	Plutella_lncRNA	exon	110837	111757	.	+	.	transcript_id "MSTRG.22903.1"; gene_id "MSTRG.22903";
scaffold_200	Plutella_lncRNA	exon	137447	137457	.	+	.	transcript_id "MSTRG.22906.1"; gene_id "MSTRG.22906";
scaffold_200	Plutella_lncRNA	exon	477296	477337	.	-	.	transcript_id "MSTRG.23031.1"; gene_id "MSTRG.23031";
scaffold_200	Plutella_lncRNA	exon	528451	530114	.	-	.	transcript_id "MSTRG.23031.1"; gene_id "MSTRG.23031";
scaffold_201	Plutella_lncRNA	exon	87837	88480	.	-	.	transcript_id "MSTRG.23255.1"; gene_id "MSTRG.23255";
scaffold_201	Plutella_lncRNA	exon	105953	106676	.	-	.	transcript_id "MSTRG.23258.2"; gene_id "MSTRG.23258";
scaffold_201	Plutella_lncRNA	exon	162912	162923	.	+	.	transcript_id "MSTRG.23282.1"; gene_id "MSTRG.23282";
scaffold_201	Plutella_lncRNA	exon	163426	163576	.	-	.	transcript_id "MSTRG.23255.1"; gene_id "MSTRG.23255";
scaffold_201	Plutella_lncRNA	exon	176390	176452	.	-	.	transcript_id "MSTRG.23258.2"; gene_id "MSTRG.23258";
scaffold_201	Plutella_lncRNA	exon	237416	238035	.	+	.	transcript_id "MSTRG.23282.1"; gene_id "MSTRG.23282";
scaffold_201	Plutella_lncRNA	exon	244338	246000	.	-	.	transcript_id "MSTRG.23301.2"; gene_id "MSTRG.23301";
scaffold_201	Plutella_lncRNA	exon	318227	318292	.	-	.	transcript_id "MSTRG.23301.2"; gene_id "MSTRG.23301";
scaffold_201	Plutella_lncRNA	exon	541760	542197	.	+	.	transcript_id "MSTRG.23091.1"; gene_id "MSTRG.23091";
scaffold_201	Plutella_lncRNA	exon	547635	547801	.	+	.	transcript_id "MSTRG.23091.1"; gene_id "MSTRG.23091";
scaffold_202	Plutella_lncRNA	exon	278755	279202	.	+	.	transcript_id "MSTRG.23069.1"; gene_id "MSTRG.23069";
scaffold_202	Plutella_lncRNA	exon	284771	287757	.	+	.	transcript_id "MSTRG.23069.1"; gene_id "MSTRG.23069";
scaffold_202	Plutella_lncRNA	exon	301513	301636	.	-	.	transcript_id "MSTRG.23322.7"; gene_id "MSTRG.23322";
scaffold_202	Plutella_lncRNA	exon	303268	303363	.	-	.	transcript_id "MSTRG.23322.7"; gene_id "MSTRG.23322";
scaffold_202	Plutella_lncRNA	exon	361475	361631	.	-	.	transcript_id "MSTRG.23322.7"; gene_id "MSTRG.23322";
scaffold_202	Plutella_lncRNA	exon	445973	445993	.	+	.	transcript_id "MSTRG.23358.1"; gene_id "MSTRG.23358";
scaffold_202	Plutella_lncRNA	exon	500284	501497	.	+	.	transcript_id "MSTRG.23358.1"; gene_id "MSTRG.23358";
scaffold_203	Plutella_lncRNA	exon	7859	8325	.	-	.	transcript_id "MSTRG.23173.2"; gene_id "MSTRG.23173";
scaffold_203	Plutella_lncRNA	exon	78180	78190	.	-	.	transcript_id "MSTRG.23173.2"; gene_id "MSTRG.23173";
scaffold_203	Plutella_lncRNA	exon	134025	134937	.	+	.	transcript_id "MSTRG.23196.1"; gene_id "MSTRG.23196";
scaffold_203	Plutella_lncRNA	exon	157215	158132	.	+	.	transcript_id "MSTRG.23198.1"; gene_id "MSTRG.23198";
scaffold_203	Plutella_lncRNA	exon	162179	162453	.	+	.	transcript_id "MSTRG.23196.1"; gene_id "MSTRG.23196";
scaffold_203	Plutella_lncRNA	exon	166302	166898	.	+	.	transcript_id "MSTRG.23198.1"; gene_id "MSTRG.23198";
scaffold_204	Plutella_lncRNA	exon	228521	228695	.	+	.	transcript_id "MSTRG.23504.1"; gene_id "MSTRG.23504";
scaffold_204	Plutella_lncRNA	exon	244065	244099	.	+	.	transcript_id "MSTRG.23504.1"; gene_id "MSTRG.23504";
scaffold_204	Plutella_lncRNA	exon	271853	271939	.	+	.	transcript_id "MSTRG.23504.1"; gene_id "MSTRG.23504";
scaffold_205	Plutella_lncRNA	exon	107818	107878	.	-	.	transcript_id "MSTRG.23735.1"; gene_id "MSTRG.23735";
scaffold_205	Plutella_lncRNA	exon	287451	287520	.	+	.	transcript_id "MSTRG.23757.1"; gene_id "MSTRG.23757";
scaffold_205	Plutella_lncRNA	exon	306031	306715	.	-	.	transcript_id "MSTRG.23735.1"; gene_id "MSTRG.23735";
scaffold_205	Plutella_lncRNA	exon	351532	353143	.	+	.	transcript_id "MSTRG.23757.1"; gene_id "MSTRG.23757";
scaffold_205	Plutella_lncRNA	exon	403444	403614	.	+	.	transcript_id "MSTRG.23782.1"; gene_id "MSTRG.23782";
scaffold_205	Plutella_lncRNA	exon	404244	404381	.	+	.	transcript_id "MSTRG.23782.1"; gene_id "MSTRG.23782";
scaffold_205	Plutella_lncRNA	exon	432823	432904	.	+	.	transcript_id "MSTRG.23789.1"; gene_id "MSTRG.23789";
scaffold_205	Plutella_lncRNA	exon	475047	475224	.	+	.	transcript_id "MSTRG.23789.1"; gene_id "MSTRG.23789";
scaffold_206	Plutella_lncRNA	exon	39684	41084	.	-	.	transcript_id "MSTRG.23613.1"; gene_id "MSTRG.23613";
scaffold_206	Plutella_lncRNA	exon	46777	46803	.	-	.	transcript_id "MSTRG.23613.1"; gene_id "MSTRG.23613";
scaffold_206	Plutella_lncRNA	exon	96286	96447	.	+	.	transcript_id "MSTRG.23663.2"; gene_id "MSTRG.23663";
scaffold_206	Plutella_lncRNA	exon	96648	98854	.	+	.	transcript_id "MSTRG.23663.2"; gene_id "MSTRG.23663";
scaffold_206	Plutella_lncRNA	exon	393805	394016	.	+	.	transcript_id "MSTRG.23634.1"; gene_id "MSTRG.23634";
scaffold_206	Plutella_lncRNA	exon	414941	414955	.	+	.	transcript_id "MSTRG.23634.1"; gene_id "MSTRG.23634";
scaffold_207	Plutella_lncRNA	exon	137387	137582	.	+	.	transcript_id "MSTRG.23729.1"; gene_id "MSTRG.23729";
scaffold_207	Plutella_lncRNA	exon	188032	188044	.	+	.	transcript_id "MSTRG.23729.1"; gene_id "MSTRG.23729";
scaffold_207	Plutella_lncRNA	exon	374874	375043	.	+	.	transcript_id "MSTRG.23830.1"; gene_id "MSTRG.23830";
scaffold_207	Plutella_lncRNA	exon	375394	378257	.	+	.	transcript_id "MSTRG.23830.1"; gene_id "MSTRG.23830";
scaffold_207	Plutella_lncRNA	exon	772740	773027	.	-	.	transcript_id "MSTRG.23914.1"; gene_id "MSTRG.23914";
scaffold_207	Plutella_lncRNA	exon	782996	783006	.	-	.	transcript_id "MSTRG.23914.1"; gene_id "MSTRG.23914";
scaffold_208	Plutella_lncRNA	exon	457194	457907	.	+	.	transcript_id "MSTRG.24058.1"; gene_id "MSTRG.24058";
scaffold_208	Plutella_lncRNA	exon	473474	473495	.	+	.	transcript_id "MSTRG.24058.1"; gene_id "MSTRG.24058";
scaffold_209	Plutella_lncRNA	exon	338428	338463	.	-	.	transcript_id "MSTRG.24104.1"; gene_id "MSTRG.24104";
scaffold_209	Plutella_lncRNA	exon	364596	365029	.	-	.	transcript_id "MSTRG.24104.1"; gene_id "MSTRG.24104";
scaffold_21	Plutella_lncRNA	exon	28905	29069	.	-	.	transcript_id "MSTRG.24148.1"; gene_id "MSTRG.24148";
scaffold_21	Plutella_lncRNA	exon	34792	35588	.	-	.	transcript_id "MSTRG.24148.1"; gene_id "MSTRG.24148";
scaffold_21	Plutella_lncRNA	exon	224961	225060	.	+	.	transcript_id "MSTRG.24257.1"; gene_id "MSTRG.24257";
scaffold_21	Plutella_lncRNA	exon	294838	295039	.	+	.	transcript_id "MSTRG.24257.1"; gene_id "MSTRG.24257";
scaffold_21	Plutella_lncRNA	exon	1000546	1001134	.	-	.	transcript_id "MSTRG.24355.1"; gene_id "MSTRG.24355";
scaffold_21	Plutella_lncRNA	exon	1001992	1002228	.	+	.	transcript_id "MSTRG.24348.3"; gene_id "MSTRG.24348";
scaffold_21	Plutella_lncRNA	exon	1002297	1002722	.	+	.	transcript_id "MSTRG.24348.3"; gene_id "MSTRG.24348";
scaffold_21	Plutella_lncRNA	exon	1037723	1037757	.	-	.	transcript_id "MSTRG.24355.1"; gene_id "MSTRG.24355";
scaffold_21	Plutella_lncRNA	exon	1177194	1177393	.	-	.	transcript_id "MSTRG.24439.1"; gene_id "MSTRG.24439";
scaffold_21	Plutella_lncRNA	exon	1177540	1177999	.	-	.	transcript_id "MSTRG.24439.1"; gene_id "MSTRG.24439";
scaffold_21	Plutella_lncRNA	exon	1248356	1248495	.	+	.	transcript_id "MSTRG.24460.1"; gene_id "MSTRG.24460";
scaffold_21	Plutella_lncRNA	exon	1283163	1284168	.	+	.	transcript_id "MSTRG.24462.2"; gene_id "MSTRG.24462";
scaffold_21	Plutella_lncRNA	exon	1289887	1289986	.	+	.	transcript_id "MSTRG.24460.1"; gene_id "MSTRG.24460";
scaffold_21	Plutella_lncRNA	exon	1291323	1292081	.	+	.	transcript_id "MSTRG.24462.2"; gene_id "MSTRG.24462";
scaffold_21	Plutella_lncRNA	exon	1894460	1894930	.	+	.	transcript_id "MSTRG.24481.2"; gene_id "MSTRG.24481";
scaffold_21	Plutella_lncRNA	exon	1915613	1915623	.	+	.	transcript_id "MSTRG.24481.2"; gene_id "MSTRG.24481";
scaffold_21	Plutella_lncRNA	exon	1917698	1917718	.	-	.	transcript_id "MSTRG.24489.2"; gene_id "MSTRG.24489";
scaffold_21	Plutella_lncRNA	exon	1917781	1922171	.	-	.	transcript_id "MSTRG.24489.2"; gene_id "MSTRG.24489";
scaffold_21	Plutella_lncRNA	exon	2207245	2207258	.	-	.	transcript_id "MSTRG.24594.1"; gene_id "MSTRG.24594";
scaffold_21	Plutella_lncRNA	exon	2275335	2275657	.	-	.	transcript_id "MSTRG.24594.1"; gene_id "MSTRG.24594";
scaffold_21	Plutella_lncRNA	exon	2302002	2302232	.	+	.	transcript_id "MSTRG.24620.1"; gene_id "MSTRG.24620";
scaffold_21	Plutella_lncRNA	exon	2329790	2329803	.	+	.	transcript_id "MSTRG.24620.1"; gene_id "MSTRG.24620";
scaffold_210	Plutella_lncRNA	exon	291404	291709	.	+	.	transcript_id "MSTRG.24580.1"; gene_id "MSTRG.24580";
scaffold_210	Plutella_lncRNA	exon	353020	353027	.	+	.	transcript_id "MSTRG.24580.1"; gene_id "MSTRG.24580";
scaffold_210	Plutella_lncRNA	exon	371993	372002	.	+	.	transcript_id "MSTRG.24580.1"; gene_id "MSTRG.24580";
scaffold_211	Plutella_lncRNA	exon	216122	216579	.	-	.	transcript_id "MSTRG.24844.1"; gene_id "MSTRG.24844";
scaffold_211	Plutella_lncRNA	exon	296058	296120	.	-	.	transcript_id "MSTRG.24844.1"; gene_id "MSTRG.24844";
scaffold_211	Plutella_lncRNA	exon	710165	710775	.	+	.	transcript_id "MSTRG.24742.1"; gene_id "MSTRG.24742";
scaffold_211	Plutella_lncRNA	exon	710922	710970	.	+	.	transcript_id "MSTRG.24742.1"; gene_id "MSTRG.24742";
scaffold_211	Plutella_lncRNA	exon	728619	728767	.	-	.	transcript_id "MSTRG.24794.1"; gene_id "MSTRG.24794";
scaffold_211	Plutella_lncRNA	exon	729717	729785	.	-	.	transcript_id "MSTRG.24794.1"; gene_id "MSTRG.24794";
scaffold_211	Plutella_lncRNA	exon	996896	997035	.	-	.	transcript_id "MSTRG.24772.1"; gene_id "MSTRG.24772";
scaffold_211	Plutella_lncRNA	exon	998189	999475	.	-	.	transcript_id "MSTRG.24772.1"; gene_id "MSTRG.24772";
scaffold_213	Plutella_lncRNA	exon	61574	61584	.	+	.	transcript_id "MSTRG.24980.1"; gene_id "MSTRG.24980";
scaffold_213	Plutella_lncRNA	exon	99360	100834	.	+	.	transcript_id "MSTRG.24980.1"; gene_id "MSTRG.24980";
scaffold_214	Plutella_lncRNA	exon	95356	95366	.	-	.	transcript_id "MSTRG.25133.1"; gene_id "MSTRG.25133";
scaffold_214	Plutella_lncRNA	exon	105379	106073	.	-	.	transcript_id "MSTRG.25133.1"; gene_id "MSTRG.25133";
scaffold_216	Plutella_lncRNA	exon	146497	146514	.	-	.	transcript_id "MSTRG.25329.1"; gene_id "MSTRG.25329";
scaffold_216	Plutella_lncRNA	exon	166161	166397	.	-	.	transcript_id "MSTRG.25329.1"; gene_id "MSTRG.25329";
scaffold_216	Plutella_lncRNA	exon	522553	522746	.	+	.	transcript_id "MSTRG.25345.1"; gene_id "MSTRG.25345";
scaffold_216	Plutella_lncRNA	exon	523253	523579	.	+	.	transcript_id "MSTRG.25345.1"; gene_id "MSTRG.25345";
scaffold_218	Plutella_lncRNA	exon	88190	88257	.	+	.	transcript_id "MSTRG.25504.1"; gene_id "MSTRG.25504";
scaffold_218	Plutella_lncRNA	exon	93840	93977	.	+	.	transcript_id "MSTRG.25504.1"; gene_id "MSTRG.25504";
scaffold_218	Plutella_lncRNA	exon	208231	208245	.	-	.	transcript_id "MSTRG.25557.1"; gene_id "MSTRG.25557";
scaffold_218	Plutella_lncRNA	exon	230841	231039	.	-	.	transcript_id "MSTRG.25557.1"; gene_id "MSTRG.25557";
scaffold_219	Plutella_lncRNA	exon	62316	62659	.	-	.	transcript_id "MSTRG.25607.1"; gene_id "MSTRG.25607";
scaffold_219	Plutella_lncRNA	exon	138156	139980	.	-	.	transcript_id "MSTRG.25607.1"; gene_id "MSTRG.25607";
scaffold_22	Plutella_lncRNA	exon	1541786	1541928	.	-	.	transcript_id "MSTRG.25965.1"; gene_id "MSTRG.25965";
scaffold_22	Plutella_lncRNA	exon	1613828	1615329	.	-	.	transcript_id "MSTRG.25965.1"; gene_id "MSTRG.25965";
scaffold_220	Plutella_lncRNA	exon	180837	180849	.	-	.	transcript_id "MSTRG.26004.1"; gene_id "MSTRG.26004";
scaffold_220	Plutella_lncRNA	exon	224309	224838	.	-	.	transcript_id "MSTRG.26004.1"; gene_id "MSTRG.26004";
scaffold_220	Plutella_lncRNA	exon	285491	285507	.	-	.	transcript_id "MSTRG.26004.1"; gene_id "MSTRG.26004";
scaffold_221	Plutella_lncRNA	exon	111158	111334	.	+	.	transcript_id "MSTRG.26141.1"; gene_id "MSTRG.26141";
scaffold_221	Plutella_lncRNA	exon	112633	113626	.	+	.	transcript_id "MSTRG.26141.1"; gene_id "MSTRG.26141";
scaffold_221	Plutella_lncRNA	exon	122903	123988	.	-	.	transcript_id "MSTRG.26097.2"; gene_id "MSTRG.26097";
scaffold_221	Plutella_lncRNA	exon	124959	125103	.	-	.	transcript_id "MSTRG.26097.2"; gene_id "MSTRG.26097";
scaffold_222	Plutella_lncRNA	exon	204992	205279	.	+	.	transcript_id "MSTRG.26252.1"; gene_id "MSTRG.26252";
scaffold_222	Plutella_lncRNA	exon	276957	276967	.	+	.	transcript_id "MSTRG.26252.1"; gene_id "MSTRG.26252";
scaffold_224	Plutella_lncRNA	exon	236772	236781	.	-	.	transcript_id "MSTRG.26461.1"; gene_id "MSTRG.26461";
scaffold_224	Plutella_lncRNA	exon	303595	304831	.	-	.	transcript_id "MSTRG.26461.1"; gene_id "MSTRG.26461";
scaffold_224	Plutella_lncRNA	exon	330956	332592	.	+	.	transcript_id "MSTRG.26437.1"; gene_id "MSTRG.26437";
scaffold_224	Plutella_lncRNA	exon	409762	409771	.	+	.	transcript_id "MSTRG.26437.1"; gene_id "MSTRG.26437";
scaffold_228	Plutella_lncRNA	exon	45985	46349	.	-	.	transcript_id "MSTRG.26769.1"; gene_id "MSTRG.26769";
scaffold_228	Plutella_lncRNA	exon	118891	119323	.	-	.	transcript_id "MSTRG.26769.1"; gene_id "MSTRG.26769";
scaffold_229	Plutella_lncRNA	exon	384656	384783	.	-	.	transcript_id "MSTRG.26891.1"; gene_id "MSTRG.26891";
scaffold_229	Plutella_lncRNA	exon	411071	411384	.	-	.	transcript_id "MSTRG.26891.1"; gene_id "MSTRG.26891";
scaffold_229	Plutella_lncRNA	exon	427730	428112	.	+	.	transcript_id "MSTRG.26921.1"; gene_id "MSTRG.26921";
scaffold_229	Plutella_lncRNA	exon	478660	478669	.	+	.	transcript_id "MSTRG.26921.1"; gene_id "MSTRG.26921";
scaffold_23	Plutella_lncRNA	exon	167405	167609	.	+	.	transcript_id "MSTRG.26999.1"; gene_id "MSTRG.26999";
scaffold_23	Plutella_lncRNA	exon	212662	212848	.	+	.	transcript_id "MSTRG.26999.1"; gene_id "MSTRG.26999";
scaffold_23	Plutella_lncRNA	exon	601962	602061	.	+	.	transcript_id "MSTRG.27074.1"; gene_id "MSTRG.27074";
scaffold_23	Plutella_lncRNA	exon	633268	633396	.	+	.	transcript_id "MSTRG.27074.1"; gene_id "MSTRG.27074";
scaffold_23	Plutella_lncRNA	exon	854898	855060	.	-	.	transcript_id "MSTRG.27023.2"; gene_id "MSTRG.27023";
scaffold_23	Plutella_lncRNA	exon	855167	855439	.	-	.	transcript_id "MSTRG.27023.2"; gene_id "MSTRG.27023";
scaffold_23	Plutella_lncRNA	exon	1025906	1025920	.	+	.	transcript_id "MSTRG.27167.1"; gene_id "MSTRG.27167";
scaffold_23	Plutella_lncRNA	exon	1046763	1046985	.	+	.	transcript_id "MSTRG.27167.1"; gene_id "MSTRG.27167";
scaffold_232	Plutella_lncRNA	exon	61110	61356	.	-	.	transcript_id "MSTRG.27432.1"; gene_id "MSTRG.27432";
scaffold_232	Plutella_lncRNA	exon	85440	85449	.	-	.	transcript_id "MSTRG.27432.1"; gene_id "MSTRG.27432";
scaffold_232	Plutella_lncRNA	exon	215377	215603	.	+	.	transcript_id "MSTRG.27549.1"; gene_id "MSTRG.27549";
scaffold_232	Plutella_lncRNA	exon	216881	218133	.	+	.	transcript_id "MSTRG.27549.1"; gene_id "MSTRG.27549";
scaffold_232	Plutella_lncRNA	exon	264248	264257	.	+	.	transcript_id "MSTRG.27563.1"; gene_id "MSTRG.27563";
scaffold_232	Plutella_lncRNA	exon	270581	272377	.	+	.	transcript_id "MSTRG.27563.1"; gene_id "MSTRG.27563";
scaffold_232	Plutella_lncRNA	exon	788043	788596	.	-	.	transcript_id "MSTRG.27519.2"; gene_id "MSTRG.27519";
scaffold_232	Plutella_lncRNA	exon	788814	789502	.	-	.	transcript_id "MSTRG.27519.2"; gene_id "MSTRG.27519";
scaffold_232	Plutella_lncRNA	exon	808370	808381	.	+	.	transcript_id "MSTRG.27577.1"; gene_id "MSTRG.27577";
scaffold_232	Plutella_lncRNA	exon	826720	827409	.	+	.	transcript_id "MSTRG.27577.1"; gene_id "MSTRG.27577";
scaffold_232	Plutella_lncRNA	exon	827743	828526	.	-	.	transcript_id "MSTRG.27583.1"; gene_id "MSTRG.27583";
scaffold_232	Plutella_lncRNA	exon	892303	892321	.	-	.	transcript_id "MSTRG.27583.1"; gene_id "MSTRG.27583";
scaffold_233	Plutella_lncRNA	exon	41472	41779	.	-	.	transcript_id "MSTRG.27705.1"; gene_id "MSTRG.27705";
scaffold_233	Plutella_lncRNA	exon	144712	144740	.	-	.	transcript_id "MSTRG.27705.1"; gene_id "MSTRG.27705";
scaffold_233	Plutella_lncRNA	exon	322749	323167	.	-	.	transcript_id "MSTRG.27649.1"; gene_id "MSTRG.27649";
scaffold_233	Plutella_lncRNA	exon	359683	360972	.	-	.	transcript_id "MSTRG.27649.1"; gene_id "MSTRG.27649";
scaffold_234	Plutella_lncRNA	exon	84106	84136	.	+	.	transcript_id "MSTRG.27763.1"; gene_id "MSTRG.27763";
scaffold_234	Plutella_lncRNA	exon	134661	134952	.	+	.	transcript_id "MSTRG.27763.1"; gene_id "MSTRG.27763";
scaffold_234	Plutella_lncRNA	exon	176215	176476	.	-	.	transcript_id "MSTRG.27759.1"; gene_id "MSTRG.27759";
scaffold_234	Plutella_lncRNA	exon	189377	189456	.	-	.	transcript_id "MSTRG.27759.1"; gene_id "MSTRG.27759";
scaffold_234	Plutella_lncRNA	exon	300061	300271	.	+	.	transcript_id "MSTRG.27816.1"; gene_id "MSTRG.27816";
scaffold_234	Plutella_lncRNA	exon	384748	384781	.	+	.	transcript_id "MSTRG.27816.1"; gene_id "MSTRG.27816";
scaffold_235	Plutella_lncRNA	exon	148971	149024	.	+	.	transcript_id "MSTRG.27872.1"; gene_id "MSTRG.27872";
scaffold_235	Plutella_lncRNA	exon	179325	179729	.	+	.	transcript_id "MSTRG.27872.1"; gene_id "MSTRG.27872";
scaffold_235	Plutella_lncRNA	exon	236030	236040	.	+	.	transcript_id "MSTRG.27872.1"; gene_id "MSTRG.27872";
scaffold_238	Plutella_lncRNA	exon	252749	252760	.	+	.	transcript_id "MSTRG.28253.1"; gene_id "MSTRG.28253";
scaffold_238	Plutella_lncRNA	exon	267873	268075	.	+	.	transcript_id "MSTRG.28253.1"; gene_id "MSTRG.28253";
scaffold_238	Plutella_lncRNA	exon	307385	307814	.	+	.	transcript_id "MSTRG.28261.1"; gene_id "MSTRG.28261";
scaffold_238	Plutella_lncRNA	exon	351657	352580	.	+	.	transcript_id "MSTRG.28261.1"; gene_id "MSTRG.28261";
scaffold_24	Plutella_lncRNA	exon	409039	409071	.	+	.	transcript_id "MSTRG.28387.1"; gene_id "MSTRG.28387";
scaffold_24	Plutella_lncRNA	exon	413185	414395	.	+	.	transcript_id "MSTRG.28390.1"; gene_id "MSTRG.28390";
scaffold_24	Plutella_lncRNA	exon	414501	415062	.	+	.	transcript_id "MSTRG.28390.1"; gene_id "MSTRG.28390";
scaffold_24	Plutella_lncRNA	exon	447325	447558	.	+	.	transcript_id "MSTRG.28387.1"; gene_id "MSTRG.28387";
scaffold_24	Plutella_lncRNA	exon	481317	482788	.	+	.	transcript_id "MSTRG.28364.1"; gene_id "MSTRG.28364";
scaffold_24	Plutella_lncRNA	exon	510117	510316	.	+	.	transcript_id "MSTRG.28364.1"; gene_id "MSTRG.28364";
scaffold_24	Plutella_lncRNA	exon	783448	783749	.	-	.	transcript_id "MSTRG.28426.1"; gene_id "MSTRG.28426";
scaffold_24	Plutella_lncRNA	exon	785256	785261	.	-	.	transcript_id "MSTRG.28426.1"; gene_id "MSTRG.28426";
scaffold_24	Plutella_lncRNA	exon	787860	788303	.	-	.	transcript_id "MSTRG.28426.1"; gene_id "MSTRG.28426";
scaffold_24	Plutella_lncRNA	exon	788566	789260	.	+	.	transcript_id "MSTRG.28427.1"; gene_id "MSTRG.28427";
scaffold_24	Plutella_lncRNA	exon	797547	799901	.	+	.	transcript_id "MSTRG.28427.1"; gene_id "MSTRG.28427";
scaffold_24	Plutella_lncRNA	exon	908680	909090	.	-	.	transcript_id "MSTRG.28446.1"; gene_id "MSTRG.28446";
scaffold_24	Plutella_lncRNA	exon	910620	912564	.	-	.	transcript_id "MSTRG.28446.1"; gene_id "MSTRG.28446";
scaffold_241	Plutella_lncRNA	exon	166694	166704	.	-	.	transcript_id "MSTRG.28674.1"; gene_id "MSTRG.28674";
scaffold_241	Plutella_lncRNA	exon	207202	207661	.	-	.	transcript_id "MSTRG.28674.1"; gene_id "MSTRG.28674";
scaffold_241	Plutella_lncRNA	exon	453215	453725	.	-	.	transcript_id "MSTRG.28838.1"; gene_id "MSTRG.28838";
scaffold_241	Plutella_lncRNA	exon	454881	455328	.	-	.	transcript_id "MSTRG.28838.1"; gene_id "MSTRG.28838";
scaffold_242	Plutella_lncRNA	exon	150981	151157	.	-	.	transcript_id "MSTRG.28698.1"; gene_id "MSTRG.28698";
scaffold_242	Plutella_lncRNA	exon	284233	284421	.	-	.	transcript_id "MSTRG.28698.1"; gene_id "MSTRG.28698";
scaffold_243	Plutella_lncRNA	exon	364219	364270	.	-	.	transcript_id "MSTRG.28849.1"; gene_id "MSTRG.28849";
scaffold_243	Plutella_lncRNA	exon	406927	408011	.	-	.	transcript_id "MSTRG.28849.1"; gene_id "MSTRG.28849";
scaffold_244	Plutella_lncRNA	exon	247654	247664	.	-	.	transcript_id "MSTRG.28901.1"; gene_id "MSTRG.28901";
scaffold_244	Plutella_lncRNA	exon	320954	321169	.	-	.	transcript_id "MSTRG.28901.1"; gene_id "MSTRG.28901";
scaffold_245	Plutella_lncRNA	exon	41251	41265	.	+	.	transcript_id "MSTRG.28974.1"; gene_id "MSTRG.28974";
scaffold_245	Plutella_lncRNA	exon	81532	81722	.	+	.	transcript_id "MSTRG.28974.1"; gene_id "MSTRG.28974";
scaffold_245	Plutella_lncRNA	exon	139686	139728	.	+	.	transcript_id "MSTRG.29007.1"; gene_id "MSTRG.29007";
scaffold_245	Plutella_lncRNA	exon	199493	200594	.	+	.	transcript_id "MSTRG.29007.1"; gene_id "MSTRG.29007";
scaffold_246	Plutella_lncRNA	exon	309633	309773	.	-	.	transcript_id "MSTRG.29135.1"; gene_id "MSTRG.29135";
scaffold_246	Plutella_lncRNA	exon	333285	333817	.	-	.	transcript_id "MSTRG.29135.1"; gene_id "MSTRG.29135";
scaffold_246	Plutella_lncRNA	exon	344295	344315	.	+	.	transcript_id "MSTRG.29143.1"; gene_id "MSTRG.29143";
scaffold_246	Plutella_lncRNA	exon	421419	421839	.	+	.	transcript_id "MSTRG.29143.1"; gene_id "MSTRG.29143";
scaffold_247	Plutella_lncRNA	exon	111587	111775	.	+	.	transcript_id "MSTRG.29192.1"; gene_id "MSTRG.29192";
scaffold_247	Plutella_lncRNA	exon	163628	163653	.	+	.	transcript_id "MSTRG.29192.1"; gene_id "MSTRG.29192";
scaffold_247	Plutella_lncRNA	exon	302188	302360	.	+	.	transcript_id "MSTRG.29224.1"; gene_id "MSTRG.29224";
scaffold_247	Plutella_lncRNA	exon	330955	331036	.	+	.	transcript_id "MSTRG.29224.1"; gene_id "MSTRG.29224";
scaffold_247	Plutella_lncRNA	exon	492517	492687	.	-	.	transcript_id "MSTRG.29343.1"; gene_id "MSTRG.29343";
scaffold_247	Plutella_lncRNA	exon	536879	536914	.	-	.	transcript_id "MSTRG.29343.1"; gene_id "MSTRG.29343";
scaffold_248	Plutella_lncRNA	exon	244969	245202	.	-	.	transcript_id "MSTRG.29400.1"; gene_id "MSTRG.29400";
scaffold_248	Plutella_lncRNA	exon	245928	246181	.	-	.	transcript_id "MSTRG.29400.1"; gene_id "MSTRG.29400";
scaffold_249	Plutella_lncRNA	exon	341728	341857	.	-	.	transcript_id "MSTRG.29525.3"; gene_id "MSTRG.29525";
scaffold_249	Plutella_lncRNA	exon	395090	396118	.	-	.	transcript_id "MSTRG.29525.3"; gene_id "MSTRG.29525";
scaffold_25	Plutella_lncRNA	exon	149147	149315	.	-	.	transcript_id "MSTRG.29585.1"; gene_id "MSTRG.29585";
scaffold_25	Plutella_lncRNA	exon	228071	228735	.	-	.	transcript_id "MSTRG.29585.1"; gene_id "MSTRG.29585";
scaffold_25	Plutella_lncRNA	exon	597925	598008	.	-	.	transcript_id "MSTRG.29733.1"; gene_id "MSTRG.29733";
scaffold_25	Plutella_lncRNA	exon	653512	655658	.	-	.	transcript_id "MSTRG.29733.1"; gene_id "MSTRG.29733";
scaffold_25	Plutella_lncRNA	exon	1037666	1038378	.	-	.	transcript_id "MSTRG.29880.1"; gene_id "MSTRG.29880";
scaffold_25	Plutella_lncRNA	exon	1081205	1081409	.	-	.	transcript_id "MSTRG.29880.1"; gene_id "MSTRG.29880";
scaffold_25	Plutella_lncRNA	exon	1145738	1145752	.	-	.	transcript_id "MSTRG.29914.1"; gene_id "MSTRG.29914";
scaffold_25	Plutella_lncRNA	exon	1146178	1146295	.	-	.	transcript_id "MSTRG.29915.1"; gene_id "MSTRG.29915";
scaffold_25	Plutella_lncRNA	exon	1147939	1148051	.	+	.	transcript_id "MSTRG.29916.1"; gene_id "MSTRG.29916";
scaffold_25	Plutella_lncRNA	exon	1159620	1159742	.	+	.	transcript_id "MSTRG.29916.1"; gene_id "MSTRG.29916";
scaffold_25	Plutella_lncRNA	exon	1164265	1164425	.	+	.	transcript_id "MSTRG.29916.1"; gene_id "MSTRG.29916";
scaffold_25	Plutella_lncRNA	exon	1178790	1179085	.	-	.	transcript_id "MSTRG.29914.1"; gene_id "MSTRG.29914";
scaffold_25	Plutella_lncRNA	exon	1202762	1202856	.	-	.	transcript_id "MSTRG.29933.1"; gene_id "MSTRG.29933";
scaffold_25	Plutella_lncRNA	exon	1208574	1208719	.	-	.	transcript_id "MSTRG.29915.1"; gene_id "MSTRG.29915";
scaffold_25	Plutella_lncRNA	exon	1247568	1247756	.	-	.	transcript_id "MSTRG.29933.1"; gene_id "MSTRG.29933";
scaffold_25	Plutella_lncRNA	exon	1346773	1346783	.	-	.	transcript_id "MSTRG.29652.1"; gene_id "MSTRG.29652";
scaffold_25	Plutella_lncRNA	exon	1416760	1416973	.	-	.	transcript_id "MSTRG.29652.1"; gene_id "MSTRG.29652";
scaffold_25	Plutella_lncRNA	exon	1423684	1423881	.	+	.	transcript_id "MSTRG.29663.1"; gene_id "MSTRG.29663";
scaffold_25	Plutella_lncRNA	exon	1455725	1455735	.	+	.	transcript_id "MSTRG.29663.1"; gene_id "MSTRG.29663";
scaffold_251	Plutella_lncRNA	exon	8317	8511	.	+	.	transcript_id "MSTRG.29975.1"; gene_id "MSTRG.29975";
scaffold_251	Plutella_lncRNA	exon	36756	36855	.	+	.	transcript_id "MSTRG.29975.1"; gene_id "MSTRG.29975";
scaffold_251	Plutella_lncRNA	exon	274843	275346	.	-	.	transcript_id "MSTRG.30009.1"; gene_id "MSTRG.30009";
scaffold_251	Plutella_lncRNA	exon	319892	319903	.	-	.	transcript_id "MSTRG.30009.1"; gene_id "MSTRG.30009";
scaffold_251	Plutella_lncRNA	exon	332324	332827	.	-	.	transcript_id "MSTRG.30019.1"; gene_id "MSTRG.30019";
scaffold_251	Plutella_lncRNA	exon	349741	349750	.	-	.	transcript_id "MSTRG.30019.1"; gene_id "MSTRG.30019";
scaffold_254	Plutella_lncRNA	exon	101061	101113	.	+	.	transcript_id "MSTRG.30384.1"; gene_id "MSTRG.30384";
scaffold_254	Plutella_lncRNA	exon	174868	174905	.	-	.	transcript_id "MSTRG.30396.1"; gene_id "MSTRG.30396";
scaffold_254	Plutella_lncRNA	exon	175028	175179	.	+	.	transcript_id "MSTRG.30384.1"; gene_id "MSTRG.30384";
scaffold_254	Plutella_lncRNA	exon	232517	232672	.	-	.	transcript_id "MSTRG.30400.2"; gene_id "MSTRG.30400";
scaffold_254	Plutella_lncRNA	exon	232517	233700	.	-	.	transcript_id "MSTRG.30400.1"; gene_id "MSTRG.30400";
scaffold_254	Plutella_lncRNA	exon	279569	279751	.	-	.	transcript_id "MSTRG.30396.1"; gene_id "MSTRG.30396";
scaffold_254	Plutella_lncRNA	exon	351515	352571	.	-	.	transcript_id "MSTRG.30400.2"; gene_id "MSTRG.30400";
scaffold_254	Plutella_lncRNA	exon	352310	352571	.	-	.	transcript_id "MSTRG.30400.1"; gene_id "MSTRG.30400";
scaffold_256	Plutella_lncRNA	exon	255412	256280	.	+	.	transcript_id "MSTRG.30490.2"; gene_id "MSTRG.30490";
scaffold_256	Plutella_lncRNA	exon	312382	312391	.	+	.	transcript_id "MSTRG.30490.2"; gene_id "MSTRG.30490";
scaffold_258	Plutella_lncRNA	exon	269047	269195	.	+	.	transcript_id "MSTRG.30669.1"; gene_id "MSTRG.30669";
scaffold_258	Plutella_lncRNA	exon	326053	326262	.	+	.	transcript_id "MSTRG.30669.1"; gene_id "MSTRG.30669";
scaffold_258	Plutella_lncRNA	exon	347875	348705	.	-	.	transcript_id "MSTRG.30621.2"; gene_id "MSTRG.30621";
scaffold_258	Plutella_lncRNA	exon	379515	380041	.	-	.	transcript_id "MSTRG.30621.2"; gene_id "MSTRG.30621";
scaffold_259	Plutella_lncRNA	exon	361477	361487	.	-	.	transcript_id "MSTRG.30757.1"; gene_id "MSTRG.30757";
scaffold_259	Plutella_lncRNA	exon	405999	406609	.	-	.	transcript_id "MSTRG.30757.1"; gene_id "MSTRG.30757";
scaffold_26	Plutella_lncRNA	exon	507424	508095	.	-	.	transcript_id "MSTRG.30847.1"; gene_id "MSTRG.30847";
scaffold_26	Plutella_lncRNA	exon	579530	579539	.	-	.	transcript_id "MSTRG.30847.1"; gene_id "MSTRG.30847";
scaffold_26	Plutella_lncRNA	exon	919435	919462	.	+	.	transcript_id "MSTRG.30898.1"; gene_id "MSTRG.30898";
scaffold_26	Plutella_lncRNA	exon	957204	958505	.	+	.	transcript_id "MSTRG.30898.1"; gene_id "MSTRG.30898";
scaffold_26	Plutella_lncRNA	exon	1288752	1288987	.	-	.	transcript_id "MSTRG.30948.1"; gene_id "MSTRG.30948";
scaffold_26	Plutella_lncRNA	exon	1298239	1298250	.	-	.	transcript_id "MSTRG.30948.1"; gene_id "MSTRG.30948";
scaffold_260	Plutella_lncRNA	exon	79864	79875	.	+	.	transcript_id "MSTRG.31017.1"; gene_id "MSTRG.31017";
scaffold_260	Plutella_lncRNA	exon	106829	107551	.	+	.	transcript_id "MSTRG.31017.1"; gene_id "MSTRG.31017";
scaffold_260	Plutella_lncRNA	exon	232517	232534	.	+	.	transcript_id "MSTRG.31044.1"; gene_id "MSTRG.31044";
scaffold_260	Plutella_lncRNA	exon	308319	309085	.	+	.	transcript_id "MSTRG.31044.1"; gene_id "MSTRG.31044";
scaffold_260	Plutella_lncRNA	exon	316683	316902	.	-	.	transcript_id "MSTRG.31067.1"; gene_id "MSTRG.31067";
scaffold_260	Plutella_lncRNA	exon	316994	317114	.	-	.	transcript_id "MSTRG.31067.1"; gene_id "MSTRG.31067";
scaffold_261	Plutella_lncRNA	exon	52284	52541	.	+	.	transcript_id "MSTRG.31100.1"; gene_id "MSTRG.31100";
scaffold_261	Plutella_lncRNA	exon	151814	152423	.	+	.	transcript_id "MSTRG.31100.1"; gene_id "MSTRG.31100";
scaffold_261	Plutella_lncRNA	exon	195171	195189	.	+	.	transcript_id "MSTRG.31100.1"; gene_id "MSTRG.31100";
scaffold_261	Plutella_lncRNA	exon	266771	267202	.	+	.	transcript_id "MSTRG.31099.1"; gene_id "MSTRG.31099";
scaffold_261	Plutella_lncRNA	exon	267219	267297	.	+	.	transcript_id "MSTRG.31099.1"; gene_id "MSTRG.31099";
scaffold_263	Plutella_lncRNA	exon	21293	21721	.	+	.	transcript_id "MSTRG.31252.1"; gene_id "MSTRG.31252";
scaffold_263	Plutella_lncRNA	exon	26945	26955	.	+	.	transcript_id "MSTRG.31252.1"; gene_id "MSTRG.31252";
scaffold_263	Plutella_lncRNA	exon	54762	55304	.	+	.	transcript_id "MSTRG.31276.2"; gene_id "MSTRG.31276";
scaffold_263	Plutella_lncRNA	exon	55620	56065	.	+	.	transcript_id "MSTRG.31276.2"; gene_id "MSTRG.31276";
scaffold_263	Plutella_lncRNA	exon	306381	306390	.	+	.	transcript_id "MSTRG.31316.1"; gene_id "MSTRG.31316";
scaffold_263	Plutella_lncRNA	exon	346184	349573	.	+	.	transcript_id "MSTRG.31316.1"; gene_id "MSTRG.31316";
scaffold_263	Plutella_lncRNA	exon	369471	369616	.	+	.	transcript_id "MSTRG.31361.1"; gene_id "MSTRG.31361";
scaffold_263	Plutella_lncRNA	exon	387042	387375	.	+	.	transcript_id "MSTRG.31361.1"; gene_id "MSTRG.31361";
scaffold_264	Plutella_lncRNA	exon	335614	335641	.	+	.	transcript_id "MSTRG.31463.1"; gene_id "MSTRG.31463";
scaffold_264	Plutella_lncRNA	exon	391998	393152	.	-	.	transcript_id "MSTRG.31470.1"; gene_id "MSTRG.31470";
scaffold_264	Plutella_lncRNA	exon	394723	396049	.	+	.	transcript_id "MSTRG.31463.1"; gene_id "MSTRG.31463";
scaffold_264	Plutella_lncRNA	exon	418492	418532	.	-	.	transcript_id "MSTRG.31470.1"; gene_id "MSTRG.31470";
scaffold_265	Plutella_lncRNA	exon	29049	29553	.	-	.	transcript_id "MSTRG.31447.1"; gene_id "MSTRG.31447";
scaffold_265	Plutella_lncRNA	exon	35598	36032	.	-	.	transcript_id "MSTRG.31447.1"; gene_id "MSTRG.31447";
scaffold_265	Plutella_lncRNA	exon	229662	229859	.	-	.	transcript_id "MSTRG.31497.1"; gene_id "MSTRG.31497";
scaffold_265	Plutella_lncRNA	exon	276077	276182	.	-	.	transcript_id "MSTRG.31497.1"; gene_id "MSTRG.31497";
scaffold_265	Plutella_lncRNA	exon	351677	351717	.	-	.	transcript_id "MSTRG.31516.1"; gene_id "MSTRG.31516";
scaffold_265	Plutella_lncRNA	exon	351953	352183	.	-	.	transcript_id "MSTRG.31516.1"; gene_id "MSTRG.31516";
scaffold_265	Plutella_lncRNA	exon	424194	424293	.	-	.	transcript_id "MSTRG.31516.1"; gene_id "MSTRG.31516";
scaffold_267	Plutella_lncRNA	exon	228861	229104	.	+	.	transcript_id "MSTRG.31620.1"; gene_id "MSTRG.31620";
scaffold_267	Plutella_lncRNA	exon	238332	238380	.	+	.	transcript_id "MSTRG.31620.1"; gene_id "MSTRG.31620";
scaffold_27	Plutella_lncRNA	exon	7825	9132	.	-	.	transcript_id "MSTRG.31830.1"; gene_id "MSTRG.31830";
scaffold_27	Plutella_lncRNA	exon	9557	12277	.	-	.	transcript_id "MSTRG.31830.1"; gene_id "MSTRG.31830";
scaffold_27	Plutella_lncRNA	exon	45415	45583	.	-	.	transcript_id "MSTRG.31865.1"; gene_id "MSTRG.31865";
scaffold_27	Plutella_lncRNA	exon	87474	89034	.	-	.	transcript_id "MSTRG.31865.1"; gene_id "MSTRG.31865";
scaffold_270	Plutella_lncRNA	exon	264710	264978	.	+	.	transcript_id "MSTRG.32186.1"; gene_id "MSTRG.32186";
scaffold_270	Plutella_lncRNA	exon	303927	304003	.	+	.	transcript_id "MSTRG.32186.1"; gene_id "MSTRG.32186";
scaffold_271	Plutella_lncRNA	exon	70598	70619	.	-	.	transcript_id "MSTRG.32230.1"; gene_id "MSTRG.32230";
scaffold_271	Plutella_lncRNA	exon	113638	114714	.	-	.	transcript_id "MSTRG.32230.1"; gene_id "MSTRG.32230";
scaffold_272	Plutella_lncRNA	exon	253212	254007	.	+	.	transcript_id "MSTRG.32337.1"; gene_id "MSTRG.32337";
scaffold_272	Plutella_lncRNA	exon	300552	300561	.	+	.	transcript_id "MSTRG.32337.1"; gene_id "MSTRG.32337";
scaffold_273	Plutella_lncRNA	exon	366010	366404	.	+	.	transcript_id "MSTRG.32383.1"; gene_id "MSTRG.32383";
scaffold_273	Plutella_lncRNA	exon	366555	368314	.	+	.	transcript_id "MSTRG.32383.1"; gene_id "MSTRG.32383";
scaffold_275	Plutella_lncRNA	exon	288199	288250	.	-	.	transcript_id "MSTRG.32654.1"; gene_id "MSTRG.32654";
scaffold_275	Plutella_lncRNA	exon	336039	336208	.	-	.	transcript_id "MSTRG.32654.1"; gene_id "MSTRG.32654";
scaffold_275	Plutella_lncRNA	exon	394009	394238	.	+	.	transcript_id "MSTRG.32661.2"; gene_id "MSTRG.32661";
scaffold_275	Plutella_lncRNA	exon	394373	394469	.	+	.	transcript_id "MSTRG.32661.2"; gene_id "MSTRG.32661";
scaffold_275	Plutella_lncRNA	exon	394669	395210	.	+	.	transcript_id "MSTRG.32661.2"; gene_id "MSTRG.32661";
scaffold_275	Plutella_lncRNA	exon	416160	417359	.	-	.	transcript_id "MSTRG.32670.2"; gene_id "MSTRG.32670";
scaffold_275	Plutella_lncRNA	exon	606309	607542	.	-	.	transcript_id "MSTRG.32670.2"; gene_id "MSTRG.32670";
scaffold_275	Plutella_lncRNA	exon	908606	908749	.	-	.	transcript_id "MSTRG.32552.1"; gene_id "MSTRG.32552";
scaffold_275	Plutella_lncRNA	exon	944169	944610	.	-	.	transcript_id "MSTRG.32552.1"; gene_id "MSTRG.32552";
scaffold_275	Plutella_lncRNA	exon	1000048	1001146	.	+	.	transcript_id "MSTRG.32625.1"; gene_id "MSTRG.32625";
scaffold_275	Plutella_lncRNA	exon	1001286	1001984	.	+	.	transcript_id "MSTRG.32625.1"; gene_id "MSTRG.32625";
scaffold_277	Plutella_lncRNA	exon	486431	486508	.	+	.	transcript_id "MSTRG.32759.1"; gene_id "MSTRG.32759";
scaffold_277	Plutella_lncRNA	exon	556286	556680	.	+	.	transcript_id "MSTRG.32759.1"; gene_id "MSTRG.32759";
scaffold_277	Plutella_lncRNA	exon	596340	596640	.	+	.	transcript_id "MSTRG.32801.1"; gene_id "MSTRG.32801";
scaffold_277	Plutella_lncRNA	exon	597150	597349	.	+	.	transcript_id "MSTRG.32801.1"; gene_id "MSTRG.32801";
scaffold_278	Plutella_lncRNA	exon	430542	431029	.	+	.	transcript_id "MSTRG.32860.1"; gene_id "MSTRG.32860";
scaffold_278	Plutella_lncRNA	exon	449374	449384	.	+	.	transcript_id "MSTRG.32860.1"; gene_id "MSTRG.32860";
scaffold_28	Plutella_lncRNA	exon	743914	745229	.	+	.	transcript_id "MSTRG.33119.2"; gene_id "MSTRG.33119";
scaffold_28	Plutella_lncRNA	exon	745876	748005	.	+	.	transcript_id "MSTRG.33119.2"; gene_id "MSTRG.33119";
scaffold_280	Plutella_lncRNA	exon	208403	208631	.	+	.	transcript_id "MSTRG.33246.1"; gene_id "MSTRG.33246";
scaffold_280	Plutella_lncRNA	exon	213311	213502	.	+	.	transcript_id "MSTRG.33246.1"; gene_id "MSTRG.33246";
scaffold_280	Plutella_lncRNA	exon	269953	270228	.	-	.	transcript_id "MSTRG.33240.1"; gene_id "MSTRG.33240";
scaffold_280	Plutella_lncRNA	exon	274641	274841	.	-	.	transcript_id "MSTRG.33240.1"; gene_id "MSTRG.33240";
scaffold_281	Plutella_lncRNA	exon	38739	38774	.	+	.	transcript_id "MSTRG.33352.1"; gene_id "MSTRG.33352";
scaffold_281	Plutella_lncRNA	exon	82608	83521	.	-	.	transcript_id "MSTRG.33360.2"; gene_id "MSTRG.33360";
scaffold_281	Plutella_lncRNA	exon	84139	84345	.	-	.	transcript_id "MSTRG.33360.2"; gene_id "MSTRG.33360";
scaffold_281	Plutella_lncRNA	exon	179759	180122	.	+	.	transcript_id "MSTRG.33352.1"; gene_id "MSTRG.33352";
scaffold_282	Plutella_lncRNA	exon	282793	283036	.	+	.	transcript_id "MSTRG.33427.1"; gene_id "MSTRG.33427";
scaffold_282	Plutella_lncRNA	exon	346783	347792	.	+	.	transcript_id "MSTRG.33427.1"; gene_id "MSTRG.33427";
scaffold_283	Plutella_lncRNA	exon	115273	115292	.	-	.	transcript_id "MSTRG.33469.1"; gene_id "MSTRG.33469";
scaffold_283	Plutella_lncRNA	exon	123208	123327	.	-	.	transcript_id "MSTRG.33470.1"; gene_id "MSTRG.33470";
scaffold_283	Plutella_lncRNA	exon	132307	133155	.	-	.	transcript_id "MSTRG.33469.1"; gene_id "MSTRG.33469";
scaffold_283	Plutella_lncRNA	exon	182700	182822	.	-	.	transcript_id "MSTRG.33470.1"; gene_id "MSTRG.33470";
scaffold_284	Plutella_lncRNA	exon	236089	236420	.	-	.	transcript_id "MSTRG.33610.1"; gene_id "MSTRG.33610";
scaffold_284	Plutella_lncRNA	exon	236531	239097	.	-	.	transcript_id "MSTRG.33610.1"; gene_id "MSTRG.33610";
scaffold_284	Plutella_lncRNA	exon	339907	340003	.	-	.	transcript_id "MSTRG.33585.1"; gene_id "MSTRG.33585";
scaffold_284	Plutella_lncRNA	exon	340052	340769	.	-	.	transcript_id "MSTRG.33585.1"; gene_id "MSTRG.33585";
scaffold_285	Plutella_lncRNA	exon	4611	5148	.	+	.	transcript_id "MSTRG.33629.3"; gene_id "MSTRG.33629";
scaffold_285	Plutella_lncRNA	exon	7945	8086	.	+	.	transcript_id "MSTRG.33629.3"; gene_id "MSTRG.33629";
scaffold_285	Plutella_lncRNA	exon	88656	88687	.	+	.	transcript_id "MSTRG.33647.1"; gene_id "MSTRG.33647";
scaffold_285	Plutella_lncRNA	exon	92063	92646	.	+	.	transcript_id "MSTRG.33647.1"; gene_id "MSTRG.33647";
scaffold_286	Plutella_lncRNA	exon	196478	197363	.	-	.	transcript_id "MSTRG.33784.2"; gene_id "MSTRG.33784";
scaffold_286	Plutella_lncRNA	exon	197514	197805	.	-	.	transcript_id "MSTRG.33784.2"; gene_id "MSTRG.33784";
scaffold_286	Plutella_lncRNA	exon	330370	331459	.	+	.	transcript_id "MSTRG.33822.1"; gene_id "MSTRG.33822";
scaffold_286	Plutella_lncRNA	exon	362227	366092	.	+	.	transcript_id "MSTRG.33822.1"; gene_id "MSTRG.33822";
scaffold_287	Plutella_lncRNA	exon	121529	121589	.	+	.	transcript_id "MSTRG.33838.1"; gene_id "MSTRG.33838";
scaffold_287	Plutella_lncRNA	exon	140977	141266	.	+	.	transcript_id "MSTRG.33838.1"; gene_id "MSTRG.33838";
scaffold_287	Plutella_lncRNA	exon	244641	245516	.	+	.	transcript_id "MSTRG.33881.1"; gene_id "MSTRG.33881";
scaffold_287	Plutella_lncRNA	exon	269345	269481	.	+	.	transcript_id "MSTRG.33881.1"; gene_id "MSTRG.33881";
scaffold_288	Plutella_lncRNA	exon	21040	21556	.	+	.	transcript_id "MSTRG.33937.1"; gene_id "MSTRG.33937";
scaffold_288	Plutella_lncRNA	exon	23719	25191	.	+	.	transcript_id "MSTRG.33937.1"; gene_id "MSTRG.33937";
scaffold_288	Plutella_lncRNA	exon	193734	193750	.	+	.	transcript_id "MSTRG.34004.1"; gene_id "MSTRG.34004";
scaffold_288	Plutella_lncRNA	exon	207174	208330	.	+	.	transcript_id "MSTRG.34004.1"; gene_id "MSTRG.34004";
scaffold_288	Plutella_lncRNA	exon	317646	317716	.	+	.	transcript_id "MSTRG.33976.1"; gene_id "MSTRG.33976";
scaffold_288	Plutella_lncRNA	exon	340179	340841	.	+	.	transcript_id "MSTRG.33976.1"; gene_id "MSTRG.33976";
scaffold_289	Plutella_lncRNA	exon	37660	37913	.	-	.	transcript_id "MSTRG.34007.1"; gene_id "MSTRG.34007";
scaffold_289	Plutella_lncRNA	exon	37997	38095	.	-	.	transcript_id "MSTRG.34007.1"; gene_id "MSTRG.34007";
scaffold_289	Plutella_lncRNA	exon	120248	120651	.	+	.	transcript_id "MSTRG.34043.1"; gene_id "MSTRG.34043";
scaffold_289	Plutella_lncRNA	exon	172010	172021	.	+	.	transcript_id "MSTRG.34043.1"; gene_id "MSTRG.34043";
scaffold_29	Plutella_lncRNA	exon	723295	724256	.	+	.	transcript_id "MSTRG.34193.2"; gene_id "MSTRG.34193";
scaffold_29	Plutella_lncRNA	exon	736821	736974	.	+	.	transcript_id "MSTRG.34193.2"; gene_id "MSTRG.34193";
scaffold_29	Plutella_lncRNA	exon	743192	744508	.	+	.	transcript_id "MSTRG.34199.1"; gene_id "MSTRG.34199";
scaffold_29	Plutella_lncRNA	exon	781013	781023	.	+	.	transcript_id "MSTRG.34199.1"; gene_id "MSTRG.34199";
scaffold_290	Plutella_lncRNA	exon	16466	16573	.	+	.	transcript_id "MSTRG.34326.1"; gene_id "MSTRG.34326";
scaffold_290	Plutella_lncRNA	exon	22424	22591	.	+	.	transcript_id "MSTRG.34326.1"; gene_id "MSTRG.34326";
scaffold_292	Plutella_lncRNA	exon	179930	180484	.	-	.	transcript_id "MSTRG.34635.2"; gene_id "MSTRG.34635";
scaffold_292	Plutella_lncRNA	exon	180495	181616	.	-	.	transcript_id "MSTRG.34635.2"; gene_id "MSTRG.34635";
scaffold_292	Plutella_lncRNA	exon	195463	196202	.	-	.	transcript_id "MSTRG.34638.1"; gene_id "MSTRG.34638";
scaffold_292	Plutella_lncRNA	exon	196293	197670	.	-	.	transcript_id "MSTRG.34638.1"; gene_id "MSTRG.34638";
scaffold_292	Plutella_lncRNA	exon	215215	215294	.	+	.	transcript_id "MSTRG.34645.1"; gene_id "MSTRG.34645";
scaffold_292	Plutella_lncRNA	exon	215309	215642	.	+	.	transcript_id "MSTRG.34645.1"; gene_id "MSTRG.34645";
scaffold_292	Plutella_lncRNA	exon	222616	222836	.	+	.	transcript_id "MSTRG.34647.1"; gene_id "MSTRG.34647";
scaffold_292	Plutella_lncRNA	exon	223935	224110	.	+	.	transcript_id "MSTRG.34647.1"; gene_id "MSTRG.34647";
scaffold_294	Plutella_lncRNA	exon	219622	221132	.	-	.	transcript_id "MSTRG.34770.4"; gene_id "MSTRG.34770";
scaffold_294	Plutella_lncRNA	exon	221547	223069	.	-	.	transcript_id "MSTRG.34770.4"; gene_id "MSTRG.34770";
scaffold_295	Plutella_lncRNA	exon	84263	84324	.	-	.	transcript_id "MSTRG.34795.3"; gene_id "MSTRG.34795";
scaffold_295	Plutella_lncRNA	exon	84635	84944	.	-	.	transcript_id "MSTRG.34795.3"; gene_id "MSTRG.34795";
scaffold_296	Plutella_lncRNA	exon	64286	65232	.	-	.	transcript_id "MSTRG.34979.1"; gene_id "MSTRG.34979";
scaffold_296	Plutella_lncRNA	exon	113870	113959	.	-	.	transcript_id "MSTRG.34979.1"; gene_id "MSTRG.34979";
scaffold_297	Plutella_lncRNA	exon	240021	240159	.	-	.	transcript_id "MSTRG.35030.1"; gene_id "MSTRG.35030";
scaffold_297	Plutella_lncRNA	exon	314716	314790	.	-	.	transcript_id "MSTRG.35030.1"; gene_id "MSTRG.35030";
scaffold_297	Plutella_lncRNA	exon	330005	331039	.	-	.	transcript_id "MSTRG.35043.1"; gene_id "MSTRG.35043";
scaffold_297	Plutella_lncRNA	exon	350782	350968	.	-	.	transcript_id "MSTRG.35047.1"; gene_id "MSTRG.35047";
scaffold_297	Plutella_lncRNA	exon	351449	351747	.	-	.	transcript_id "MSTRG.35047.1"; gene_id "MSTRG.35047";
scaffold_297	Plutella_lncRNA	exon	384868	384888	.	-	.	transcript_id "MSTRG.35043.1"; gene_id "MSTRG.35043";
scaffold_298	Plutella_lncRNA	exon	20290	20326	.	+	.	transcript_id "MSTRG.35102.1"; gene_id "MSTRG.35102";
scaffold_298	Plutella_lncRNA	exon	45836	46013	.	+	.	transcript_id "MSTRG.35102.1"; gene_id "MSTRG.35102";
scaffold_298	Plutella_lncRNA	exon	206939	207137	.	+	.	transcript_id "MSTRG.35062.1"; gene_id "MSTRG.35062";
scaffold_298	Plutella_lncRNA	exon	212091	212100	.	+	.	transcript_id "MSTRG.35062.1"; gene_id "MSTRG.35062";
scaffold_299	Plutella_lncRNA	exon	243007	243841	.	+	.	transcript_id "MSTRG.35196.1"; gene_id "MSTRG.35196";
scaffold_299	Plutella_lncRNA	exon	244056	246064	.	+	.	transcript_id "MSTRG.35196.1"; gene_id "MSTRG.35196";
scaffold_299	Plutella_lncRNA	exon	327368	327583	.	+	.	transcript_id "MSTRG.35161.1"; gene_id "MSTRG.35161";
scaffold_299	Plutella_lncRNA	exon	392543	392553	.	+	.	transcript_id "MSTRG.35161.1"; gene_id "MSTRG.35161";
scaffold_3	Plutella_lncRNA	exon	1426326	1427835	.	-	.	transcript_id "MSTRG.35366.2"; gene_id "MSTRG.35366";
scaffold_3	Plutella_lncRNA	exon	1427986	1429691	.	-	.	transcript_id "MSTRG.35366.2"; gene_id "MSTRG.35366";
scaffold_3	Plutella_lncRNA	exon	1433680	1434858	.	+	.	transcript_id "MSTRG.35369.1"; gene_id "MSTRG.35369";
scaffold_3	Plutella_lncRNA	exon	1434725	1435229	.	-	.	transcript_id "MSTRG.35368.4"; gene_id "MSTRG.35368";
scaffold_3	Plutella_lncRNA	exon	1435626	1438015	.	+	.	transcript_id "MSTRG.35369.1"; gene_id "MSTRG.35369";
scaffold_3	Plutella_lncRNA	exon	1575611	1575630	.	-	.	transcript_id "MSTRG.35368.4"; gene_id "MSTRG.35368";
scaffold_3	Plutella_lncRNA	exon	1806803	1807021	.	-	.	transcript_id "MSTRG.35346.2"; gene_id "MSTRG.35346";
scaffold_3	Plutella_lncRNA	exon	1807552	1807872	.	-	.	transcript_id "MSTRG.35346.2"; gene_id "MSTRG.35346";
scaffold_30	Plutella_lncRNA	exon	789698	791046	.	-	.	transcript_id "MSTRG.35676.2"; gene_id "MSTRG.35676";
scaffold_30	Plutella_lncRNA	exon	795636	796049	.	-	.	transcript_id "MSTRG.35676.2"; gene_id "MSTRG.35676";
scaffold_30	Plutella_lncRNA	exon	805294	805383	.	+	.	transcript_id "MSTRG.35684.1"; gene_id "MSTRG.35684";
scaffold_30	Plutella_lncRNA	exon	826114	827376	.	+	.	transcript_id "MSTRG.35684.1"; gene_id "MSTRG.35684";
scaffold_30	Plutella_lncRNA	exon	1328818	1328927	.	-	.	transcript_id "MSTRG.35825.1"; gene_id "MSTRG.35825";
scaffold_30	Plutella_lncRNA	exon	1339045	1339160	.	-	.	transcript_id "MSTRG.35825.1"; gene_id "MSTRG.35825";
scaffold_30	Plutella_lncRNA	exon	1339588	1339760	.	-	.	transcript_id "MSTRG.35825.1"; gene_id "MSTRG.35825";
scaffold_30	Plutella_lncRNA	exon	1462009	1462129	.	+	.	transcript_id "MSTRG.35944.1"; gene_id "MSTRG.35944";
scaffold_30	Plutella_lncRNA	exon	1502136	1502255	.	+	.	transcript_id "MSTRG.35944.1"; gene_id "MSTRG.35944";
scaffold_300	Plutella_lncRNA	exon	312569	312578	.	-	.	transcript_id "MSTRG.36095.1"; gene_id "MSTRG.36095";
scaffold_300	Plutella_lncRNA	exon	339730	344525	.	-	.	transcript_id "MSTRG.36095.1"; gene_id "MSTRG.36095";
scaffold_300	Plutella_lncRNA	exon	344775	345085	.	-	.	transcript_id "MSTRG.36095.1"; gene_id "MSTRG.36095";
scaffold_302	Plutella_lncRNA	exon	11675	11998	.	+	.	transcript_id "MSTRG.36311.18"; gene_id "MSTRG.36311";
scaffold_302	Plutella_lncRNA	exon	67021	67603	.	+	.	transcript_id "MSTRG.36311.18"; gene_id "MSTRG.36311";
scaffold_302	Plutella_lncRNA	exon	284963	285513	.	+	.	transcript_id "MSTRG.36367.1"; gene_id "MSTRG.36367";
scaffold_302	Plutella_lncRNA	exon	342158	342191	.	+	.	transcript_id "MSTRG.36367.1"; gene_id "MSTRG.36367";
scaffold_302	Plutella_lncRNA	exon	390833	390867	.	+	.	transcript_id "MSTRG.36367.1"; gene_id "MSTRG.36367";
scaffold_303	Plutella_lncRNA	exon	181488	182059	.	+	.	transcript_id "MSTRG.36221.1"; gene_id "MSTRG.36221";
scaffold_303	Plutella_lncRNA	exon	217555	219524	.	-	.	transcript_id "MSTRG.36232.1"; gene_id "MSTRG.36232";
scaffold_303	Plutella_lncRNA	exon	224946	225181	.	+	.	transcript_id "MSTRG.36234.1"; gene_id "MSTRG.36234";
scaffold_303	Plutella_lncRNA	exon	245962	245973	.	+	.	transcript_id "MSTRG.36221.1"; gene_id "MSTRG.36221";
scaffold_303	Plutella_lncRNA	exon	251678	251727	.	+	.	transcript_id "MSTRG.36234.1"; gene_id "MSTRG.36234";
scaffold_303	Plutella_lncRNA	exon	271709	272065	.	-	.	transcript_id "MSTRG.36232.1"; gene_id "MSTRG.36232";
scaffold_304	Plutella_lncRNA	exon	287516	288462	.	-	.	transcript_id "MSTRG.36386.1"; gene_id "MSTRG.36386";
scaffold_304	Plutella_lncRNA	exon	354739	354755	.	-	.	transcript_id "MSTRG.36386.1"; gene_id "MSTRG.36386";
scaffold_306	Plutella_lncRNA	exon	110072	110085	.	-	.	transcript_id "MSTRG.36446.1"; gene_id "MSTRG.36446";
scaffold_306	Plutella_lncRNA	exon	114660	116772	.	-	.	transcript_id "MSTRG.36446.1"; gene_id "MSTRG.36446";
scaffold_309	Plutella_lncRNA	exon	603929	604305	.	-	.	transcript_id "MSTRG.36871.1"; gene_id "MSTRG.36871";
scaffold_309	Plutella_lncRNA	exon	654450	654848	.	-	.	transcript_id "MSTRG.36871.1"; gene_id "MSTRG.36871";
scaffold_31	Plutella_lncRNA	exon	215532	216238	.	-	.	transcript_id "MSTRG.36847.1"; gene_id "MSTRG.36847";
scaffold_31	Plutella_lncRNA	exon	216512	217523	.	-	.	transcript_id "MSTRG.36847.1"; gene_id "MSTRG.36847";
scaffold_31	Plutella_lncRNA	exon	1293558	1293567	.	+	.	transcript_id "MSTRG.37132.1"; gene_id "MSTRG.37132";
scaffold_31	Plutella_lncRNA	exon	1299009	1299324	.	-	.	transcript_id "MSTRG.37133.1"; gene_id "MSTRG.37133";
scaffold_31	Plutella_lncRNA	exon	1316466	1316839	.	-	.	transcript_id "MSTRG.37133.1"; gene_id "MSTRG.37133";
scaffold_31	Plutella_lncRNA	exon	1340515	1342019	.	-	.	transcript_id "MSTRG.37140.1"; gene_id "MSTRG.37140";
scaffold_31	Plutella_lncRNA	exon	1341092	1342199	.	+	.	transcript_id "MSTRG.37139.2"; gene_id "MSTRG.37139";
scaffold_31	Plutella_lncRNA	exon	1341104	1341740	.	+	.	transcript_id "MSTRG.37139.3"; gene_id "MSTRG.37139";
scaffold_31	Plutella_lncRNA	exon	1343957	1344908	.	+	.	transcript_id "MSTRG.37139.3"; gene_id "MSTRG.37139";
scaffold_31	Plutella_lncRNA	exon	1352040	1352208	.	-	.	transcript_id "MSTRG.37141.1"; gene_id "MSTRG.37141";
scaffold_31	Plutella_lncRNA	exon	1354543	1354622	.	+	.	transcript_id "MSTRG.37139.3"; gene_id "MSTRG.37139";
scaffold_31	Plutella_lncRNA	exon	1366874	1367281	.	+	.	transcript_id "MSTRG.37132.1"; gene_id "MSTRG.37132";
scaffold_31	Plutella_lncRNA	exon	1394143	1394241	.	-	.	transcript_id "MSTRG.37140.1"; gene_id "MSTRG.37140";
scaffold_31	Plutella_lncRNA	exon	1429187	1429227	.	-	.	transcript_id "MSTRG.37141.1"; gene_id "MSTRG.37141";
scaffold_31	Plutella_lncRNA	exon	1464285	1464316	.	+	.	transcript_id "MSTRG.37139.2"; gene_id "MSTRG.37139";
scaffold_31	Plutella_lncRNA	exon	1804388	1804399	.	-	.	transcript_id "MSTRG.37095.1"; gene_id "MSTRG.37095";
scaffold_31	Plutella_lncRNA	exon	1819689	1819994	.	-	.	transcript_id "MSTRG.37095.1"; gene_id "MSTRG.37095";
scaffold_31	Plutella_lncRNA	exon	1874426	1874444	.	-	.	transcript_id "MSTRG.37197.1"; gene_id "MSTRG.37197";
scaffold_31	Plutella_lncRNA	exon	1939689	1939908	.	-	.	transcript_id "MSTRG.37197.1"; gene_id "MSTRG.37197";
scaffold_31	Plutella_lncRNA	exon	2236146	2238331	.	+	.	transcript_id "MSTRG.37219.1"; gene_id "MSTRG.37219";
scaffold_31	Plutella_lncRNA	exon	2291009	2291088	.	+	.	transcript_id "MSTRG.37219.1"; gene_id "MSTRG.37219";
scaffold_31	Plutella_lncRNA	exon	2319019	2319351	.	+	.	transcript_id "MSTRG.37249.1"; gene_id "MSTRG.37249";
scaffold_31	Plutella_lncRNA	exon	2348007	2348185	.	+	.	transcript_id "MSTRG.37249.1"; gene_id "MSTRG.37249";
scaffold_310	Plutella_lncRNA	exon	316849	316863	.	-	.	transcript_id "MSTRG.37369.1"; gene_id "MSTRG.37369";
scaffold_310	Plutella_lncRNA	exon	370318	371414	.	-	.	transcript_id "MSTRG.37369.1"; gene_id "MSTRG.37369";
scaffold_310	Plutella_lncRNA	exon	416154	416350	.	-	.	transcript_id "MSTRG.37400.1"; gene_id "MSTRG.37400";
scaffold_310	Plutella_lncRNA	exon	429356	429369	.	-	.	transcript_id "MSTRG.37400.1"; gene_id "MSTRG.37400";
scaffold_311	Plutella_lncRNA	exon	78441	78782	.	+	.	transcript_id "MSTRG.37336.2"; gene_id "MSTRG.37336";
scaffold_311	Plutella_lncRNA	exon	78801	79137	.	+	.	transcript_id "MSTRG.37336.2"; gene_id "MSTRG.37336";
scaffold_311	Plutella_lncRNA	exon	351739	352427	.	-	.	transcript_id "MSTRG.37418.1"; gene_id "MSTRG.37418";
scaffold_311	Plutella_lncRNA	exon	352641	353098	.	-	.	transcript_id "MSTRG.37418.1"; gene_id "MSTRG.37418";
scaffold_312	Plutella_lncRNA	exon	11904	13862	.	-	.	transcript_id "MSTRG.37519.1"; gene_id "MSTRG.37519";
scaffold_312	Plutella_lncRNA	exon	65085	65096	.	-	.	transcript_id "MSTRG.37519.1"; gene_id "MSTRG.37519";
scaffold_312	Plutella_lncRNA	exon	161230	161643	.	-	.	transcript_id "MSTRG.37579.1"; gene_id "MSTRG.37579";
scaffold_312	Plutella_lncRNA	exon	161803	161827	.	-	.	transcript_id "MSTRG.37579.1"; gene_id "MSTRG.37579";
scaffold_312	Plutella_lncRNA	exon	194077	194090	.	-	.	transcript_id "MSTRG.37579.1"; gene_id "MSTRG.37579";
scaffold_312	Plutella_lncRNA	exon	231121	231469	.	+	.	transcript_id "MSTRG.37587.2"; gene_id "MSTRG.37587";
scaffold_312	Plutella_lncRNA	exon	306402	306555	.	+	.	transcript_id "MSTRG.37587.2"; gene_id "MSTRG.37587";
scaffold_314	Plutella_lncRNA	exon	61591	61631	.	-	.	transcript_id "MSTRG.37722.1"; gene_id "MSTRG.37722";
scaffold_314	Plutella_lncRNA	exon	96702	96890	.	-	.	transcript_id "MSTRG.37722.1"; gene_id "MSTRG.37722";
scaffold_314	Plutella_lncRNA	exon	137104	138136	.	-	.	transcript_id "MSTRG.37742.1"; gene_id "MSTRG.37742";
scaffold_314	Plutella_lncRNA	exon	175279	175293	.	-	.	transcript_id "MSTRG.37742.1"; gene_id "MSTRG.37742";
scaffold_318	Plutella_lncRNA	exon	1072	1235	.	-	.	transcript_id "MSTRG.38001.1"; gene_id "MSTRG.38001";
scaffold_318	Plutella_lncRNA	exon	20059	20263	.	-	.	transcript_id "MSTRG.38001.1"; gene_id "MSTRG.38001";
scaffold_319	Plutella_lncRNA	exon	1758	1779	.	+	.	transcript_id "MSTRG.38178.1"; gene_id "MSTRG.38178";
scaffold_319	Plutella_lncRNA	exon	46678	47016	.	+	.	transcript_id "MSTRG.38178.1"; gene_id "MSTRG.38178";
scaffold_319	Plutella_lncRNA	exon	127298	127508	.	-	.	transcript_id "MSTRG.38196.1"; gene_id "MSTRG.38196";
scaffold_319	Plutella_lncRNA	exon	201600	202686	.	-	.	transcript_id "MSTRG.38196.1"; gene_id "MSTRG.38196";
scaffold_319	Plutella_lncRNA	exon	203246	204304	.	-	.	transcript_id "MSTRG.38196.1"; gene_id "MSTRG.38196";
scaffold_319	Plutella_lncRNA	exon	225573	226254	.	+	.	transcript_id "MSTRG.38211.1"; gene_id "MSTRG.38211";
scaffold_319	Plutella_lncRNA	exon	226465	226772	.	+	.	transcript_id "MSTRG.38211.1"; gene_id "MSTRG.38211";
scaffold_32	Plutella_lncRNA	exon	231037	231107	.	-	.	transcript_id "MSTRG.38112.1"; gene_id "MSTRG.38112";
scaffold_32	Plutella_lncRNA	exon	294964	295331	.	-	.	transcript_id "MSTRG.38112.1"; gene_id "MSTRG.38112";
scaffold_32	Plutella_lncRNA	exon	464646	464666	.	-	.	transcript_id "MSTRG.38156.1"; gene_id "MSTRG.38156";
scaffold_32	Plutella_lncRNA	exon	529214	529291	.	-	.	transcript_id "MSTRG.38164.1"; gene_id "MSTRG.38164";
scaffold_32	Plutella_lncRNA	exon	531255	531686	.	-	.	transcript_id "MSTRG.38164.1"; gene_id "MSTRG.38164";
scaffold_32	Plutella_lncRNA	exon	630890	631676	.	-	.	transcript_id "MSTRG.38156.1"; gene_id "MSTRG.38156";
scaffold_32	Plutella_lncRNA	exon	896919	896970	.	+	.	transcript_id "MSTRG.38339.1"; gene_id "MSTRG.38339";
scaffold_32	Plutella_lncRNA	exon	971117	971245	.	+	.	transcript_id "MSTRG.38339.1"; gene_id "MSTRG.38339";
scaffold_32	Plutella_lncRNA	exon	972096	972239	.	+	.	transcript_id "MSTRG.38339.1"; gene_id "MSTRG.38339";
scaffold_32	Plutella_lncRNA	exon	972884	973013	.	+	.	transcript_id "MSTRG.38339.1"; gene_id "MSTRG.38339";
scaffold_320	Plutella_lncRNA	exon	174803	174911	.	-	.	transcript_id "MSTRG.38454.1"; gene_id "MSTRG.38454";
scaffold_320	Plutella_lncRNA	exon	248485	248616	.	-	.	transcript_id "MSTRG.38454.1"; gene_id "MSTRG.38454";
scaffold_322	Plutella_lncRNA	exon	1239	1917	.	-	.	transcript_id "MSTRG.38673.1"; gene_id "MSTRG.38673";
scaffold_322	Plutella_lncRNA	exon	56187	56198	.	-	.	transcript_id "MSTRG.38673.1"; gene_id "MSTRG.38673";
scaffold_322	Plutella_lncRNA	exon	163088	163606	.	-	.	transcript_id "MSTRG.38681.2"; gene_id "MSTRG.38681";
scaffold_322	Plutella_lncRNA	exon	163833	164362	.	-	.	transcript_id "MSTRG.38681.2"; gene_id "MSTRG.38681";
scaffold_322	Plutella_lncRNA	exon	176296	176560	.	+	.	transcript_id "MSTRG.38689.1"; gene_id "MSTRG.38689";
scaffold_322	Plutella_lncRNA	exon	211558	211569	.	+	.	transcript_id "MSTRG.38689.1"; gene_id "MSTRG.38689";
scaffold_323	Plutella_lncRNA	exon	254749	254904	.	-	.	transcript_id "MSTRG.38614.1"; gene_id "MSTRG.38614";
scaffold_323	Plutella_lncRNA	exon	369300	369478	.	-	.	transcript_id "MSTRG.38614.1"; gene_id "MSTRG.38614";
scaffold_325	Plutella_lncRNA	exon	46452	46474	.	+	.	transcript_id "MSTRG.38838.1"; gene_id "MSTRG.38838";
scaffold_325	Plutella_lncRNA	exon	64485	64588	.	-	.	transcript_id "MSTRG.38839.1"; gene_id "MSTRG.38839";
scaffold_325	Plutella_lncRNA	exon	67216	67920	.	+	.	transcript_id "MSTRG.38838.1"; gene_id "MSTRG.38838";
scaffold_325	Plutella_lncRNA	exon	125900	126536	.	-	.	transcript_id "MSTRG.38839.1"; gene_id "MSTRG.38839";
scaffold_326	Plutella_lncRNA	exon	82979	83228	.	+	.	transcript_id "MSTRG.38949.1"; gene_id "MSTRG.38949";
scaffold_326	Plutella_lncRNA	exon	84749	84783	.	+	.	transcript_id "MSTRG.38949.1"; gene_id "MSTRG.38949";
scaffold_327	Plutella_lncRNA	exon	3435	3444	.	+	.	transcript_id "MSTRG.38869.1"; gene_id "MSTRG.38869";
scaffold_327	Plutella_lncRNA	exon	36182	36519	.	+	.	transcript_id "MSTRG.38869.1"; gene_id "MSTRG.38869";
scaffold_329	Plutella_lncRNA	exon	277920	278032	.	-	.	transcript_id "MSTRG.39114.1"; gene_id "MSTRG.39114";
scaffold_329	Plutella_lncRNA	exon	278371	278715	.	-	.	transcript_id "MSTRG.39114.1"; gene_id "MSTRG.39114";
scaffold_33	Plutella_lncRNA	exon	208747	208757	.	-	.	transcript_id "MSTRG.39218.1"; gene_id "MSTRG.39218";
scaffold_33	Plutella_lncRNA	exon	242915	244281	.	-	.	transcript_id "MSTRG.39218.1"; gene_id "MSTRG.39218";
scaffold_33	Plutella_lncRNA	exon	499462	499546	.	-	.	transcript_id "MSTRG.39238.1"; gene_id "MSTRG.39238";
scaffold_33	Plutella_lncRNA	exon	505079	505479	.	-	.	transcript_id "MSTRG.39238.1"; gene_id "MSTRG.39238";
scaffold_33	Plutella_lncRNA	exon	590013	590086	.	-	.	transcript_id "MSTRG.39254.1"; gene_id "MSTRG.39254";
scaffold_33	Plutella_lncRNA	exon	603283	604018	.	-	.	transcript_id "MSTRG.39254.1"; gene_id "MSTRG.39254";
scaffold_33	Plutella_lncRNA	exon	1121258	1121623	.	+	.	transcript_id "MSTRG.39508.1"; gene_id "MSTRG.39508";
scaffold_33	Plutella_lncRNA	exon	1143514	1143523	.	-	.	transcript_id "MSTRG.39512.1"; gene_id "MSTRG.39512";
scaffold_33	Plutella_lncRNA	exon	1179848	1181075	.	-	.	transcript_id "MSTRG.39512.1"; gene_id "MSTRG.39512";
scaffold_33	Plutella_lncRNA	exon	1193586	1193611	.	+	.	transcript_id "MSTRG.39508.1"; gene_id "MSTRG.39508";
scaffold_33	Plutella_lncRNA	exon	1251121	1251184	.	-	.	transcript_id "MSTRG.39332.1"; gene_id "MSTRG.39332";
scaffold_33	Plutella_lncRNA	exon	1265686	1265698	.	-	.	transcript_id "MSTRG.39332.2"; gene_id "MSTRG.39332";
scaffold_33	Plutella_lncRNA	exon	1276939	1277477	.	-	.	transcript_id "MSTRG.39332.2"; gene_id "MSTRG.39332";
scaffold_33	Plutella_lncRNA	exon	1277165	1277947	.	-	.	transcript_id "MSTRG.39332.1"; gene_id "MSTRG.39332";
scaffold_33	Plutella_lncRNA	exon	1358943	1359139	.	+	.	transcript_id "MSTRG.39363.1"; gene_id "MSTRG.39363";
scaffold_33	Plutella_lncRNA	exon	1359537	1359547	.	+	.	transcript_id "MSTRG.39363.1"; gene_id "MSTRG.39363";
scaffold_33	Plutella_lncRNA	exon	1516319	1517131	.	-	.	transcript_id "MSTRG.39420.1"; gene_id "MSTRG.39420";
scaffold_33	Plutella_lncRNA	exon	1545648	1545674	.	-	.	transcript_id "MSTRG.39420.1"; gene_id "MSTRG.39420";
scaffold_331	Plutella_lncRNA	exon	28069	29411	.	-	.	transcript_id "MSTRG.39578.2"; gene_id "MSTRG.39578";
scaffold_331	Plutella_lncRNA	exon	90726	91069	.	-	.	transcript_id "MSTRG.39578.2"; gene_id "MSTRG.39578";
scaffold_331	Plutella_lncRNA	exon	241233	241260	.	-	.	transcript_id "MSTRG.39535.1"; gene_id "MSTRG.39535";
scaffold_331	Plutella_lncRNA	exon	289496	289666	.	-	.	transcript_id "MSTRG.39539.1"; gene_id "MSTRG.39539";
scaffold_331	Plutella_lncRNA	exon	306554	307028	.	-	.	transcript_id "MSTRG.39535.1"; gene_id "MSTRG.39535";
scaffold_331	Plutella_lncRNA	exon	340938	340973	.	-	.	transcript_id "MSTRG.39539.1"; gene_id "MSTRG.39539";
scaffold_333	Plutella_lncRNA	exon	217184	217254	.	-	.	transcript_id "MSTRG.39742.1"; gene_id "MSTRG.39742";
scaffold_333	Plutella_lncRNA	exon	217372	217555	.	-	.	transcript_id "MSTRG.39742.1"; gene_id "MSTRG.39742";
scaffold_334	Plutella_lncRNA	exon	1001	1278	.	+	.	transcript_id "MSTRG.39768.1"; gene_id "MSTRG.39768";
scaffold_334	Plutella_lncRNA	exon	107843	108008	.	+	.	transcript_id "MSTRG.39779.1"; gene_id "MSTRG.39779";
scaffold_334	Plutella_lncRNA	exon	123385	124267	.	-	.	transcript_id "MSTRG.39780.1"; gene_id "MSTRG.39780";
scaffold_334	Plutella_lncRNA	exon	160470	160591	.	+	.	transcript_id "MSTRG.39768.1"; gene_id "MSTRG.39768";
scaffold_334	Plutella_lncRNA	exon	166784	166842	.	-	.	transcript_id "MSTRG.39780.1"; gene_id "MSTRG.39780";
scaffold_334	Plutella_lncRNA	exon	168750	168968	.	+	.	transcript_id "MSTRG.39779.1"; gene_id "MSTRG.39779";
scaffold_334	Plutella_lncRNA	exon	172825	173008	.	-	.	transcript_id "MSTRG.39780.1"; gene_id "MSTRG.39780";
scaffold_335	Plutella_lncRNA	exon	170201	170245	.	-	.	transcript_id "MSTRG.39847.1"; gene_id "MSTRG.39847";
scaffold_335	Plutella_lncRNA	exon	170489	171167	.	-	.	transcript_id "MSTRG.39847.1"; gene_id "MSTRG.39847";
scaffold_336	Plutella_lncRNA	exon	117251	118700	.	+	.	transcript_id "MSTRG.39871.1"; gene_id "MSTRG.39871";
scaffold_336	Plutella_lncRNA	exon	194488	194608	.	+	.	transcript_id "MSTRG.39871.1"; gene_id "MSTRG.39871";
scaffold_338	Plutella_lncRNA	exon	166887	166902	.	-	.	transcript_id "MSTRG.40074.1"; gene_id "MSTRG.40074";
scaffold_338	Plutella_lncRNA	exon	239064	239263	.	-	.	transcript_id "MSTRG.40074.1"; gene_id "MSTRG.40074";
scaffold_339	Plutella_lncRNA	exon	165455	165639	.	-	.	transcript_id "MSTRG.40207.1"; gene_id "MSTRG.40207";
scaffold_339	Plutella_lncRNA	exon	196211	196533	.	+	.	transcript_id "MSTRG.40212.1"; gene_id "MSTRG.40212";
scaffold_339	Plutella_lncRNA	exon	271747	271782	.	+	.	transcript_id "MSTRG.40212.1"; gene_id "MSTRG.40212";
scaffold_339	Plutella_lncRNA	exon	299406	299465	.	-	.	transcript_id "MSTRG.40207.1"; gene_id "MSTRG.40207";
scaffold_34	Plutella_lncRNA	exon	521350	521359	.	+	.	transcript_id "MSTRG.40151.1"; gene_id "MSTRG.40151";
scaffold_34	Plutella_lncRNA	exon	556492	556993	.	+	.	transcript_id "MSTRG.40151.1"; gene_id "MSTRG.40151";
scaffold_34	Plutella_lncRNA	exon	1154580	1154590	.	-	.	transcript_id "MSTRG.40307.1"; gene_id "MSTRG.40307";
scaffold_34	Plutella_lncRNA	exon	1227580	1228945	.	-	.	transcript_id "MSTRG.40307.1"; gene_id "MSTRG.40307";
scaffold_340	Plutella_lncRNA	exon	87662	88192	.	+	.	transcript_id "MSTRG.40348.1"; gene_id "MSTRG.40348";
scaffold_340	Plutella_lncRNA	exon	154091	154101	.	+	.	transcript_id "MSTRG.40348.1"; gene_id "MSTRG.40348";
scaffold_340	Plutella_lncRNA	exon	359947	360534	.	-	.	transcript_id "MSTRG.40393.1"; gene_id "MSTRG.40393";
scaffold_340	Plutella_lncRNA	exon	396239	396255	.	-	.	transcript_id "MSTRG.40393.1"; gene_id "MSTRG.40393";
scaffold_340	Plutella_lncRNA	exon	546856	547083	.	-	.	transcript_id "MSTRG.40373.1"; gene_id "MSTRG.40373";
scaffold_340	Plutella_lncRNA	exon	581186	581200	.	-	.	transcript_id "MSTRG.40373.1"; gene_id "MSTRG.40373";
scaffold_343	Plutella_lncRNA	exon	184276	184465	.	-	.	transcript_id "MSTRG.40643.1"; gene_id "MSTRG.40643";
scaffold_343	Plutella_lncRNA	exon	208555	208624	.	-	.	transcript_id "MSTRG.40643.1"; gene_id "MSTRG.40643";
scaffold_344	Plutella_lncRNA	exon	180061	180303	.	-	.	transcript_id "MSTRG.40686.1"; gene_id "MSTRG.40686";
scaffold_344	Plutella_lncRNA	exon	240097	240520	.	-	.	transcript_id "MSTRG.40686.1"; gene_id "MSTRG.40686";
scaffold_347	Plutella_lncRNA	exon	287524	288788	.	+	.	transcript_id "MSTRG.40928.1"; gene_id "MSTRG.40928";
scaffold_347	Plutella_lncRNA	exon	338095	338105	.	+	.	transcript_id "MSTRG.40928.1"; gene_id "MSTRG.40928";
scaffold_347	Plutella_lncRNA	exon	435995	436819	.	-	.	transcript_id "MSTRG.40900.1"; gene_id "MSTRG.40900";
scaffold_347	Plutella_lncRNA	exon	437018	437171	.	-	.	transcript_id "MSTRG.40900.1"; gene_id "MSTRG.40900";
scaffold_347	Plutella_lncRNA	exon	437519	437634	.	-	.	transcript_id "MSTRG.40900.1"; gene_id "MSTRG.40900";
scaffold_348	Plutella_lncRNA	exon	75983	75992	.	-	.	transcript_id "MSTRG.40978.1"; gene_id "MSTRG.40978";
scaffold_348	Plutella_lncRNA	exon	120534	121009	.	-	.	transcript_id "MSTRG.40978.1"; gene_id "MSTRG.40978";
scaffold_349	Plutella_lncRNA	exon	78078	78088	.	-	.	transcript_id "MSTRG.41001.1"; gene_id "MSTRG.41001";
scaffold_349	Plutella_lncRNA	exon	147160	148674	.	-	.	transcript_id "MSTRG.41001.1"; gene_id "MSTRG.41001";
scaffold_35	Plutella_lncRNA	exon	624363	624468	.	-	.	transcript_id "MSTRG.41202.1"; gene_id "MSTRG.41202";
scaffold_35	Plutella_lncRNA	exon	624614	625009	.	-	.	transcript_id "MSTRG.41202.1"; gene_id "MSTRG.41202";
scaffold_351	Plutella_lncRNA	exon	251884	253704	.	+	.	transcript_id "MSTRG.41309.1"; gene_id "MSTRG.41309";
scaffold_351	Plutella_lncRNA	exon	256860	256941	.	+	.	transcript_id "MSTRG.41309.1"; gene_id "MSTRG.41309";
scaffold_351	Plutella_lncRNA	exon	259103	259177	.	+	.	transcript_id "MSTRG.41309.1"; gene_id "MSTRG.41309";
scaffold_351	Plutella_lncRNA	exon	260336	260419	.	+	.	transcript_id "MSTRG.41309.1"; gene_id "MSTRG.41309";
scaffold_353	Plutella_lncRNA	exon	100317	100426	.	-	.	transcript_id "MSTRG.41501.1"; gene_id "MSTRG.41501";
scaffold_353	Plutella_lncRNA	exon	118026	118305	.	-	.	transcript_id "MSTRG.41508.1"; gene_id "MSTRG.41508";
scaffold_353	Plutella_lncRNA	exon	120355	123370	.	-	.	transcript_id "MSTRG.41501.1"; gene_id "MSTRG.41501";
scaffold_353	Plutella_lncRNA	exon	124938	125036	.	-	.	transcript_id "MSTRG.41508.1"; gene_id "MSTRG.41508";
scaffold_353	Plutella_lncRNA	exon	139330	140067	.	-	.	transcript_id "MSTRG.41515.2"; gene_id "MSTRG.41515";
scaffold_353	Plutella_lncRNA	exon	140082	142212	.	-	.	transcript_id "MSTRG.41515.2"; gene_id "MSTRG.41515";
scaffold_355	Plutella_lncRNA	exon	222139	222150	.	+	.	transcript_id "MSTRG.41592.1"; gene_id "MSTRG.41592";
scaffold_355	Plutella_lncRNA	exon	257714	258714	.	+	.	transcript_id "MSTRG.41592.1"; gene_id "MSTRG.41592";
scaffold_358	Plutella_lncRNA	exon	18278	18493	.	-	.	transcript_id "MSTRG.41792.1"; gene_id "MSTRG.41792";
scaffold_358	Plutella_lncRNA	exon	19406	19564	.	-	.	transcript_id "MSTRG.41792.1"; gene_id "MSTRG.41792";
scaffold_36	Plutella_lncRNA	exon	108585	108617	.	+	.	transcript_id "MSTRG.41954.1"; gene_id "MSTRG.41954";
scaffold_36	Plutella_lncRNA	exon	163905	164106	.	+	.	transcript_id "MSTRG.41954.1"; gene_id "MSTRG.41954";
scaffold_36	Plutella_lncRNA	exon	452747	452991	.	-	.	transcript_id "MSTRG.42000.1"; gene_id "MSTRG.42000";
scaffold_36	Plutella_lncRNA	exon	511610	511710	.	-	.	transcript_id "MSTRG.42000.1"; gene_id "MSTRG.42000";
scaffold_36	Plutella_lncRNA	exon	910642	911366	.	-	.	transcript_id "MSTRG.42087.2"; gene_id "MSTRG.42087";
scaffold_36	Plutella_lncRNA	exon	924922	924944	.	-	.	transcript_id "MSTRG.42087.2"; gene_id "MSTRG.42087";
scaffold_36	Plutella_lncRNA	exon	1465951	1466088	.	+	.	transcript_id "MSTRG.42131.13"; gene_id "MSTRG.42131";
scaffold_36	Plutella_lncRNA	exon	1470402	1470850	.	+	.	transcript_id "MSTRG.42131.13"; gene_id "MSTRG.42131";
scaffold_362	Plutella_lncRNA	exon	82657	82726	.	-	.	transcript_id "MSTRG.42329.1"; gene_id "MSTRG.42329";
scaffold_362	Plutella_lncRNA	exon	119843	121673	.	-	.	transcript_id "MSTRG.42329.1"; gene_id "MSTRG.42329";
scaffold_362	Plutella_lncRNA	exon	186874	186892	.	+	.	transcript_id "MSTRG.42300.1"; gene_id "MSTRG.42300";
scaffold_362	Plutella_lncRNA	exon	235215	235943	.	+	.	transcript_id "MSTRG.42300.1"; gene_id "MSTRG.42300";
scaffold_363	Plutella_lncRNA	exon	22064	22203	.	+	.	transcript_id "MSTRG.42417.1"; gene_id "MSTRG.42417";
scaffold_363	Plutella_lncRNA	exon	58452	58519	.	+	.	transcript_id "MSTRG.42417.1"; gene_id "MSTRG.42417";
scaffold_363	Plutella_lncRNA	exon	87640	87759	.	-	.	transcript_id "MSTRG.42432.2"; gene_id "MSTRG.42432";
scaffold_363	Plutella_lncRNA	exon	91288	91484	.	-	.	transcript_id "MSTRG.42432.2"; gene_id "MSTRG.42432";
scaffold_363	Plutella_lncRNA	exon	121873	122575	.	-	.	transcript_id "MSTRG.42374.2"; gene_id "MSTRG.42374";
scaffold_363	Plutella_lncRNA	exon	160461	160471	.	-	.	transcript_id "MSTRG.42374.2"; gene_id "MSTRG.42374";
scaffold_364	Plutella_lncRNA	exon	17234	17435	.	+	.	transcript_id "MSTRG.42440.1"; gene_id "MSTRG.42440";
scaffold_364	Plutella_lncRNA	exon	27204	27260	.	+	.	transcript_id "MSTRG.42447.1"; gene_id "MSTRG.42447";
scaffold_364	Plutella_lncRNA	exon	71150	71162	.	+	.	transcript_id "MSTRG.42440.1"; gene_id "MSTRG.42440";
scaffold_364	Plutella_lncRNA	exon	76425	76776	.	+	.	transcript_id "MSTRG.42447.1"; gene_id "MSTRG.42447";
scaffold_365	Plutella_lncRNA	exon	15465	15516	.	-	.	transcript_id "MSTRG.42479.1"; gene_id "MSTRG.42479";
scaffold_365	Plutella_lncRNA	exon	75236	76127	.	-	.	transcript_id "MSTRG.42479.1"; gene_id "MSTRG.42479";
scaffold_366	Plutella_lncRNA	exon	257731	258364	.	-	.	transcript_id "MSTRG.42622.1"; gene_id "MSTRG.42622";
scaffold_366	Plutella_lncRNA	exon	267871	268009	.	-	.	transcript_id "MSTRG.42622.1"; gene_id "MSTRG.42622";
scaffold_367	Plutella_lncRNA	exon	1	67	.	+	.	transcript_id "MSTRG.42660.1"; gene_id "MSTRG.42660";
scaffold_367	Plutella_lncRNA	exon	32100	32136	.	+	.	transcript_id "MSTRG.42670.1"; gene_id "MSTRG.42670";
scaffold_367	Plutella_lncRNA	exon	70324	71820	.	+	.	transcript_id "MSTRG.42660.1"; gene_id "MSTRG.42660";
scaffold_367	Plutella_lncRNA	exon	148911	149093	.	+	.	transcript_id "MSTRG.42670.1"; gene_id "MSTRG.42670";
scaffold_369	Plutella_lncRNA	exon	157924	158377	.	-	.	transcript_id "MSTRG.42758.3"; gene_id "MSTRG.42758";
scaffold_369	Plutella_lncRNA	exon	230450	230565	.	-	.	transcript_id "MSTRG.42758.3"; gene_id "MSTRG.42758";
scaffold_37	Plutella_lncRNA	exon	166310	166843	.	+	.	transcript_id "MSTRG.42792.1"; gene_id "MSTRG.42792";
scaffold_37	Plutella_lncRNA	exon	244318	244328	.	+	.	transcript_id "MSTRG.42792.1"; gene_id "MSTRG.42792";
scaffold_37	Plutella_lncRNA	exon	452933	453008	.	+	.	transcript_id "MSTRG.42913.2"; gene_id "MSTRG.42913";
scaffold_37	Plutella_lncRNA	exon	453140	454535	.	+	.	transcript_id "MSTRG.42913.2"; gene_id "MSTRG.42913";
scaffold_370	Plutella_lncRNA	exon	236884	236970	.	-	.	transcript_id "MSTRG.42952.1"; gene_id "MSTRG.42952";
scaffold_370	Plutella_lncRNA	exon	293332	293565	.	-	.	transcript_id "MSTRG.42952.1"; gene_id "MSTRG.42952";
scaffold_372	Plutella_lncRNA	exon	148943	149162	.	-	.	transcript_id "MSTRG.43081.1"; gene_id "MSTRG.43081";
scaffold_372	Plutella_lncRNA	exon	213052	216202	.	-	.	transcript_id "MSTRG.43081.1"; gene_id "MSTRG.43081";
scaffold_373	Plutella_lncRNA	exon	88712	88983	.	+	.	transcript_id "MSTRG.43206.1"; gene_id "MSTRG.43206";
scaffold_373	Plutella_lncRNA	exon	97719	97729	.	+	.	transcript_id "MSTRG.43206.1"; gene_id "MSTRG.43206";
scaffold_373	Plutella_lncRNA	exon	111313	111499	.	+	.	transcript_id "MSTRG.43210.1"; gene_id "MSTRG.43210";
scaffold_373	Plutella_lncRNA	exon	173041	173074	.	-	.	transcript_id "MSTRG.43222.1"; gene_id "MSTRG.43222";
scaffold_373	Plutella_lncRNA	exon	173554	173762	.	-	.	transcript_id "MSTRG.43222.1"; gene_id "MSTRG.43222";
scaffold_373	Plutella_lncRNA	exon	192059	192219	.	+	.	transcript_id "MSTRG.43227.1"; gene_id "MSTRG.43227";
scaffold_373	Plutella_lncRNA	exon	244219	244266	.	+	.	transcript_id "MSTRG.43227.1"; gene_id "MSTRG.43227";
scaffold_373	Plutella_lncRNA	exon	295949	297942	.	+	.	transcript_id "MSTRG.43210.1"; gene_id "MSTRG.43210";
scaffold_376	Plutella_lncRNA	exon	249318	250198	.	+	.	transcript_id "MSTRG.43304.1"; gene_id "MSTRG.43304";
scaffold_376	Plutella_lncRNA	exon	274768	274784	.	+	.	transcript_id "MSTRG.43304.1"; gene_id "MSTRG.43304";
scaffold_379	Plutella_lncRNA	exon	45389	45529	.	-	.	transcript_id "MSTRG.43458.1"; gene_id "MSTRG.43458";
scaffold_379	Plutella_lncRNA	exon	46870	46953	.	-	.	transcript_id "MSTRG.43458.1"; gene_id "MSTRG.43458";
[truncated: 764 more rows]
