# Supplementary material for: The landscape of lncRNAs in Cydia pomonella provides insights into their signatures and potential roles in transcriptional regulation
Source: BMC Genomics. 2021 Jan 5;22:4. doi: 10.1186/s12864-020-07313-3 (PMC7786964; doi:10.1186/s12864-020-07313-3)
Supplement: Supplementary file 5 — Additional file 5: Table S5. Distribution of coding moth lncRNAs on chromosomes. [file 12864_2020_7313_MOESM5_ESM.xls]

## Sheet: Sheet1
Table S3. Distribution of coding moth lncRNAs on chromosomes
Chromosome	Number of lncRNAs	Number of coding genes	Chromosome length	lncRNAs/Mb	coding genes/Mb
chr1 (Z)	697	1575	58169538	11.9822	27.076
chr2	527	1183	46090830	11.4339	25.6667
chr3	584	1308	41384426	14.1116	31.6061
chr4	438	1078	38641383	11.335	27.8976
chr5	355	860	36337693	9.76947	23.6669
chr6	387	1106	33172966	11.6661	33.3404
chr7	396	878	31827315	12.4421	27.5864
chr8	337	767	29837458	11.2945	25.7059
chr9	338	751	29749634	11.3615	25.244
chr10	334	794	28638997	11.6624	27.7244
chr11	310	843	28370328	10.9269	29.7141
chr12	378	826	28284000	13.3644	29.2038
chr13	324	885	28024862	11.5612	31.5791
chr14	345	818	27417871	12.583	29.8346
chr15	325	760	26676344	12.1831	28.4897
chr16	305	671	25735030	11.8516	26.0734
chr17	279	631	24489962	11.3924	25.7657
chr18	291	637	24289498	11.9805	26.2253
chr19	321	731	23201367	13.8354	31.5068
chr20	296	702	20789054	14.2383	33.7678
chr21	232	479	17433953	13.3074	27.4751
chr22	303	611	16060783	18.8658	38.043
chr23	319	533	15679224	20.3454	33.994
chr24	221	361	14901024	14.8312	24.2265
chr25	239	357	14500452	16.4822	24.6199
chr26	256	446	13841295	18.4954	32.2224
chr27	251	418	12665336	19.8179	33.0035
chr28	278	354	11837879	23.4839	29.904
chr29 (W)	55	212	5474655	10.0463	38.7239
