# Supplementary material for: The landscape of lncRNAs in Cydia pomonella provides insights into their signatures and potential roles in transcriptional regulation
Source: BMC Genomics. 2021 Jan 5;22:4. doi: 10.1186/s12864-020-07313-3 (PMC7786964; doi:10.1186/s12864-020-07313-3)
Supplement: Supplementary file 6 — Additional file 6: Table S6. LncRNA families between C. pomonella and B. mori according to synteny analysis. [file 12864_2020_7313_MOESM6_ESM.xls]

## Sheet: Table S4
Table S4. LncRNA families between C. pomonella and B. mori according to synteny analysis
family ID	lncRNA loci	species
fam1	MSTRG.37886	Cpo
fam1	XLOC_007234	Bmo
fam1	XLOC_007238	Bmo
fam2	MSTRG.138623	Cpo
fam2	XLOC_021708	Bmo
fam3	MSTRG.102738	Cpo
fam3	XLOC_007001	Bmo
fam4	MSTRG.138924	Cpo
fam4	XLOC_021840	Bmo
fam5	MSTRG.118893	Cpo
fam5	MSTRG.118916	Cpo
fam5	XLOC_002054	Bmo
fam6	MSTRG.108519	Cpo
fam6	MSTRG.108520	Cpo
fam6	XLOC_019085	Bmo
fam7	MSTRG.48879	Cpo
fam7	XLOC_013216	Bmo
fam7	XLOC_013304	Bmo
fam8	MSTRG.112711	Cpo
fam8	MSTRG.112715	Cpo
fam8	XLOC_020676	Bmo
fam9	MSTRG.7612	Cpo
fam9	MSTRG.7770	Cpo
fam9	XLOC_017458	Bmo
fam9	XLOC_017459	Bmo
fam10	MSTRG.6917	Cpo
fam10	XLOC_017396	Bmo
fam11	MSTRG.123909	Cpo
fam11	XLOC_008222	Bmo
fam12	MSTRG.112698	Cpo
fam12	MSTRG.112704	Cpo
fam12	MSTRG.113422	Cpo
fam12	MSTRG.113436	Cpo
fam12	MSTRG.113452	Cpo
fam12	XLOC_002631	Bmo
fam12	XLOC_002634	Bmo
fam12	XLOC_002800	Bmo
fam12	XLOC_002801	Bmo
fam12	XLOC_002803	Bmo
fam13	MSTRG.73868	Cpo
fam13	XLOC_003339	Bmo
fam14	MSTRG.74257	Cpo
fam14	MSTRG.74259	Cpo
fam14	XLOC_002019	Bmo
fam15	MSTRG.83205	Cpo
fam15	XLOC_012432	Bmo
fam16	MSTRG.46496	Cpo
fam16	MSTRG.46504	Cpo
fam16	XLOC_020404	Bmo
fam16	XLOC_020405	Bmo
fam17	MSTRG.86975	Cpo
fam17	XLOC_000594	Bmo
fam18	MSTRG.84880	Cpo
fam18	XLOC_021304	Bmo
fam19	MSTRG.124560	Cpo
fam19	XLOC_008035	Bmo
fam20	MSTRG.137541	Cpo
fam20	MSTRG.137551	Cpo
fam20	XLOC_021957	Bmo
fam20	XLOC_021987	Bmo
fam21	MSTRG.13092	Cpo
fam21	MSTRG.13097	Cpo
fam21	XLOC_008843	Bmo
fam21	XLOC_009005	Bmo
fam22	MSTRG.9243	Cpo
fam22	MSTRG.9251	Cpo
fam22	MSTRG.9263	Cpo
fam22	XLOC_017568	Bmo
fam22	XLOC_017570	Bmo
fam22	XLOC_017573	Bmo
fam22	XLOC_017730	Bmo
fam23	MSTRG.128257	Cpo
fam23	XLOC_008887	Bmo
fam23	XLOC_009052	Bmo
fam24	MSTRG.6450	Cpo
fam24	MSTRG.6451	Cpo
fam24	XLOC_022777	Bmo
fam24	XLOC_022823	Bmo
fam25	MSTRG.101195	Cpo
fam25	XLOC_003320	Bmo
fam26	MSTRG.81084	Cpo
fam26	MSTRG.81206	Cpo
fam26	XLOC_020890	Bmo
fam27	MSTRG.41575	Cpo
fam27	MSTRG.41582	Cpo
fam27	XLOC_020327	Bmo
fam28	MSTRG.26867	Cpo
fam28	XLOC_011288	Bmo
fam28	XLOC_011353	Bmo
fam29	MSTRG.34306	Cpo
fam29	XLOC_006265	Bmo
fam29	XLOC_006306	Bmo
fam30	MSTRG.101208	Cpo
fam30	MSTRG.101212	Cpo
fam30	MSTRG.101220	Cpo
fam30	XLOC_003313	Bmo
fam30	XLOC_003314	Bmo
fam31	MSTRG.69221	Cpo
fam31	XLOC_012608	Bmo
fam32	MSTRG.116550	Cpo
fam32	XLOC_006720	Bmo
fam32	XLOC_006835	Bmo
fam33	MSTRG.137201	Cpo
fam33	XLOC_021793	Bmo
fam34	MSTRG.120719	Cpo
fam34	MSTRG.120723	Cpo
fam34	MSTRG.82663	Cpo
fam34	MSTRG.82665	Cpo
fam34	XLOC_008066	Bmo
fam34	XLOC_008067	Bmo
fam35	MSTRG.69407	Cpo
fam35	XLOC_012926	Bmo
fam36	MSTRG.68064	Cpo
fam36	XLOC_013049	Bmo
fam37	MSTRG.105217	Cpo
fam37	MSTRG.105224	Cpo
fam37	XLOC_016566	Bmo
fam38	MSTRG.100696	Cpo
fam38	MSTRG.100717	Cpo
fam38	XLOC_004788	Bmo
fam39	MSTRG.86998	Cpo
fam39	MSTRG.87001	Cpo
fam39	XLOC_000598	Bmo
fam40	MSTRG.139684	Cpo
fam40	MSTRG.139688	Cpo
fam40	XLOC_021649	Bmo
fam40	XLOC_021877	Bmo
fam41	MSTRG.82015	Cpo
fam41	XLOC_001855	Bmo
fam41	XLOC_002202	Bmo
fam42	MSTRG.92549	Cpo
fam42	XLOC_022711	Bmo
fam42	XLOC_022728	Bmo
fam43	MSTRG.44021	Cpo
fam43	MSTRG.44022	Cpo
fam43	MSTRG.44029	Cpo
fam43	XLOC_006075	Bmo
fam44	MSTRG.27517	Cpo
fam44	XLOC_011191	Bmo
fam45	MSTRG.120587	Cpo
fam45	XLOC_001390	Bmo
fam46	MSTRG.55600	Cpo
fam46	XLOC_019824	Bmo
fam47	MSTRG.137048	Cpo
fam47	XLOC_022146	Bmo
fam48	MSTRG.8494	Cpo
fam48	MSTRG.8500	Cpo
fam48	XLOC_017516	Bmo
fam49	MSTRG.68264	Cpo
fam49	XLOC_012755	Bmo
fam49	XLOC_012759	Bmo
fam49	XLOC_012762	Bmo
fam50	MSTRG.123976	Cpo
fam50	XLOC_008229	Bmo
fam51	MSTRG.125364	Cpo
fam51	MSTRG.125396	Cpo
fam51	MSTRG.125413	Cpo
fam51	XLOC_007288	Bmo
fam51	XLOC_007293	Bmo
fam51	XLOC_007297	Bmo
fam51	XLOC_007381	Bmo
fam52	MSTRG.111192	Cpo
fam52	MSTRG.111193	Cpo
fam52	XLOC_002601	Bmo
fam53	MSTRG.31532	Cpo
fam53	XLOC_018055	Bmo
fam53	XLOC_018157	Bmo
fam54	MSTRG.19517	Cpo
fam54	XLOC_016816	Bmo
fam54	XLOC_016882	Bmo
fam55	MSTRG.104462	Cpo
fam55	MSTRG.104463	Cpo
fam55	XLOC_016464	Bmo
fam55	XLOC_016465	Bmo
fam56	MSTRG.66601	Cpo
fam56	XLOC_002087	Bmo
fam57	MSTRG.108508	Cpo
fam57	XLOC_002044	Bmo
fam58	MSTRG.31384	Cpo
fam58	XLOC_018169	Bmo
fam59	MSTRG.44968	Cpo
fam59	XLOC_006055	Bmo
fam60	MSTRG.105989	Cpo
fam60	XLOC_016211	Bmo
fam61	MSTRG.27610	Cpo
fam61	XLOC_011026	Bmo
fam62	MSTRG.53090	Cpo
fam62	MSTRG.53091	Cpo
fam62	XLOC_013040	Bmo
fam63	MSTRG.112336	Cpo
fam63	XLOC_020691	Bmo
fam64	MSTRG.106872	Cpo
fam64	XLOC_001187	Bmo
fam65	MSTRG.96532	Cpo
fam65	XLOC_019001	Bmo
fam66	MSTRG.105157	Cpo
fam66	XLOC_016234	Bmo
fam66	XLOC_016356	Bmo
fam67	MSTRG.128266	Cpo
fam67	XLOC_009059	Bmo
fam68	MSTRG.113901	Cpo
fam68	XLOC_011953	Bmo
fam69	MSTRG.122780	Cpo
fam69	XLOC_008479	Bmo
fam70	MSTRG.14748	Cpo
fam70	XLOC_008981	Bmo
fam71	MSTRG.35548	Cpo
fam71	XLOC_005147	Bmo
fam72	MSTRG.27740	Cpo
fam72	XLOC_011013	Bmo
fam72	XLOC_011174	Bmo
fam73	MSTRG.27227	Cpo
fam73	MSTRG.27228	Cpo
fam73	XLOC_011217	Bmo
fam73	XLOC_011218	Bmo
fam74	MSTRG.35707	Cpo
fam74	XLOC_005169	Bmo
fam75	MSTRG.49052	Cpo
fam75	XLOC_013302	Bmo
fam76	MSTRG.55570	Cpo
fam76	MSTRG.55630	Cpo
fam76	XLOC_019657	Bmo
fam77	MSTRG.2484	Cpo
fam77	MSTRG.2490	Cpo
fam77	XLOC_003810	Bmo
fam78	MSTRG.114040	Cpo
fam78	XLOC_013872	Bmo
fam79	MSTRG.138576	Cpo
fam79	XLOC_021715	Bmo
fam80	MSTRG.2657	Cpo
fam80	XLOC_023276	Bmo
fam81	MSTRG.78083	Cpo
fam81	MSTRG.78085	Cpo
fam81	XLOC_020603	Bmo
fam82	MSTRG.38022	Cpo
fam82	MSTRG.38037	Cpo
fam82	XLOC_007176	Bmo
fam83	MSTRG.18402	Cpo
fam83	XLOC_017167	Bmo
fam84	MSTRG.18997	Cpo
fam84	MSTRG.19003	Cpo
fam84	XLOC_016764	Bmo
fam85	MSTRG.88479	Cpo
fam85	MSTRG.88483	Cpo
fam85	MSTRG.88486	Cpo
fam85	MSTRG.88492	Cpo
fam85	XLOC_018448	Bmo
fam85	XLOC_018451	Bmo
fam86	MSTRG.132660	Cpo
fam86	MSTRG.132661	Cpo
fam86	XLOC_015433	Bmo
fam87	MSTRG.109000	Cpo
fam87	XLOC_019462	Bmo
fam88	MSTRG.95395	Cpo
fam88	XLOC_018992	Bmo
fam89	MSTRG.2232	Cpo
fam89	XLOC_010445	Bmo
fam90	MSTRG.106406	Cpo
fam90	MSTRG.106417	Cpo
fam90	XLOC_004970	Bmo
fam91	MSTRG.59178	Cpo
fam91	XLOC_011718	Bmo
fam91	XLOC_011719	Bmo
fam92	MSTRG.114395	Cpo
fam92	XLOC_013828	Bmo
fam92	XLOC_013829	Bmo
fam93	MSTRG.65362	Cpo
fam93	XLOC_014077	Bmo
fam94	MSTRG.97748	Cpo
fam94	XLOC_004866	Bmo
fam94	XLOC_004975	Bmo
fam95	MSTRG.99132	Cpo
fam95	XLOC_003531	Bmo
fam95	XLOC_003624	Bmo
fam96	MSTRG.27238	Cpo
fam96	XLOC_011059	Bmo
fam97	MSTRG.18439	Cpo
fam97	XLOC_017031	Bmo
fam98	MSTRG.70738	Cpo
fam98	XLOC_005688	Bmo
fam99	MSTRG.88470	Cpo
fam99	XLOC_018406	Bmo
fam100	MSTRG.46017	Cpo
fam100	MSTRG.46026	Cpo
fam100	XLOC_005938	Bmo
fam100	XLOC_006160	Bmo
fam101	MSTRG.101295	Cpo
fam101	XLOC_006866	Bmo
fam102	MSTRG.32328	Cpo
fam102	XLOC_018150	Bmo
fam103	MSTRG.104459	Cpo
fam103	XLOC_016463	Bmo
fam104	MSTRG.31078	Cpo
fam104	MSTRG.31081	Cpo
fam104	XLOC_003975	Bmo
fam104	XLOC_003976	Bmo
fam105	MSTRG.46681	Cpo
fam105	XLOC_016065	Bmo
fam106	MSTRG.141003	Cpo
fam106	XLOC_021614	Bmo
fam107	MSTRG.7829	Cpo
fam107	MSTRG.7830	Cpo
fam107	XLOC_017452	Bmo
fam108	MSTRG.11988	Cpo
fam108	MSTRG.11992	Cpo
fam108	MSTRG.11999	Cpo
fam108	XLOC_019796	Bmo
fam108	XLOC_019798	Bmo
fam109	MSTRG.141395	Cpo
fam109	XLOC_019786	Bmo
fam110	MSTRG.6642	Cpo
fam110	XLOC_022805	Bmo
fam111	MSTRG.6013	Cpo
fam111	MSTRG.6481	Cpo
fam111	MSTRG.6487	Cpo
fam111	XLOC_022509	Bmo
fam111	XLOC_022511	Bmo
fam112	MSTRG.20262	Cpo
fam112	XLOC_022304	Bmo
fam112	XLOC_022327	Bmo
fam113	MSTRG.13705	Cpo
fam113	XLOC_023968	Bmo
fam113	XLOC_023997	Bmo
fam114	MSTRG.43822	Cpo
fam114	MSTRG.43828	Cpo
fam114	XLOC_003586	Bmo
fam115	MSTRG.43599	Cpo
fam115	XLOC_012616	Bmo
fam115	XLOC_012921	Bmo
fam116	MSTRG.107143	Cpo
fam116	XLOC_001218	Bmo
fam117	MSTRG.89426	Cpo
fam117	XLOC_013451	Bmo
fam118	MSTRG.84481	Cpo
fam118	MSTRG.87988	Cpo
fam118	MSTRG.87990	Cpo
fam118	XLOC_000704	Bmo
fam118	XLOC_000706	Bmo
fam118	XLOC_000707	Bmo
fam118	XLOC_000867	Bmo
fam119	MSTRG.69925	Cpo
fam119	XLOC_012511	Bmo
fam120	MSTRG.12417	Cpo
fam120	XLOC_009100	Bmo
fam120	XLOC_009101	Bmo
fam121	MSTRG.122828	Cpo
fam121	MSTRG.122830	Cpo
fam121	XLOC_007920	Bmo
fam122	MSTRG.87405	Cpo
fam122	MSTRG.87409	Cpo
fam122	XLOC_000607	Bmo
fam122	XLOC_000795	Bmo
fam123	MSTRG.134673	Cpo
fam123	MSTRG.134674	Cpo
fam123	XLOC_028051	Bmo
fam124	MSTRG.115898	Cpo
fam124	XLOC_001289	Bmo
fam125	MSTRG.3081	Cpo
fam125	XLOC_023305	Bmo
fam126	MSTRG.112297	Cpo
fam126	MSTRG.112300	Cpo
fam126	XLOC_002550	Bmo
fam127	MSTRG.23403	Cpo
fam127	MSTRG.23418	Cpo
fam127	XLOC_022367	Bmo
fam127	XLOC_022384	Bmo
fam128	MSTRG.101794	Cpo
fam128	MSTRG.101811	Cpo
fam128	XLOC_006980	Bmo
fam129	MSTRG.45532	Cpo
fam129	MSTRG.45538	Cpo
fam129	MSTRG.45611	Cpo
fam129	XLOC_005906	Bmo
fam130	MSTRG.142560	Cpo
fam130	XLOC_021755	Bmo
fam131	MSTRG.122772	Cpo
fam131	MSTRG.122775	Cpo
fam131	XLOC_008353	Bmo
fam132	MSTRG.17194	Cpo
fam132	MSTRG.17197	Cpo
fam132	XLOC_014556	Bmo
fam132	XLOC_014557	Bmo
fam133	MSTRG.55058	Cpo
fam133	MSTRG.55060	Cpo
fam133	XLOC_013951	Bmo
fam134	MSTRG.100585	Cpo
fam134	XLOC_006664	Bmo
fam134	XLOC_006801	Bmo
fam135	MSTRG.23717	Cpo
fam135	XLOC_007548	Bmo
fam136	MSTRG.45182	Cpo
fam136	XLOC_009582	Bmo
fam137	MSTRG.83723	Cpo
fam137	XLOC_012261	Bmo
fam138	MSTRG.13201	Cpo
fam138	MSTRG.13204	Cpo
fam138	MSTRG.13205	Cpo
fam138	XLOC_008908	Bmo
fam138	XLOC_009073	Bmo
fam138	XLOC_009074	Bmo
fam139	MSTRG.122005	Cpo
fam139	MSTRG.122007	Cpo
fam139	XLOC_008179	Bmo
fam140	MSTRG.92418	Cpo
fam140	XLOC_015176	Bmo
fam141	MSTRG.135573	Cpo
fam141	XLOC_016720	Bmo
fam142	MSTRG.48773	Cpo
fam142	XLOC_022649	Bmo
fam142	XLOC_022650	Bmo
fam143	MSTRG.56915	Cpo
fam143	XLOC_019874	Bmo
fam144	MSTRG.118868	Cpo
fam144	MSTRG.118873	Cpo
fam144	XLOC_001781	Bmo
fam145	MSTRG.55210	Cpo
fam145	XLOC_015183	Bmo
fam146	MSTRG.111536	Cpo
fam146	XLOC_002748	Bmo
fam147	MSTRG.92947	Cpo
fam147	MSTRG.92951	Cpo
fam147	XLOC_022724	Bmo
fam148	MSTRG.8956	Cpo
fam148	XLOC_017913	Bmo
fam149	MSTRG.8299	Cpo
fam149	MSTRG.8348	Cpo
fam149	XLOC_017535	Bmo
fam150	MSTRG.134349	Cpo
fam150	XLOC_013779	Bmo
fam151	MSTRG.103073	Cpo
fam151	XLOC_015886	Bmo
fam151	XLOC_015947	Bmo
fam152	MSTRG.138839	Cpo
fam152	XLOC_021699	Bmo
fam153	MSTRG.48218	Cpo
fam153	XLOC_004601	Bmo
fam153	XLOC_004604	Bmo
fam154	MSTRG.106919	Cpo
fam154	XLOC_000982	Bmo
fam155	MSTRG.101818	Cpo
fam155	MSTRG.101819	Cpo
fam155	XLOC_006981	Bmo
fam156	MSTRG.59430	Cpo
fam156	MSTRG.59439	Cpo
fam156	XLOC_009829	Bmo
fam156	XLOC_010088	Bmo
fam157	MSTRG.41424	Cpo
fam157	XLOC_023971	Bmo
fam158	MSTRG.87462	Cpo
fam158	XLOC_000614	Bmo
fam158	XLOC_000798	Bmo
fam159	MSTRG.17148	Cpo
fam159	XLOC_014537	Bmo
fam160	MSTRG.98580	Cpo
fam160	XLOC_007731	Bmo
fam161	MSTRG.34362	Cpo
fam161	MSTRG.34371	Cpo
fam161	XLOC_006277	Bmo
fam161	XLOC_006311	Bmo
fam162	MSTRG.1720	Cpo
fam162	XLOC_023163	Bmo
fam163	MSTRG.4540	Cpo
fam163	XLOC_010746	Bmo
fam164	MSTRG.48760	Cpo
fam164	XLOC_022613	Bmo
fam164	XLOC_022651	Bmo
fam165	MSTRG.100376	Cpo
fam165	XLOC_003369	Bmo
fam166	MSTRG.63774	Cpo
fam166	XLOC_018546	Bmo
fam167	MSTRG.18720	Cpo
fam167	XLOC_017144	Bmo
fam167	XLOC_017145	Bmo
fam168	MSTRG.137224	Cpo
fam168	XLOC_021792	Bmo
fam169	MSTRG.106454	Cpo
fam169	XLOC_004823	Bmo
fam169	XLOC_004825	Bmo
fam170	MSTRG.106523	Cpo
fam170	XLOC_004820	Bmo
fam170	XLOC_004821	Bmo
fam171	MSTRG.6464	Cpo
fam171	XLOC_022824	Bmo
fam172	MSTRG.32511	Cpo
fam172	MSTRG.32526	Cpo
fam172	XLOC_003092	Bmo
fam173	MSTRG.31106	Cpo
fam173	XLOC_003979	Bmo
fam174	MSTRG.37189	Cpo
fam174	XLOC_024044	Bmo
fam174	XLOC_024045	Bmo
fam175	MSTRG.129151	Cpo
fam175	MSTRG.129157	Cpo
fam175	XLOC_015683	Bmo
fam176	MSTRG.81136	Cpo
fam176	XLOC_004258	Bmo
fam177	MSTRG.54558	Cpo
fam177	XLOC_013912	Bmo
fam178	MSTRG.74285	Cpo
fam178	XLOC_019476	Bmo
fam179	MSTRG.80603	Cpo
fam179	XLOC_004396	Bmo
fam180	MSTRG.26548	Cpo
fam180	MSTRG.26612	Cpo
fam180	XLOC_011297	Bmo
fam181	MSTRG.97484	Cpo
fam181	XLOC_017284	Bmo
fam181	XLOC_017317	Bmo
fam182	MSTRG.27527	Cpo
fam182	XLOC_011031	Bmo
fam183	MSTRG.42198	Cpo
fam183	XLOC_014711	Bmo
fam184	MSTRG.468	Cpo
fam184	XLOC_023336	Bmo
fam184	XLOC_023455	Bmo
fam185	MSTRG.31089	Cpo
fam185	XLOC_004042	Bmo
fam186	MSTRG.94432	Cpo
fam186	XLOC_019537	Bmo
fam187	MSTRG.120740	Cpo
fam187	XLOC_008125	Bmo
fam188	MSTRG.19826	Cpo
fam188	MSTRG.19829	Cpo
fam188	XLOC_017120	Bmo
fam189	MSTRG.2056	Cpo
fam189	XLOC_010435	Bmo
fam189	XLOC_010494	Bmo
fam190	MSTRG.13275	Cpo
fam190	XLOC_008898	Bmo
fam190	XLOC_009064	Bmo
fam191	MSTRG.50852	Cpo
fam191	XLOC_018726	Bmo
fam192	MSTRG.76707	Cpo
fam192	XLOC_005496	Bmo
fam193	MSTRG.9543	Cpo
fam193	MSTRG.9544	Cpo
fam193	XLOC_017574	Bmo
fam194	MSTRG.34237	Cpo
fam194	XLOC_005229	Bmo
fam195	MSTRG.61975	Cpo
fam195	MSTRG.61976	Cpo
fam195	XLOC_014956	Bmo
fam195	XLOC_015097	Bmo
fam196	MSTRG.68821	Cpo
fam196	MSTRG.68833	Cpo
fam196	XLOC_012706	Bmo
fam196	XLOC_012983	Bmo
fam197	MSTRG.35482	Cpo
fam197	XLOC_005134	Bmo
fam197	XLOC_005297	Bmo
fam198	MSTRG.140745	Cpo
fam198	XLOC_008967	Bmo
fam198	XLOC_009117	Bmo
fam199	MSTRG.26205	Cpo
fam199	XLOC_013591	Bmo
fam200	MSTRG.137748	Cpo
fam200	XLOC_021765	Bmo
fam200	XLOC_021768	Bmo
fam201	MSTRG.68396	Cpo
fam201	XLOC_013088	Bmo
fam202	MSTRG.8452	Cpo
fam202	MSTRG.8511	Cpo
fam202	XLOC_017523	Bmo
fam202	XLOC_017703	Bmo
fam203	MSTRG.6628	Cpo
fam203	XLOC_022741	Bmo
fam204	MSTRG.26427	Cpo
fam204	XLOC_011382	Bmo
fam205	MSTRG.105160	Cpo
fam205	XLOC_016495	Bmo
fam206	MSTRG.9580	Cpo
fam206	XLOC_017889	Bmo
fam207	MSTRG.21109	Cpo
fam207	XLOC_011534	Bmo
fam208	MSTRG.86457	Cpo
fam208	XLOC_000556	Bmo
fam209	MSTRG.85155	Cpo
fam209	XLOC_006694	Bmo
fam209	XLOC_006818	Bmo
fam210	MSTRG.46280	Cpo
fam210	MSTRG.47232	Cpo
fam210	XLOC_005964	Bmo
fam210	XLOC_005971	Bmo
fam210	XLOC_006184	Bmo
fam211	MSTRG.68701	Cpo
fam211	XLOC_012699	Bmo
fam211	XLOC_012700	Bmo
fam212	MSTRG.131194	Cpo
fam212	XLOC_015757	Bmo
fam213	MSTRG.56942	Cpo
fam213	XLOC_015060	Bmo
fam214	MSTRG.25843	Cpo
fam214	XLOC_004664	Bmo
fam215	MSTRG.91991	Cpo
fam215	XLOC_015188	Bmo
fam216	MSTRG.130775	Cpo
fam216	MSTRG.130818	Cpo
fam216	XLOC_015766	Bmo
fam216	XLOC_015788	Bmo
fam217	MSTRG.95541	Cpo
fam217	XLOC_019013	Bmo
fam218	MSTRG.60582	Cpo
fam218	XLOC_009851	Bmo
fam219	MSTRG.105384	Cpo
fam219	MSTRG.105388	Cpo
fam219	XLOC_016335	Bmo
fam220	MSTRG.37704	Cpo
fam220	XLOC_015326	Bmo
fam221	MSTRG.24464	Cpo
fam221	XLOC_007526	Bmo
fam221	XLOC_007584	Bmo
fam222	MSTRG.98599	Cpo
fam222	XLOC_020205	Bmo
fam223	MSTRG.30633	Cpo
fam223	XLOC_003995	Bmo
fam224	MSTRG.52587	Cpo
fam224	XLOC_002358	Bmo
fam225	MSTRG.74547	Cpo
fam225	XLOC_019486	Bmo
fam226	MSTRG.132221	Cpo
fam226	MSTRG.132379	Cpo
fam226	MSTRG.132390	Cpo
fam226	XLOC_015985	Bmo
fam226	XLOC_015992	Bmo
fam226	XLOC_015993	Bmo
fam227	MSTRG.32085	Cpo
fam227	XLOC_017990	Bmo
fam228	MSTRG.23466	Cpo
fam228	MSTRG.23473	Cpo
fam228	XLOC_022372	Bmo
fam229	MSTRG.4665	Cpo
fam229	MSTRG.4666	Cpo
fam229	XLOC_010560	Bmo
fam230	MSTRG.31287	Cpo
fam230	MSTRG.31293	Cpo
fam230	XLOC_017959	Bmo
fam231	MSTRG.370	Cpo
fam231	XLOC_023350	Bmo
fam232	MSTRG.47946	Cpo
fam232	XLOC_004676	Bmo
fam233	MSTRG.79914	Cpo
fam233	XLOC_009277	Bmo
fam234	MSTRG.6650	Cpo
fam234	XLOC_022751	Bmo
fam234	XLOC_022752	Bmo
fam235	MSTRG.3689	Cpo
fam235	XLOC_010815	Bmo
fam236	MSTRG.107376	Cpo
fam236	XLOC_001060	Bmo
fam237	MSTRG.4337	Cpo
fam237	XLOC_010589	Bmo
fam237	XLOC_010592	Bmo
fam237	XLOC_010593	Bmo
fam237	XLOC_010759	Bmo
fam238	MSTRG.34844	Cpo
fam238	XLOC_005246	Bmo
fam239	MSTRG.63365	Cpo
fam239	XLOC_019344	Bmo
fam239	XLOC_019455	Bmo
fam240	MSTRG.37851	Cpo
fam240	MSTRG.37858	Cpo
fam240	MSTRG.37860	Cpo
fam240	MSTRG.37861	Cpo
fam240	XLOC_007217	Bmo
fam240	XLOC_007218	Bmo
fam241	MSTRG.112646	Cpo
fam241	MSTRG.112653	Cpo
fam241	XLOC_002806	Bmo
fam241	XLOC_002808	Bmo
fam242	MSTRG.22519	Cpo
fam242	MSTRG.22520	Cpo
fam242	XLOC_009420	Bmo
fam242	XLOC_009428	Bmo
fam242	XLOC_009430	Bmo
fam243	MSTRG.86914	Cpo
fam243	MSTRG.86920	Cpo
fam243	MSTRG.86934	Cpo
fam243	XLOC_000776	Bmo
fam243	XLOC_000777	Bmo
fam244	MSTRG.59251	Cpo
fam244	MSTRG.59253	Cpo
fam244	XLOC_011732	Bmo
fam245	MSTRG.66330	Cpo
fam245	XLOC_002093	Bmo
fam246	MSTRG.60605	Cpo
fam246	MSTRG.60622	Cpo
fam246	XLOC_010106	Bmo
fam247	MSTRG.100380	Cpo
fam247	XLOC_003275	Bmo
fam248	MSTRG.102698	Cpo
fam248	XLOC_006990	Bmo
fam248	XLOC_006992	Bmo
fam249	MSTRG.104693	Cpo
fam249	MSTRG.104696	Cpo
fam249	XLOC_016545	Bmo
fam250	MSTRG.26739	Cpo
fam250	XLOC_011355	Bmo
fam251	MSTRG.93876	Cpo
fam251	XLOC_019794	Bmo
fam252	MSTRG.46884	Cpo
fam252	MSTRG.46885	Cpo
fam252	MSTRG.47075	Cpo
fam252	MSTRG.47082	Cpo
fam252	XLOC_006012	Bmo
fam252	XLOC_006219	Bmo
fam253	MSTRG.46389	Cpo
fam253	MSTRG.46390	Cpo
fam253	XLOC_005994	Bmo
fam253	XLOC_006205	Bmo
fam254	MSTRG.32972	Cpo
fam254	MSTRG.32983	Cpo
fam254	XLOC_009962	Bmo
fam255	MSTRG.58193	Cpo
fam255	MSTRG.58211	Cpo
fam255	MSTRG.58218	Cpo
fam255	XLOC_006600	Bmo
fam255	XLOC_006608	Bmo
fam255	XLOC_006632	Bmo
fam256	MSTRG.122672	Cpo
fam256	XLOC_008338	Bmo
fam256	XLOC_008341	Bmo
fam257	MSTRG.9816	Cpo
fam257	MSTRG.9831	Cpo
fam257	MSTRG.9846	Cpo
fam257	MSTRG.9852	Cpo
fam257	XLOC_008582	Bmo
fam257	XLOC_008586	Bmo
fam258	MSTRG.62294	Cpo
fam258	MSTRG.62311	Cpo
fam258	XLOC_015081	Bmo
fam258	XLOC_015082	Bmo
fam259	MSTRG.1203	Cpo
fam259	XLOC_023485	Bmo
fam260	MSTRG.49793	Cpo
fam260	XLOC_013278	Bmo
fam261	MSTRG.139922	Cpo
fam261	XLOC_001596	Bmo
fam262	MSTRG.102178	Cpo
fam262	MSTRG.102190	Cpo
fam262	XLOC_007008	Bmo
fam263	MSTRG.106894	Cpo
fam263	XLOC_000988	Bmo
fam264	MSTRG.138747	Cpo
fam264	XLOC_021830	Bmo
fam265	MSTRG.14159	Cpo
fam265	XLOC_008696	Bmo
fam265	XLOC_008761	Bmo
fam266	MSTRG.45967	Cpo
fam266	XLOC_006166	Bmo
fam267	MSTRG.54993	Cpo
fam267	XLOC_014219	Bmo
fam268	MSTRG.13383	Cpo
fam268	XLOC_008995	Bmo
fam269	MSTRG.9660	Cpo
fam269	XLOC_017877	Bmo
fam269	XLOC_017878	Bmo
fam270	MSTRG.68589	Cpo
fam270	MSTRG.68612	Cpo
fam270	XLOC_012709	Bmo
fam271	MSTRG.49101	Cpo
fam271	XLOC_021089	Bmo
fam272	MSTRG.47275	Cpo
fam272	MSTRG.47279	Cpo
fam272	XLOC_005981	Bmo
fam273	MSTRG.46121	Cpo
fam273	MSTRG.46122	Cpo
fam273	MSTRG.46134	Cpo
fam273	XLOC_006111	Bmo
fam274	MSTRG.138151	Cpo
fam274	MSTRG.138155	Cpo
fam274	XLOC_021816	Bmo
fam275	MSTRG.18447	Cpo
fam275	XLOC_017184	Bmo
fam276	MSTRG.120625	Cpo
fam276	MSTRG.120718	Cpo
fam276	XLOC_008494	Bmo
fam276	XLOC_008495	Bmo
fam277	MSTRG.19171	Cpo
fam277	MSTRG.19242	Cpo
fam277	XLOC_016850	Bmo
fam277	XLOC_016851	Bmo
fam278	MSTRG.127932	Cpo
fam278	MSTRG.127946	Cpo
fam278	XLOC_002736	Bmo
fam279	MSTRG.105631	Cpo
fam279	XLOC_002420	Bmo
fam279	XLOC_002448	Bmo
fam280	MSTRG.27176	Cpo
fam280	XLOC_011208	Bmo
fam281	MSTRG.124572	Cpo
fam281	XLOC_008105	Bmo
fam282	MSTRG.90239	Cpo
fam282	MSTRG.90249	Cpo
fam282	XLOC_013442	Bmo
fam283	MSTRG.27917	Cpo
fam283	XLOC_010993	Bmo
fam283	XLOC_011166	Bmo
fam284	MSTRG.77192	Cpo
fam284	XLOC_003712	Bmo
fam284	XLOC_003751	Bmo
fam285	MSTRG.38130	Cpo
fam285	XLOC_007321	Bmo
fam286	MSTRG.95869	Cpo
fam286	XLOC_011483	Bmo
fam286	XLOC_011485	Bmo
fam287	MSTRG.101147	Cpo
fam287	XLOC_006842	Bmo
fam288	MSTRG.101194	Cpo
fam288	XLOC_003209	Bmo
fam288	XLOC_003210	Bmo
fam289	MSTRG.70187	Cpo
fam289	XLOC_012544	Bmo
fam290	MSTRG.37257	Cpo
fam290	MSTRG.37291	Cpo
fam290	XLOC_015353	Bmo
fam290	XLOC_015355	Bmo
fam291	MSTRG.52764	Cpo
fam291	XLOC_015398	Bmo
fam292	MSTRG.96723	Cpo
fam292	XLOC_004994	Bmo
fam293	MSTRG.93278	Cpo
fam293	MSTRG.93280	Cpo
fam293	XLOC_010234	Bmo
fam293	XLOC_010235	Bmo
fam294	MSTRG.115063	Cpo
fam294	XLOC_013565	Bmo
fam295	MSTRG.102669	Cpo
fam295	XLOC_006936	Bmo
fam295	XLOC_006986	Bmo
fam295	XLOC_006987	Bmo
fam296	MSTRG.120727	Cpo
fam296	MSTRG.120730	Cpo
fam296	XLOC_008065	Bmo
fam296	XLOC_008129	Bmo
fam297	MSTRG.19074	Cpo
fam297	XLOC_016769	Bmo
fam297	XLOC_016770	Bmo
fam298	MSTRG.80524	Cpo
fam298	XLOC_012033	Bmo
fam299	MSTRG.35289	Cpo
fam299	XLOC_005307	Bmo
fam300	MSTRG.107261	Cpo
fam300	MSTRG.107263	Cpo
fam300	XLOC_004950	Bmo
fam301	MSTRG.75896	Cpo
fam301	XLOC_016327	Bmo
fam302	MSTRG.46189	Cpo
fam302	XLOC_005954	Bmo
fam302	XLOC_005956	Bmo
fam303	MSTRG.96264	Cpo
fam303	MSTRG.96275	Cpo
fam303	XLOC_011490	Bmo
fam303	XLOC_011493	Bmo
fam303	XLOC_011544	Bmo
fam303	XLOC_011545	Bmo
fam304	MSTRG.101133	Cpo
fam304	MSTRG.101143	Cpo
fam304	MSTRG.101144	Cpo
fam304	XLOC_006846	Bmo
fam304	XLOC_006847	Bmo
fam305	MSTRG.116933	Cpo
fam305	MSTRG.116941	Cpo
fam305	XLOC_009186	Bmo
fam306	MSTRG.34913	Cpo
fam306	XLOC_005088	Bmo
fam307	MSTRG.6667	Cpo
fam307	MSTRG.6675	Cpo
fam307	XLOC_022747	Bmo
fam307	XLOC_022748	Bmo
fam308	MSTRG.59294	Cpo
fam308	XLOC_011854	Bmo
fam309	MSTRG.74892	Cpo
fam309	MSTRG.74897	Cpo
fam309	MSTRG.74910	Cpo
fam309	XLOC_019117	Bmo
fam310	MSTRG.92113	Cpo
fam310	XLOC_015179	Bmo
fam310	XLOC_015224	Bmo
fam311	MSTRG.122709	Cpo
fam311	XLOC_008354	Bmo
fam311	XLOC_008355	Bmo
fam312	MSTRG.138516	Cpo
fam312	XLOC_021422	Bmo
fam313	MSTRG.103362	Cpo
fam313	MSTRG.103363	Cpo
fam313	XLOC_020184	Bmo
fam314	MSTRG.108315	Cpo
fam314	XLOC_001755	Bmo
fam315	MSTRG.88002	Cpo
fam315	XLOC_000708	Bmo
fam315	XLOC_000709	Bmo
fam316	MSTRG.43298	Cpo
fam316	XLOC_012686	Bmo
fam317	MSTRG.123830	Cpo
fam317	XLOC_008202	Bmo
fam317	XLOC_008277	Bmo
fam318	MSTRG.113465	Cpo
fam318	XLOC_002629	Bmo
fam319	MSTRG.49333	Cpo
fam319	XLOC_013419	Bmo
fam320	MSTRG.57424	Cpo
fam320	XLOC_011821	Bmo
fam321	MSTRG.48153	Cpo
fam321	XLOC_004682	Bmo
fam322	MSTRG.9957	Cpo
fam322	MSTRG.9963	Cpo
fam322	XLOC_017852	Bmo
fam322	XLOC_017909	Bmo
fam323	MSTRG.42295	Cpo
fam323	MSTRG.42310	Cpo
fam323	MSTRG.42311	Cpo
fam323	XLOC_014686	Bmo
fam324	MSTRG.9792	Cpo
fam324	MSTRG.9793	Cpo
fam324	MSTRG.9801	Cpo
fam324	XLOC_008573	Bmo
fam324	XLOC_008575	Bmo
fam325	MSTRG.34685	Cpo
fam325	XLOC_005241	Bmo
fam326	MSTRG.132479	Cpo
fam326	MSTRG.132487	Cpo
fam326	XLOC_015415	Bmo
fam326	XLOC_015532	Bmo
fam327	MSTRG.84429	Cpo
fam327	XLOC_000686	Bmo
fam327	XLOC_000848	Bmo
fam328	MSTRG.12371	Cpo
fam328	XLOC_009095	Bmo
fam329	MSTRG.96353	Cpo
fam329	MSTRG.96408	Cpo
fam329	MSTRG.96703	Cpo
fam329	MSTRG.96705	Cpo
fam329	XLOC_004901	Bmo
fam329	XLOC_004902	Bmo
fam329	XLOC_004905	Bmo
fam329	XLOC_004995	Bmo
fam329	XLOC_004998	Bmo
fam330	MSTRG.93908	Cpo
fam330	XLOC_019730	Bmo
fam331	MSTRG.9095	Cpo
fam331	XLOC_009632	Bmo
fam332	MSTRG.102721	Cpo
fam332	XLOC_006948	Bmo
fam333	MSTRG.19053	Cpo
fam333	XLOC_016869	Bmo
fam334	MSTRG.43007	Cpo
fam334	XLOC_003137	Bmo
fam335	MSTRG.124492	Cpo
fam335	XLOC_008093	Bmo
fam336	MSTRG.18785	Cpo
fam336	XLOC_017105	Bmo
fam337	MSTRG.137279	Cpo
fam337	MSTRG.137282	Cpo
fam337	XLOC_022133	Bmo
fam338	MSTRG.19771	Cpo
fam338	MSTRG.19776	Cpo
fam338	XLOC_017132	Bmo
fam338	XLOC_017133	Bmo
fam339	MSTRG.80803	Cpo
fam339	XLOC_004404	Bmo
fam340	MSTRG.93217	Cpo
fam340	XLOC_010222	Bmo
fam340	XLOC_010224	Bmo
fam341	MSTRG.40110	Cpo
fam341	XLOC_022882	Bmo
fam342	MSTRG.6872	Cpo
fam342	MSTRG.6876	Cpo
fam342	XLOC_017376	Bmo
fam343	MSTRG.9914	Cpo
fam343	XLOC_008654	Bmo
fam344	MSTRG.37997	Cpo
fam344	XLOC_007190	Bmo
fam345	MSTRG.78156	Cpo
fam345	XLOC_020526	Bmo
fam345	XLOC_020529	Bmo
fam346	MSTRG.57745	Cpo
fam346	MSTRG.57746	Cpo
fam346	XLOC_011698	Bmo
fam347	MSTRG.16185	Cpo
fam347	XLOC_022126	Bmo
fam348	MSTRG.18500	Cpo
fam348	XLOC_017175	Bmo
fam349	MSTRG.116850	Cpo
fam349	XLOC_009315	Bmo
fam350	MSTRG.78103	Cpo
fam350	MSTRG.78117	Cpo
fam350	XLOC_020617	Bmo
fam351	MSTRG.22937	Cpo
fam351	XLOC_007489	Bmo
fam352	MSTRG.100603	Cpo
fam352	XLOC_006794	Bmo
fam353	MSTRG.87863	Cpo
fam353	XLOC_000858	Bmo
fam354	MSTRG.74524	Cpo
fam354	XLOC_019483	Bmo
fam355	MSTRG.19487	Cpo
fam355	XLOC_016877	Bmo
fam355	XLOC_016880	Bmo
fam356	MSTRG.62672	Cpo
fam356	XLOC_020569	Bmo
fam356	XLOC_020570	Bmo
fam357	MSTRG.97539	Cpo
fam357	MSTRG.97543	Cpo
fam357	XLOC_017315	Bmo
fam357	XLOC_017316	Bmo
fam358	MSTRG.64911	Cpo
fam358	XLOC_013807	Bmo
fam358	XLOC_013808	Bmo
fam359	MSTRG.48541	Cpo
fam359	XLOC_022615	Bmo
fam359	XLOC_022653	Bmo
fam360	MSTRG.65364	Cpo
fam360	XLOC_013754	Bmo
fam360	XLOC_014078	Bmo
fam361	MSTRG.56748	Cpo
fam361	XLOC_019878	Bmo
fam362	MSTRG.14738	Cpo
fam362	XLOC_008978	Bmo
fam363	MSTRG.80571	Cpo
fam363	XLOC_012117	Bmo
fam363	XLOC_012118	Bmo
fam364	MSTRG.37228	Cpo
fam364	MSTRG.37229	Cpo
fam364	XLOC_024038	Bmo
fam364	XLOC_024039	Bmo
fam365	MSTRG.38288	Cpo
fam365	XLOC_024059	Bmo
fam366	MSTRG.71890	Cpo
fam366	XLOC_010350	Bmo
fam367	MSTRG.809	Cpo
fam367	XLOC_023053	Bmo
fam367	XLOC_023054	Bmo
fam368	MSTRG.38053	Cpo
fam368	XLOC_007213	Bmo
fam369	MSTRG.6771	Cpo
fam369	XLOC_017582	Bmo
fam370	MSTRG.63716	Cpo
fam370	XLOC_018550	Bmo
fam371	MSTRG.62797	Cpo
fam371	XLOC_019295	Bmo
fam371	XLOC_019422	Bmo
fam372	MSTRG.87108	Cpo
fam372	XLOC_016709	Bmo
fam373	MSTRG.57379	Cpo
fam373	MSTRG.57502	Cpo
fam373	XLOC_011660	Bmo
fam373	XLOC_011798	Bmo
fam374	MSTRG.94251	Cpo
fam374	XLOC_019758	Bmo
fam375	MSTRG.11736	Cpo
fam375	XLOC_003039	Bmo
fam376	MSTRG.110494	Cpo
fam376	XLOC_006670	Bmo
fam377	MSTRG.106197	Cpo
fam377	XLOC_002433	Bmo
fam378	MSTRG.44034	Cpo
fam378	MSTRG.44037	Cpo
fam378	XLOC_006073	Bmo
fam379	MSTRG.51228	Cpo
fam379	XLOC_019391	Bmo
fam380	MSTRG.121866	Cpo
fam380	XLOC_008538	Bmo
fam380	XLOC_008539	Bmo
fam381	MSTRG.25947	Cpo
fam381	MSTRG.25956	Cpo
fam381	XLOC_011519	Bmo
fam381	XLOC_011520	Bmo
fam382	MSTRG.69577	Cpo
fam382	XLOC_012888	Bmo
fam382	XLOC_013122	Bmo
fam383	MSTRG.60479	Cpo
fam383	MSTRG.60480	Cpo
fam383	XLOC_009916	Bmo
fam383	XLOC_010146	Bmo
fam384	MSTRG.48156	Cpo
fam384	XLOC_004569	Bmo
fam384	XLOC_004683	Bmo
fam385	MSTRG.141201	Cpo
fam385	XLOC_021643	Bmo
fam386	MSTRG.78714	Cpo
fam386	MSTRG.78731	Cpo
fam386	XLOC_020505	Bmo
fam387	MSTRG.8705	Cpo
fam387	XLOC_017692	Bmo
fam388	MSTRG.112229	Cpo
fam388	XLOC_002500	Bmo
fam389	MSTRG.34436	Cpo
fam389	XLOC_006299	Bmo
fam390	MSTRG.90836	Cpo
fam390	MSTRG.90837	Cpo
fam390	XLOC_000171	Bmo
fam390	XLOC_000172	Bmo
fam391	MSTRG.43461	Cpo
fam391	XLOC_012164	Bmo
fam392	MSTRG.120364	Cpo
fam392	MSTRG.120366	Cpo
fam392	XLOC_001380	Bmo
fam393	MSTRG.9598	Cpo
fam393	XLOC_013479	Bmo
fam394	MSTRG.87836	Cpo
fam394	XLOC_000667	Bmo
fam395	MSTRG.70250	Cpo
fam395	XLOC_005545	Bmo
fam395	XLOC_005546	Bmo
fam396	MSTRG.12644	Cpo
fam396	XLOC_008882	Bmo
fam397	MSTRG.77325	Cpo
fam397	XLOC_006444	Bmo
fam397	XLOC_006445	Bmo
fam398	MSTRG.9656	Cpo
fam398	MSTRG.9673	Cpo
fam398	XLOC_017814	Bmo
fam399	MSTRG.83010	Cpo
fam399	XLOC_001977	Bmo
fam399	XLOC_001978	Bmo
fam400	MSTRG.13106	Cpo
fam400	XLOC_008844	Bmo
fam401	MSTRG.40166	Cpo
fam401	MSTRG.99196	Cpo
fam401	XLOC_022898	Bmo
fam401	XLOC_022918	Bmo
fam402	MSTRG.87960	Cpo
fam402	XLOC_000712	Bmo
fam402	XLOC_000713	Bmo
fam403	MSTRG.20136	Cpo
fam403	MSTRG.20247	Cpo
fam403	XLOC_022301	Bmo
fam403	XLOC_022324	Bmo
fam404	MSTRG.46355	Cpo
fam404	XLOC_005997	Bmo
fam405	MSTRG.19816	Cpo
fam405	XLOC_016951	Bmo
fam406	MSTRG.137355	Cpo
fam406	XLOC_022068	Bmo
fam407	MSTRG.93651	Cpo
fam407	XLOC_010208	Bmo
fam408	MSTRG.22925	Cpo
fam408	XLOC_007468	Bmo
fam409	MSTRG.24176	Cpo
fam409	XLOC_007543	Bmo
fam409	XLOC_007598	Bmo
fam410	MSTRG.68872	Cpo
fam410	MSTRG.68873	Cpo
fam410	XLOC_013005	Bmo
fam410	XLOC_013006	Bmo
fam411	MSTRG.142160	Cpo
fam411	MSTRG.142193	Cpo
fam411	XLOC_021084	Bmo
fam412	MSTRG.110136	Cpo
fam412	XLOC_011626	Bmo
fam413	MSTRG.64234	Cpo
fam413	XLOC_018568	Bmo
fam414	MSTRG.47354	Cpo
fam414	XLOC_004486	Bmo
fam415	MSTRG.137304	Cpo
fam415	XLOC_022045	Bmo
fam416	MSTRG.87280	Cpo
fam416	MSTRG.87285	Cpo
fam416	XLOC_000809	Bmo
fam416	XLOC_000810	Bmo
fam417	MSTRG.2179	Cpo
fam417	XLOC_010413	Bmo
fam418	MSTRG.21763	Cpo
fam418	XLOC_022474	Bmo
fam419	MSTRG.122095	Cpo
fam419	XLOC_008191	Bmo
fam419	XLOC_008267	Bmo
fam420	MSTRG.35875	Cpo
fam420	XLOC_005212	Bmo
fam420	XLOC_005213	Bmo
fam421	MSTRG.2612	Cpo
fam421	XLOC_023262	Bmo
fam421	XLOC_023266	Bmo
fam422	MSTRG.64997	Cpo
fam422	XLOC_013646	Bmo
fam423	MSTRG.115185	Cpo
fam423	XLOC_013569	Bmo
fam423	XLOC_013570	Bmo
fam424	MSTRG.77743	Cpo
fam424	XLOC_020625	Bmo
fam425	MSTRG.85143	Cpo
fam425	XLOC_023122	Bmo
fam426	MSTRG.139755	Cpo
fam426	XLOC_021887	Bmo
fam426	XLOC_021888	Bmo
fam427	MSTRG.37464	Cpo
fam427	XLOC_015310	Bmo
fam427	XLOC_015311	Bmo
fam428	MSTRG.2103	Cpo
fam428	XLOC_010439	Bmo
fam428	XLOC_010498	Bmo
fam429	MSTRG.21637	Cpo
fam429	MSTRG.21661	Cpo
fam429	XLOC_022477	Bmo
fam430	MSTRG.50581	Cpo
fam430	XLOC_004200	Bmo
fam431	MSTRG.65194	Cpo
fam431	XLOC_013685	Bmo
fam431	XLOC_013724	Bmo
fam432	MSTRG.24067	Cpo
fam432	MSTRG.24069	Cpo
fam432	XLOC_007581	Bmo
fam433	MSTRG.104476	Cpo
fam433	XLOC_016467	Bmo
fam433	XLOC_016468	Bmo
fam434	MSTRG.93669	Cpo
fam434	MSTRG.93671	Cpo
fam434	XLOC_010203	Bmo
fam434	XLOC_010206	Bmo
fam435	MSTRG.96051	Cpo
fam435	MSTRG.96216	Cpo
fam435	XLOC_005008	Bmo
fam436	MSTRG.26905	Cpo
fam436	XLOC_011345	Bmo
fam436	XLOC_011346	Bmo
fam437	MSTRG.40913	Cpo
fam437	XLOC_002904	Bmo
fam438	MSTRG.100744	Cpo
fam438	XLOC_021194	Bmo
fam438	XLOC_021195	Bmo
fam439	MSTRG.98696	Cpo
fam439	XLOC_020252	Bmo
fam440	MSTRG.27189	Cpo
fam440	XLOC_011062	Bmo
fam441	MSTRG.110328	Cpo
fam441	MSTRG.110334	Cpo
fam441	XLOC_011613	Bmo
fam441	XLOC_011614	Bmo
fam441	XLOC_011616	Bmo
fam442	MSTRG.11064	Cpo
fam442	MSTRG.11067	Cpo
fam442	XLOC_009158	Bmo
fam442	XLOC_009287	Bmo
fam443	MSTRG.98969	Cpo
fam443	MSTRG.98971	Cpo
fam443	XLOC_001169	Bmo
fam444	MSTRG.90647	Cpo
fam444	XLOC_000163	Bmo
fam444	XLOC_000242	Bmo
fam445	MSTRG.77424	Cpo
fam445	XLOC_006450	Bmo
fam445	XLOC_006487	Bmo
fam446	MSTRG.40226	Cpo
fam446	XLOC_003084	Bmo
fam446	XLOC_003085	Bmo
fam447	MSTRG.64207	Cpo
fam447	MSTRG.64209	Cpo
fam447	XLOC_018528	Bmo
fam447	XLOC_018564	Bmo
fam448	MSTRG.11894	Cpo
fam448	MSTRG.11906	Cpo
fam448	MSTRG.140857	Cpo
fam448	XLOC_016418	Bmo
fam448	XLOC_016422	Bmo
fam449	MSTRG.46113	Cpo
fam449	MSTRG.46118	Cpo
fam449	XLOC_006109	Bmo
fam450	MSTRG.35116	Cpo
fam450	XLOC_005273	Bmo
fam451	MSTRG.126112	Cpo
fam451	XLOC_002158	Bmo
fam452	MSTRG.68398	Cpo
fam452	XLOC_012835	Bmo
fam452	XLOC_012838	Bmo
fam453	MSTRG.53857	Cpo
fam453	MSTRG.53858	Cpo
fam453	XLOC_014384	Bmo
fam454	MSTRG.27978	Cpo
fam454	MSTRG.28014	Cpo
fam454	XLOC_010946	Bmo
fam454	XLOC_011131	Bmo
fam454	XLOC_011132	Bmo
fam455	MSTRG.92691	Cpo
fam455	XLOC_015202	Bmo
fam456	MSTRG.138645	Cpo
fam456	XLOC_021415	Bmo
fam456	XLOC_021416	Bmo
fam457	MSTRG.131885	Cpo
fam457	XLOC_015552	Bmo
fam457	XLOC_015553	Bmo
fam458	MSTRG.47492	Cpo
fam458	XLOC_004493	Bmo
fam458	XLOC_004627	Bmo
fam459	MSTRG.42246	Cpo
fam459	XLOC_014679	Bmo
fam459	XLOC_014712	Bmo
fam460	MSTRG.99445	Cpo
fam460	XLOC_021144	Bmo
fam461	MSTRG.137638	Cpo
fam461	MSTRG.137641	Cpo
fam461	XLOC_021784	Bmo
fam462	MSTRG.64677	Cpo
fam462	XLOC_013994	Bmo
fam462	XLOC_014239	Bmo
fam463	MSTRG.50112	Cpo
fam463	XLOC_004207	Bmo
fam464	MSTRG.1875	Cpo
fam464	XLOC_010406	Bmo
fam464	XLOC_010473	Bmo
fam465	MSTRG.57334	Cpo
fam465	XLOC_011796	Bmo
fam466	MSTRG.3401	Cpo
fam466	XLOC_010379	Bmo
fam466	XLOC_010466	Bmo
fam467	MSTRG.56715	Cpo
fam467	XLOC_019866	Bmo
fam468	MSTRG.107150	Cpo
fam468	MSTRG.107157	Cpo
fam468	XLOC_001026	Bmo
fam469	MSTRG.63964	Cpo
fam469	MSTRG.63965	Cpo
fam469	XLOC_019589	Bmo
fam470	MSTRG.35403	Cpo
fam470	XLOC_005118	Bmo
fam470	XLOC_005119	Bmo
fam471	MSTRG.79553	Cpo
fam471	MSTRG.79563	Cpo
fam471	MSTRG.79565	Cpo
fam471	XLOC_012104	Bmo
fam471	XLOC_012105	Bmo
fam472	MSTRG.62328	Cpo
fam472	MSTRG.62333	Cpo
fam472	XLOC_014857	Bmo
fam473	MSTRG.106191	Cpo
fam473	MSTRG.106193	Cpo
fam473	XLOC_002457	Bmo
fam474	MSTRG.58210	Cpo
fam474	XLOC_006613	Bmo
fam474	XLOC_006616	Bmo
fam475	MSTRG.121255	Cpo
fam475	XLOC_008399	Bmo
fam476	MSTRG.12769	Cpo
fam476	XLOC_009078	Bmo
fam477	MSTRG.100596	Cpo
fam477	XLOC_006798	Bmo
fam477	XLOC_006799	Bmo
fam478	MSTRG.61119	Cpo
fam478	XLOC_009941	Bmo
fam478	XLOC_009942	Bmo
fam479	MSTRG.52350	Cpo
fam479	XLOC_018504	Bmo
fam480	MSTRG.40115	Cpo
fam480	XLOC_022892	Bmo
fam481	MSTRG.136799	Cpo
fam481	MSTRG.136800	Cpo
fam481	XLOC_016385	Bmo
fam482	MSTRG.92375	Cpo
fam482	XLOC_015170	Bmo
fam483	MSTRG.30752	Cpo
fam483	MSTRG.30767	Cpo
fam483	XLOC_003990	Bmo
fam483	XLOC_003991	Bmo
fam484	MSTRG.106143	Cpo
fam484	XLOC_016308	Bmo
fam485	MSTRG.1216	Cpo
fam485	XLOC_023482	Bmo
fam486	MSTRG.127034	Cpo
fam486	MSTRG.127037	Cpo
fam486	XLOC_014656	Bmo
fam487	MSTRG.38164	Cpo
fam487	MSTRG.38166	Cpo
fam487	XLOC_007326	Bmo
fam488	MSTRG.44775	Cpo
fam488	XLOC_005800	Bmo
fam489	MSTRG.88243	Cpo
fam489	XLOC_018285	Bmo
fam489	XLOC_018329	Bmo
fam490	MSTRG.64328	Cpo
fam490	MSTRG.64342	Cpo
fam490	XLOC_014011	Bmo
fam490	XLOC_014013	Bmo
fam490	XLOC_014014	Bmo
fam491	MSTRG.139524	Cpo
fam491	XLOC_002029	Bmo
fam492	MSTRG.12448	Cpo
fam492	MSTRG.12458	Cpo
fam492	MSTRG.12460	Cpo
fam492	XLOC_009098	Bmo
fam493	MSTRG.83043	Cpo
fam493	XLOC_012401	Bmo
fam493	XLOC_012439	Bmo
fam494	MSTRG.75199	Cpo
fam494	XLOC_019133	Bmo
fam494	XLOC_019134	Bmo
fam495	MSTRG.67900	Cpo
fam495	MSTRG.67912	Cpo
fam495	XLOC_013055	Bmo
fam495	XLOC_013057	Bmo
fam496	MSTRG.24233	Cpo
fam496	XLOC_007652	Bmo
fam497	MSTRG.31026	Cpo
fam497	XLOC_003969	Bmo
fam498	MSTRG.93363	Cpo
fam498	XLOC_010024	Bmo
fam499	MSTRG.125857	Cpo
fam499	XLOC_001827	Bmo
fam500	MSTRG.72405	Cpo
fam500	XLOC_004989	Bmo
fam501	MSTRG.18185	Cpo
fam501	XLOC_014597	Bmo
fam502	MSTRG.75174	Cpo
fam502	XLOC_018967	Bmo
fam502	XLOC_018969	Bmo
fam503	MSTRG.4530	Cpo
fam503	XLOC_010572	Bmo
fam503	XLOC_010748	Bmo
fam504	MSTRG.101688	Cpo
fam504	XLOC_006772	Bmo
fam504	XLOC_006773	Bmo
fam505	MSTRG.94212	Cpo
fam505	MSTRG.94221	Cpo
fam505	XLOC_019564	Bmo
fam506	MSTRG.114176	Cpo
fam506	MSTRG.114179	Cpo
fam506	XLOC_013869	Bmo
fam507	MSTRG.74255	Cpo
fam507	XLOC_002017	Bmo
fam508	MSTRG.93170	Cpo
fam508	MSTRG.93178	Cpo
fam508	XLOC_010228	Bmo
fam509	MSTRG.66286	Cpo
fam509	XLOC_002097	Bmo
fam510	MSTRG.125482	Cpo
fam510	XLOC_007373	Bmo
fam511	MSTRG.86719	Cpo
fam511	MSTRG.86725	Cpo
fam511	XLOC_000571	Bmo
fam511	XLOC_000758	Bmo
fam511	XLOC_000760	Bmo
fam512	MSTRG.92153	Cpo
fam512	XLOC_014823	Bmo
fam513	MSTRG.72942	Cpo
fam513	MSTRG.72946	Cpo
fam513	XLOC_001909	Bmo
fam513	XLOC_002235	Bmo
fam514	MSTRG.54369	Cpo
fam514	XLOC_013945	Bmo
fam515	MSTRG.136281	Cpo
fam515	XLOC_013651	Bmo
fam515	XLOC_013707	Bmo
fam516	MSTRG.121915	Cpo
fam516	MSTRG.121917	Cpo
fam516	XLOC_008546	Bmo
fam517	MSTRG.119328	Cpo
fam517	XLOC_001767	Bmo
fam517	XLOC_001768	Bmo
fam518	MSTRG.52362	Cpo
fam518	XLOC_018503	Bmo
fam519	MSTRG.49528	Cpo
fam519	XLOC_013171	Bmo
fam520	MSTRG.134527	Cpo
fam520	MSTRG.134536	Cpo
fam520	XLOC_013791	Bmo
fam520	XLOC_013794	Bmo
fam521	MSTRG.137904	Cpo
fam521	MSTRG.137925	Cpo
fam521	XLOC_021750	Bmo
fam522	MSTRG.44815	Cpo
fam522	XLOC_006059	Bmo
fam523	MSTRG.14114	Cpo
fam523	MSTRG.14124	Cpo
fam523	XLOC_008682	Bmo
fam523	XLOC_008758	Bmo
fam524	MSTRG.127982	Cpo
fam524	XLOC_002534	Bmo
fam525	MSTRG.79061	Cpo
fam525	XLOC_012017	Bmo
fam526	MSTRG.120448	Cpo
fam526	XLOC_001354	Bmo
fam526	XLOC_001356	Bmo
fam527	MSTRG.81880	Cpo
fam527	MSTRG.81881	Cpo
fam527	XLOC_022971	Bmo
fam528	MSTRG.137233	Cpo
fam528	MSTRG.137234	Cpo
fam528	XLOC_021518	Bmo
fam528	XLOC_021800	Bmo
fam529	MSTRG.49683	Cpo
fam529	XLOC_022633	Bmo
fam530	MSTRG.48181	Cpo
fam530	XLOC_004690	Bmo
fam531	MSTRG.31607	Cpo
fam531	MSTRG.32001	Cpo
fam531	MSTRG.32035	Cpo
fam531	XLOC_018109	Bmo
fam531	XLOC_018110	Bmo
fam532	MSTRG.103375	Cpo
fam532	XLOC_020047	Bmo
fam532	XLOC_020183	Bmo
fam533	MSTRG.128333	Cpo
fam533	XLOC_008890	Bmo
fam534	MSTRG.80311	Cpo
fam534	XLOC_004427	Bmo
fam535	MSTRG.61627	Cpo
fam535	XLOC_015119	Bmo
fam535	XLOC_015120	Bmo
fam536	MSTRG.120531	Cpo
fam536	MSTRG.120539	Cpo
fam536	XLOC_001322	Bmo
fam537	MSTRG.64810	Cpo
fam537	XLOC_013978	Bmo
fam537	XLOC_014234	Bmo
fam538	MSTRG.131846	Cpo
fam538	MSTRG.131853	Cpo
fam538	XLOC_015554	Bmo
fam538	XLOC_015555	Bmo
fam539	MSTRG.44660	Cpo
fam539	MSTRG.45169	Cpo
fam539	XLOC_009560	Bmo
fam540	MSTRG.88529	Cpo
fam540	XLOC_018397	Bmo
fam540	XLOC_018456	Bmo
fam541	MSTRG.137873	Cpo
fam541	MSTRG.137938	Cpo
fam541	XLOC_021745	Bmo
fam541	XLOC_021746	Bmo
fam542	MSTRG.79781	Cpo
fam542	XLOC_001046	Bmo
fam542	XLOC_001235	Bmo
fam543	MSTRG.98573	Cpo
fam543	XLOC_007730	Bmo
fam544	MSTRG.100746	Cpo
fam544	MSTRG.100751	Cpo
fam544	XLOC_021196	Bmo
fam545	MSTRG.38243	Cpo
fam545	MSTRG.38246	Cpo
fam545	XLOC_007407	Bmo
fam546	MSTRG.44236	Cpo
fam546	XLOC_005781	Bmo
fam547	MSTRG.39462	Cpo
fam547	XLOC_003221	Bmo
fam547	XLOC_003324	Bmo
fam548	MSTRG.70702	Cpo
fam548	XLOC_005680	Bmo
fam548	XLOC_005681	Bmo
fam549	MSTRG.114079	Cpo
fam549	MSTRG.114086	Cpo
fam549	XLOC_011905	Bmo
fam549	XLOC_011906	Bmo
fam550	MSTRG.55795	Cpo
fam550	XLOC_019850	Bmo
fam551	MSTRG.68177	Cpo
fam551	MSTRG.68196	Cpo
fam551	XLOC_012806	Bmo
fam552	MSTRG.83785	Cpo
fam552	XLOC_012242	Bmo
fam552	XLOC_012243	Bmo
fam553	MSTRG.92766	Cpo
fam553	XLOC_022731	Bmo
fam554	MSTRG.71878	Cpo
fam554	XLOC_010352	Bmo
fam555	MSTRG.105858	Cpo
fam555	XLOC_002428	Bmo
fam555	XLOC_002453	Bmo
fam556	MSTRG.26516	Cpo
fam556	XLOC_011371	Bmo
fam557	MSTRG.17793	Cpo
fam557	MSTRG.18225	Cpo
fam557	MSTRG.18228	Cpo
fam557	XLOC_017192	Bmo
fam557	XLOC_017193	Bmo
fam558	MSTRG.80514	Cpo
fam558	XLOC_012012	Bmo
fam559	MSTRG.70946	Cpo
fam559	XLOC_005707	Bmo
fam560	MSTRG.132679	Cpo
fam560	XLOC_015429	Bmo
fam560	XLOC_015431	Bmo
fam561	MSTRG.26041	Cpo
fam561	XLOC_011445	Bmo
fam562	MSTRG.80562	Cpo
fam562	XLOC_012085	Bmo
fam563	MSTRG.68208	Cpo
fam563	XLOC_012809	Bmo
fam564	MSTRG.40063	Cpo
fam564	MSTRG.40093	Cpo
fam564	XLOC_022879	Bmo
fam564	XLOC_022880	Bmo
fam565	MSTRG.115824	Cpo
fam565	XLOC_001280	Bmo
fam566	MSTRG.85261	Cpo
fam566	XLOC_007784	Bmo
fam567	MSTRG.85210	Cpo
fam567	XLOC_007760	Bmo
fam568	MSTRG.6948	Cpo
fam568	XLOC_017393	Bmo
fam569	MSTRG.87496	Cpo
fam569	XLOC_000654	Bmo
fam570	MSTRG.47850	Cpo
fam570	MSTRG.47851	Cpo
fam570	XLOC_004522	Bmo
fam570	XLOC_004642	Bmo
fam571	MSTRG.44280	Cpo
fam571	MSTRG.44283	Cpo
fam571	XLOC_005773	Bmo
fam571	XLOC_006047	Bmo
fam571	XLOC_006049	Bmo
fam572	MSTRG.121425	Cpo
fam572	MSTRG.121430	Cpo
fam572	XLOC_008252	Bmo
fam572	XLOC_008254	Bmo
fam573	MSTRG.49666	Cpo
fam573	XLOC_022635	Bmo
fam573	XLOC_022636	Bmo
fam574	MSTRG.102726	Cpo
fam574	XLOC_006950	Bmo
fam575	MSTRG.137317	Cpo
fam575	XLOC_022056	Bmo
fam576	MSTRG.94916	Cpo
fam576	XLOC_020869	Bmo
fam577	MSTRG.88779	Cpo
fam577	XLOC_018323	Bmo
fam578	MSTRG.96187	Cpo
fam578	XLOC_004925	Bmo
fam579	MSTRG.81200	Cpo
fam579	XLOC_020894	Bmo
fam580	MSTRG.87372	Cpo
fam580	XLOC_000792	Bmo
fam580	XLOC_000793	Bmo
fam581	MSTRG.45208	Cpo
fam581	XLOC_009500	Bmo
fam582	MSTRG.120556	Cpo
fam582	XLOC_001385	Bmo
fam583	MSTRG.59649	Cpo
fam583	XLOC_009867	Bmo
fam584	MSTRG.64441	Cpo
fam584	XLOC_013838	Bmo
fam584	XLOC_013839	Bmo
fam585	MSTRG.57363	Cpo
fam585	MSTRG.57365	Cpo
fam585	XLOC_011793	Bmo
fam586	MSTRG.258	Cpo
fam586	XLOC_023504	Bmo
fam587	MSTRG.75156	Cpo
fam587	XLOC_018970	Bmo
fam588	MSTRG.46374	Cpo
fam588	XLOC_006204	Bmo
fam589	MSTRG.69152	Cpo
fam589	MSTRG.69156	Cpo
fam589	XLOC_012932	Bmo
fam590	MSTRG.141074	Cpo
fam590	XLOC_021857	Bmo
fam591	MSTRG.57722	Cpo
fam591	MSTRG.57731	Cpo
fam591	XLOC_011645	Bmo
fam591	XLOC_011648	Bmo
fam592	MSTRG.4163	Cpo
fam592	XLOC_010771	Bmo
fam593	MSTRG.90213	Cpo
fam593	XLOC_000145	Bmo
fam594	MSTRG.14923	Cpo
fam594	XLOC_024297	Bmo
fam594	XLOC_024344	Bmo
fam595	MSTRG.70975	Cpo
fam595	XLOC_005657	Bmo
fam595	XLOC_005745	Bmo
fam596	MSTRG.12030	Cpo
fam596	XLOC_019802	Bmo
fam597	MSTRG.113065	Cpo
fam597	XLOC_002718	Bmo
fam597	XLOC_002844	Bmo
fam598	MSTRG.46149	Cpo
fam598	MSTRG.46152	Cpo
fam598	XLOC_005879	Bmo
fam599	MSTRG.62187	Cpo
fam599	XLOC_015030	Bmo
fam600	MSTRG.95446	Cpo
fam600	XLOC_019217	Bmo
fam601	MSTRG.137820	Cpo
fam601	XLOC_021804	Bmo
fam601	XLOC_021806	Bmo
fam602	MSTRG.117712	Cpo
fam602	XLOC_009263	Bmo
fam602	XLOC_009265	Bmo
fam603	MSTRG.31990	Cpo
fam603	XLOC_018108	Bmo
fam604	MSTRG.27280	Cpo
fam604	XLOC_011052	Bmo
fam605	MSTRG.60534	Cpo
fam605	XLOC_009924	Bmo
fam605	XLOC_009926	Bmo
fam606	MSTRG.50359	Cpo
fam606	XLOC_013289	Bmo
fam607	MSTRG.23302	Cpo
fam607	XLOC_022451	Bmo
fam608	MSTRG.60804	Cpo
fam608	XLOC_020241	Bmo
fam609	MSTRG.64500	Cpo
fam609	XLOC_013855	Bmo
fam609	XLOC_014148	Bmo
fam609	XLOC_014149	Bmo
fam610	MSTRG.129133	Cpo
fam610	XLOC_015684	Bmo
fam611	MSTRG.45567	Cpo
fam611	XLOC_006134	Bmo
fam612	MSTRG.97339	Cpo
fam612	XLOC_017841	Bmo
fam612	XLOC_017905	Bmo
fam613	MSTRG.67738	Cpo
fam613	MSTRG.67739	Cpo
fam613	XLOC_012899	Bmo
fam614	MSTRG.80295	Cpo
fam614	MSTRG.80317	Cpo
fam614	MSTRG.80381	Cpo
fam614	XLOC_004425	Bmo
fam614	XLOC_004426	Bmo
fam615	MSTRG.7031	Cpo
fam615	XLOC_017407	Bmo
fam615	XLOC_017612	Bmo
fam616	MSTRG.31389	Cpo
fam616	XLOC_018168	Bmo
fam617	MSTRG.116834	Cpo
fam617	MSTRG.116838	Cpo
fam617	XLOC_009184	Bmo
fam618	MSTRG.6446	Cpo
fam618	XLOC_022821	Bmo
fam619	MSTRG.2186	Cpo
fam619	XLOC_010418	Bmo
fam620	MSTRG.84641	Cpo
fam620	XLOC_021370	Bmo
fam621	MSTRG.28321	Cpo
fam621	XLOC_010938	Bmo
fam622	MSTRG.47393	Cpo
fam622	XLOC_004618	Bmo
fam623	MSTRG.25830	Cpo
fam623	XLOC_004541	Bmo
fam624	MSTRG.23617	Cpo
fam624	MSTRG.23624	Cpo
fam624	XLOC_009451	Bmo
fam624	XLOC_009455	Bmo
fam624	XLOC_009474	Bmo
fam625	MSTRG.10052	Cpo
fam625	XLOC_009643	Bmo
fam625	XLOC_009644	Bmo
fam625	XLOC_009668	Bmo
fam626	MSTRG.128804	Cpo
fam626	MSTRG.128810	Cpo
fam626	XLOC_015655	Bmo
fam626	XLOC_015712	Bmo
fam627	MSTRG.112193	Cpo
fam627	MSTRG.112277	Cpo
fam627	XLOC_020680	Bmo
fam627	XLOC_020706	Bmo
fam628	MSTRG.50144	Cpo
fam628	MSTRG.50157	Cpo
fam628	XLOC_004204	Bmo
fam629	MSTRG.101594	Cpo
fam629	XLOC_006870	Bmo
fam630	MSTRG.8418	Cpo
fam630	XLOC_017530	Bmo
fam630	XLOC_017531	Bmo
fam631	MSTRG.118927	Cpo
fam631	MSTRG.118933	Cpo
fam631	XLOC_001633	Bmo
fam631	XLOC_002055	Bmo
fam632	MSTRG.107272	Cpo
fam632	MSTRG.107281	Cpo
fam632	XLOC_004838	Bmo
fam632	XLOC_004839	Bmo
fam633	MSTRG.80724	Cpo
fam633	MSTRG.80730	Cpo
fam633	XLOC_004231	Bmo
fam633	XLOC_004393	Bmo
fam634	MSTRG.35949	Cpo
fam634	XLOC_005346	Bmo
fam635	MSTRG.22440	Cpo
fam635	XLOC_009412	Bmo
fam635	XLOC_009414	Bmo
fam636	MSTRG.30116	Cpo
fam636	MSTRG.30119	Cpo
fam636	XLOC_003997	Bmo
fam637	MSTRG.31252	Cpo
fam637	MSTRG.31274	Cpo
fam637	XLOC_017962	Bmo
fam638	MSTRG.83300	Cpo
fam638	MSTRG.83305	Cpo
fam638	XLOC_012264	Bmo
fam639	MSTRG.23519	Cpo
fam639	MSTRG.23535	Cpo
fam639	XLOC_022393	Bmo
fam639	XLOC_022395	Bmo
fam640	MSTRG.109713	Cpo
fam640	MSTRG.109715	Cpo
fam640	XLOC_003434	Bmo
fam641	MSTRG.98036	Cpo
fam641	XLOC_017290	Bmo
fam642	MSTRG.60177	Cpo
fam642	XLOC_009876	Bmo
fam642	XLOC_010119	Bmo
fam643	MSTRG.77825	Cpo
fam643	XLOC_020514	Bmo
fam644	MSTRG.31557	Cpo
fam644	MSTRG.31560	Cpo
fam644	XLOC_018160	Bmo
fam644	XLOC_018161	Bmo
fam645	MSTRG.62259	Cpo
fam645	XLOC_014946	Bmo
fam645	XLOC_014948	Bmo
fam646	MSTRG.61322	Cpo
fam646	XLOC_012424	Bmo
fam646	XLOC_012452	Bmo
fam647	MSTRG.69110	Cpo
fam647	XLOC_012960	Bmo
fam648	MSTRG.111164	Cpo
fam648	XLOC_002785	Bmo
fam649	MSTRG.47883	Cpo
fam649	MSTRG.47886	Cpo
fam649	XLOC_004525	Bmo
fam649	XLOC_004646	Bmo
fam650	MSTRG.83355	Cpo
fam650	XLOC_012356	Bmo
fam651	MSTRG.129529	Cpo
fam651	XLOC_015702	Bmo
fam652	MSTRG.75830	Cpo
fam652	XLOC_016182	Bmo
fam653	MSTRG.102342	Cpo
fam653	XLOC_000395	Bmo
fam654	MSTRG.37744	Cpo
fam654	MSTRG.37747	Cpo
fam654	XLOC_015332	Bmo
fam655	MSTRG.132233	Cpo
fam655	XLOC_015989	Bmo
fam656	MSTRG.69880	Cpo
fam656	XLOC_012517	Bmo
fam657	MSTRG.126896	Cpo
fam657	XLOC_020913	Bmo
fam658	MSTRG.37648	Cpo
fam658	MSTRG.37652	Cpo
fam658	XLOC_015284	Bmo
fam658	XLOC_015318	Bmo
fam659	MSTRG.45935	Cpo
fam659	MSTRG.45939	Cpo
fam659	XLOC_005945	Bmo
fam660	MSTRG.57193	Cpo
fam660	XLOC_006434	Bmo
fam660	XLOC_006436	Bmo
fam661	MSTRG.63594	Cpo
fam661	XLOC_018668	Bmo
fam662	MSTRG.23680	Cpo
fam662	XLOC_007605	Bmo
fam663	MSTRG.102504	Cpo
fam663	XLOC_015834	Bmo
fam664	MSTRG.104860	Cpo
fam664	MSTRG.104866	Cpo
fam664	XLOC_016515	Bmo
fam665	MSTRG.75055	Cpo
fam665	XLOC_019128	Bmo
fam665	XLOC_019129	Bmo
fam666	MSTRG.86747	Cpo
fam666	XLOC_000772	Bmo
fam667	MSTRG.68452	Cpo
fam667	XLOC_012850	Bmo
fam667	XLOC_013100	Bmo
fam668	MSTRG.50183	Cpo
fam668	MSTRG.50562	Cpo
fam668	XLOC_004371	Bmo
fam669	MSTRG.8715	Cpo
fam669	XLOC_017507	Bmo
fam669	XLOC_017690	Bmo
fam670	MSTRG.96754	Cpo
fam670	XLOC_004894	Bmo
fam670	XLOC_004992	Bmo
fam671	MSTRG.67729	Cpo
fam671	XLOC_013128	Bmo
fam672	MSTRG.121985	Cpo
fam672	MSTRG.121997	Cpo
fam672	XLOC_008177	Bmo
fam673	MSTRG.92901	Cpo
fam673	MSTRG.92903	Cpo
fam673	XLOC_009781	Bmo
fam674	MSTRG.93392	Cpo
fam674	XLOC_010012	Bmo
fam675	MSTRG.86484	Cpo
fam675	XLOC_000557	Bmo
fam676	MSTRG.64417	Cpo
fam676	XLOC_014136	Bmo
fam676	XLOC_014137	Bmo
fam677	MSTRG.60506	Cpo
fam677	XLOC_009925	Bmo
fam678	MSTRG.81354	Cpo
fam678	XLOC_020883	Bmo
fam679	MSTRG.120853	Cpo
fam679	XLOC_008383	Bmo
fam680	MSTRG.122852	Cpo
fam680	MSTRG.122861	Cpo
fam680	MSTRG.122866	Cpo
fam680	XLOC_008361	Bmo
fam680	XLOC_008363	Bmo
fam680	XLOC_008488	Bmo
fam681	MSTRG.59542	Cpo
fam681	XLOC_009862	Bmo
fam682	MSTRG.137685	Cpo
fam682	MSTRG.137690	Cpo
fam682	MSTRG.137693	Cpo
fam682	XLOC_021777	Bmo
fam683	MSTRG.12754	Cpo
fam683	XLOC_008918	Bmo
fam684	MSTRG.128536	Cpo
fam684	MSTRG.128624	Cpo
fam684	MSTRG.128758	Cpo
fam684	XLOC_015668	Bmo
fam684	XLOC_015715	Bmo
fam685	MSTRG.87732	Cpo
fam685	XLOC_000672	Bmo
fam686	MSTRG.57649	Cpo
fam686	XLOC_011778	Bmo
fam686	XLOC_011779	Bmo
fam687	MSTRG.9814	Cpo
fam687	XLOC_008578	Bmo
fam687	XLOC_008581	Bmo
fam688	MSTRG.125465	Cpo
fam688	MSTRG.125473	Cpo
fam688	XLOC_007283	Bmo
fam688	XLOC_007285	Bmo
fam689	MSTRG.87889	Cpo
fam689	MSTRG.87914	Cpo
fam689	XLOC_000855	Bmo
fam690	MSTRG.42673	Cpo
fam690	XLOC_003068	Bmo
fam691	MSTRG.48232	Cpo
fam691	XLOC_004605	Bmo
fam691	XLOC_004705	Bmo
fam692	MSTRG.141116	Cpo
fam692	XLOC_021624	Bmo
fam693	MSTRG.100196	Cpo
fam693	XLOC_003300	Bmo
fam693	XLOC_003391	Bmo
fam694	MSTRG.134413	Cpo
fam694	XLOC_013798	Bmo
fam694	XLOC_014113	Bmo
fam695	MSTRG.105365	Cpo
fam695	MSTRG.105366	Cpo
fam695	XLOC_016239	Bmo
fam695	XLOC_016240	Bmo
fam696	MSTRG.81141	Cpo
fam696	MSTRG.81145	Cpo
fam696	MSTRG.81149	Cpo
fam696	XLOC_004261	Bmo
fam696	XLOC_004418	Bmo
fam697	MSTRG.23766	Cpo
fam697	XLOC_007528	Bmo
fam698	MSTRG.8536	Cpo
fam698	XLOC_017518	Bmo
fam698	XLOC_017519	Bmo
fam699	MSTRG.133427	Cpo
fam699	XLOC_014920	Bmo
fam699	XLOC_014922	Bmo
fam700	MSTRG.7077	Cpo
fam700	XLOC_017382	Bmo
fam701	MSTRG.139698	Cpo
fam701	MSTRG.139700	Cpo
fam701	XLOC_021879	Bmo
fam702	MSTRG.46225	Cpo
fam702	XLOC_006171	Bmo
fam703	MSTRG.100340	Cpo
fam703	MSTRG.100381	Cpo
fam703	XLOC_003269	Bmo
fam703	XLOC_003366	Bmo
fam703	XLOC_003367	Bmo
fam704	MSTRG.140597	Cpo
fam704	MSTRG.140605	Cpo
fam704	XLOC_001097	Bmo
fam704	XLOC_001275	Bmo
fam705	MSTRG.72955	Cpo
fam705	XLOC_002234	Bmo
fam706	MSTRG.51481	Cpo
fam706	MSTRG.51489	Cpo
fam706	XLOC_019405	Bmo
fam706	XLOC_019406	Bmo
fam707	MSTRG.97467	Cpo
fam707	XLOC_009714	Bmo
fam707	XLOC_009745	Bmo
fam708	MSTRG.108602	Cpo
fam708	XLOC_019230	Bmo
fam709	MSTRG.133900	Cpo
fam709	XLOC_009344	Bmo
fam709	XLOC_009345	Bmo
fam710	MSTRG.70045	Cpo
fam710	MSTRG.70063	Cpo
fam710	XLOC_012485	Bmo
fam711	MSTRG.81380	Cpo
fam711	XLOC_020950	Bmo
fam712	MSTRG.106385	Cpo
fam712	XLOC_004967	Bmo
fam713	MSTRG.74094	Cpo
fam713	XLOC_019471	Bmo
fam714	MSTRG.104619	Cpo
fam714	XLOC_016554	Bmo
fam715	MSTRG.44171	Cpo
fam715	MSTRG.44179	Cpo
fam715	XLOC_005763	Bmo
fam715	XLOC_005766	Bmo
fam716	MSTRG.115054	Cpo
fam716	XLOC_013559	Bmo
fam716	XLOC_013561	Bmo
fam717	MSTRG.116365	Cpo
fam717	XLOC_006831	Bmo
fam718	MSTRG.106902	Cpo
[truncated: 324 more rows]
